# Supplementary material for: cisTEM, user-friendly software for single-particle image processing
Source: eLife. 2018 Mar 7;7:e35383. doi: 10.7554/eLife.35383 (PMC5854467; doi:10.7554/eLife.35383)
Supplement: Figure 7—source data 1. [file elife-35383-fig7-data1.txt]

Resoln [1/A] Part_FSC    Masked_FSC
0.002058     1.00000     1.00000
0.004115     1.00000     1.00000
0.006173     1.00000     1.00000
0.008230     1.00000     1.00000
0.010288     1.00000     1.00000
0.012346     1.00000     0.99999
0.014403     1.00000     0.99999
0.016461     1.00000     0.99999
0.018519     0.99999     0.99998
0.020576     0.99999     0.99997
0.022634     0.99999     0.99996
0.024691     0.99999     0.99997
0.026749     0.99999     0.99996
0.028807     0.99999     0.99996
0.030864     0.99998     0.99995
0.032922     0.99998     0.99994
0.034979     0.99998     0.99994
0.037037     0.99998     0.99994
0.039095     0.99997     0.99993
0.041152     0.99997     0.99990
0.043210     0.99996     0.99988
0.045267     0.99996     0.99988
0.047325     0.99996     0.99988
0.049383     0.99995     0.99986
0.051440     0.99993     0.99981
0.053498     0.99992     0.99973
0.055556     0.99992     0.99971
0.057613     0.99992     0.99974
0.059671     0.99991     0.99976
0.061728     0.99988     0.99976
0.063786     0.99986     0.99973
0.065844     0.99983     0.99969
0.067901     0.99976     0.99962
0.069959     0.99971     0.99958
0.072016     0.99973     0.99959
0.074074     0.99975     0.99964
0.076132     0.99975     0.99966
0.078189     0.99975     0.99965
0.080247     0.99975     0.99961
0.082305     0.99974     0.99957
0.084362     0.99974     0.99958
0.086420     0.99974     0.99963
0.088477     0.99972     0.99966
0.090535     0.99971     0.99964
0.092593     0.99972     0.99960
0.094650     0.99973     0.99958
0.096708     0.99972     0.99957
0.098765     0.99967     0.99956
0.100823     0.99959     0.99950
0.102881     0.99950     0.99940
0.104938     0.99944     0.99930
0.106996     0.99941     0.99922
0.109054     0.99938     0.99917
0.111111     0.99932     0.99914
0.113169     0.99925     0.99911
0.115226     0.99918     0.99905
0.117284     0.99912     0.99898
0.119342     0.99909     0.99892
0.121399     0.99906     0.99884
0.123457     0.99899     0.99873
0.125514     0.99896     0.99859
0.127572     0.99892     0.99844
0.129630     0.99879     0.99829
0.131687     0.99865     0.99815
0.133745     0.99855     0.99804
0.135802     0.99847     0.99798
0.137860     0.99844     0.99798
0.139918     0.99849     0.99801
0.141975     0.99849     0.99801
0.144033     0.99836     0.99793
0.146091     0.99819     0.99782
0.148148     0.99814     0.99776
0.150206     0.99813     0.99773
0.152263     0.99808     0.99769
0.154321     0.99803     0.99758
0.156379     0.99794     0.99743
0.158436     0.99779     0.99728
0.160494     0.99767     0.99722
0.162551     0.99762     0.99725
0.164609     0.99768     0.99733
0.166667     0.99776     0.99735
0.168724     0.99779     0.99733
0.170782     0.99785     0.99731
0.172840     0.99799     0.99739
0.174897     0.99805     0.99751
0.176955     0.99804     0.99762
0.179012     0.99808     0.99768
0.181070     0.99802     0.99769
0.183128     0.99790     0.99766
0.185185     0.99786     0.99761
0.187243     0.99797     0.99762
0.189300     0.99806     0.99769
0.191358     0.99806     0.99775
0.193416     0.99802     0.99777
0.195473     0.99801     0.99776
0.197531     0.99803     0.99771
0.199588     0.99806     0.99762
0.201646     0.99804     0.99754
0.203704     0.99797     0.99755
0.205761     0.99796     0.99767
0.207819     0.99801     0.99781
0.209876     0.99806     0.99787
0.211934     0.99809     0.99787
0.213992     0.99810     0.99783
0.216049     0.99812     0.99782
0.218107     0.99815     0.99781
0.220164     0.99818     0.99780
0.222222     0.99815     0.99773
0.224280     0.99805     0.99764
0.226338     0.99793     0.99752
0.228395     0.99781     0.99735
0.230452     0.99764     0.99715
0.232511     0.99743     0.99697
0.234568     0.99723     0.99685
0.236625     0.99709     0.99674
0.238683     0.99695     0.99662
0.240741     0.99675     0.99643
0.242799     0.99655     0.99616
0.244856     0.99634     0.99587
0.246914     0.99619     0.99557
0.248971     0.99604     0.99531
0.251029     0.99570     0.99501
0.253086     0.99528     0.99460
0.255144     0.99481     0.99406
0.257202     0.99431     0.99363
0.259259     0.99404     0.99343
0.261317     0.99387     0.99322
0.263374     0.99356     0.99282
0.265432     0.99320     0.99231
0.267490     0.99284     0.99192
0.269548     0.99243     0.99170
0.271605     0.99206     0.99148
0.273662     0.99155     0.99101
0.275720     0.99098     0.99025
0.277778     0.99057     0.98938
0.279835     0.99036     0.98871
0.281893     0.99006     0.98818
0.283951     0.98947     0.98737
0.286008     0.98869     0.98636
0.288066     0.98804     0.98554
0.290123     0.98745     0.98505
0.292181     0.98659     0.98438
0.294239     0.98547     0.98315
0.296296     0.98456     0.98180
0.298354     0.98401     0.98078
0.300411     0.98331     0.98008
0.302469     0.98204     0.97922
0.304527     0.98026     0.97764
0.306585     0.97870     0.97533
0.308642     0.97781     0.97319
0.310700     0.97671     0.97207
0.312757     0.97513     0.97160
0.314815     0.97389     0.97047
0.316873     0.97234     0.96796
0.318930     0.96931     0.96405
0.320988     0.96469     0.95912
0.323045     0.95847     0.95371
0.325103     0.95279     0.94856
0.327161     0.94880     0.94368
0.329218     0.94512     0.93922
0.331276     0.94082     0.93471
0.333333     0.93642     0.92966
0.335390     0.93263     0.92333
0.337449     0.92803     0.91713
0.339507     0.92217     0.91298
0.341564     0.91721     0.91081
0.343621     0.91311     0.90758
0.345679     0.90867     0.90133
0.347737     0.90309     0.89329
0.349795     0.89722     0.88601
0.351851     0.89128     0.87958
0.353910     0.88393     0.87192
0.355967     0.87640     0.86353
0.358025     0.86964     0.85572
0.360083     0.86347     0.84767
0.362140     0.85760     0.83871
0.364198     0.84960     0.82904
0.366255     0.83948     0.81867
0.368313     0.83049     0.80788
0.370370     0.82293     0.79779
0.372428     0.81571     0.79061
0.374486     0.80731     0.78556
0.376543     0.79618     0.77829
0.378601     0.78552     0.76611
0.380658     0.77576     0.75145
0.382717     0.76362     0.73822
0.384774     0.75161     0.72710
0.386831     0.74036     0.71584
0.388889     0.72661     0.70162
0.390947     0.71253     0.68526
0.393005     0.69832     0.66801
0.395062     0.68124     0.65231
0.397120     0.66554     0.63791
0.399178     0.65348     0.62266
0.401234     0.64019     0.60570
0.403292     0.62210     0.58649
0.405349     0.60393     0.56681
0.407407     0.58819     0.54895
0.409465     0.57266     0.53493
0.411523     0.55787     0.52573
0.413580     0.54547     0.51980
0.415638     0.53317     0.51416
0.417695     0.51676     0.50382
0.419754     0.49916     0.48607
0.421811     0.48162     0.46506
0.423869     0.46175     0.44707
0.425925     0.44208     0.43465
0.427983     0.42821     0.42528
0.430041     0.41950     0.41383
0.432098     0.40613     0.39768
0.434156     0.38466     0.37710
0.436215     0.36240     0.35499
0.438272     0.34087     0.33408
0.440329     0.31813     0.31454
0.442386     0.29596     0.29456
0.444444     0.27592     0.27495
0.446502     0.25828     0.25792
0.448559     0.24458     0.24416
0.450617     0.23151     0.23049
0.452675     0.21720     0.21434
0.454731     0.20148     0.19717
0.456790     0.18886     0.18214
0.458848     0.18246     0.16936
0.460906     0.17356     0.15770
0.462963     0.16131     0.14588
0.465021     0.14494     0.13398
0.467078     0.12970     0.12287
0.469136     0.11620     0.11248
0.471194     0.10307     0.10249
0.473252     0.09087     0.09291
0.475308     0.08130     0.08375
0.477366     0.07547     0.07499
0.479423     0.07008     0.06668
0.481482     0.06274     0.05920
0.483538     0.05803     0.05230
0.485597     0.04981     0.04562
0.487655     0.03615     0.03916
0.489711     0.02439     0.03332
0.491770     0.01562     0.02823
0.493827     0.00646     0.02370
0.495884     0.00137     0.01964
0.497943    -0.00045     0.01559
0.500000    -0.00484     0.01159
0.502058    -0.00841     0.00791
0.504116    -0.00946     0.00471
0.506173    -0.01204     0.00213
0.508231    -0.01270    -0.00012
0.510287    -0.01067    -0.00242
0.512345    -0.01266    -0.00453
0.514403    -0.01648    -0.00595
0.516462    -0.01667    -0.00645
0.518519    -0.01403    -0.00632
0.520576    -0.01067    -0.00581
0.522633    -0.00660    -0.00475
0.524692    -0.00145    -0.00273
0.526748     0.00470    -0.00012
0.528807     0.00845     0.00196
0.530864     0.01219     0.00291
0.532921     0.01829     0.00293
0.534980     0.02377     0.00266
0.537037     0.02818     0.00248
0.539095     0.02970     0.00239
0.541152     0.02623     0.00197
0.543210     0.02091     0.00101
0.545268     0.01740    -0.00016
0.547324     0.01901    -0.00121
0.549384     0.02473    -0.00181
0.551441     0.02698    -0.00216
0.553498     0.02406    -0.00286
0.555556     0.01898    -0.00382
0.557613     0.01170    -0.00435
0.559672     0.00462    -0.00464
0.561728     0.00091    -0.00505
0.563787    -0.00254    -0.00551
0.565844    -0.00669    -0.00551
0.567901    -0.00780    -0.00450
0.569960    -0.00507    -0.00229
0.572017     0.00094     0.00085
0.574073     0.00890     0.00397
0.576133     0.01325     0.00645
0.578188     0.01225     0.00830
0.580248     0.01247     0.00931
0.582306     0.01455     0.00959
0.584361     0.01662     0.00903
0.586421     0.02014     0.00804
0.588478     0.02120     0.00705
0.590535     0.01964     0.00621
0.592593     0.02086     0.00548
0.594651     0.02305     0.00454
0.596709     0.02644     0.00343
0.598767     0.03429     0.00282
0.600824     0.04256     0.00261
0.602882     0.04859     0.00271
0.604939     0.04597     0.00269
0.606995     0.03600     0.00216
0.609054     0.02386     0.00134
0.611112     0.01410     0.00036
0.613170     0.00537    -0.00083
0.615226    -0.00438    -0.00204
0.617284    -0.01189    -0.00275
0.619341    -0.01339    -0.00258
0.621400    -0.00965    -0.00151
0.623457    -0.00606    -0.00005
0.625516    -0.00362     0.00110
0.627573    -0.00187     0.00154
0.629628    -0.00045     0.00138
0.631688     0.00227     0.00077
0.633746     0.00539    -0.00008
0.635801     0.00889    -0.00108
0.637861     0.01413    -0.00214
0.639918     0.02145    -0.00313
0.641976     0.02816    -0.00369
0.644031     0.03446    -0.00394
0.646091     0.04288    -0.00395
0.648147     0.05177    -0.00397
0.650208     0.05822    -0.00423
0.652265     0.06385    -0.00446
0.654322     0.06667    -0.00459
0.656379     0.06486    -0.00459
0.658436     0.05878    -0.00432
0.660493     0.05385    -0.00368
0.662550     0.05081    -0.00279
0.664611     0.04701    -0.00199
0.666667     0.04293    -0.00147
