# Supplementary material for: cisTEM, user-friendly software for single-particle image processing
Source: eLife. 2018 Mar 7;7:e35383. doi: 10.7554/eLife.35383 (PMC5854467; doi:10.7554/eLife.35383)
Supplement: Source code 1. [file elife-35383-code1.gz]

Archive with 400 entries (356 files):
- cistem-1.0.1-beta
- cistem-1.0.1-beta/config.sub
- cistem-1.0.1-beta/depcomp
- cistem-1.0.1-beta/README
- cistem-1.0.1-beta/NEWS
- cistem-1.0.1-beta/aclocal.m4
- cistem-1.0.1-beta/config.guess
- cistem-1.0.1-beta/ltmain.sh
- cistem-1.0.1-beta/missing
- cistem-1.0.1-beta/COPYING
- cistem-1.0.1-beta/configure
- cistem-1.0.1-beta/configure.ac
- cistem-1.0.1-beta/src
- cistem-1.0.1-beta/src/programs
- cistem-1.0.1-beta/src/programs/refine3d
- cistem-1.0.1-beta/src/programs/refine3d/refine3d.cpp
- cistem-1.0.1-beta/src/programs/refine2d
- cistem-1.0.1-beta/src/programs/refine2d/refine2d.cpp
- cistem-1.0.1-beta/src/programs/remove_outlier_pixels
- cistem-1.0.1-beta/src/programs/remove_outlier_pixels/remove_outlier_pixels.cpp
- cistem-1.0.1-beta/src/programs/projectx
- cistem-1.0.1-beta/src/programs/projectx/projectx.cpp
- cistem-1.0.1-beta/src/programs/resize
- cistem-1.0.1-beta/src/programs/resize/resize.cpp
- cistem-1.0.1-beta/src/programs/ctffind
- cistem-1.0.1-beta/src/programs/ctffind/ctffind.cpp
- cistem-1.0.1-beta/src/programs/estimate_dataset_ssnr
- cistem-1.0.1-beta/src/programs/estimate_dataset_ssnr/estimate_dataset_ssnr.cpp
- cistem-1.0.1-beta/src/programs/calc_occ
- cistem-1.0.1-beta/src/programs/calc_occ/calc_occ.cpp
- cistem-1.0.1-beta/src/programs/resample
- cistem-1.0.1-beta/src/programs/resample/resample.cpp
- cistem-1.0.1-beta/src/programs/unblur
- cistem-1.0.1-beta/src/programs/unblur/unblur.cpp
- cistem-1.0.1-beta/src/programs/guix_job_control
- cistem-1.0.1-beta/src/programs/guix_job_control/guix_job_control.cpp
- cistem-1.0.1-beta/src/programs/extract_particles
- cistem-1.0.1-beta/src/programs/extract_particles/extract_particles.cpp
- cistem-1.0.1-beta/src/programs/apply_gain_ref
- cistem-1.0.1-beta/src/programs/apply_gain_ref/apply_gain_ref.cpp
- cistem-1.0.1-beta/src/programs/convert_tif_to_mrc
- cistem-1.0.1-beta/src/programs/convert_tif_to_mrc/convert_tif_to_mrc.cpp
- cistem-1.0.1-beta/src/programs/reset_mrc_header
- cistem-1.0.1-beta/src/programs/reset_mrc_header/reset_mrc_header.cpp
- cistem-1.0.1-beta/src/programs/merge3d
- cistem-1.0.1-beta/src/programs/merge3d/merge3d.cpp
- cistem-1.0.1-beta/src/programs/montage
- cistem-1.0.1-beta/src/programs/montage/montage.cpp
- cistem-1.0.1-beta/src/programs/applyctf
- cistem-1.0.1-beta/src/programs/applyctf/applyctf.cpp
- cistem-1.0.1-beta/src/programs/prepare_stack
- cistem-1.0.1-beta/src/programs/prepare_stack/prepare_stack.cpp
- cistem-1.0.1-beta/src/programs/niko_test
- cistem-1.0.1-beta/src/programs/niko_test/niko_test.cpp
- cistem-1.0.1-beta/src/programs/calculate_fsc
- cistem-1.0.1-beta/src/programs/calculate_fsc/calculate_fsc.cpp
- cistem-1.0.1-beta/src/programs/apply_mask
- cistem-1.0.1-beta/src/programs/apply_mask/apply_mask.cpp
- cistem-1.0.1-beta/src/programs/make_orth_views
- cistem-1.0.1-beta/src/programs/make_orth_views/make_orth_views.cpp
- cistem-1.0.1-beta/src/programs/merge2d
- cistem-1.0.1-beta/src/programs/merge2d/merge2d.cpp
- cistem-1.0.1-beta/src/programs/make_size_map
- cistem-1.0.1-beta/src/programs/make_size_map/make_size_map.cpp
- cistem-1.0.1-beta/src/programs/reconstruct3d
- cistem-1.0.1-beta/src/programs/reconstruct3d/reconstruct3d.cpp
- cistem-1.0.1-beta/src/programs/mag_distortion_correct
- cistem-1.0.1-beta/src/programs/mag_distortion_correct/mag_distortion_correct.cpp
- cistem-1.0.1-beta/src/programs/project3d
- cistem-1.0.1-beta/src/programs/project3d/project3d.cpp
- cistem-1.0.1-beta/src/programs/scale_with_mask
- cistem-1.0.1-beta/src/programs/scale_with_mask/scale_with_mask.cpp
- cistem-1.0.1-beta/src/programs/sharpen_map
- cistem-1.0.1-beta/src/programs/sharpen_map/sharpen_map.cpp
- cistem-1.0.1-beta/src/programs/sum_all_tif_files
- cistem-1.0.1-beta/src/programs/sum_all_tif_files/sum_all_tif_files.cpp
- cistem-1.0.1-beta/src/programs/console_test
- cistem-1.0.1-beta/src/programs/console_test/console_test.cpp
- cistem-1.0.1-beta/src/programs/console_test/sine_128x128x1.cpp
- cistem-1.0.1-beta/src/programs/console_test/hiv_image_80x80x1.cpp
- cistem-1.0.1-beta/src/programs/console_test/hiv_images_shift_noise_80x80x10.cpp
- cistem-1.0.1-beta/src/programs/sum_all_mrc_files
- cistem-1.0.1-beta/src/programs/sum_all_mrc_files/sum_all_mrc_files.cpp
- cistem-1.0.1-beta/src/programs/align_symmetry
- cistem-1.0.1-beta/src/programs/align_symmetry/align_symmetry.cpp
- cistem-1.0.1-beta/src/programs/find_particles
- cistem-1.0.1-beta/src/programs/find_particles/find_particles.cpp
- cistem-1.0.1-beta/src/programs/remove_inf_and_nan
- cistem-1.0.1-beta/src/programs/remove_inf_and_nan/remove_inf_and_nan.cpp
- cistem-1.0.1-beta/src/Makefile.am
- cistem-1.0.1-beta/src/gui
- cistem-1.0.1-beta/src/gui/MyRenameDialog.h
- cistem-1.0.1-beta/src/gui/FindCTFPanel.h
- cistem-1.0.1-beta/src/gui/MyRefinementPackageAssetPanel.h
- cistem-1.0.1-beta/src/gui/ResultsDataViewListCtrl.h
- cistem-1.0.1-beta/src/gui/MyParticlePositionExportDialog.h
- cistem-1.0.1-beta/src/gui/PlotFSCPanel.h
- cistem-1.0.1-beta/src/gui/PlotCurvePanel.h
- cistem-1.0.1-beta/src/gui/AngularDistributionPlotPanel.h
- cistem-1.0.1-beta/src/gui/MyRefine3DPanel.h
- cistem-1.0.1-beta/src/gui/Generate3DPanel.h
- cistem-1.0.1-beta/src/gui/ExportRefinementPackageWizard.h
- cistem-1.0.1-beta/src/gui/MyFSCPanel.h
- cistem-1.0.1-beta/src/gui/ShowCTFResultsPanel.h
- cistem-1.0.1-beta/src/gui/AlignMoviesPanel.h
- cistem-1.0.1-beta/src/gui/ClassificationPlotPanel.h
- cistem-1.0.1-beta/src/gui/AssetPickerComboPanel.cpp
- cistem-1.0.1-beta/src/gui/MovieImportDialog.cpp
- cistem-1.0.1-beta/src/gui/ErrorDialog.h
- cistem-1.0.1-beta/src/gui/gui_functions.cpp
- cistem-1.0.1-beta/src/gui/MyFindCTFResultsPanel.h
- cistem-1.0.1-beta/src/gui/Refine2DResultsPanel.cpp
- cistem-1.0.1-beta/src/gui/MyFindCTFResultsPanel.cpp
- cistem-1.0.1-beta/src/gui/MyParticlePositionExportDialog.cpp
- cistem-1.0.1-beta/src/gui/MyParticlePositionAssetPanel.h
- cistem-1.0.1-beta/src/gui/PickingBitmapPanel.cpp
- cistem-1.0.1-beta/src/gui/AbInitioPlotPanel.h
- cistem-1.0.1-beta/src/gui/AbInitioPlotPanel.cpp
- cistem-1.0.1-beta/src/gui/MyAddRunCommandDialog.h
- cistem-1.0.1-beta/src/gui/BitmapPanel.cpp
- cistem-1.0.1-beta/src/gui/UnblurResultsPanel.cpp
- cistem-1.0.1-beta/src/gui/MyMovieAlignResultsPanel.cpp
- cistem-1.0.1-beta/src/gui/MyRenameDialog.cpp
- cistem-1.0.1-beta/src/gui/Sharpen3DPanel.h
- cistem-1.0.1-beta/src/gui/MyVolumeAssetPanel.h
- cistem-1.0.1-beta/src/gui/MyRunProfilesPanel.cpp
- cistem-1.0.1-beta/src/gui/ExportRefinementPackageWizard.cpp
- cistem-1.0.1-beta/src/gui/MyImageImportDialog.cpp
- cistem-1.0.1-beta/src/gui/my_controls.h
- cistem-1.0.1-beta/src/gui/MyFrealignExportDialog.cpp
- cistem-1.0.1-beta/src/gui/AutoRefine3dPanel.cpp
- cistem-1.0.1-beta/src/gui/MyImageAssetPanel.h
- cistem-1.0.1-beta/src/gui/MyFSCPanel.cpp
- cistem-1.0.1-beta/src/gui/Generate3DPanel.cpp
- cistem-1.0.1-beta/src/gui/ClassumSelectionCopyFromDialog.cpp
- cistem-1.0.1-beta/src/gui/RefinementParametersDialog.h
- cistem-1.0.1-beta/src/gui/AssetPickerComboPanel.h
- cistem-1.0.1-beta/src/gui/DisplayRefinementResultsPanel.h
- cistem-1.0.1-beta/src/gui/ProjectX_gui.cpp
- cistem-1.0.1-beta/src/gui/MyVolumeImportDialog.h
- cistem-1.0.1-beta/src/gui/MyVolumeChooserDialog.cpp
- cistem-1.0.1-beta/src/gui/mathplot.h
- cistem-1.0.1-beta/src/gui/PickingResultsDisplayPanel.h
- cistem-1.0.1-beta/src/gui/MyOverviewPanel.h
- cistem-1.0.1-beta/src/gui/gui_functions.h
- cistem-1.0.1-beta/src/gui/BitmapPanel.h
- cistem-1.0.1-beta/src/gui/MyAddRunCommandDialog.cpp
- cistem-1.0.1-beta/src/gui/LargeAngularPlotDialog.h
- cistem-1.0.1-beta/src/gui/AlignMoviesPanel.cpp
- cistem-1.0.1-beta/src/gui/FindCTFPanel.cpp
- cistem-1.0.1-beta/src/gui/MyMovieAlignResultsPanel.h
- cistem-1.0.1-beta/src/gui/MyResultsPanel.h
- cistem-1.0.1-beta/src/gui/AutoRefine3dPanel.h
- cistem-1.0.1-beta/src/gui/MyRefine3DPanel.cpp
- cistem-1.0.1-beta/src/gui/icons
- cistem-1.0.1-beta/src/gui/icons/classification_infotext1.cpp
- cistem-1.0.1-beta/src/gui/icons/abinitio_icon.cpp
- cistem-1.0.1-beta/src/gui/icons/manual_refine_icon.cpp
- cistem-1.0.1-beta/src/gui/icons/display_invert_icon.cpp
- cistem-1.0.1-beta/src/gui/icons/refinement_package_icon.cpp
- cistem-1.0.1-beta/src/gui/icons/VSV_startup_800.cpp
- cistem-1.0.1-beta/src/gui/icons/classification_infotext2.cpp
- cistem-1.0.1-beta/src/gui/icons/sharpen_map_icon.cpp
- cistem-1.0.1-beta/src/gui/icons/cisTEM_beta_logo_300.cpp
- cistem-1.0.1-beta/src/gui/icons/display_refresh_icon.cpp
- cistem-1.0.1-beta/src/gui/icons/virus_icon.cpp
- cistem-1.0.1-beta/src/gui/icons/up_arrow.cpp
- cistem-1.0.1-beta/src/gui/icons/display_global_icon.cpp
- cistem-1.0.1-beta/src/gui/icons/checked_checkbox_eye_icon_20.cpp
- cistem-1.0.1-beta/src/gui/icons/overview_icon.cpp
- cistem-1.0.1-beta/src/gui/icons/display_previous_disabled_icon.cpp
- cistem-1.0.1-beta/src/gui/icons/checked_checkbox_icon_20.cpp
- cistem-1.0.1-beta/src/gui/icons/niko_picture2.cpp
- cistem-1.0.1-beta/src/gui/icons/small_save_icon.cpp
- cistem-1.0.1-beta/src/gui/icons/generate3d_icon.cpp
- cistem-1.0.1-beta/src/gui/icons/display_open_icon.cpp
- cistem-1.0.1-beta/src/gui/icons/ctf_icon.cpp
- cistem-1.0.1-beta/src/gui/icons/open_eye_icon_20.cpp
- cistem-1.0.1-beta/src/gui/icons/delete_file_icon.cpp
- cistem-1.0.1-beta/src/gui/icons/display_manual_icon.cpp
- cistem-1.0.1-beta/src/gui/icons/2d_classification_icon.cpp
- cistem-1.0.1-beta/src/gui/icons/ctffind_definitions.cpp
- cistem-1.0.1-beta/src/gui/icons/vsv_sharpening.cpp
- cistem-1.0.1-beta/src/gui/icons/unchecked_checkbox_icon_20.cpp
- cistem-1.0.1-beta/src/gui/icons/display_histogram_icon.cpp
- cistem-1.0.1-beta/src/gui/icons/add_file_icon.cpp
- cistem-1.0.1-beta/src/gui/icons/niko_picture1.cpp
- cistem-1.0.1-beta/src/gui/icons/run_profiles_icon.cpp
- cistem-1.0.1-beta/src/gui/icons/display_high_quality_icon.cpp
- cistem-1.0.1-beta/src/gui/icons/down_arrow.cpp
- cistem-1.0.1-beta/src/gui/icons/cisTEM_logo_800.cpp
- cistem-1.0.1-beta/src/gui/icons/classification_infotext3.cpp
- cistem-1.0.1-beta/src/gui/icons/image_icon.cpp
- cistem-1.0.1-beta/src/gui/icons/growth.cpp
- cistem-1.0.1-beta/src/gui/icons/display_next_icon.cpp
- cistem-1.0.1-beta/src/gui/icons/show_angles.cpp
- cistem-1.0.1-beta/src/gui/icons/unchecked_checkbox_eye_icon_20.cpp
- cistem-1.0.1-beta/src/gui/icons/display_local_icon.cpp
- cistem-1.0.1-beta/src/gui/icons/assets_icon.cpp
- cistem-1.0.1-beta/src/gui/icons/particle_position_icon.cpp
- cistem-1.0.1-beta/src/gui/icons/display_auto_icon.cpp
- cistem-1.0.1-beta/src/gui/icons/ctffind_diagnostic_image.cpp
- cistem-1.0.1-beta/src/gui/icons/display_fft_icon.cpp
- cistem-1.0.1-beta/src/gui/icons/tool_icon.cpp
- cistem-1.0.1-beta/src/gui/icons/classification_infotext4.cpp
- cistem-1.0.1-beta/src/gui/icons/movie_align_icon.cpp
- cistem-1.0.1-beta/src/gui/icons/show_text.cpp
- cistem-1.0.1-beta/src/gui/icons/cisTEM_beta_logo_800.cpp
- cistem-1.0.1-beta/src/gui/icons/results_icon.cpp
- cistem-1.0.1-beta/src/gui/icons/display_previous_icon.cpp
- cistem-1.0.1-beta/src/gui/icons/window_plus_icon_16.cpp
- cistem-1.0.1-beta/src/gui/icons/settings_icon.cpp
- cistem-1.0.1-beta/src/gui/icons/movie_icon.cpp
- cistem-1.0.1-beta/src/gui/icons/dlp_alignment.cpp
- cistem-1.0.1-beta/src/gui/icons/action_icon.cpp
- cistem-1.0.1-beta/src/gui/icons/ctffind_example_1dfit.cpp
- cistem-1.0.1-beta/src/gui/MyOverviewPanel.cpp
- cistem-1.0.1-beta/src/gui/MyRelionExportDialog.cpp
- cistem-1.0.1-beta/src/gui/job_panel.h
- cistem-1.0.1-beta/src/gui/PlotFSCPanel.cpp
- cistem-1.0.1-beta/src/gui/UnblurResultsPanel.h
- cistem-1.0.1-beta/src/gui/ClassificationPlotPanel.cpp
- cistem-1.0.1-beta/src/gui/PopupTextDialog.cpp
- cistem-1.0.1-beta/src/gui/LargeAngularPlotDialog.cpp
- cistem-1.0.1-beta/src/gui/gui_globals.h
- cistem-1.0.1-beta/src/gui/MyNewProjectWizard.cpp
- cistem-1.0.1-beta/src/gui/MovieImportDialog.h
- cistem-1.0.1-beta/src/gui/MyMovieAssetPanel.cpp
- cistem-1.0.1-beta/src/gui/MyVolumeChooserDialog.h
- cistem-1.0.1-beta/src/gui/ResultsDataViewListCtrl.cpp
- cistem-1.0.1-beta/src/gui/ProjectX_gui.h
- cistem-1.0.1-beta/src/gui/RefinementParametersDialog.cpp
- cistem-1.0.1-beta/src/gui/MainFrame.cpp
- cistem-1.0.1-beta/src/gui/PickingResultsDisplayPanel.cpp
- cistem-1.0.1-beta/src/gui/FindParticlesPanel.h
- cistem-1.0.1-beta/src/gui/MyImageAssetPanel.cpp
- cistem-1.0.1-beta/src/gui/PopupTextDialog.h
- cistem-1.0.1-beta/src/gui/ImportRefinementPackageWizard.h
- cistem-1.0.1-beta/src/gui/PickingResultsPanel.cpp
- cistem-1.0.1-beta/src/gui/AbInitio3DPanel.h
- cistem-1.0.1-beta/src/gui/MyMovieFilterDialog.h
- cistem-1.0.1-beta/src/gui/MyAssetParentPanel.h
- cistem-1.0.1-beta/src/gui/FindParticlesPanel.cpp
- cistem-1.0.1-beta/src/gui/MyAssetParentPanel.cpp
- cistem-1.0.1-beta/src/gui/MyMovieFilterDialog.cpp
- cistem-1.0.1-beta/src/gui/my_controls.cpp
- cistem-1.0.1-beta/src/gui/MyVolumeAssetPanel.cpp
- cistem-1.0.1-beta/src/gui/DisplayPanel.h
- cistem-1.0.1-beta/src/gui/MyRefine2DPanel.h
- cistem-1.0.1-beta/src/gui/ErrorDialog.cpp
- cistem-1.0.1-beta/src/gui/MyNewRefinementPackageWizard.cpp
- cistem-1.0.1-beta/src/gui/MyRunProfilesPanel.h
- cistem-1.0.1-beta/src/gui/MyImageImportDialog.h
- cistem-1.0.1-beta/src/gui/MyVolumeImportDialog.cpp
- cistem-1.0.1-beta/src/gui/AbInitio3DPanel.cpp
- cistem-1.0.1-beta/src/gui/Refine2DResultsPanel.h
- cistem-1.0.1-beta/src/gui/ClassumSelectionCopyFromDialog.h
- cistem-1.0.1-beta/src/gui/DisplayPanel.cpp
- cistem-1.0.1-beta/src/gui/MyMovieAssetPanel.h
- cistem-1.0.1-beta/src/gui/gui_globals.cpp
- cistem-1.0.1-beta/src/gui/MainFrame.h
- cistem-1.0.1-beta/src/gui/PickingResultsPanel.h
- cistem-1.0.1-beta/src/gui/MyNewProjectWizard.h
- cistem-1.0.1-beta/src/gui/MyResultsPanel.cpp
- cistem-1.0.1-beta/src/gui/MyFrealignExportDialog.h
- cistem-1.0.1-beta/src/gui/MyRefinementResultsPanel.cpp
- cistem-1.0.1-beta/src/gui/MyRefine2DPanel.cpp
- cistem-1.0.1-beta/src/gui/ImportRefinementPackageWizard.cpp
- cistem-1.0.1-beta/src/gui/DisplayRefinementResultsPanel.cpp
- cistem-1.0.1-beta/src/gui/MyRefinementPackageAssetPanel.cpp
- cistem-1.0.1-beta/src/gui/Sharpen3DPanel.cpp
- cistem-1.0.1-beta/src/gui/MyParticlePositionAssetPanel.cpp
- cistem-1.0.1-beta/src/gui/PickingBitmapPanel.h
- cistem-1.0.1-beta/src/gui/PlotCurvePanel.cpp
- cistem-1.0.1-beta/src/gui/job_panel.cpp
- cistem-1.0.1-beta/src/gui/CTF1DPanel.cpp
- cistem-1.0.1-beta/src/gui/ShowCTFResultsPanel.cpp
- cistem-1.0.1-beta/src/gui/MyRelionExportDialog.h
- cistem-1.0.1-beta/src/gui/mathplot.cpp
- cistem-1.0.1-beta/src/gui/AngularDistributionPlotPanel.cpp
- cistem-1.0.1-beta/src/gui/CTF1DPanel.h
- cistem-1.0.1-beta/src/gui/MyRefinementResultsPanel.h
- cistem-1.0.1-beta/src/gui/MyNewRefinementPackageWizard.h
- cistem-1.0.1-beta/src/core
- cistem-1.0.1-beta/src/core/reconstructed_volume.cpp
- cistem-1.0.1-beta/src/core/classification_selection.cpp
- cistem-1.0.1-beta/src/core/tiff_file.h
- cistem-1.0.1-beta/src/core/userinput.h
- cistem-1.0.1-beta/src/core/electron_dose.cpp
- cistem-1.0.1-beta/src/core/numeric_text_file.h
- cistem-1.0.1-beta/src/core/project.cpp
- cistem-1.0.1-beta/src/core/database.cpp
- cistem-1.0.1-beta/src/core/parameter_constraints.h
- cistem-1.0.1-beta/src/core/classification.cpp
- cistem-1.0.1-beta/src/core/particle.cpp
- cistem-1.0.1-beta/src/core/socket_codes.h
- cistem-1.0.1-beta/src/core/resolution_statistics.h
- cistem-1.0.1-beta/src/core/particle.h
- cistem-1.0.1-beta/src/core/tiff_file.cpp
- cistem-1.0.1-beta/src/core/randomnumbergenerator.cpp
[truncated: 100 more entries]
