# Supplementary material for: cisTEM, user-friendly software for single-particle image processing
Source: eLife. 2018 Mar 7;7:e35383. doi: 10.7554/eLife.35383 (PMC5854467; doi:10.7554/eLife.35383)
Supplement: Source code 1. [file elife-35383-code1.gz › cistem-1.0.1-beta/src/programs/remove_outlier_pixels/remove_outlier_pixels.cpp]

#include "../../core/core_headers.h"

class
NikoTestApp : public MyApp
{

	public:

	bool DoCalculation();
	void DoInteractiveUserInput();

	private:
};


IMPLEMENT_APP(NikoTestApp)

// override the DoInteractiveUserInput

void NikoTestApp::DoInteractiveUserInput()
{


	UserInput *my_input = new UserInput("RemoveOutlierPixels", 1.0);

	std::string input_filename				=		my_input->GetFilenameFromUser("Input image file name", "Filename of input image", "input.mrc", true );
	std::string output_filename				=		my_input->GetFilenameFromUser("Output image file name", "Filename of output image", "output.mrc", false );
	float	 	num_sigmas					=		my_input->GetFloatFromUser("Number of standard deviations","Pixels more than this number of standard deviations above or below the mean will be reset to the mean","6.0",0.0f);
	bool		zero_float_and_normalize	=		my_input->GetYesNoFromUser("Also zero-float and normalize?","After outlier pixels have been removed, zero-float and normalize images","no");

	delete my_input;

	my_current_job.Reset(4);
	my_current_job.ManualSetArguments("ttfb",input_filename.c_str(), output_filename.c_str(), num_sigmas,zero_float_and_normalize);
}

// override the do calculation method which will be what is actually run..

bool NikoTestApp::DoCalculation()
{

	std::string	input_filename 						= my_current_job.arguments[0].ReturnStringArgument();
	std::string	output_filename 					= my_current_job.arguments[1].ReturnStringArgument();
	float		num_sigmas							= my_current_job.arguments[2].ReturnFloatArgument();
	bool		zero_float_and_normalize			= my_current_job.arguments[3].ReturnBoolArgument();


	MRCFile my_input_file(input_filename,false);
	MRCFile my_output_file(output_filename,true);

	Image my_image;

	ProgressBar my_progress(my_input_file.ReturnNumberOfSlices());


	for ( int image_counter = 0; image_counter < my_input_file.ReturnNumberOfSlices(); image_counter++ )
	{
		my_progress.Update(image_counter + 1);
		my_image.ReadSlice(&my_input_file,image_counter+1);
		my_image.ReplaceOutliersWithMean(num_sigmas);
		if (zero_float_and_normalize)
		{
			my_image.ZeroFloatAndNormalize();
		}
		my_image.WriteSlice(&my_output_file,image_counter+1);
	}

	return true;
}
