# Supplementary material for: cisTEM, user-friendly software for single-particle image processing
Source: eLife. 2018 Mar 7;7:e35383. doi: 10.7554/eLife.35383 (PMC5854467; doi:10.7554/eLife.35383)
Supplement: Source code 1. [file elife-35383-code1.gz › cistem-1.0.1-beta/src/programs/projectx/projectx.cpp]

//#include "../../core/core_headers.h"
#include "../../core/gui_core_headers.h"

class
MyGuiApp : public wxApp
{

	public:
		virtual bool OnInit();
		virtual int OnExit();
};


IMPLEMENT_APP(MyGuiApp)

MyMainFrame *main_frame;

MyAlignMoviesPanel *align_movies_panel;
MyFindCTFPanel *findctf_panel;
MyFindParticlesPanel *findparticles_panel;
MyRefine2DPanel *classification_panel;
AbInitio3DPanel *ab_initio_3d_panel;
AutoRefine3DPanel *auto_refine_3d_panel;
MyRefine3DPanel *refine_3d_panel;
Generate3DPanel *generate_3d_panel;
Sharpen3DPanel *sharpen_3d_panel;

MyOverviewPanel *overview_panel;
ActionsPanel *actions_panel;
AssetsPanel *assets_panel;
MyResultsPanel *results_panel;
SettingsPanel *settings_panel;

MyMovieAssetPanel *movie_asset_panel;
MyImageAssetPanel *image_asset_panel;
MyParticlePositionAssetPanel *particle_position_asset_panel;
MyVolumeAssetPanel *volume_asset_panel;
MyRefinementPackageAssetPanel *refinement_package_asset_panel;

MyMovieAlignResultsPanel *movie_results_panel;
MyFindCTFResultsPanel *ctf_results_panel;
MyPickingResultsPanel *picking_results_panel;
Refine2DResultsPanel *refine2d_results_panel;
MyRefinementResultsPanel *refinement_results_panel;

MyRunProfilesPanel *run_profiles_panel;

wxImageList *MenuBookIconImages;
wxImageList *ActionsBookIconImages;
wxImageList *AssetsBookIconImages;
wxImageList *ResultsBookIconImages;
wxImageList *SettingsBookIconImages;

wxConfig *cistem_config;
SETUP_SOCKET_CODES


bool MyGuiApp::OnInit()
{
	// icons..

	#include "../../gui/icons/overview_icon.cpp"
	#include "../../gui/icons/assets_icon.cpp"
	#include "../../gui/icons/action_icon.cpp"
	#include "../../gui/icons/results_icon.cpp"
	#include "../../gui/icons/settings_icon.cpp"
	//#include "../../gui/icons/settings_icon2.cpp"

	#include "../../gui/icons/movie_icon.cpp"
	#include "../../gui/icons/image_icon.cpp"
	#include "../../gui/icons/particle_position_icon.cpp"
	#include "../../gui/icons/virus_icon.cpp"
	#include "../../gui/icons/refinement_package_icon.cpp"
	//#include "../../gui/icons/ribosome_icon.cpp"

	#include "../../gui/icons/movie_align_icon.cpp"
	#include "../../gui/icons/ctf_icon.cpp"
	#include "../../gui/icons/2d_classification_icon.cpp"
//	#include "../../gui/icons/tool_icon.cpp"
	#include "../../gui/icons/abinitio_icon.cpp"
	#include "../../gui/icons/growth.cpp"
	#include "../../gui/icons/manual_refine_icon.cpp"
	#include "../../gui/icons/generate3d_icon.cpp"
	#include "../../gui/icons/sharpen_map_icon.cpp"

	#include "../../gui/icons/run_profiles_icon.cpp"


	wxImage::AddHandler(new wxPNGHandler);

	wxImageList *MenuBookIconImages;
	wxImageList *ActionsBookIconImages;
	wxImageList *AssetsBookIconImages;
	wxImageList *SettingsBookIconImages;

	main_frame = new MyMainFrame( (wxWindow*)NULL);

	// global config..

	cistem_config = new wxConfig("cisTEM", "TG");
	wxConfig::Set(cistem_config);

	SetupDefaultColorMap();
	SetupDefaultColorBar();

	// Left hand Panels

	overview_panel = new MyOverviewPanel(main_frame->MenuBook, wxID_ANY);
	actions_panel = new ActionsPanel(main_frame->MenuBook, wxID_ANY);
	assets_panel = new AssetsPanel(main_frame->MenuBook, wxID_ANY);
	results_panel = new MyResultsPanel(main_frame->MenuBook, wxID_ANY);
	settings_panel = new SettingsPanel(main_frame->MenuBook, wxID_ANY);

	// Individual Panels
	run_profiles_panel = new MyRunProfilesPanel(settings_panel->SettingsBook);

	movie_asset_panel = new MyMovieAssetPanel(assets_panel->AssetsBook);
	image_asset_panel = new MyImageAssetPanel(assets_panel->AssetsBook);
	particle_position_asset_panel = new MyParticlePositionAssetPanel(assets_panel->AssetsBook);
	volume_asset_panel = new MyVolumeAssetPanel(assets_panel->AssetsBook);
	refinement_package_asset_panel = new MyRefinementPackageAssetPanel(assets_panel->AssetsBook);

	align_movies_panel = new MyAlignMoviesPanel(actions_panel->ActionsBook);
	findctf_panel = new MyFindCTFPanel(actions_panel->ActionsBook);
	findparticles_panel = new MyFindParticlesPanel(actions_panel->ActionsBook);
	classification_panel = new MyRefine2DPanel(actions_panel->ActionsBook);
	ab_initio_3d_panel = new AbInitio3DPanel(actions_panel->ActionsBook);
	auto_refine_3d_panel = new AutoRefine3DPanel(actions_panel->ActionsBook);
	refine_3d_panel = new MyRefine3DPanel(actions_panel->ActionsBook);
	generate_3d_panel = new Generate3DPanel(actions_panel->ActionsBook);
	sharpen_3d_panel = new Sharpen3DPanel(actions_panel->ActionsBook);


	movie_results_panel = new MyMovieAlignResultsPanel(results_panel->ResultsBook);
	ctf_results_panel = new MyFindCTFResultsPanel(results_panel->ResultsBook);
	picking_results_panel = new MyPickingResultsPanel(results_panel->ResultsBook);
	refine2d_results_panel = new Refine2DResultsPanel(results_panel->ResultsBook);
	refinement_results_panel = new MyRefinementResultsPanel(results_panel->ResultsBook);

	// Setup list books

	MenuBookIconImages = new wxImageList();
	ActionsBookIconImages = new wxImageList();
	AssetsBookIconImages = new wxImageList();
	ResultsBookIconImages = new wxImageList();
	SettingsBookIconImages = new wxImageList();

	wxLogNull *suppress_png_warnings = new wxLogNull;

	wxBitmap overview_icon_bmp = wxBITMAP_PNG_FROM_DATA(overview_icon);
	wxBitmap assets_icon_bmp = wxBITMAP_PNG_FROM_DATA(assets_icon);
	wxBitmap action_icon_bmp = wxBITMAP_PNG_FROM_DATA(action_icon);
	wxBitmap results_icon_bmp = wxBITMAP_PNG_FROM_DATA(results_icon);
	wxBitmap settings_icon_bmp = wxBITMAP_PNG_FROM_DATA(settings_icon);

	wxBitmap movie_icon_bmp = wxBITMAP_PNG_FROM_DATA(movie_icon);
	wxBitmap image_icon_bmp = wxBITMAP_PNG_FROM_DATA(image_icon);
	wxBitmap particle_position_icon_bmp = wxBITMAP_PNG_FROM_DATA(particle_position_icon);
	wxBitmap virus_icon_bmp = wxBITMAP_PNG_FROM_DATA(virus_icon);
	wxBitmap refinement_package_icon_bmp = wxBITMAP_PNG_FROM_DATA(refinement_package_icon);
	//wxBitmap ribosome_icon_bmp = wxBITMAP_PNG_FROM_DATA(ribosome_icon);

	wxBitmap movie_align_icon_bmp = wxBITMAP_PNG_FROM_DATA(movie_align_icon);
	wxBitmap ctf_icon_bmp = wxBITMAP_PNG_FROM_DATA(ctf_icon);
	wxBitmap find_particles_icon_bmp = wxBITMAP_PNG_FROM_DATA(particle_position_icon);
	wxBitmap classification_icon_bmp = wxBITMAP_PNG_FROM_DATA(classification_icon);
	wxBitmap ab_initio_3d_icon_bmp = wxBITMAP_PNG_FROM_DATA(abinitio_icon);
	wxBitmap refine3d_icon_bmp = wxBITMAP_PNG_FROM_DATA(growth);
	wxBitmap manual_refine3d_icon_bmp = wxBITMAP_PNG_FROM_DATA(manual_refine_icon);
	wxBitmap generate3d_icon_bmp = wxBITMAP_PNG_FROM_DATA(generate3d_icon);
	wxBitmap sharpen_map_icon_bmp = wxBITMAP_PNG_FROM_DATA(sharpen_map_icon);

	wxBitmap run_profiles_icon_bmp = wxBITMAP_PNG_FROM_DATA(run_profiles_icon);

	delete suppress_png_warnings;


	MenuBookIconImages->Add(overview_icon_bmp);
	MenuBookIconImages->Add(assets_icon_bmp);
	MenuBookIconImages->Add(action_icon_bmp);
	MenuBookIconImages->Add(results_icon_bmp);
	MenuBookIconImages->Add(settings_icon_bmp);


	ActionsBookIconImages->Add(movie_align_icon_bmp);
	ActionsBookIconImages->Add(ctf_icon_bmp);
	ActionsBookIconImages->Add(find_particles_icon_bmp);
	ActionsBookIconImages->Add(classification_icon_bmp);
	ActionsBookIconImages->Add(ab_initio_3d_icon_bmp);
	ActionsBookIconImages->Add(refine3d_icon_bmp);
	ActionsBookIconImages->Add(manual_refine3d_icon_bmp);
	ActionsBookIconImages->Add(generate3d_icon_bmp);
	ActionsBookIconImages->Add(sharpen_map_icon_bmp);

	AssetsBookIconImages->Add(movie_icon_bmp);
	AssetsBookIconImages->Add(image_icon_bmp);
	AssetsBookIconImages->Add(particle_position_icon_bmp);
	AssetsBookIconImages->Add(virus_icon_bmp);
	AssetsBookIconImages->Add(refinement_package_icon_bmp);

	ResultsBookIconImages->Add(movie_align_icon_bmp);
	ResultsBookIconImages->Add(ctf_icon_bmp);
	ResultsBookIconImages->Add(particle_position_icon_bmp);
	ResultsBookIconImages->Add(classification_icon_bmp);
	ResultsBookIconImages->Add(refine3d_icon_bmp);

		SettingsBookIconImages->Add(run_profiles_icon_bmp);


	main_frame->MenuBook->AssignImageList(MenuBookIconImages);
	actions_panel->ActionsBook->AssignImageList(ActionsBookIconImages);
	assets_panel->AssetsBook->AssignImageList(AssetsBookIconImages);
	results_panel->ResultsBook->AssignImageList(ResultsBookIconImages);
	settings_panel->SettingsBook->AssignImageList(SettingsBookIconImages);

	main_frame->MenuBook->AddPage(overview_panel, "Overview", true, 0);
	main_frame->MenuBook->AddPage(assets_panel, "Assets", false, 1);
	main_frame->MenuBook->AddPage(actions_panel, "Actions", false, 2);
	main_frame->MenuBook->AddPage(results_panel, "Results", false, 3);
	main_frame->MenuBook->AddPage(settings_panel, "Settings", false, 4);

	assets_panel->AssetsBook->AddPage(movie_asset_panel, "Movies", true, 0);
	assets_panel->AssetsBook->AddPage(image_asset_panel, "Images", false, 1);
	assets_panel->AssetsBook->AddPage(particle_position_asset_panel, "Particle Positions", false, 2);
	assets_panel->AssetsBook->AddPage(volume_asset_panel, "3D Volumes", false, 3);
	assets_panel->AssetsBook->AddPage(refinement_package_asset_panel, "Refine Pkgs.", false, 4);

	actions_panel->ActionsBook->AddPage(align_movies_panel, "Align Movies", true, 0);
	actions_panel->ActionsBook->AddPage(findctf_panel, "Find CTF", false, 1);
	actions_panel->ActionsBook->AddPage(findparticles_panel,"Find Particles",false,2);
	actions_panel->ActionsBook->AddPage(classification_panel,"2D Classify",false,3);
	actions_panel->ActionsBook->AddPage(ab_initio_3d_panel,"Ab-Initio 3D",false, 4);
	actions_panel->ActionsBook->AddPage(auto_refine_3d_panel,"Auto Refine",false, 5);
	actions_panel->ActionsBook->AddPage(refine_3d_panel,"Manual Refine",false, 6);
	actions_panel->ActionsBook->AddPage(generate_3d_panel,"Generate 3D",false, 7);
	actions_panel->ActionsBook->AddPage(sharpen_3d_panel,"Sharpen 3D",false, 8);

	results_panel->ResultsBook->AddPage(movie_results_panel, "Align Movies", true, 0);
	results_panel->ResultsBook->AddPage(ctf_results_panel, "Find CTF", false, 1);
	results_panel->ResultsBook->AddPage(picking_results_panel, "Find Particles",false,2);
	results_panel->ResultsBook->AddPage(refine2d_results_panel, "2D Classify",false,3);
	results_panel->ResultsBook->AddPage(refinement_results_panel, "3D Refinement", false, 4);

	settings_panel->SettingsBook->AddPage(run_profiles_panel, "Run Profiles", true, 0);

	// Setup Movie Panel

	//movie_asset_panel->GroupListBox->InsertItem(0, "All Movies", 0);
	//vie_asset_panel->GroupListBox->SetItemState(0, wxLIST_STATE_SELECTED, wxLIST_STATE_SELECTED);

	// Setup the Asset Tree.

	main_frame->RecalculateAssetBrowser();


	//Particles_Branch = main_frame->AssetTree->AppendItem(Tree_Root, "Particles (0)");
	//Classes_Branch = main_frame->AssetTree->AppendItem(Tree_Root, "Classes (0)");
	//Maps_Branch = main_frame->AssetTree->AppendItem(Tree_Root, "3D Maps (0)");

	// welcome text..

	//main_frame->StatusText->AppendText(wxT("Welcome to Project...X!\n"));

	//GuiJob test_job;

	//test_job.parent_panel = align_movies_panel;
	//test_job.parent_panel->UpdateJobDetails("Hello\n");


	//delete MenuBookIconImages;
	//delete ActionsBookIconImages;
	//delete AssetsBookIconImages;
	//delete SettingsBookIconImages;

	main_frame->Show();

	return true;
}

int MyGuiApp::OnExit()
{

	delete cistem_config;
/*	main_frame->Destroy();
	overview_panel->Destroy();
	actions_panel->Destroy();
	assets_panel->Destroy();
	settings_panel->Destroy();

	// Individual Panels

	movie_asset_panel->Destroy();
	image_asset_panel->Destroy();
	align_movies_panel->Destroy();
	run_profiles_panel->Destroy();*/

}
