# Supplementary material for: cisTEM, user-friendly software for single-particle image processing
Source: eLife. 2018 Mar 7;7:e35383. doi: 10.7554/eLife.35383 (PMC5854467; doi:10.7554/eLife.35383)
Supplement: Source code 1. [file elife-35383-code1.gz › cistem-1.0.1-beta/src/programs/apply_gain_ref/apply_gain_ref.cpp]

#include "../../core/core_headers.h"

class
ApplyGainRef : public MyApp
{

	public:

	bool DoCalculation();
	void DoInteractiveUserInput();

	private:
};


IMPLEMENT_APP(ApplyGainRef)

// override the DoInteractiveUserInput

void ApplyGainRef::DoInteractiveUserInput()
{


	UserInput *my_input = new UserInput("ApplyGainRef", 1.0);

	std::string input_filename				=		my_input->GetFilenameFromUser("Input image file name", "Filename of input image", "input.mrc", true );
	std::string output_filename				=		my_input->GetFilenameFromUser("Output corrected image file name", "Filename of output image", "output.mrc", false );
	std::string input_gain_filename			=		my_input->GetFilenameFromUser("Input gain ref file", "Filename of gain reference", "gain.mrc", true );
	bool        should_resample             =       my_input->GetYesNoFromUser("Resample the output?", "if yes, you can resample the output", "NO");
	int new_x_size = 0;
	int new_y_size = 0;

	if (should_resample == true)
	{
		new_x_size                          =       my_input->GetIntFromUser("Wanted New X-Size", "The image will be Fourier cropped to this size", "3838");
		new_y_size                          =       my_input->GetIntFromUser("Wanted New Y-Size", "The image will be Fourier cropped to this size", "3710");
	}

	float num_sigmas = 100;
	bool should_remove_outliers             =       my_input->GetYesNoFromUser("Remove outlier pixels?", "If yes, outlier pixels will be removed AFTER gain correction, but prior to resampling", "NO");

	if (should_remove_outliers == true)
	{
		num_sigmas			             	=		my_input->GetFloatFromUser("Number of standard deviations","Pixels more than this number of standard deviations above or below the mean will be reset to the mean","8.0",0.0f);
	}

	bool		zero_float_and_normalize	=		my_input->GetYesNoFromUser("Also zero-float and normalize?","After outlier pixels have been removed, zero-float and normalize images","no");

	delete my_input;

	my_current_job.Reset(9);
	my_current_job.ManualSetArguments("tttbiibfb", input_filename.c_str(),
			                                        output_filename.c_str(),
			                                        input_gain_filename.c_str(),
			                                        should_resample,
			                                        new_x_size,
			                                        new_y_size,
			                                        should_remove_outliers,
			                                        num_sigmas,
			                                        zero_float_and_normalize);
}

// override the do calculation method which will be what is actually run..

bool ApplyGainRef::DoCalculation()
{

	std::string	input_filename 						= my_current_job.arguments[0].ReturnStringArgument();
	std::string	output_filename 					= my_current_job.arguments[1].ReturnStringArgument();
	std::string	input_gain_filename 				= my_current_job.arguments[2].ReturnStringArgument();
	bool should_resample                            = my_current_job.arguments[3].ReturnBoolArgument();
	int new_x_size                                  = my_current_job.arguments[4].ReturnIntegerArgument();
	int new_y_size                                  = my_current_job.arguments[5].ReturnIntegerArgument();
	bool should_remove_outliers         			= my_current_job.arguments[6].ReturnBoolArgument();
	float num_sigmas							    = my_current_job.arguments[7].ReturnFloatArgument();
	bool zero_float_and_normalize		        	= my_current_job.arguments[8].ReturnBoolArgument();


	//wxFileName input_wx_filename(input_filename);

	ImageFile my_input_file(input_filename,false);
	MRCFile my_output_file(output_filename,true);
	ImageFile my_gain_file(input_gain_filename,false);

	Image my_image;
	Image gain_reference;

	gain_reference.ReadSlice(&my_gain_file, 1);

	wxPrintf("\nCorrecting...\n\n");

	ProgressBar *my_progress = new ProgressBar(my_input_file.ReturnNumberOfSlices());

	for ( int image_counter = 0; image_counter < my_input_file.ReturnNumberOfSlices(); image_counter++ )
	{
		my_image.ReadSlice(&my_input_file,image_counter+1);
		my_image.MultiplyPixelWise(gain_reference);

		my_image.ReplaceOutliersWithMean(num_sigmas);

		if (should_resample == true)
		{
			my_image.ForwardFFT();
			my_image.Resize(new_x_size, new_y_size, 1);
			my_image.BackwardFFT();
		}

		if (zero_float_and_normalize)
		{
			my_image.ZeroFloatAndNormalize();
		}

		my_image.WriteSlice(&my_output_file,image_counter+1);
		my_progress->Update(image_counter + 1);
	}

	delete my_progress;
	wxPrintf("\n\nApply Gain finished cleanly!\n\n");

	return true;
}
