# Supplementary material for: cisTEM, user-friendly software for single-particle image processing
Source: eLife. 2018 Mar 7;7:e35383. doi: 10.7554/eLife.35383 (PMC5854467; doi:10.7554/eLife.35383)
Supplement: Source code 1. [file elife-35383-code1.gz › cistem-1.0.1-beta/src/programs/reset_mrc_header/reset_mrc_header.cpp]

#include "../../core/core_headers.h"

class
ResetMRCHeaderApp : public MyApp
{

	public:

	bool DoCalculation();
	void DoInteractiveUserInput();

	private:
};


IMPLEMENT_APP(ResetMRCHeaderApp)

// override the DoInteractiveUserInput

void ResetMRCHeaderApp::DoInteractiveUserInput()
{


	UserInput *my_input = new UserInput("ResetMRCHeader", 1.0);

	std::string input_filename		=		my_input->GetFilenameFromUser("Input image file name", "Filename of input image. Its header will be reset.", "input.mrc", true );
	float		new_pixel_size		=		my_input->GetFloatFromUser("New pixel size","New pixel size, in Angstroms","1.0",0.0);

	delete my_input;

	my_current_job.Reset(2);
	my_current_job.ManualSetArguments("tf",input_filename.c_str(),new_pixel_size);
}

// override the do calculation method which will be what is actually run..

bool ResetMRCHeaderApp::DoCalculation()
{

	std::string	input_filename 						= my_current_job.arguments[0].ReturnStringArgument();
	float		new_pixel_size						= my_current_job.arguments[1].ReturnFloatArgument();


	MRCFile my_input_file(input_filename,false);

	Image my_image;

	EmpiricalDistribution my_distribution;

	//wxPrintf("Resetting MRC header of file %s...\n",input_filename);

	ProgressBar *my_progress = new ProgressBar(my_input_file.ReturnNumberOfSlices());


	for ( int image_counter = 0; image_counter < my_input_file.ReturnNumberOfSlices(); image_counter++ )
	{
		my_progress->Update(image_counter + 1);
		my_image.ReadSlice(&my_input_file,image_counter+1);
		my_image.UpdateDistributionOfRealValues(&my_distribution);
	}

	delete my_progress;

	float std = my_distribution.GetSampleVariance();
	if (std > 0.0) { std = sqrt(std);}
	my_input_file.my_header.SetDimensionsVolume(my_image.logical_x_dimension,my_image.logical_y_dimension,my_input_file.ReturnNumberOfSlices());
	my_input_file.my_header.SetDensityStatistics(my_distribution.GetMinimum(),my_distribution.GetMaximum(),my_distribution.GetSampleMean(),std);
	my_input_file.my_header.SetPixelSize(new_pixel_size);
	my_input_file.my_header.ResetLabels();
	my_input_file.my_header.SetOrigin( -float(my_image.physical_address_of_box_center_x) * new_pixel_size, -float(my_image.physical_address_of_box_center_y) * new_pixel_size, -float(my_input_file.ReturnNumberOfSlices()/2) * new_pixel_size );

	my_input_file.WriteHeader();

	wxPrintf("\nAll done.\n");

	return true;
}
