# Supplementary material for: cisTEM, user-friendly software for single-particle image processing
Source: eLife. 2018 Mar 7;7:e35383. doi: 10.7554/eLife.35383 (PMC5854467; doi:10.7554/eLife.35383)
Supplement: Source code 1. [file elife-35383-code1.gz › cistem-1.0.1-beta/src/programs/montage/montage.cpp]

#include "../../core/core_headers.h"

class
MontageApp : public MyApp
{

	public:

	bool DoCalculation();
	void DoInteractiveUserInput();

	private:
};


IMPLEMENT_APP(MontageApp)


void MontageApp::DoInteractiveUserInput()
{

	UserInput *my_input = new UserInput("Montage", 1.0);

	std::string input_stack_filename	=		my_input->GetFilenameFromUser("Input stack file name", "Filename of input stack.", "input_stack.mrc", true );
	std::string output_montage_filename	=		my_input->GetFilenameFromUser("Output montage file name", "Filename of output montage.", "montage.mrc", false );
	int			overlap					=		my_input->GetIntFromUser("Overlap","Overlap in pixels between images in montage","5",0);
	int			num_pieces_x			=		my_input->GetIntFromUser("Number of pieces in X","Number of images to be stitched together in the X dimension","5",1);
	int			num_pieces_y			=		my_input->GetIntFromUser("Number of pieces in Y","Number of images to be stitched together in the Y dimension","5",1);

	delete my_input;

	my_current_job.Reset(5);
	my_current_job.ManualSetArguments("ttiii",input_stack_filename.c_str(),output_montage_filename.c_str(),overlap,num_pieces_x,num_pieces_y);

}

bool MontageApp::DoCalculation()
{
	//const wxString input_stack_filename = "solvents.mrc";
	//const wxString output_montage_filename = "montage.mrc";
	//const int overlap = 5;
	//const int montage_num_pieces_x = 5;
	//const int montage_num_pieces_y = 5;

	std::string	input_stack_filename 				= 	my_current_job.arguments[0].ReturnStringArgument();
	std::string	output_montage_filename 			= 	my_current_job.arguments[1].ReturnStringArgument();
	int overlap										=	my_current_job.arguments[2].ReturnIntegerArgument();
	int montage_num_pieces_x						=	my_current_job.arguments[3].ReturnIntegerArgument();
	int montage_num_pieces_y						=	my_current_job.arguments[4].ReturnIntegerArgument();


	Image montage;
	int montage_dim_x;
	int montage_dim_y;

	Image input_image;

	MRCFile input_stack(input_stack_filename);
	MRCFile output_montage(output_montage_filename,true);
	wxPrintf("Input stack has %i images of %i by %i pixels\n",input_stack.ReturnNumberOfSlices(),input_stack.ReturnXSize(),input_stack.ReturnYSize());

	MyDebugAssertTrue(montage_num_pieces_x * montage_num_pieces_y == input_stack.ReturnNumberOfSlices(),"Number of input images incompatible with %i x %i montage\n", montage_num_pieces_x, montage_num_pieces_y);

	montage_dim_x = montage_num_pieces_x * input_stack.ReturnXSize() - ((montage_num_pieces_x - 1) * overlap);
	montage_dim_y = montage_num_pieces_y * input_stack.ReturnYSize() - ((montage_num_pieces_y - 1) * overlap);

	wxPrintf("Output montage will be %i x %i pixels\n",montage_dim_x, montage_dim_y);

	montage.Allocate(montage_dim_x,montage_dim_y,true);
	montage.SetToConstant(0.0);


	//
	int image_counter_x;
	int image_counter_y;
	int j_input;
	int i_input;
	long counter_input;
	long counter_output;
	int i_start_output;
	int j_start_output;
	float attenuation_x;
	float attenuation_y;


	int image_counter = 0;
	for ( image_counter_y = 0; image_counter_y < montage_num_pieces_y; image_counter_y ++ )
	{

		j_start_output = image_counter_y * (input_stack.ReturnYSize() - overlap);

		for ( image_counter_x = 0; image_counter_x < montage_num_pieces_x; image_counter_x ++ )
		{

			i_start_output = image_counter_x * (input_stack.ReturnXSize() - overlap);

			image_counter++;
			input_image.ReadSlice(&input_stack,image_counter);


			// Loop over the input image
			counter_input = 0;
			for ( j_input = 0; j_input < input_image.logical_y_dimension; j_input++ )
			{
				attenuation_y = 1.0;

				if (j_input < overlap)
				{
					if ( image_counter_y > 0 ) attenuation_y = 1.0 / float(overlap + 1) * (j_input+1);
				}
				else if (j_input >= input_image.logical_y_dimension - overlap)
				{
					if (image_counter_y < montage_num_pieces_y - 1) attenuation_y = 1.0 / float(overlap + 1) * (input_image.logical_y_dimension - j_input);
				}

				for ( i_input = 0; i_input < input_image.logical_x_dimension; i_input++ )
				{
					attenuation_x = 1.0;

					if (i_input < overlap)
					{
						if ( image_counter_x > 0 ) attenuation_x = 1.0 / float(overlap + 1) * (i_input+1);
					}
					else if (i_input >= input_image.logical_x_dimension - overlap)
					{
						if (image_counter_x < montage_num_pieces_x - 1) attenuation_x = 1.0 / float(overlap + 1) * (input_image.logical_x_dimension - i_input);
					}

					montage.real_values[montage.ReturnReal1DAddressFromPhysicalCoord(i_start_output+i_input,j_start_output+j_input,0)] += input_image.real_values[counter_input] * attenuation_x * attenuation_y;
					counter_input++;
				}
				counter_input += input_image.padding_jump_value;
			}

		}

	}

	montage.WriteSlice(&output_montage,1);

	return true;
}
