# Supplementary material for: cisTEM, user-friendly software for single-particle image processing
Source: eLife. 2018 Mar 7;7:e35383. doi: 10.7554/eLife.35383 (PMC5854467; doi:10.7554/eLife.35383)
Supplement: Source code 1. [file elife-35383-code1.gz › cistem-1.0.1-beta/src/programs/make_orth_views/make_orth_views.cpp]

#include "../../core/core_headers.h"

class
MakeOrthViews : public MyApp
{

	public:

	bool DoCalculation();
	void DoInteractiveUserInput();

	private:
};


IMPLEMENT_APP(MakeOrthViews)

// override the DoInteractiveUserInput

void MakeOrthViews::DoInteractiveUserInput()
{

	UserInput *my_input = new UserInput("MakeOrthViews", 1.0);

	wxString input_volume	= my_input->GetFilenameFromUser("Input image/volume file name", "Name of input image volume", "input.mrc", true );
	wxString output_image	= my_input->GetFilenameFromUser("Output orth views image file name", "Name of output image ", "orth.mrc", false );

	delete my_input;

	my_current_job.Reset(2);
	my_current_job.ManualSetArguments("tt", input_volume.ToUTF8().data(), output_image.ToUTF8().data());
}

// override the do calculation method which will be what is actually run..

bool MakeOrthViews::DoCalculation()
{

	wxString input_volume	= my_current_job.arguments[0].ReturnStringArgument();
	wxString output_image	= my_current_job.arguments[1].ReturnStringArgument();

	MRCFile input3d_file(input_volume.ToStdString(), false);
	MRCFile output_file(output_image.ToStdString(), true);

	Image my_input_volume;
	Image my_orth_views_image;

	wxPrintf("\nMaking orth views image...\n");

	my_input_volume.ReadSlices(&input3d_file, 1, input3d_file.ReturnNumberOfSlices());
	my_orth_views_image.Allocate(my_input_volume.logical_x_dimension * 3, my_input_volume.logical_y_dimension * 2, 1, true);
	my_input_volume.CreateOrthogonalProjectionsImage(&my_orth_views_image);
	my_orth_views_image.WriteSlice(&output_file, 1);


	return true;
}
