# Supplementary material for: cisTEM, user-friendly software for single-particle image processing
Source: eLife. 2018 Mar 7;7:e35383. doi: 10.7554/eLife.35383 (PMC5854467; doi:10.7554/eLife.35383)
Supplement: Source code 1. [file elife-35383-code1.gz › cistem-1.0.1-beta/src/programs/scale_with_mask/scale_with_mask.cpp]

#include "../../core/core_headers.h"

class
ScaleWithMask : public MyApp
{

	public:

	bool DoCalculation();
	void DoInteractiveUserInput();

	private:
};


IMPLEMENT_APP(ScaleWithMask)

// override the DoInteractiveUserInput

void ScaleWithMask::DoInteractiveUserInput()
{


	UserInput *my_input = new UserInput("ScaleWithMask", 1.0);

	std::string input_ref_filename				=		my_input->GetFilenameFromUser("Input reference volume", "Filename of volume to scale to", "ref.mrc", true );
	std::string input_volume_filename			=		my_input->GetFilenameFromUser("Input volume to scale", "Filename of volume to scale", "input.mrc", true );
	std::string input_mask_filename			=		my_input->GetFilenameFromUser("Input mask volumne", "Filename of volume to use as a mask prior to calculating scale filter", "mask.mrc", true );
	std::string output_filename				=		my_input->GetFilenameFromUser("Output scaled volume", "Filename of output scaled volume", "scaled.mrc", false );
	bool apply_resolution_cut_off           =      my_input->GetYesNoFromUser("Cut-Off Resolution?", "If yes, the resolution will be cut off by a cosine at the specified resolution", "NO" );

	float pixel_size = 0.0;
	float resolution_cut_off = 0.0;

	pixel_size                              =      my_input->GetFloatFromUser("Pixel Size (A)", "The pixel size in angstroms", "1.0");
	resolution_cut_off                      =      my_input->GetFloatFromUser("Wanted resolution cut-off (A)", "The cut-off resolution", "3.0");

	delete my_input;

	my_current_job.Reset(4);
	my_current_job.ManualSetArguments("ttttbff", 	input_ref_filename.c_str(),
												input_volume_filename.c_str(),
												input_mask_filename.c_str(),
												output_filename.c_str(),
												apply_resolution_cut_off,
												pixel_size,
												resolution_cut_off
			                                    );
}

// override the do calculation method which will be what is actually run..

bool ScaleWithMask::DoCalculation()
{

	std::string input_ref_filename		= my_current_job.arguments[0].ReturnStringArgument();
	std::string input_volume_filename	= my_current_job.arguments[1].ReturnStringArgument();
	std::string input_mask_filename		= my_current_job.arguments[2].ReturnStringArgument();
	std::string output_filename			= my_current_job.arguments[3].ReturnStringArgument();
	bool        apply_resolution_cut_off = my_current_job.arguments[4].ReturnBoolArgument();
	float       pixel_size               = my_current_job.arguments[5].ReturnFloatArgument();
	float       resolution_cut_off       = my_current_job.arguments[6].ReturnFloatArgument();


	MRCFile my_input_ref_file(input_ref_filename,false);
	MRCFile my_input_volume_file(input_volume_filename,false);
	MRCFile my_input_mask_file(input_mask_filename,false);
	MRCFile my_output_file(output_filename,true);


	Image ref_volume;
	Image volume_to_scale;
	Image mask_volume;
	Image buffer_volume;

	Curve original_amp;
	Curve ref_amp;
	Curve number_of_measurements;

	ref_volume.ReadSlices(&my_input_ref_file, 1, my_input_ref_file.ReturnNumberOfSlices());
	volume_to_scale.ReadSlices(&my_input_volume_file, 1, my_input_volume_file.ReturnNumberOfSlices());
	mask_volume.ReadSlices(&my_input_mask_file, 1, my_input_mask_file.ReturnNumberOfSlices());

	buffer_volume.CopyFrom(&volume_to_scale);

	ref_volume.MultiplyPixelWise(mask_volume);
	volume_to_scale.MultiplyPixelWise(mask_volume);

	int number_of_points = myroundint(ref_volume.ReturnMaximumDiagonalRadius());

	ref_volume.ForwardFFT();
	volume_to_scale.ForwardFFT();
	buffer_volume.ForwardFFT();

	if (apply_resolution_cut_off == true)
	{
		ref_volume.CosineMask(pixel_size / resolution_cut_off, ref_volume.fourier_voxel_size_x * 5);
	}

	// setup curves


	//wxPrintf("number of points = %i\n", number_of_points);

	original_amp.SetupXAxis(0, 0.5 * sqrtf(3.0), number_of_points);
	ref_amp.SetupXAxis(0, 0.5 * sqrtf(3.0), number_of_points);
	number_of_measurements.SetupXAxis(0, 0.5 * sqrtf(3.0), number_of_points);

	//original_amp.PrintToStandardOut();

	ref_volume.Compute1DPowerSpectrumCurve(&ref_amp, &number_of_measurements);
	volume_to_scale.Compute1DPowerSpectrumCurve(&original_amp, &number_of_measurements);

	ref_amp.SquareRoot();
	original_amp.SquareRoot();

	for (long counter = 0; counter < ref_amp.number_of_points; counter++)
	{
		if (original_amp.data_y[counter] != 0.0 && ref_amp.data_y[counter] != 0.0)
		{
			original_amp.data_y[counter] = ref_amp.data_y[counter] / original_amp.data_y[counter];
		}
		else original_amp.data_y[counter] = 1.0;
	}

	//original_amp.PrintToStandardOut();

	buffer_volume.ApplyCurveFilter(&original_amp);
	buffer_volume.BackwardFFT();

	buffer_volume.WriteSlices(&my_output_file, 1, buffer_volume.logical_z_dimension);
	if (apply_resolution_cut_off == true) my_output_file.SetPixelSize(pixel_size);
	else my_output_file.SetPixelSize(my_input_volume_file.my_header.ReturnPixelSize());


	wxPrintf("\n\nScale with mask finished cleanly!\n\n");

	return true;
}
