# Supplementary material for: cisTEM, user-friendly software for single-particle image processing
Source: eLife. 2018 Mar 7;7:e35383. doi: 10.7554/eLife.35383 (PMC5854467; doi:10.7554/eLife.35383)
Supplement: Source code 1. [file elife-35383-code1.gz › cistem-1.0.1-beta/src/programs/align_symmetry/align_symmetry.cpp]

#include "../../core/core_headers.h"

class
AlignSymmetryApp : public MyApp
{
	public:

	bool DoCalculation();
	void DoInteractiveUserInput();

	private:
};


IMPLEMENT_APP(AlignSymmetryApp)

// override the DoInteractiveUserInput

void AlignSymmetryApp::DoInteractiveUserInput()
{
	wxString	input_volume_file;
	wxString    output_volume_file_no_sym;
	wxString    output_volume_file_with_sym;
	wxString	wanted_symmetry;
	float start_angle_for_search;
	float end_angle_for_search;
	float initial_angular_step;


	UserInput *my_input = new UserInput("AlignSymmetry", 1.00);

	input_volume_file = my_input->GetFilenameFromUser("Input volume", "The volume you want to align", "my_volume.mrc", true);
	wanted_symmetry = my_input->GetSymmetryFromUser("Symmetry to align to", "The symmetry you want to align to", "C2");
	output_volume_file_no_sym = my_input->GetFilenameFromUser("Output aligned volume", "The volume that has been aligned, but not symmetrised", "my_volume_ali.mrc", false);
	output_volume_file_with_sym = my_input->GetFilenameFromUser("Output symmetrised volume", "The volume that has been aligned and symmetrised", "my_volume_ali_sym.mrc", false);
	//start_angle_for_search = my_input->GetFloatFromUser("Start angle for search (degrees)", "Angle at which to begin the search on each axis", "-90.0");
	//end_angle_for_search = my_input->GetFloatFromUser("End angle for search (degrees)", "Angle at which to end the search on each axis", "90.0");
	initial_angular_step = my_input->GetFloatFromUser("Initial angular search step (degrees)", "angular step for the initial search", "5.0");

	start_angle_for_search = -90;
	end_angle_for_search = 90;
	delete my_input;


	int current_class = 0;
	my_current_job.Reset(8);
	my_current_job.ManualSetArguments("ttttfffi",	input_volume_file.ToUTF8().data(),
												wanted_symmetry.ToUTF8().data(),
												output_volume_file_no_sym.ToUTF8().data(),
												output_volume_file_with_sym.ToUTF8().data(),
												start_angle_for_search,
												end_angle_for_search,
												initial_angular_step,
												current_class);
}

// override the do calculation method which will be what is actually run..

bool AlignSymmetryApp::DoCalculation()
{


	wxString input_volume_file				= my_current_job.arguments[0].ReturnStringArgument();
	wxString wanted_symmetry 				= my_current_job.arguments[1].ReturnStringArgument();
	wxString output_volume_file_no_sym		= my_current_job.arguments[2].ReturnStringArgument();
	wxString output_volume_file_with_sym    = my_current_job.arguments[3].ReturnStringArgument();
	float  start_angle_for_search			= my_current_job.arguments[4].ReturnFloatArgument();
	float  end_angle_for_search				= my_current_job.arguments[5].ReturnFloatArgument();
	float  initial_angular_step				= my_current_job.arguments[6].ReturnFloatArgument();
	int  current_class						= my_current_job.arguments[7].ReturnIntegerArgument();

	float input_pixel_size;

	float current_x_angle;
	float current_y_angle;
	float current_z_angle;

	float average_x_shift = 0.0f;
	float average_y_shift = 0.0f;
	float average_z_shift = 0.0f;


	float total_shift_x = 0.0f;
	float total_shift_y = 0.0f;
	float total_shift_z = 0.0f;

	float rotated_x_shift;
	float rotated_y_shift;
	float rotated_z_shift;

	ProgressBar *progress;

	float best_x;
	float best_y;
	float best_z;

	float best_x_this_round;
	float best_y_this_round;
	float best_z_this_round;

	long pixel_counter;
	long address;
	int symmetry_counter;

	float low_search_limit_x;
	float high_search_limit_x;

	float low_search_limit_y;
	float high_search_limit_y;

	float low_search_limit_z;
	float high_search_limit_z;

	float current_correlation;
	float best_correlation = -FLT_MAX;

	float end_angular_step = 0.1f;
	float current_angular_step;
	float start_angular_step = initial_angular_step;

	Image input_volume;
	Image output_volume;

	Image original_projection_image;
	Image check1_projection_image;
	Image check2_projection_image;

	Image current_projection_image;
	Image current_check1_projection_image;
	Image current_check2_projection_image;

	Image buffer_image;

	Peak alignment_peak;
	float current_sum_score;


	ReconstructedVolume input_3d;
	MRCFile *input_file = new MRCFile(input_volume_file.ToStdString());
	input_pixel_size = input_file->ReturnPixelSize();

	input_3d.InitWithDimensions(input_file->ReturnXSize(), input_file->ReturnYSize(), input_file->ReturnZSize(), 1, wanted_symmetry);
	input_3d.density_map.ReadSlices(input_file, 1, input_3d.density_map.logical_z_dimension);
	input_3d.PrepareForProjections(0.0, 0.5, false, false);
	original_projection_image.Allocate(input_3d.density_map.logical_x_dimension, input_3d.density_map.logical_y_dimension, false);
	current_projection_image.Allocate(input_3d.density_map.logical_x_dimension, input_3d.density_map.logical_y_dimension, false);
	check1_projection_image.Allocate(input_3d.density_map.logical_x_dimension, input_3d.density_map.logical_y_dimension, false);
	current_check1_projection_image.Allocate(input_3d.density_map.logical_x_dimension, input_3d.density_map.logical_y_dimension, false);
	check2_projection_image.Allocate(input_3d.density_map.logical_x_dimension, input_3d.density_map.logical_y_dimension, false);
	current_check2_projection_image.Allocate(input_3d.density_map.logical_x_dimension, input_3d.density_map.logical_y_dimension, false);


	input_volume.ReadSlices(input_file, 1, input_file->ReturnNumberOfSlices());
	input_volume.ZeroFloatAndNormalize(1, input_volume.logical_x_dimension);
	output_volume.Allocate(input_volume.logical_x_dimension, input_volume.logical_y_dimension, input_volume.logical_z_dimension);

	delete input_file;

	RotationMatrix current_matrix;
	RotationMatrix check_matrix1;
	RotationMatrix check_matrix2;
	RotationMatrix temp_matrix;
	RotationMatrix inverse_matrix;
	RotationMatrix identity_matrix;
	RotationMatrix combined_matrix;

	SymmetryMatrix symmetry_matrices;

	identity_matrix.SetToIdentity();

	int total_number_to_search = 0;
	int number_searched = 0;

	if (is_running_locally == true)
	{
		current_angular_step = start_angular_step * 5.0f;
		best_x_this_round = 0.0f;
		best_y_this_round = 0.0f;
		best_z_this_round = 0.0f;

		low_search_limit_x = start_angle_for_search;
		high_search_limit_x = end_angle_for_search;

		low_search_limit_y = -90.0f;
		high_search_limit_y = 90.0f;

		low_search_limit_z = -90.f;
		high_search_limit_z = 90.f;

		while (current_angular_step > end_angular_step)
		{
			current_angular_step /= 5.0f;
			if (current_angular_step < end_angular_step) current_angular_step = end_angular_step;

			for (current_z_angle = low_search_limit_z; current_z_angle <= high_search_limit_z; current_z_angle += current_angular_step)
			{
				for(current_y_angle = low_search_limit_y; current_y_angle <= high_search_limit_y; current_y_angle += current_angular_step)
				{
					for (current_x_angle = low_search_limit_x; current_x_angle <= high_search_limit_x; current_x_angle += current_angular_step)
					{
						total_number_to_search++;
					}
				}
			}

			low_search_limit_x = best_x_this_round - current_angular_step;
			high_search_limit_x = best_x_this_round + current_angular_step;

			low_search_limit_y = best_y_this_round - current_angular_step;
			high_search_limit_y = best_y_this_round + current_angular_step;

			low_search_limit_z = best_z_this_round - current_angular_step;
			high_search_limit_z = best_z_this_round + current_angular_step;
		}
	}

	symmetry_matrices.Init(wanted_symmetry);

	if (is_running_locally == true)
	{
		wxPrintf("\nSearching For Rotation...\n\n");
		progress = new ProgressBar(total_number_to_search);

	}

	check_matrix1.SetToRotation(-45, -45, -45); // I kind of chose these randomly
	check_matrix2.SetToRotation(15, 70,-15);

	current_angular_step = start_angular_step * 5.0f;

	best_x_this_round = 0.0f;
	best_y_this_round = 0.0f;
	best_z_this_round = 0.0f;

	low_search_limit_x = start_angle_for_search;
	high_search_limit_x = end_angle_for_search;

	low_search_limit_y = -90.0f;
	high_search_limit_y = 90.0f;

	low_search_limit_z = -90.f;
	high_search_limit_z = 90.f;


	while (current_angular_step > end_angular_step)
	{
		current_angular_step /= 5.0f;
		if (current_angular_step < end_angular_step) current_angular_step = end_angular_step;

		for (current_z_angle = low_search_limit_z; current_z_angle <= high_search_limit_z; current_z_angle += current_angular_step)
		{
			for(current_y_angle = low_search_limit_y; current_y_angle <= high_search_limit_y; current_y_angle += current_angular_step)
			{
				for (current_x_angle = low_search_limit_x; current_x_angle <= high_search_limit_x; current_x_angle += current_angular_step)
				{
					current_sum_score = 0.0f;
					current_matrix.SetToRotation(current_x_angle, current_y_angle, current_z_angle);

					input_3d.density_map.ExtractSliceByRotMatrix(original_projection_image, current_matrix);

					temp_matrix = current_matrix * check_matrix1;
					input_3d.density_map.ExtractSliceByRotMatrix(check1_projection_image, temp_matrix);

					temp_matrix = current_matrix * check_matrix2;
					input_3d.density_map.ExtractSliceByRotMatrix(check2_projection_image, temp_matrix);

					original_projection_image.ZeroCentralPixel();
					original_projection_image.DivideByConstant(sqrt(original_projection_image.ReturnSumOfSquares()));

					check1_projection_image.ZeroCentralPixel();
					check1_projection_image.DivideByConstant(sqrt(check1_projection_image.ReturnSumOfSquares()));

					check2_projection_image.ZeroCentralPixel();
					check2_projection_image.DivideByConstant(sqrt(check2_projection_image.ReturnSumOfSquares()));

					for (symmetry_counter = 1; symmetry_counter < symmetry_matrices.number_of_matrices; symmetry_counter ++ )
					{
						temp_matrix = current_matrix * symmetry_matrices.rot_mat[symmetry_counter];
						input_3d.density_map.ExtractSliceByRotMatrix(current_projection_image, temp_matrix);

						current_projection_image.ZeroCentralPixel();
						current_projection_image.DivideByConstant(sqrt(current_projection_image.ReturnSumOfSquares()));

						current_projection_image.CalculateCrossCorrelationImageWith(&original_projection_image);
						alignment_peak = current_projection_image.FindPeakWithIntegerCoordinates();
						current_sum_score += alignment_peak.value;

						temp_matrix = current_matrix * symmetry_matrices.rot_mat[symmetry_counter];
						temp_matrix = temp_matrix * check_matrix1;
						input_3d.density_map.ExtractSliceByRotMatrix(current_check1_projection_image, temp_matrix);

						current_check1_projection_image.ZeroCentralPixel();
						current_check1_projection_image.DivideByConstant(sqrt(current_check1_projection_image.ReturnSumOfSquares()));

						current_check1_projection_image.CalculateCrossCorrelationImageWith(&check1_projection_image);
						alignment_peak = current_check1_projection_image.FindPeakWithIntegerCoordinates();
						current_sum_score += alignment_peak.value;

						temp_matrix = current_matrix * symmetry_matrices.rot_mat[symmetry_counter];
						temp_matrix = temp_matrix * check_matrix2;
						input_3d.density_map.ExtractSliceByRotMatrix(current_check2_projection_image, temp_matrix);

						current_check2_projection_image.ZeroCentralPixel();
						current_check2_projection_image.DivideByConstant(sqrt(current_check2_projection_image.ReturnSumOfSquares()));

						current_check2_projection_image.CalculateCrossCorrelationImageWith(&check2_projection_image);
						alignment_peak = current_check2_projection_image.FindPeakWithIntegerCoordinates();
						current_sum_score += alignment_peak.value;
					}

					if (current_sum_score > best_correlation)
					{
						best_correlation = current_sum_score;
						best_x = current_x_angle;
						best_y = current_y_angle;
						best_z = current_z_angle;
						//wxPrintf("Results = %f, %f, %f (%i) = %f\n", best_x, best_y, best_z, number_searched + 1, best_correlation);
					}

					number_searched++;

					if (is_running_locally == true)
					{
						progress->Update(number_searched);
					}
					else
					{
						float temp_float = number_searched;
						JobResult *temp_result = new JobResult;
						temp_result->SetResult(1, &temp_float);
						AddJobToResultQueue(temp_result);
					}

				}
			}
		}

		best_x_this_round = best_x;
		best_y_this_round = best_y;
		best_z_this_round = best_z;

		low_search_limit_x = best_x_this_round - current_angular_step;
		high_search_limit_x = best_x_this_round + current_angular_step;

		low_search_limit_y = best_y_this_round - current_angular_step;
		high_search_limit_y = best_y_this_round + current_angular_step;

		low_search_limit_z = best_z_this_round - current_angular_step;
		high_search_limit_z = best_z_this_round + current_angular_step;

	}


	if (is_running_locally == true)
	{
		delete progress;

	}

	// work out the shifts..

	if (is_running_locally == true)
	{
		wxPrintf("\nSearching For Shifts...\n");
	}

	// Top down projection - gives an estimate of X/Y shifts


	//best_x = 0.0f;
	//best_y = 0.0f;
	//best_z = 0.0f;


	// moved_shift.mrc

	//best_x = -30.7f;
	//best_y = -14.0f;
	//best_z = 25.6f;

	// betagal.mrc

//	best_x = 60.8f;
//	best_y = -49.7f;
//	best_z = 41.7f;


	current_matrix.SetToRotation(best_x, best_y, best_z);
	inverse_matrix = current_matrix.ReturnTransposed();
	input_3d.density_map.ExtractSliceByRotMatrix(original_projection_image, current_matrix);

	average_x_shift = 0.0f;
	average_y_shift = 0.0f;
	average_z_shift = 0.0f;

	for (symmetry_counter = 1; symmetry_counter < symmetry_matrices.number_of_matrices; symmetry_counter ++ )
	{
		temp_matrix = current_matrix * symmetry_matrices.rot_mat[symmetry_counter];
		input_3d.density_map.ExtractSliceByRotMatrix(current_projection_image, temp_matrix);

		current_projection_image.ZeroCentralPixel();
		current_projection_image.DivideByConstant(sqrt(current_projection_image.ReturnSumOfSquares()));

		current_projection_image.CalculateCrossCorrelationImageWith(&original_projection_image);
		alignment_peak = current_projection_image.FindPeakWithParabolaFit();
		inverse_matrix.RotateCoords(alignment_peak.x, alignment_peak.y, alignment_peak.z, rotated_x_shift, rotated_y_shift, rotated_z_shift);
		average_x_shift += rotated_x_shift;
		average_y_shift += rotated_y_shift;
		average_z_shift += rotated_z_shift;

	}

	average_x_shift /= float(symmetry_matrices.number_of_matrices);
	average_y_shift /= float(symmetry_matrices.number_of_matrices);
	average_z_shift /= float(symmetry_matrices.number_of_matrices);

	current_matrix.RotateCoords(average_x_shift, average_y_shift, average_z_shift, rotated_x_shift, rotated_y_shift, rotated_z_shift);
//	wxPrintf("shifts1 = %f, %f, %f\n", rotated_x_shift, rotated_y_shift, rotated_z_shift);
	total_shift_x += rotated_x_shift;
	total_shift_y += rotated_y_shift;
	// z_shift should be zero

	// do a z alignment, if the symmetry is not C

	//if (wanted_symmetry[0] != 'C' && wanted_symmetry[0] != 'c')
	{

		check_matrix1.SetToRotation(0,90,0);
		combined_matrix = current_matrix * check_matrix1;
		inverse_matrix = combined_matrix.ReturnTransposed();

		input_3d.density_map.ExtractSliceByRotMatrix(check1_projection_image, combined_matrix);
		check1_projection_image.ZeroCentralPixel();
		check1_projection_image.DivideByConstant(sqrt(check1_projection_image.ReturnSumOfSquares()));

		average_x_shift = 0;
		average_y_shift = 0;
		average_z_shift = 0;

		for (symmetry_counter = 1; symmetry_counter < symmetry_matrices.number_of_matrices; symmetry_counter ++ )
		{
			temp_matrix = current_matrix * symmetry_matrices.rot_mat[symmetry_counter];
			temp_matrix = temp_matrix * check_matrix1;
			input_3d.density_map.ExtractSliceByRotMatrix(current_check1_projection_image, temp_matrix);

			current_check1_projection_image.ZeroCentralPixel();
			current_check1_projection_image.DivideByConstant(sqrt(current_check1_projection_image.ReturnSumOfSquares()));

			current_check1_projection_image.CalculateCrossCorrelationImageWith(&check1_projection_image);
			alignment_peak = current_check1_projection_image.FindPeakWithParabolaFit();

			inverse_matrix.RotateCoords(alignment_peak.x, alignment_peak.y, alignment_peak.z, rotated_x_shift, rotated_y_shift, rotated_z_shift);
			average_x_shift += rotated_x_shift;
			average_y_shift += rotated_y_shift;
			average_z_shift += rotated_z_shift;
		}

		average_x_shift /= float(symmetry_matrices.number_of_matrices);
		average_y_shift /= float(symmetry_matrices.number_of_matrices);
		average_z_shift /= float(symmetry_matrices.number_of_matrices);

		combined_matrix.RotateCoords(average_x_shift, average_y_shift, average_z_shift, rotated_x_shift, rotated_y_shift, rotated_z_shift);
		//wxPrintf("shifts2 = %f, %f, %f\n", rotated_x_shift, rotated_y_shift, rotated_z_shift);
		total_shift_y += rotated_y_shift;
		total_shift_z += -rotated_x_shift;


		// Other 90 angle..

		check_matrix1.SetToRotation(90,0,0);
		combined_matrix = current_matrix * check_matrix1;
		inverse_matrix = combined_matrix.ReturnTransposed();

		input_3d.density_map.ExtractSliceByRotMatrix(check1_projection_image, combined_matrix);
		check1_projection_image.ZeroCentralPixel();
		check1_projection_image.DivideByConstant(sqrt(check1_projection_image.ReturnSumOfSquares()));

		average_x_shift = 0;
		average_y_shift = 0;
		average_z_shift = 0;

		for (symmetry_counter = 1; symmetry_counter < symmetry_matrices.number_of_matrices; symmetry_counter ++ )
		{
			temp_matrix = current_matrix * symmetry_matrices.rot_mat[symmetry_counter];
			temp_matrix = temp_matrix * check_matrix1;
			input_3d.density_map.ExtractSliceByRotMatrix(current_check1_projection_image, temp_matrix);

			current_check1_projection_image.ZeroCentralPixel();
			current_check1_projection_image.DivideByConstant(sqrt(current_check1_projection_image.ReturnSumOfSquares()));

			current_check1_projection_image.CalculateCrossCorrelationImageWith(&check1_projection_image);
			alignment_peak = current_check1_projection_image.FindPeakWithParabolaFit();

			inverse_matrix.RotateCoords(alignment_peak.x, alignment_peak.y, alignment_peak.z, rotated_x_shift, rotated_y_shift, rotated_z_shift);
			average_x_shift += rotated_x_shift;
			average_y_shift += rotated_y_shift;
			average_z_shift += rotated_z_shift;
		}

		average_x_shift /= float(symmetry_matrices.number_of_matrices);
		average_y_shift /= float(symmetry_matrices.number_of_matrices);
		average_z_shift /= float(symmetry_matrices.number_of_matrices);

		combined_matrix.RotateCoords(average_x_shift, average_y_shift, average_z_shift, rotated_x_shift, rotated_y_shift, rotated_z_shift);
	//	wxPrintf("shifts3 = %f, %f, %f\n", rotated_x_shift, rotated_y_shift, rotated_z_shift);

		total_shift_x += rotated_x_shift;
		total_shift_z += rotated_y_shift;

		total_shift_x /= 2.0f;
		total_shift_y /= 2.0f;
		total_shift_z /= 2.0f;
	}


	if (is_running_locally == true)
	{
		inverse_matrix = current_matrix.ReturnTransposed();

		buffer_image.CopyFrom(&input_volume);
		buffer_image.Rotate3DThenShiftThenApplySymmetry(inverse_matrix, total_shift_x, total_shift_y, total_shift_z, buffer_image.logical_x_dimension / 2.0f);

		MRCFile *output_file;
		output_file = new MRCFile(output_volume_file_no_sym.ToStdString(), true);
		buffer_image.WriteSlices(output_file, 1, input_volume.logical_z_dimension);
		output_file->SetPixelSize(input_pixel_size);
		delete output_file;

		input_volume.Rotate3DThenShiftThenApplySymmetry(inverse_matrix, total_shift_x, total_shift_y, total_shift_z, buffer_image.logical_x_dimension / 2.0f, wanted_symmetry);
		output_file = new MRCFile(output_volume_file_with_sym.ToStdString(), true);
		input_volume.WriteSlices(output_file, 1, input_volume.logical_z_dimension);
		output_file->SetPixelSize(input_pixel_size);
		delete output_file;

		wxPrintf("\nResults :-\n\nX-Rot = %.2f degrees\nY-Rot =  %.2f degrees\nZ-Rot = %.2f degrees\n\nX-Shift = %.2f pix.\nY-Shift = %.2f pix.\nZ-Shift = %.2f pix.\n", best_x, best_y, best_z, total_shift_x, total_shift_y, total_shift_z);
		wxPrintf("\nAlignSymmetry: Normal termination\n\n");
	}
	else
	{
		float result[8];

		result[0] = best_x;
		result[1] = best_y;
		result[2] = best_z;
		result[3] = total_shift_x;
		result[4] = total_shift_y;
		result[5] = total_shift_z;
		result[6] = best_correlation;
		result[7] = current_class;

		my_result.SetResult(8, result);
	}

	return true;
}
