# Supplementary material for: cisTEM, user-friendly software for single-particle image processing
Source: eLife. 2018 Mar 7;7:e35383. doi: 10.7554/eLife.35383 (PMC5854467; doi:10.7554/eLife.35383)
Supplement: Source code 1. [file elife-35383-code1.gz › cistem-1.0.1-beta/src/programs/remove_inf_and_nan/remove_inf_and_nan.cpp]

#include "../../core/core_headers.h"
#include <wx/dir.h>

class
RemoveINFandNAN : public MyApp
{

	public:

	bool DoCalculation();
	void DoInteractiveUserInput();

	private:
};


IMPLEMENT_APP(RemoveINFandNAN)

// override the DoInteractiveUserInput

void RemoveINFandNAN::DoInteractiveUserInput()
{

	UserInput *my_input = new UserInput("RemoveINFandNAN", 1.0);

	std::string input_filename		=		my_input->GetFilenameFromUser("Input file name", "Filename of input image", "input.mrc", true );
	std::string output_filename		=		my_input->GetFilenameFromUser("Output MRC file name", "Filename of output image which should have no infs or nans", "output.mrc", false );


	delete my_input;

	my_current_job.Reset(2);
	my_current_job.ManualSetArguments("tt", input_filename.c_str(), output_filename.c_str());
}

// override the do calculation method which will be what is actually run..

bool RemoveINFandNAN::DoCalculation()
{


	std::string	input_filename 		= my_current_job.arguments[0].ReturnStringArgument();
	std::string	output_filename 	= my_current_job.arguments[1].ReturnStringArgument();

	ImageFile input_file;
	MRCFile output_file;

	Image buffer_image;
	long pixel_counter;

	input_file.OpenFile(input_filename, false);
	output_file.OpenFile(output_filename, true);

	wxPrintf("Checking File...\n\n");

	ProgressBar *my_progress = new ProgressBar(input_file.ReturnNumberOfSlices());

	for (int counter = 1; counter <= input_file.ReturnNumberOfSlices(); counter++ )
	{
		buffer_image.ReadSlice(&input_file, counter);

		for (pixel_counter = 0; pixel_counter < buffer_image.real_memory_allocated; pixel_counter++)
		{
			if (std::isnan(buffer_image.real_values[pixel_counter]) != 0 || std::isinf(buffer_image.real_values[pixel_counter]) != 0) buffer_image.real_values[pixel_counter] = 0.0;
		}

		buffer_image.WriteSlice(&output_file, counter);
		my_progress->Update(counter);
	}

	delete my_progress;


	return true;
}
