# Supplementary material for: cisTEM, user-friendly software for single-particle image processing
Source: eLife. 2018 Mar 7;7:e35383. doi: 10.7554/eLife.35383 (PMC5854467; doi:10.7554/eLife.35383)
Supplement: Source code 1. [file elife-35383-code1.gz › cistem-1.0.1-beta/src/Makefile.am]

noinst_HEADERS = core/asset_group.h \
                 core/core_headers.h \
                 core/defines.h \
                 core/functions.h \
                 core/image.h \
                 core/mrc_file.h \
                 core/mrc_header.h \
                 core/dm_file.h \
                 core/sqlite/sqlite3.h \
                 core/assets.h \
                 core/socket_codes.h \
                 core/userinput.h \
                 core/randomnumbergenerator.h \
                 core/matrix.h \
                 core/symmetry_matrix.h \
                 core/ctf.h \
                 core/curve.h \
                 core/angles_and_shifts.h \
                 core/parameter_constraints.h \
                 core/empirical_distribution.h \
                 core/resolution_statistics.h \
                 core/reconstructed_volume.h \
                 core/particle.h \
                 core/reconstruct_3d.h \
                 core/electron_dose.h \
                 core/run_profiles.h \
                 core/refinement_package.h \
                 core/refinement.h \
                 core/database.h \
                 core/project.h \
                 core/job_packager.h \
                 core/job_tracker.h \
                 core/numeric_text_file.h \
                 core/progressbar.h \
                 core/downhill_simplex.h \
                 core/brute_force_search.h \
                 core/conjugate_gradient.h \
                 core/euler_search.h \
                 core/frealign_parameter_file.h \
                 core/particle_finder.h \
                 core/myapp.h \
                 core/abstract_image_file.h \
                 core/tiff/tiff.h \
                 core/tiff/tiffconf.h \
                 core/tiff/tiffio.h \
                 core/tiff/tiffvers.h \
                 core/tiff_file.h \
                 core/image_file.h \
                 core/f2c.h \
                 core/gui_core_headers.h \
                 core/gui_job_controller.h \
                 core/classification.h \
                 core/classification_selection.h \
                 core/basic_star_file_reader.h \
                 core/rle3d.h \
                 core/angular_distribution_histogram.h \
                 gui/job_panel.h \
                 gui/gui_functions.h \
                 gui/ResultsDataViewListCtrl.h \
                 gui/BitmapPanel.h \
                 gui/PickingBitmapPanel.h \
                 gui/my_controls.h \
                 gui/UnblurResultsPanel.h \
                 gui/CTF1DPanel.h \
                 gui/MyAssetParentPanel.h \
                 gui/MyImageAssetPanel.h \
                 gui/MyParticlePositionAssetPanel.h \
                 gui/MyVolumeAssetPanel.h \
                 gui/MyVolumeImportDialog.h \
                 gui/MyMovieFilterDialog.h \
                 gui/MyImageImportDialog.h \
                 gui/ShowCTFResultsPanel.h \
                 gui/FindCTFPanel.h \
                 gui/FindParticlesPanel.h \
                 gui/MyMovieAlignResultsPanel.h \
                 gui/MyFindCTFResultsPanel.h \
                 gui/PickingResultsDisplayPanel.h \
                 gui/MyRunProfilesPanel.h \
                 gui/MyAddRunCommandDialog.h \
                 gui/MyNewProjectWizard.h \
                 gui/MyNewRefinementPackageWizard.h \
                 gui/MyResultsPanel.h \
                 gui/PickingResultsPanel.h \
                 gui/MyParticlePositionExportDialog.h \
                 gui/MyFrealignExportDialog.h \
                 gui/MyRelionExportDialog.h \
                 gui/MyRefinementPackageAssetPanel.h \
                 gui/MyRenameDialog.h \
                 gui/MyVolumeChooserDialog.h \
                 gui/MyRefine3DPanel.h \
                 gui/Generate3DPanel.h \
                 gui/AutoRefine3dPanel.h \
                 gui/DisplayRefinementResultsPanel.h \
                 gui/PopupTextDialog.h \
                 gui/PlotFSCPanel.h \
                 gui/MyFSCPanel.h \
                 gui/MyRefinementResultsPanel.h \
                 gui/AngularDistributionPlotPanel.h \
                 gui/AlignMoviesPanel.h \
                 gui/ErrorDialog.h \
                 gui/MainFrame.h \
                 gui/mathplot.h \
                 gui/MyMovieAssetPanel.h \
                 gui/MovieImportDialog.h \
                 gui/MyRefine2DPanel.h \
                 gui/Refine2DResultsPanel.h \
                 gui/ClassificationPlotPanel.h \
                 gui/ClassumSelectionCopyFromDialog.h \
                 gui/MyOverviewPanel.h \
                 gui/DisplayPanel.h \
                 gui/ProjectX_gui.h \
                 gui/gui_globals.h \
                 gui/ImportRefinementPackageWizard.h \
                 gui/AbInitioPlotPanel.h \
                 gui/AbInitio3DPanel.h \
                 gui/AssetPickerComboPanel.h \
                 gui/ExportRefinementPackageWizard.h \
                 gui/RefinementParametersDialog.h \
                 gui/LargeAngularPlotDialog.h \
                 gui/Sharpen3DPanel.h \
                 gui/PlotCurvePanel.h \
                 gui/icons/action_icon.cpp \
                 gui/icons/assets_icon.cpp \
                 gui/icons/ctf_icon.cpp \
                 gui/icons/image_icon.cpp \
                 gui/icons/movie_align_icon.cpp \
                 gui/icons/movie_icon.cpp \
                 gui/icons/overview_icon.cpp \
                 gui/icons/results_icon.cpp \
                 gui/icons/settings_icon.cpp \
                 gui/icons/particle_position_icon.cpp \
                 gui/icons/virus_icon.cpp \
                 gui/icons/refinement_package_icon.cpp \
                 gui/icons/growth.cpp \
                 gui/icons/run_profiles_icon.cpp \
                 gui/icons/open_eye_icon_20.cpp \
                 gui/icons/checked_checkbox_icon_20.cpp \
                 gui/icons/unchecked_checkbox_icon_20.cpp \
                 gui/icons/checked_checkbox_eye_icon_20.cpp \
                 gui/icons/unchecked_checkbox_eye_icon_20.cpp \
                 gui/icons/dlp_alignment.cpp \
                 gui/icons/ctffind_definitions.cpp \
                 gui/icons/ctffind_diagnostic_image.cpp \
                 gui/icons/ctffind_example_1dfit.cpp \
                 gui/icons/niko_picture1.cpp \
                 gui/icons/niko_picture2.cpp \
                 gui/icons/2d_classification_icon.cpp \
                 gui/icons/classification_infotext1.cpp \
                 gui/icons/classification_infotext2.cpp \
                 gui/icons/classification_infotext3.cpp \
                 gui/icons/classification_infotext4.cpp \
                 gui/icons/display_auto_icon.cpp \
                 gui/icons/display_fft_icon.cpp \
                 gui/icons/display_global_icon.cpp \
                 gui/icons/display_histogram_icon.cpp \
                 gui/icons/display_invert_icon.cpp \
                 gui/icons/display_local_icon.cpp \
                 gui/icons/display_manual_icon.cpp \
                 gui/icons/display_next_icon.cpp \
                 gui/icons/display_open_icon.cpp \
                 gui/icons/display_previous_disabled_icon.cpp \
                 gui/icons/display_previous_icon.cpp \
                 gui/icons/display_refresh_icon.cpp \
                 gui/icons/display_high_quality_icon.cpp \
                 gui/icons/display_fft_icon.cpp \
                 gui/icons/add_file_icon.cpp \
                 gui/icons/delete_file_icon.cpp \
                 gui/icons/cisTEM_logo_800.cpp \
                 gui/icons/show_text.cpp \
                 gui/icons/tool_icon.cpp \
                 gui/icons/window_plus_icon_16.cpp \
                 gui/icons/abinitio_icon.cpp \
                 gui/icons/manual_refine_icon.cpp \
                 gui/icons/generate3d_icon.cpp \
                 gui/icons/sharpen_map_icon.cpp \
                 gui/icons/show_angles.cpp \
                 gui/icons/small_save_icon.cpp \
                 gui/icons/cisTEM_beta_logo_800.cpp \
                 gui/icons/cisTEM_beta_logo_300.cpp \
                 gui/icons/up_arrow.cpp \
                 gui/icons/down_arrow.cpp \
                 gui/icons/VSV_startup_800.cpp \
                 gui/icons/vsv_sharpening.cpp \
                 programs/console_test/hiv_image_80x80x1.cpp \
                 programs/console_test/hiv_images_shift_noise_80x80x10.cpp \
                 programs/console_test/sine_128x128x1.cpp

                 


noinst_LIBRARIES = libcore.a libguicore.a


bin_PROGRAMS = cisTEM unblur cisTEM_job_control console_test applyctf reconstruct3d merge3d project3d refine3d calc_occ ctffind remove_outlier_pixels resize resample reset_mrc_header estimate_dataset_ssnr find_particles montage extract_particles sum_all_mrc_files sum_all_tif_files apply_gain_ref scale_with_mask refine2d merge2d mag_distortion_correct apply_mask convert_tif_to_mrc remove_inf_and_nan make_orth_views sharpen_map calculate_fsc make_size_map prepare_stack align_symmetry niko_test 

libcore_a_SOURCES =    core/functions.cpp \
					   core/globals.cpp \
					   core/randomnumbergenerator.cpp \
                       core/userinput.cpp \
                       core/angles_and_shifts.cpp \
                       core/parameter_constraints.cpp \
                       core/assets.cpp \
                       core/asset_group.cpp \
                       core/curve.cpp \
                       core/image.cpp \
                       core/electron_dose.cpp \
                       core/matrix.cpp \
                       core/symmetry_matrix.cpp \
                       core/abstract_image_file.cpp \
                       core/mrc_header.cpp \
                       core/mrc_file.cpp \
                       core/tiff_file.cpp \
                       core/dm_file.cpp \
                       core/image_file.cpp \
                       core/sqlite/sqlite3.c \
                       core/database.cpp \
                       core/project.cpp \
                       core/reconstruct_3d.cpp \
                       core/reconstructed_volume.cpp \
                       core/resolution_statistics.cpp \
                       core/particle.cpp \
                       core/job_packager.cpp \
                       core/job_tracker.cpp \
                       core/run_profiles.cpp \
                       core/myapp.cpp \
                       core/empirical_distribution.cpp \
                       core/ctf.cpp \
                       core/numeric_text_file.cpp \
                       core/progressbar.cpp \
                       core/downhill_simplex.cpp \
                       core/brute_force_search.cpp \
                       core/va04.cpp \
                       core/conjugate_gradient.cpp \
                       core/euler_search.cpp \
                       core/frealign_parameter_file.cpp \
                       core/basic_star_file_reader.cpp \
                       core/refinement_package.cpp \
                       core/refinement.cpp \
                       core/classification.cpp \
                       core/particle_finder.cpp \
                       core/classification_selection.cpp \
                       core/rle3d.cpp \
                       core/angular_distribution_histogram.cpp

libcore_a_CXXFLAGS = $(WX_CPPFLAGS_BASE)
libcore_a_CPPFLAGS = $(WX_CPPFLAGS_BASE)

libguicore_a_SOURCES =  core/gui_job_controller.cpp

libguicore_a_CXXFLAGS = $(WX_CPPFLAGS)
libguicore_a_CPPFLAGS = $(WX_CPPFLAGS)

cisTEM_SOURCES = programs/projectx/projectx.cpp gui/gui_globals.cpp gui/MyFSCPanel.cpp gui/MyRefinementResultsPanel.cpp gui/PlotFSCPanel.cpp gui/gui_functions.cpp gui/my_controls.cpp gui/MyRenameDialog.cpp gui/BitmapPanel.cpp gui/PickingBitmapPanel.cpp gui/job_panel.cpp gui/ProjectX_gui.cpp gui/ResultsDataViewListCtrl.cpp gui/MyMovieFilterDialog.cpp gui/MainFrame.cpp gui/MyAssetParentPanel.cpp gui/MyMovieAssetPanel.cpp gui/MyImageAssetPanel.cpp gui/MyParticlePositionAssetPanel.cpp gui/MyVolumeChooserDialog.cpp gui/MovieImportDialog.cpp gui/MyImageImportDialog.cpp gui/MyVolumeImportDialog.cpp gui/ErrorDialog.cpp gui/AlignMoviesPanel.cpp gui/MyRunProfilesPanel.cpp gui/mathplot.cpp gui/MyMovieAlignResultsPanel.cpp gui/MyFindCTFResultsPanel.cpp gui/PickingResultsPanel.cpp gui/MyAddRunCommandDialog.cpp gui/MyNewProjectWizard.cpp gui/MyNewRefinementPackageWizard.cpp gui/UnblurResultsPanel.cpp gui/ShowCTFResultsPanel.cpp gui/PickingResultsDisplayPanel.cpp gui/CTF1DPanel.cpp gui/FindCTFPanel.cpp gui/FindParticlesPanel.cpp gui/MyVolumeAssetPanel.cpp gui/MyResultsPanel.cpp gui/MyParticlePositionExportDialog.cpp gui/MyFrealignExportDialog.cpp gui/MyRelionExportDialog.cpp gui/MyRefinementPackageAssetPanel.cpp gui/MyRefine3DPanel.cpp gui/MyRefine2DPanel.cpp gui/ClassificationPlotPanel.cpp gui/AbInitioPlotPanel.cpp gui/Refine2DResultsPanel.cpp gui/AngularDistributionPlotPanel.cpp core/particle_finder.cpp gui/DisplayPanel.cpp gui/ClassumSelectionCopyFromDialog.cpp gui/MyOverviewPanel.cpp gui/AbInitio3DPanel.cpp gui/AssetPickerComboPanel.cpp gui/AutoRefine3dPanel.cpp gui/DisplayRefinementResultsPanel.cpp gui/ImportRefinementPackageWizard.cpp gui/PopupTextDialog.cpp gui/ExportRefinementPackageWizard.cpp gui/Generate3DPanel.cpp gui/LargeAngularPlotDialog.cpp gui/RefinementParametersDialog.cpp gui/Sharpen3DPanel.cpp gui/PlotCurvePanel.cpp

cisTEM_CXXFLAGS = $(WX_CPPFLAGS)
cisTEM_CPPFLAGS = $(WX_CPPFLAGS)
cisTEM_LDADD = libguicore.a libcore.a $(WX_LIBS)

cisTEM_job_control_SOURCES = programs/guix_job_control/guix_job_control.cpp 
cisTEM_job_control_CXXFLAGS = $(WX_CPPFLAGS_BASE)
cisTEM_job_control_CPPFLAGS = $(WX_CPPFLAGS_BASE)
cisTEM_job_control_LDFLAGS = $(WX_LIBS_BASE)
cisTEM_job_control_LDADD = libcore.a

console_test_SOURCES = programs/console_test/console_test.cpp 
console_test_CXXFLAGS = $(WX_CPPFLAGS_BASE)
console_test_CPPFLAGS = $(WX_CPPFLAGS_BASE)
console_test_LDADD = libcore.a $(WX_LIBS_BASE)

unblur_SOURCES = programs/unblur/unblur.cpp
unblur_CXXFLAGS = $(WX_CPPFLAGS_BASE)
unblur_CPPFLAGS = $(WX_CPPFLAGS_BASE)
unblur_LDADD = libcore.a $(LIBS) $(WX_LIBS_BASE)


applyctf_SOURCES = programs/applyctf/applyctf.cpp
applyctf_CXXFLAGS = $(WX_CPPFLAGS_BASE)
applyctf_CPPFLAGS = $(WX_CPPFLAGS_BASE)
applyctf_LDADD = libcore.a $(WX_LIBS_BASE)

ctffind_SOURCES = programs/ctffind/ctffind.cpp
ctffind_CXXFLAGS = $(WX_CPPFLAGS_BASE)
ctffind_CPPFLAGS = $(WX_CPPFLAGS_BASE)
ctffind_LDADD = libcore.a $(WX_LIBS_BASE)

reconstruct3d_SOURCES = programs/reconstruct3d/reconstruct3d.cpp
reconstruct3d_CXXFLAGS = $(WX_CPPFLAGS_BASE)
reconstruct3d_CPPFLAGS = $(WX_CPPFLAGS_BASE)
reconstruct3d_LDADD = libcore.a $(WX_LIBS_BASE)

merge3d_SOURCES = programs/merge3d/merge3d.cpp
merge3d_CXXFLAGS = $(WX_CPPFLAGS_BASE)
merge3d_CPPFLAGS = $(WX_CPPFLAGS_BASE)
merge3d_LDADD = libcore.a $(WX_LIBS_BASE)

calc_occ_SOURCES = programs/calc_occ/calc_occ.cpp
calc_occ_CXXFLAGS = $(WX_CPPFLAGS_BASE)
calc_occ_CPPFLAGS = $(WX_CPPFLAGS_BASE)
calc_occ_LDADD = libcore.a $(WX_LIBS_BASE)

project3d_SOURCES = programs/project3d/project3d.cpp
project3d_CXXFLAGS = $(WX_CPPFLAGS_BASE)
project3d_CPPFLAGS = $(WX_CPPFLAGS_BASE)
project3d_LDADD = libcore.a $(WX_LIBS_BASE)

refine3d_SOURCES = programs/refine3d/refine3d.cpp
refine3d_CXXFLAGS = $(WX_CPPFLAGS_BASE)
refine3d_CPPFLAGS = $(WX_CPPFLAGS_BASE)
refine3d_LDADD = libcore.a $(WX_LIBS_BASE)

remove_outlier_pixels_SOURCES = programs/remove_outlier_pixels/remove_outlier_pixels.cpp
remove_outlier_pixels_CXXFLAGS = $(WX_CPPFLAGS_BASE)
remove_outlier_pixels_CPPFLAGS = $(WX_CPPFLAGS_BASE)
remove_outlier_pixels_LDADD = libcore.a $(WX_LIBS_BASE)

resize_SOURCES = programs/resize/resize.cpp
resize_CXXFLAGS = $(WX_CPPFLAGS_BASE)
resize_CPPFLAGS = $(WX_CPPFLAGS_BASE)
resize_LDADD = libcore.a $(WX_LIBS_BASE)

resample_SOURCES = programs/resample/resample.cpp
resample_CXXFLAGS = $(WX_CPPFLAGS_BASE)
resample_CPPFLAGS = $(WX_CPPFLAGS_BASE)
resample_LDADD = libcore.a $(WX_LIBS_BASE)

estimate_dataset_ssnr_SOURCES = programs/estimate_dataset_ssnr/estimate_dataset_ssnr.cpp
estimate_dataset_ssnr_CXXFLAGS = $(WX_CPPFLAGS_BASE)
estimate_dataset_ssnr_CPPFLAGS = $(WX_CPPFLAGS_BASE)
estimate_dataset_ssnr_LDADD = libcore.a $(WX_LIBS_BASE)

reset_mrc_header_SOURCES = programs/reset_mrc_header/reset_mrc_header.cpp
reset_mrc_header_CXXFLAGS = $(WX_CPPFLAGS_BASE)
reset_mrc_header_CPPFLAGS = $(WX_CPPFLAGS_BASE)
reset_mrc_header_LDADD = libcore.a $(WX_LIBS_BASE)

find_particles_SOURCES = programs/find_particles/find_particles.cpp
find_particles_CXXFLAGS = $(WX_CPPFLAGS_BASE)
find_particles_CPPFLAGS = $(WX_CPPFLAGS_BASE)
find_particles_LDADD = libcore.a $(WX_LIBS_BASE)

montage_SOURCES = programs/montage/montage.cpp
montage_CXXFLAGS = $(WX_CPPFLAGS_BASE)
montage_CPPFLAGS = $(WX_CPPFLAGS_BASE)
montage_LDADD = libcore.a $(WX_LIBS_BASE)

extract_particles_SOURCES = programs/extract_particles/extract_particles.cpp
extract_particles_CXXFLAGS = $(WX_CPPFLAGS_BASE)
extract_particles_CPPFLAGS = $(WX_CPPFLAGS_BASE)
extract_particles_LDADD = libcore.a $(WX_LIBS_BASE)

sum_all_mrc_files_SOURCES = programs/sum_all_mrc_files/sum_all_mrc_files.cpp
sum_all_mrc_files_CXXFLAGS = $(WX_CPPFLAGS_BASE)
sum_all_mrc_files_CPPFLAGS = $(WX_CPPFLAGS_BASE)
sum_all_mrc_files_LDADD = libcore.a $(WX_LIBS_BASE)

sum_all_tif_files_SOURCES = programs/sum_all_tif_files/sum_all_tif_files.cpp
sum_all_tif_files_CXXFLAGS = $(WX_CPPFLAGS_BASE)
sum_all_tif_files_CPPFLAGS = $(WX_CPPFLAGS_BASE)
sum_all_tif_files_LDADD = libcore.a $(WX_LIBS_BASE)

apply_gain_ref_SOURCES = programs/apply_gain_ref/apply_gain_ref.cpp
apply_gain_ref_CXXFLAGS = $(WX_CPPFLAGS_BASE)
apply_gain_ref_CPPFLAGS = $(WX_CPPFLAGS_BASE)
apply_gain_ref_LDADD = libcore.a $(WX_LIBS_BASE)

scale_with_mask_SOURCES = programs/scale_with_mask/scale_with_mask.cpp
scale_with_mask_CXXFLAGS = $(WX_CPPFLAGS_BASE)
scale_with_mask_CPPFLAGS = $(WX_CPPFLAGS_BASE)
scale_with_mask_LDADD = libcore.a $(WX_LIBS_BASE)

refine2d_SOURCES = programs/refine2d/refine2d.cpp
refine2d_CXXFLAGS = $(WX_CPPFLAGS_BASE)
refine2d_CPPFLAGS = $(WX_CPPFLAGS_BASE)
refine2d_LDADD = libcore.a $(WX_LIBS_BASE)

merge2d_SOURCES = programs/merge2d/merge2d.cpp
merge2d_CXXFLAGS = $(WX_CPPFLAGS_BASE)
merge2d_CPPFLAGS = $(WX_CPPFLAGS_BASE)
merge2d_LDADD = libcore.a $(WX_LIBS_BASE)

mag_distortion_correct_SOURCES = programs/mag_distortion_correct/mag_distortion_correct.cpp
mag_distortion_correct_CXXFLAGS = $(WX_CPPFLAGS_BASE)
mag_distortion_correct_CPPFLAGS = $(WX_CPPFLAGS_BASE)
mag_distortion_correct_LDADD = libcore.a $(WX_LIBS_BASE)

apply_mask_SOURCES = programs/apply_mask/apply_mask.cpp
apply_mask_CXXFLAGS = $(WX_CPPFLAGS_BASE)
apply_mask_CPPFLAGS = $(WX_CPPFLAGS_BASE)
apply_mask_LDADD = libcore.a $(WX_LIBS_BASE)

convert_tif_to_mrc_SOURCES = programs/convert_tif_to_mrc/convert_tif_to_mrc.cpp
convert_tif_to_mrc_CXXFLAGS = $(WX_CPPFLAGS_BASE)
convert_tif_to_mrc_CPPFLAGS = $(WX_CPPFLAGS_BASE)
convert_tif_to_mrc_LDADD = libcore.a $(WX_LIBS_BASE)

remove_inf_and_nan_SOURCES = programs/remove_inf_and_nan/remove_inf_and_nan.cpp
remove_inf_and_nan_CXXFLAGS = $(WX_CPPFLAGS_BASE)
remove_inf_and_nan_CPPFLAGS = $(WX_CPPFLAGS_BASE)
remove_inf_and_nan_LDADD = libcore.a $(WX_LIBS_BASE)

make_orth_views_SOURCES = programs/make_orth_views/make_orth_views.cpp
make_orth_views_CXXFLAGS = $(WX_CPPFLAGS_BASE)
make_orth_views_CPPFLAGS = $(WX_CPPFLAGS_BASE)
make_orth_views_LDADD = libcore.a $(WX_LIBS_BASE)

sharpen_map_SOURCES = programs/sharpen_map/sharpen_map.cpp
sharpen_map_CXXFLAGS = $(WX_CPPFLAGS_BASE)
sharpen_map_CPPFLAGS = $(WX_CPPFLAGS_BASE)
sharpen_map_LDADD = libcore.a $(WX_LIBS_BASE)

calculate_fsc_SOURCES = programs/calculate_fsc/calculate_fsc.cpp
calculate_fsc_CXXFLAGS = $(WX_CPPFLAGS_BASE)
calculate_fsc_CPPFLAGS = $(WX_CPPFLAGS_BASE)
calculate_fsc_LDADD = libcore.a $(WX_LIBS_BASE)

make_size_map_SOURCES = programs/make_size_map/make_size_map.cpp
make_size_map_CXXFLAGS = $(WX_CPPFLAGS_BASE)
make_size_map_CPPFLAGS = $(WX_CPPFLAGS_BASE)
make_size_map_LDADD = libcore.a $(WX_LIBS_BASE)

align_symmetry_SOURCES = programs/align_symmetry/align_symmetry.cpp
align_symmetry_CXXFLAGS = $(WX_CPPFLAGS_BASE)
align_symmetry_CPPFLAGS = $(WX_CPPFLAGS_BASE)
align_symmetry_LDADD = libcore.a $(WX_LIBS_BASE)

prepare_stack_SOURCES = programs/prepare_stack/prepare_stack.cpp
prepare_stack_CXXFLAGS = $(WX_CPPFLAGS_BASE)
prepare_stack_CPPFLAGS = $(WX_CPPFLAGS_BASE)
prepare_stack_LDADD = libcore.a $(WX_LIBS_BASE)

niko_test_SOURCES = programs/niko_test/niko_test.cpp
niko_test_CXXFLAGS = $(WX_CPPFLAGS_BASE)
niko_test_CPPFLAGS = $(WX_CPPFLAGS_BASE)
niko_test_LDADD = libcore.a $(WX_LIBS_BASE)
