# Supplementary material for: cisTEM, user-friendly software for single-particle image processing
Source: eLife. 2018 Mar 7;7:e35383. doi: 10.7554/eLife.35383 (PMC5854467; doi:10.7554/eLife.35383)
Supplement: Source code 1. [file elife-35383-code1.gz › cistem-1.0.1-beta/src/gui/MyRenameDialog.h]

#ifndef __MyRenameDialog__
#define __MyRenameDialog__

#include "ProjectX_gui.h"

class MyRenameDialog : public RenameDialog
{
	friend class MyAssetParentPanel;

public :

	wxArrayLong selected_assets_array_position;

	MyRenameDialog (wxWindow *parent);
	virtual void OnCancelClick( wxCommandEvent& event );
	virtual void OnRenameClick( wxCommandEvent& event );
	void SizeAndPosition();
};

#endif
