# Supplementary material for: cisTEM, user-friendly software for single-particle image processing
Source: eLife. 2018 Mar 7;7:e35383. doi: 10.7554/eLife.35383 (PMC5854467; doi:10.7554/eLife.35383)
Supplement: Source code 1. [file elife-35383-code1.gz › cistem-1.0.1-beta/src/gui/FindCTFPanel.h]

#ifndef __FindCTFPanel__
#define __FindCTFPanel__


class MyFindCTFPanel : public FindCTFPanel
{
		long my_job_id;

		int length_of_process_number;

		JobPackage my_job_package;
		JobTracker my_job_tracker;

		bool running_job;

		Image result_image;
		wxBitmap result_bitmap;

		AssetGroup active_group;

public:

		MyFindCTFPanel( wxWindow* parent );
		JobResult *buffered_results;

		bool group_combo_is_dirty;
		bool run_profiles_are_dirty;
		long time_of_last_result_update;

		// methods

		void OnMovieRadioButton(wxCommandEvent& event );
		void OnImageRadioButton(wxCommandEvent& event );
		void OnFindAdditionalPhaseCheckBox(wxCommandEvent& event );
		void OnRestrainAstigmatismCheckBox(wxCommandEvent& event );
		void WriteResultToDataBase();
		void OnExpertOptionsToggle( wxCommandEvent& event );
		void OnUpdateUI( wxUpdateUIEvent& event );
		void FillGroupComboBox();
		void FillRunProfileComboBox();
		void StartEstimationClick( wxCommandEvent& event );
		void FinishButtonClick( wxCommandEvent& event );
		void TerminateButtonClick( wxCommandEvent& event );
	//void Refresh();
		void SetInfo();
		void OnInfoURL(wxTextUrlEvent& event);
		void EnableMovieProcessingIfAppropriate();

		void WriteInfoText(wxString text_to_write);
		void WriteErrorText(wxString text_to_write);

		void ProcessResult(JobResult *result_to_process);
		void ProcessAllJobsFinished();
		void UpdateProgressBar();

		virtual void OnJobSocketEvent(wxSocketEvent& event);
		void Reset();
		void ResetDefaults();


};

#endif // __AlignMoviesPanel__
