# Supplementary material for: cisTEM, user-friendly software for single-particle image processing
Source: eLife. 2018 Mar 7;7:e35383. doi: 10.7554/eLife.35383 (PMC5854467; doi:10.7554/eLife.35383)
Supplement: Source code 1. [file elife-35383-code1.gz › cistem-1.0.1-beta/src/gui/ResultsDataViewListCtrl.h]

#ifndef __RESULTS_DATAVIEWLISTCTRL_H__
#define __RESULTS_DATAVIEWLISTCTRL_H__

#define BLANK -1
#define UNCHECKED 0
#define CHECKED 1
#define UNCHECKED_WITH_EYE 2
#define CHECKED_WITH_EYE 3

#include <wx/dataview.h>

class ResultsDataViewListCtrl : public wxDataViewListCtrl
{
	protected:

	wxWindow *my_parent;
	wxIcon checked_icon;
	wxIcon unchecked_icon;
	wxIcon checked_eye_icon;
	wxIcon unchecked_eye_icon;

	// TODO: shouldn't these really be called current_eye_row and current_eye_column?
	int currently_selected_row;
	int currently_selected_column;

	public:

	ResultsDataViewListCtrl(wxWindow* parent, wxWindowID id, const wxPoint& pt, const wxSize& sz, long style);
	~ResultsDataViewListCtrl();
	void AppendCheckColumn(wxString column_title);

	void Deselect();
	void UncheckItem(const int row, const int column);
	void CheckItem(const int row, const int column);
	void ChangeDisplayTo(const int row, const int column);

	void OnSelectionChange(wxDataViewEvent &event);
	void OnContextMenu(wxDataViewEvent &event);
	void OnValueChanged(wxDataViewEvent &event);
	void OnHeaderClick(wxDataViewEvent &event);


	void NextEye();
	void PreviousEye();

	int ReturnCheckedColumn(int wanted_row);
	inline int ReturnEyeColumn(){return currently_selected_column;};
	inline int ReturnEyeRow(){return currently_selected_row;};
	void Clear();

	void SizeColumns();

};


class CheckboxRenderer : public wxDataViewCustomRenderer
{
public:
	static wxBitmap checked_bmp;
	static wxBitmap unchecked_bmp;
	static wxBitmap checked_eye_bmp;
	static wxBitmap unchecked_eye_bmp;

	long current_mode;

	CheckboxRenderer(const wxString &varianttype, wxDataViewCellMode mode, int align);

	bool ActivateCell(const wxRect & 	cell, wxDataViewModel * 	model,	const wxDataViewItem & 	item,	unsigned int 	col,const wxMouseEvent * 	mouseEvent	);
	bool GetValue(wxVariant &value) const;
	bool SetValue(const wxVariant &value);
	bool Render(wxRect 	cell, wxDC *dc,	int 	state);

	wxSize GetSize() const;

};

#endif
