# Supplementary material for: cisTEM, user-friendly software for single-particle image processing
Source: eLife. 2018 Mar 7;7:e35383. doi: 10.7554/eLife.35383 (PMC5854467; doi:10.7554/eLife.35383)
Supplement: Source code 1. [file elife-35383-code1.gz › cistem-1.0.1-beta/src/gui/MyParticlePositionExportDialog.h]

#ifndef __MyParticlePositionExportDialog__
#define __MyParticlePositionExportDialog__

class MyParticlePositionExportDialog : public ParticlePositionExportDialog
{
public:
	MyParticlePositionExportDialog( wxWindow* parent );

	void OnCancelButtonClick( wxCommandEvent & event );
	void OnExportButtonClick( wxCommandEvent & event );
	void OnDirChanged( wxFileDirPickerEvent & event );

};

#endif
