# Supplementary material for: cisTEM, user-friendly software for single-particle image processing
Source: eLife. 2018 Mar 7;7:e35383. doi: 10.7554/eLife.35383 (PMC5854467; doi:10.7554/eLife.35383)
Supplement: Source code 1. [file elife-35383-code1.gz › cistem-1.0.1-beta/src/gui/PlotFSCPanel.h]

#ifndef __PLOTFSC_PANEL_H__
#define __PLOTFSC_PANEL_H__

#include <vector>
#include "../gui/mathplot.h"
#include <wx/panel.h>

WX_DEFINE_ARRAY(mpFXYVector *, ArrayofmpFXYVectors);

class RefinementLimit : public mpFY
{

public:
	double spatial_frequency;
	RefinementLimit(float wanted_spatial_frequency) : mpFY(wxT(" Min. refinement limit"),mpALIGN_TOP) { spatial_frequency = wanted_spatial_frequency; }
	void SetSpatialFrequency(float wanted_spatial_frequency) { spatial_frequency = wanted_spatial_frequency; }
	virtual double GetX( double y ) { return spatial_frequency; }
	virtual double GetMinX() { return -0.05; }
	virtual double GetMinY() { return 1.05; }
};

class
PlotFSCPanel : public wxPanel
{

	wxBoxSizer* GraphSizer;
	int number_of_added_fscs;

	public:

	PlotFSCPanel(wxWindow* parent, wxWindowID id = wxID_ANY, const wxPoint& pos = wxDefaultPosition, const wxSize& size = wxDefaultSize, long style = wxTAB_TRAVERSAL, const wxString& name = wxPanelNameStr);
	~PlotFSCPanel();

	void Clear(bool update_display = true);
	void AddPartFSC(ResolutionStatistics *statistics_to_add, float wanted_nyquist);
	void Draw(float nyquist);
	void SetupBaseLayers();
	void HighlightClass(int wanted_class);

	ArrayofmpFXYVectors FSC_Layers;


	float current_refinement_resolution_limit;


	float current_nyquist;
	mpWindow        *current_plot_window;
	mpTitle         *title;
	mpScaleX * current_xaxis;
	mpScaleY * current_yaxis;
	RefinementLimit * refinement_limit;


};


#endif
