# Supplementary material for: cisTEM, user-friendly software for single-particle image processing
Source: eLife. 2018 Mar 7;7:e35383. doi: 10.7554/eLife.35383 (PMC5854467; doi:10.7554/eLife.35383)
Supplement: Source code 1. [file elife-35383-code1.gz › cistem-1.0.1-beta/src/gui/AngularDistributionPlotPanel.h]

#ifndef __ANGULAR_DISTRIBUTION_PLOT_PANEL_H__
#define __ANGULAR_DISTRIBUTION_PLOT_PANEL_H__

#include <wx/panel.h>

WX_DECLARE_OBJARRAY(RefinementResult,ArrayOfRefinementResults);

class AngularDistributionPlotPanel : public wxPanel
{
public :

	bool draw_axis_overlay_instead_of_underlay;

	AngularDistributionPlotPanel(wxWindow* parent, wxWindowID id = wxID_ANY, const wxPoint& pos = wxDefaultPosition, const wxSize& size = wxDefaultSize, long style = wxTAB_TRAVERSAL, const wxString& name = wxPanelNameStr);
	~AngularDistributionPlotPanel();

	void OnSize( wxSizeEvent & event );
	void OnPaint(wxPaintEvent & evt);
	void OnEraseBackground(wxEraseEvent& event);
	virtual void Clear();

	virtual void UpdateScalingAndDimensions();
	void UpdateProjCircleRadius();

	virtual void SetupBitmap();
	virtual void AddRefinementResult(RefinementResult *refinement_result_to_add);

	void DrawBlueDot(RefinementResult &refinement_result_to_draw);
	void DrawAxisOverlay(int min_value, int max_value);
	void DrawAxisUnderlay();

	float ReturnRadiusFromTheta(const float theta);
	//void XYFromPhiTheta(const float phi, const float theta, int &x, int &y);
	//void SetSymmetry(wxString wanted_symmetry_symbol);
	void SetSymmetryAndNumber(wxString wanted_symmetry_symbol, long wanted_number_of_final_results);

	ArrayOfRefinementResults refinement_results_to_plot;
	wxBitmap buffer_bitmap;

	SymmetryMatrix symmetry_matrices;
	AnglesAndShifts angles_and_shifts;

	bool 	should_show;
	float 	font_size_multiplier;
	long number_of_final_results;

	float		circle_center_x;
	float		circle_center_y;
	float		circle_radius;
	float		major_tick_length;
	float		minor_tick_length;
	float		margin_between_major_ticks_and_labels;
	float		margin_between_circles_and_theta_labels;

	float  		bar_width;
	float  		bar_height;

	float   	 bar_x;
	float   	 bar_y;

	float		proj_circle_radius;

	int colour_change_step;
	int min_number_of_projections_to_be_red;


};


class AngularDistributionPlotPanelHistogram : public AngularDistributionPlotPanel
{

public :

	AngularDistributionHistogram distribution_histogram;

	AngularDistributionPlotPanelHistogram(wxWindow* parent, wxWindowID id = wxID_ANY, const wxPoint& pos = wxDefaultPosition, const wxSize& size = wxDefaultSize, long style = wxTAB_TRAVERSAL, const wxString& name = wxPanelNameStr);
	~AngularDistributionPlotPanelHistogram();


	void SetupBitmap();
	void DrawPlot(int min_value, int max_value);
	void UpdateScalingAndDimensions();
	void Clear();

};


#endif
