# Supplementary material for: cisTEM, user-friendly software for single-particle image processing
Source: eLife. 2018 Mar 7;7:e35383. doi: 10.7554/eLife.35383 (PMC5854467; doi:10.7554/eLife.35383)
Supplement: Source code 1. [file elife-35383-code1.gz › cistem-1.0.1-beta/src/gui/ExportRefinementPackageWizard.h]

#ifndef __ExportRefinementPackageWizard__
#define __ExportRefinementPackageWizard__

class ExportRefinementPackageWizard : public ExportRefinementPackageWizardParent
{
	protected:
		void OnStackBrowseButtonClick( wxCommandEvent& event );
		void OnMetaBrowseButtonClick( wxCommandEvent& event );
	public:
		/** Constructor */
		ExportRefinementPackageWizard( wxWindow* parent );
		~ExportRefinementPackageWizard();
	//// end generated class members

		void OnFinished(  wxWizardEvent& event  );
		void OnPageChanged(  wxWizardEvent& event  );
		void OnPathChange( wxCommandEvent& event );
		void OnUpdateUI(wxUpdateUIEvent& event);

		void OnParamsComboBox( wxCommandEvent& event );


		void CheckPaths();

		void inline DisableNextButton()
		{
			wxWindow *win = wxWindow::FindWindowById(wxID_FORWARD);
			if(win) win->Enable(false);
		}

		void inline EnableNextButton()
		{
			wxWindow *win = wxWindow::FindWindowById(wxID_FORWARD);
			if(win) win->Enable(true);
		}

		RefinementPackage *current_package;

	
};

#endif
