# Supplementary material for: cisTEM, user-friendly software for single-particle image processing
Source: eLife. 2018 Mar 7;7:e35383. doi: 10.7554/eLife.35383 (PMC5854467; doi:10.7554/eLife.35383)
Supplement: Source code 1. [file elife-35383-code1.gz › cistem-1.0.1-beta/src/gui/MyFSCPanel.h]

#ifndef __MyFSCPanel__
#define __MyFSCPanel__

/**
@file
Subclass of FSCPanel, which is generated by wxFormBuilder.
*/

#include "ProjectX_gui.h"

//// end generated include

/** Implementing FSCPanel */
class MyFSCPanel : public FSCPanel
{
	protected:
		// Handlers for FSCPanel events.
		//void OnClassComboBoxChange( wxCommandEvent& event );
		Refinement *my_refinement;
		int highlighted_class;
	public:
		/** Constructor */
		MyFSCPanel( wxWindow* parent, wxWindowID id = wxID_ANY, const wxPoint& pos = wxDefaultPosition, const wxSize& size = wxSize( 500,300 ), long style = wxTAB_TRAVERSAL );
		void AddRefinement(Refinement *refinement_to_plot);
		void Clear();

		void PopupTextClick( wxCommandEvent& event );
		void SaveImageClick( wxCommandEvent& event );
		void HighlightClass(int wanted_class);

	//// end generated class members
	
};

#endif // __MyFSCPanel__
