# Supplementary material for: cisTEM, user-friendly software for single-particle image processing
Source: eLife. 2018 Mar 7;7:e35383. doi: 10.7554/eLife.35383 (PMC5854467; doi:10.7554/eLife.35383)
Supplement: Source code 1. [file elife-35383-code1.gz › cistem-1.0.1-beta/src/gui/ErrorDialog.h]

#ifndef __ErrorDialog__
#define __ErrorDialog__

/**
@file
Subclass of ErrorDialog, which is generated by wxFormBuilder.
*/

//// end generated include

/** Implementing ErrorDialog */
class MyErrorDialog : public ErrorDialog
{
	public:
		/** Constructor */
		MyErrorDialog( wxWindow* parent );
	//// end generated class members

		void OnClickOK( wxCommandEvent& event );
	
};

#endif // __ErrorDialog__
