# Supplementary material for: cisTEM, user-friendly software for single-particle image processing
Source: eLife. 2018 Mar 7;7:e35383. doi: 10.7554/eLife.35383 (PMC5854467; doi:10.7554/eLife.35383)
Supplement: Source code 1. [file elife-35383-code1.gz › cistem-1.0.1-beta/src/gui/PickingBitmapPanel.cpp]

#include "../core/gui_core_headers.h"

int compare_particle_position_asset_using_x( ParticlePositionAsset **first, ParticlePositionAsset **second)
{
	if (first[0]->x_position < second[0]->x_position)
	{
		return -1;
	}
	else
	{
		if (first[0]->x_position > second[0]->x_position) return 1;
		return 0;
	}
}


#include <wx/arrimpl.cpp>
WX_DEFINE_OBJARRAY(ArrayOfCoordinatesHistory);

PickingBitmapPanel::PickingBitmapPanel(wxWindow* parent, wxWindowID id, const wxPoint& pos, const wxSize& size, long style, const wxString& name)
: wxPanel(parent, id, pos, size, style, name)
{

	// create a 1 pixel white bitmap

	PanelBitmap.Create(1, 1, 24);
	panel_text = "";


	should_show = false;
	size_is_dirty = true;
	font_size_multiplier = 1.0;

	Bind(wxEVT_PAINT, &PickingBitmapPanel::OnPaint, this);
	Bind(wxEVT_ERASE_BACKGROUND, &PickingBitmapPanel::OnEraseBackground, this);
	Bind(wxEVT_SIZE, &PickingBitmapPanel::OnSize, this);
	Bind(wxEVT_LEFT_DOWN, &PickingBitmapPanel::OnLeftDown, this);
	Bind(wxEVT_LEFT_UP, &PickingBitmapPanel::OnLeftUp, this);
	Bind(wxEVT_MOTION, &PickingBitmapPanel::OnMotion, this);

	image_in_bitmap_filename = "";
	image_in_bitmap_pixel_size = 0.0;
	image_in_bitmap_scaling_factor = 0.0;

	image_in_memory_filename = "";
	image_in_memory_pixel_size = 0.0;


	draw_circles_around_particles = true;
	//number_of_particles = 0;
	radius_of_circles_around_particles_in_angstroms = 0.0;
	squared_radius_of_circles_around_particles_in_angstroms = 0.0;

	draw_scale_bar = true;
	should_high_pass = true;
	should_low_pass = false;

	allow_editing_of_coordinates = true;

	draw_selection_rectangle = false;
	doing_shift_delete = false;
	selection_rectangle_current_x = 0;
	selection_rectangle_current_y = 0;
	selection_rectangle_start_x = 0;
	selection_rectangle_start_y = 0;
	selection_rectangle_start_x_in_angstroms = 0.0;
	selection_rectangle_start_y_in_angstroms = 0.0;
	selection_rectangle_finish_x_in_angstroms = 0.0;
	selection_rectangle_finish_y_in_angstroms = 0.0;
	clicked_point_x = 0;
	clicked_point_y = 0;
	clicked_point_x_in_angstroms = 0.0;
	clicked_point_y_in_angstroms = 0.0;
	current_step_in_history = 0;

	low_res_filter_value = -1.0;
	high_res_filter_value = -1.0;


}

PickingBitmapPanel::~PickingBitmapPanel()
{
	Unbind(wxEVT_PAINT, &PickingBitmapPanel::OnPaint, this);
	Unbind(wxEVT_ERASE_BACKGROUND, &PickingBitmapPanel::OnEraseBackground, this);
	Unbind(wxEVT_SIZE, &PickingBitmapPanel::OnSize, this);
	Unbind(wxEVT_LEFT_DOWN, &PickingBitmapPanel::OnLeftDown, this);
	Unbind(wxEVT_LEFT_UP, &PickingBitmapPanel::OnLeftUp, this);
	Unbind(wxEVT_MOTION, &PickingBitmapPanel::OnMotion, this);
}

void PickingBitmapPanel::Clear()
{
	Freeze();
    wxClientDC dc(this);
    dc.SetBackground(*wxWHITE_BRUSH);
    dc.Clear();
    image_in_memory.Deallocate();
    image_in_bitmap.Deallocate();
    particle_coordinates_in_angstroms.Empty();
    EmptyHistoryOfParticleCoordinates();
    Thaw();
}

void PickingBitmapPanel::EmptyHistoryOfParticleCoordinates()
{
	extern MyPickingResultsPanel *picking_results_panel;

	for (size_t counter = 0; counter < particle_coordinates_in_angstroms_history.GetCount(); counter ++ )
	{
		particle_coordinates_in_angstroms_history.Item(counter).Empty();
	}
	particle_coordinates_in_angstroms_history.Empty();
	picking_results_panel->ResultDisplayPanel->UndoButton->Enable(false);
	picking_results_panel->ResultDisplayPanel->RedoButton->Enable(false);
}

void PickingBitmapPanel::OnEraseBackground(wxEraseEvent& event)
{

}

void PickingBitmapPanel::ResetHistory()
{
	// Empty the history
	EmptyHistoryOfParticleCoordinates();
	particle_coordinates_in_angstroms_history.Add(particle_coordinates_in_angstroms);
	current_step_in_history = 0;
}

void PickingBitmapPanel::SetParticleCoordinatesAndRadius(const ArrayOfParticlePositionAssets &array_of_assets, const float wanted_radius_in_angstroms)
{
	particle_coordinates_in_angstroms = array_of_assets;
	radius_of_circles_around_particles_in_angstroms = wanted_radius_in_angstroms;
	squared_radius_of_circles_around_particles_in_angstroms = powf(wanted_radius_in_angstroms,2);

	ResetHistory();
}

int PickingBitmapPanel::RemoveParticleCoordinatesWithinRectangleOrNearClickedPoint()
{
	extern MyPickingResultsPanel *picking_results_panel;
	Freeze();
	SetCurrentAsLastStepInHistoryOfParticleCoordinates();
	int number_of_removed_particles = 0;
	if (particle_coordinates_in_angstroms.GetCount() > 0)
	{
		size_t counter = particle_coordinates_in_angstroms.GetCount() - 1;
		if (draw_selection_rectangle)
		{
			while (true)
			{
				if (ParticleCoordinatesAreWithinRectangle(particle_coordinates_in_angstroms.Item(counter)))
				{
					particle_coordinates_in_angstroms.RemoveAt(counter);
					number_of_removed_particles ++;
				}
				if (counter == 0) break;
				counter --;
			}
		}
		else
		{
			while (true)
			{
				if (ParticleCoordinatesAreNearClickedPoint(particle_coordinates_in_angstroms.Item(counter)))
				{
					particle_coordinates_in_angstroms.RemoveAt(counter);
					number_of_removed_particles ++;
				}
				if (counter == 0) break;
				counter --;
			}
		}
	}
	if (number_of_removed_particles > 0)
	{
		particle_coordinates_in_angstroms_history.Add(particle_coordinates_in_angstroms);
		particle_coordinates_in_angstroms_history.Last().Shrink();
		current_step_in_history ++;
		picking_results_panel->ResultDisplayPanel->UndoButton->Enable(true);
	}
	Thaw();
	return number_of_removed_particles;

}

bool PickingBitmapPanel::ParticleCoordinatesAreWithinRectangle(const ParticlePositionAsset &particle_coordinates_to_check)
{
	return 	particle_coordinates_to_check.x_position >= selection_rectangle_start_x_in_angstroms &&
			particle_coordinates_to_check.x_position <= selection_rectangle_finish_x_in_angstroms &&
			particle_coordinates_to_check.y_position >= selection_rectangle_start_y_in_angstroms &&
			particle_coordinates_to_check.y_position <= selection_rectangle_finish_y_in_angstroms;
}

bool PickingBitmapPanel::ParticleCoordinatesAreNearClickedPoint(const ParticlePositionAsset &particle_coordinates_to_check)
{
	return 	squared_radius_of_circles_around_particles_in_angstroms >= powf(particle_coordinates_to_check.x_position - clicked_point_x_in_angstroms,2) + powf(particle_coordinates_to_check.y_position - clicked_point_y_in_angstroms,2);
}


void PickingBitmapPanel::SetCurrentAsLastStepInHistoryOfParticleCoordinates()
{
	extern MyPickingResultsPanel *picking_results_panel;
	if ( current_step_in_history < particle_coordinates_in_angstroms_history.GetCount()-1)
	{
		particle_coordinates_in_angstroms_history.RemoveAt(current_step_in_history+1,particle_coordinates_in_angstroms_history.GetCount()-current_step_in_history-1);
	}
	// Disable the redo button here
	picking_results_panel->ResultDisplayPanel->RedoButton->Enable(false);
}

void PickingBitmapPanel::StepForwardInHistoryOfParticleCoordinates()
{
	extern MyPickingResultsPanel *picking_results_panel;
	current_step_in_history ++;
	particle_coordinates_in_angstroms = particle_coordinates_in_angstroms_history.Item(current_step_in_history);
	if (current_step_in_history == particle_coordinates_in_angstroms_history.GetCount() - 1)
	{
		picking_results_panel->ResultDisplayPanel->RedoButton->Enable(false);
	}
	picking_results_panel->ResultDisplayPanel->UndoButton->Enable(true);
	Refresh();
	Update();
}

void PickingBitmapPanel::StepBackwardInHistoryOfParticleCoordinates()
{
	extern MyPickingResultsPanel *picking_results_panel;
	MyDebugAssertTrue(current_step_in_history > 0,"Ooops, cannot step back in history when at step %i\n",current_step_in_history);
	current_step_in_history --;
	particle_coordinates_in_angstroms = particle_coordinates_in_angstroms_history.Item(current_step_in_history);
	if (current_step_in_history == 0)
	{
		picking_results_panel->ResultDisplayPanel->UndoButton->Enable(false);
	}
	picking_results_panel->ResultDisplayPanel->RedoButton->Enable(true);
	Refresh();
	Update();
}


void PickingBitmapPanel::SetImageFilename(wxString wanted_filename, const float &pixel_size)
{
	if (!wanted_filename.IsSameAs(image_in_memory_filename))
	{
		image_in_memory.QuickAndDirtyReadSlice(wanted_filename.ToStdString(),1);
		image_in_memory_pixel_size = pixel_size;
		image_in_memory_filename = wanted_filename;
	}
}

void PickingBitmapPanel::UpdateScalingAndDimensions()
{
	if (!image_in_memory_filename.IsEmpty())
	{
		int panel_dim_x, panel_dim_y;
		GetClientSize(&panel_dim_x, &panel_dim_y);

		float target_scaling_x = float(panel_dim_x) * 0.95 /float(image_in_memory.logical_x_dimension);
		float target_scaling_y = float(panel_dim_y) * 0.95 /float(image_in_memory.logical_y_dimension);
		float scaling_factor = std::min(target_scaling_x,target_scaling_y);

		int new_x_dimension = std::max(int(float(image_in_memory.logical_x_dimension) * scaling_factor),1);
		int new_y_dimension = std::max(int(float(image_in_memory.logical_y_dimension) * scaling_factor),1);

		// TODO: choose dimensions that are more favorable to FFT

		if (!image_in_bitmap.is_in_memory || new_x_dimension != image_in_bitmap.logical_x_dimension || new_y_dimension != image_in_bitmap.logical_y_dimension )
		{
			image_in_bitmap.Allocate(new_x_dimension,new_y_dimension,true);
			image_in_bitmap_scaling_factor = scaling_factor;
			image_in_bitmap_pixel_size = image_in_memory_pixel_size / scaling_factor;

		}
	}
}

void PickingBitmapPanel::UpdateImageInBitmap(bool force_reload)
{
	if (!image_in_memory_filename.IsEmpty())
	{
		if (force_reload || !image_in_bitmap_filename.IsSameAs(image_in_memory_filename) || PanelBitmap.GetWidth() != image_in_bitmap.logical_x_dimension || PanelBitmap.GetHeight() != image_in_bitmap.logical_y_dimension)
		{
			if (image_in_memory.is_in_real_space) image_in_memory.ForwardFFT();
			image_in_bitmap.is_in_real_space = false;
			image_in_memory.ClipInto(&image_in_bitmap);

			//const float filter_edge_width = 0.2;//image_in_bitmap_pixel_size / (2.0 * radius_of_circles_around_particles_in_angstroms);

			float high_pass_radius;
			float low_pass_radius;

			if (high_res_filter_value < 0) high_pass_radius = image_in_bitmap_pixel_size / (4.0 * radius_of_circles_around_particles_in_angstroms);
			else high_pass_radius = image_in_bitmap_pixel_size / high_res_filter_value;

			if (low_res_filter_value < 0) low_pass_radius = image_in_bitmap_pixel_size / 20;//(0.5 * radius_of_circles_around_particles_in_angstroms);
			else low_pass_radius = image_in_bitmap_pixel_size / low_res_filter_value;


			if (should_high_pass && ! should_low_pass)
			{
		//		wxPrintf("High pass filtering: %f %f\n",high_pass_radius,filter_edge_width);
				image_in_bitmap.CosineMask(high_pass_radius,image_in_bitmap_pixel_size / 600.0,true);
			}
			else if (should_low_pass && ! should_high_pass)
			{
		//		wxPrintf("Low pass filtering: %f %f\n",low_pass_radius,filter_edge_width);
				image_in_bitmap.GaussianLowPassFilter(low_pass_radius);
				//image_in_bitmap.CosineMask(low_pass_radius,low_pass_radius,false);
				//image_in_bitmap.ApplyBFactor(1500.0/image_in_bitmap_pixel_size/image_in_bitmap_pixel_size);
			}
			else if (should_low_pass & should_high_pass)
			{
			//	wxPrintf("Band pass filtering: %f %f %f\n",high_pass_radius,low_pass_radius,filter_edge_width);
				image_in_bitmap.CosineMask(high_pass_radius,image_in_bitmap_pixel_size / 600.0,true);
				image_in_bitmap.GaussianLowPassFilter(low_pass_radius);
				//image_in_bitmap.CosineMask(low_pass_radius,low_pass_radius,false);
				//image_in_bitmap.CosineRingMask(high_pass_radius,low_pass_radius,filter_edge_width);
				//image_in_bitmap.CosineMask(high_pass_radius,filter_edge_width,true);
				//image_in_bitmap.ApplyBFactor(1500.0/image_in_bitmap_pixel_size/image_in_bitmap_pixel_size);
			}
			image_in_bitmap.BackwardFFT();
			image_in_bitmap_filename = image_in_memory_filename;
			ConvertImageToBitmap(&image_in_bitmap,&PanelBitmap,true);
		}
	}
}


void PickingBitmapPanel::OnSize(wxSizeEvent & event)
{
	size_is_dirty = true;
	event.Skip();
}


void PickingBitmapPanel::OnPaint(wxPaintEvent & evt)
{

	Freeze();

	int window_x_size;
	int window_y_size;

    wxPaintDC dc(this);
    dc.SetBackground(*wxWHITE_BRUSH);
    dc.Clear();
    GetClientSize(&window_x_size, &window_y_size);
    dc.SetBrush( wxNullBrush );
    dc.DrawRectangle(0, 0, window_x_size, window_y_size);

	if (should_show)
	{

		if (size_is_dirty)
		{
			UpdateScalingAndDimensions();
			UpdateImageInBitmap();
			size_is_dirty = false;
		}


		wxFont current_font = dc.GetFont();
		current_font.Scale(font_size_multiplier);
		dc.SetFont(current_font);

		int text_x_size;
		int text_y_size;

		int combined_width;
		int combined_height;


		int text_y_offset;

		//float scale_factor;

		int x_oversize;
		int y_oversize;

		GetClientSize(&window_x_size,&window_y_size);
		bitmap_width = PanelBitmap.GetWidth();
		bitmap_height = PanelBitmap.GetHeight();

		if (panel_text.IsEmpty() == true)
		{
			text_x_size = 0;
			text_y_size = 0;
		}
		else GetMultilineTextExtent(&dc, panel_text, text_x_size, text_y_size);

		combined_width = bitmap_width + text_x_size;
		combined_height = bitmap_height;

		if (combined_width > window_x_size || combined_height > window_y_size)
		{
			MyDebugAssertTrue(false,"Oops, should not get here, because the image should always fit in\n");
		}
		else
		{
			bitmap_x_offset = (window_x_size - ((bitmap_width) + text_x_size)) / 2;
			bitmap_y_offset = (window_y_size - (bitmap_height)) / 2;

			// Draw the image bitmap
			dc.DrawBitmap( PanelBitmap, bitmap_x_offset, bitmap_y_offset, false );

			// Choose a pen thickness for drawing circles around particles
			int pen_thickness = std::min(bitmap_width,bitmap_height) / 512;
			if (pen_thickness < 1) pen_thickness = 1;
			if (pen_thickness > 5) pen_thickness = 5;

			// Draw circles around particles
			if (draw_circles_around_particles)
			{
				float x,y;
				dc.SetPen( wxPen(wxColor(255,0,0),pen_thickness) );
				dc.SetBrush( wxNullBrush );
				for (int counter = 0; counter < particle_coordinates_in_angstroms.GetCount(); counter ++ )
				{
					x = particle_coordinates_in_angstroms.Item(counter).x_position;
					y = particle_coordinates_in_angstroms.Item(counter).y_position;
					dc.DrawCircle(bitmap_x_offset + x / image_in_bitmap_pixel_size, bitmap_y_offset + bitmap_height - y / image_in_bitmap_pixel_size,radius_of_circles_around_particles_in_angstroms / image_in_bitmap_pixel_size);
				}
			}

			// Draw scale bar
			if (draw_scale_bar)
			{
				wxPen scalebar_pen;
				scalebar_pen = wxPen( *wxWHITE );
				dc.SetPen ( scalebar_pen );
				dc.SetBrush( *wxWHITE_BRUSH );
				int scalebar_length = int(float(bitmap_width) * 0.1);
				int scalebar_x_start = int(float(bitmap_width) * 0.85);
				int scalebar_y_pos = int(float(bitmap_height)*0.95);
				int scalebar_thickness = int(float(bitmap_height) / 50.0);
				dc.DrawRectangle(bitmap_x_offset+scalebar_x_start,bitmap_y_offset+scalebar_y_pos,scalebar_length,scalebar_thickness);
				//dc.SetPen( *wxRED_PEN );
				dc.SetTextForeground( *wxWHITE );
				dc.SetFont( *wxNORMAL_FONT );
				dc.SetFont(wxFont(std::max(12,int(float(scalebar_thickness)*0.75)),wxFONTFAMILY_DEFAULT,wxFONTSTYLE_NORMAL,wxFONTWEIGHT_BOLD));
				wxString scalebar_label = wxString::Format("%.1f nm",float(scalebar_length) * image_in_bitmap_pixel_size * 0.1);
				int scalebar_label_width;
				int scalebar_label_height;
				dc.GetTextExtent(scalebar_label,&scalebar_label_width,&scalebar_label_height);
				dc.DrawText(scalebar_label,bitmap_x_offset + scalebar_x_start + scalebar_length/2 - scalebar_label_width/2,bitmap_y_offset + scalebar_y_pos - scalebar_label_height - scalebar_thickness/8);
			}

			// Draw selection retangle
			if (draw_selection_rectangle)
			{
				dc.SetPen( wxPen(wxColor(255,0,0),pen_thickness * 2, wxPENSTYLE_LONG_DASH) );
				dc.SetBrush( wxNullBrush );
				dc.DrawRectangle(std::min(selection_rectangle_start_x,selection_rectangle_current_x),std::min(selection_rectangle_start_y,selection_rectangle_current_y),abs(selection_rectangle_current_x - selection_rectangle_start_x),abs(selection_rectangle_current_y - selection_rectangle_start_y));
			}


			// Draw text

			text_y_offset = ((bitmap_height) - text_y_size) / 2;
			if (text_y_offset > 0) dc.DrawText(panel_text, bitmap_width + bitmap_x_offset, text_y_offset + bitmap_y_offset);
			else
			dc.DrawText(panel_text, bitmap_width + bitmap_x_offset, bitmap_y_offset);

		}
	}

	Thaw();


}

void PickingBitmapPanel::SetupPanelBitmap()
{
	int window_x_size;
	int window_y_size;

	int x_padding;
	int y_padding;

	GetClientSize(&window_x_size,&window_y_size);

	if (window_x_size != PanelBitmap.GetWidth() || window_y_size != PanelBitmap.GetHeight())
	{
		PanelBitmap.Create(window_x_size, window_y_size, 24);
	}

}

void PickingBitmapPanel::OnLeftDown(wxMouseEvent & event)
{
	if (should_show == true)
	{
	int x_pos, y_pos;
	event.GetPosition(&x_pos,&y_pos);
	if (event.ControlDown())
	{
		draw_selection_rectangle = true;
		selection_rectangle_start_x = x_pos;
		selection_rectangle_start_y = y_pos;
	}
	else
	if (event.ShiftDown())
	{
		doing_shift_delete = true;
	}
	}
	event.Skip();
}


/*
 * Conversion to/from angstrom and bitmap pixels
 *
 * x_pix = x_offset + bitmap_width - x_ang / psize;
 * x_ang = (x_offset + bitmap_width - x_pix) * psize;
 *
 * y_pix = y_offset + y_ang / psize;
 * y_ang = (y_pix - y_offset) * psize;
 *
 */

void PickingBitmapPanel::OnLeftUp(wxMouseEvent & event)
{
	extern MyPickingResultsPanel *picking_results_panel;

	if (should_show == true)
	{
	if (doing_shift_delete == true)
	{
		doing_shift_delete = false;
	}
	else
	if (draw_selection_rectangle)
	{
		// Convert begin and end coordinates to Angstroms
		selection_rectangle_start_x_in_angstroms 	= PixelToAngstromX(std::min(selection_rectangle_start_x,selection_rectangle_current_x));
		selection_rectangle_finish_x_in_angstroms	= PixelToAngstromX(std::max(selection_rectangle_start_x,selection_rectangle_current_x));
		selection_rectangle_start_y_in_angstroms 	= PixelToAngstromY(std::max(selection_rectangle_start_y,selection_rectangle_current_y));
		selection_rectangle_finish_y_in_angstroms 	= PixelToAngstromY(std::min(selection_rectangle_start_y,selection_rectangle_current_y));

		if (allow_editing_of_coordinates) RemoveParticleCoordinatesWithinRectangleOrNearClickedPoint();
		draw_selection_rectangle = false;
	}
	else
	{
		event.GetPosition(&clicked_point_x,&clicked_point_y);
		if (clicked_point_x > bitmap_x_offset && clicked_point_x < bitmap_x_offset + bitmap_width && clicked_point_y > bitmap_y_offset && clicked_point_y < bitmap_y_offset + bitmap_height)
		{
			clicked_point_x_in_angstroms = PixelToAngstromX(clicked_point_x);
			clicked_point_y_in_angstroms = PixelToAngstromY(clicked_point_y);
			if (allow_editing_of_coordinates)
			{
				int number_of_removed_coordinates = RemoveParticleCoordinatesWithinRectangleOrNearClickedPoint();
				if (number_of_removed_coordinates == 0)
				{
					// The user clicked to add a particle
					particle_coordinates_in_angstroms.Add(ParticlePositionAsset(clicked_point_x_in_angstroms,clicked_point_y_in_angstroms));
					SetCurrentAsLastStepInHistoryOfParticleCoordinates();
					particle_coordinates_in_angstroms_history.Add(particle_coordinates_in_angstroms);
					current_step_in_history++;
					picking_results_panel->ResultDisplayPanel->UndoButton->Enable(true);
				}
			}
		}
	}
	Refresh();
	Update();
	}
	event.Skip();
}

float PickingBitmapPanel::PixelToAngstromX(const int &x_in_pixels)
{
	return float(x_in_pixels - bitmap_x_offset) * image_in_bitmap_pixel_size;
}

float PickingBitmapPanel::PixelToAngstromY(const int &y_in_pixels)
{
	return float(bitmap_y_offset + bitmap_height - y_in_pixels) * image_in_bitmap_pixel_size;
}

void PickingBitmapPanel::OnMotion(wxMouseEvent & event)
{
	int x_pos, y_pos;
	event.GetPosition(&x_pos,&y_pos);
	if (draw_selection_rectangle)
	{
		selection_rectangle_current_x = x_pos;
		selection_rectangle_current_y = y_pos;
	}
	else
	if (event.LeftIsDown() == true && event.ShiftDown()) // is the left button and shift down
	{
		event.GetPosition(&clicked_point_x,&clicked_point_y);
		if (clicked_point_x > bitmap_x_offset && clicked_point_x < bitmap_x_offset + bitmap_width && clicked_point_y > bitmap_y_offset && clicked_point_y < bitmap_y_offset + bitmap_height)
		{
			clicked_point_x_in_angstroms = PixelToAngstromX(clicked_point_x);
			clicked_point_y_in_angstroms = PixelToAngstromY(clicked_point_y);
			if (allow_editing_of_coordinates)
			{
				RemoveParticleCoordinatesWithinRectangleOrNearClickedPoint();
			}
		}
	}
	Refresh();
	Update();
	event.Skip();
}

bool PickingBitmapPanel::UserHasEditedParticleCoordinates()
{
	return current_step_in_history > 0;
}
