# Supplementary material for: cisTEM, user-friendly software for single-particle image processing
Source: eLife. 2018 Mar 7;7:e35383. doi: 10.7554/eLife.35383 (PMC5854467; doi:10.7554/eLife.35383)
Supplement: Source code 1. [file elife-35383-code1.gz › cistem-1.0.1-beta/src/gui/AbInitioPlotPanel.h]

#ifndef __AbInitioPlotPanel__
#define __AbInitioPlotPanel__

class
AbInitioPlotPanel : public AbInitioPlotPanelParent
{

	//wxBoxSizer* LikelihoodSizer;
	wxBoxSizer* SigmaSizer;

public :

	AbInitioPlotPanel(wxWindow* parent, wxWindowID id = wxID_ANY, const wxPoint& pos = wxDefaultPosition, const wxSize& size = wxDefaultSize, long style = wxTAB_TRAVERSAL);
	~AbInitioPlotPanel();

	void Clear();
	void AddPoints(float round, float sigma);
	void Draw();

	std::vector<double> round_data;
//	std::vector<double> likelihood_data;
	std::vector<double> sigma_data;

//	mpWindow        *likelihood_plot_window;
	mpWindow        *sigma_plot_window;

//	mpScaleX * likelihood_xaxis;
	mpScaleX * sigma_xaxis;

//	mpScaleY * likelihood_yaxis;
	mpScaleY * sigma_yaxis;

//	mpFXYVector* likelihood_vector_layer;
	mpFXYVector* sigma_vector_layer;
};

#endif
