# Supplementary material for: cisTEM, user-friendly software for single-particle image processing
Source: eLife. 2018 Mar 7;7:e35383. doi: 10.7554/eLife.35383 (PMC5854467; doi:10.7554/eLife.35383)
Supplement: Source code 1. [file elife-35383-code1.gz › cistem-1.0.1-beta/src/gui/MyAddRunCommandDialog.h]

#ifndef __MyAddRunCommandDialog__
#define __MyAddRunCommandDialog__

/** Implementing AddRunCommandDialog */
class MyAddRunCommandDialog : public AddRunCommandDialog
{
	MyRunProfilesPanel *my_parent;

	public:


		/** Constructor */
		MyAddRunCommandDialog( MyRunProfilesPanel *parent );

		void ProcessResult();

		void OnOKClick( wxCommandEvent& event );
		void OnCancelClick( wxCommandEvent& event );
		void OnEnter( wxCommandEvent& event );

	//// end generated class members
	
};

#endif // __MyAddRunCommandDialog__
