# Supplementary material for: cisTEM, user-friendly software for single-particle image processing
Source: eLife. 2018 Mar 7;7:e35383. doi: 10.7554/eLife.35383 (PMC5854467; doi:10.7554/eLife.35383)
Supplement: Source code 1. [file elife-35383-code1.gz › cistem-1.0.1-beta/src/gui/MyRunProfilesPanel.cpp]

//#include "../core/core_headers.h"
#include "../core/gui_core_headers.h"

extern MyMainFrame *main_frame;

MyRunProfilesPanel::MyRunProfilesPanel( wxWindow* parent )
:
RunProfilesPanel( parent )
{
	selected_profile = -1;
	selected_command = -1;
	is_dirty = false;
	FillCommandsBox();

}

void MyRunProfilesPanel::FillProfilesBox()
{
	ProfilesListBox->Freeze();
	ProfilesListBox->ClearAll();
	ProfilesListBox->InsertColumn(0, "Profiles", wxLIST_FORMAT_LEFT, wxLIST_AUTOSIZE);

	if (run_profile_manager.number_of_run_profiles > 0)
	{

		for (long counter = 0; counter < run_profile_manager.number_of_run_profiles; counter++)
		{
			ProfilesListBox->InsertItem(counter, run_profile_manager.run_profiles[counter].name, counter);
		}

		SizeProfilesColumn();

		if (selected_profile >= 0 && selected_profile < run_profile_manager.number_of_run_profiles)
		{
			ProfilesListBox->SetItemState(selected_profile, wxLIST_STATE_SELECTED, wxLIST_STATE_SELECTED);
		}
	}

	ProfilesListBox->Thaw();
}

void MyRunProfilesPanel::FillCommandsBox()
{
	int total_number_of_jobs = 0;

	CommandsListBox->Freeze();
	CommandsListBox->ClearAll();
	CommandsListBox->InsertColumn(0, "Command", wxLIST_FORMAT_LEFT, wxLIST_AUTOSIZE);
	CommandsListBox->InsertColumn(1, "No. Copies", wxLIST_FORMAT_LEFT, wxLIST_AUTOSIZE);
	CommandsListBox->InsertColumn(2, "Launch Delay (ms)", wxLIST_FORMAT_LEFT, wxLIST_AUTOSIZE);

	// Fill it from the run_profile_manager..

	if (run_profile_manager.number_of_run_profiles > 0)
	{
		CommandsPanel->Enable(true);

		MyDebugAssertTrue(selected_profile >= 0 && selected_profile < run_profile_manager.number_of_run_profiles, "selected_profile appears incorrect!");

		ManagerTextCtrl->ChangeValue(buffer_profile.manager_command);

		if (buffer_profile.gui_address == "")
		{
			GuiAddressStaticText->SetLabel("Automatic");
			GuiAutoButton->Enable(false);

		}
		else
		{
			GuiAddressStaticText->SetLabel(buffer_profile.gui_address);
			GuiAutoButton->Enable(true);

		}

		if (buffer_profile.controller_address == "")
		{
			ControllerAddressStaticText->SetLabel("Automatic");
			ControllerAutoButton->Enable(false);

		}
		else
		{
			ControllerAddressStaticText->SetLabel(buffer_profile.controller_address);
			ControllerAutoButton->Enable(true);

		}

		for (long counter = 0; counter < buffer_profile.number_of_run_commands; counter++)
		{
			CommandsListBox->InsertItem(counter, buffer_profile.run_commands[counter].command_to_run, counter);
			CommandsListBox->SetItem(counter, 1, wxString::Format(wxT("%i"), buffer_profile.run_commands[counter].number_of_copies));
			CommandsListBox->SetItem(counter, 2, wxString::Format(wxT("%i"), buffer_profile.run_commands[counter].delay_time_in_ms));
			total_number_of_jobs += buffer_profile.run_commands[counter].number_of_copies;
		}

		NumberProcessesStaticText->SetLabel(wxString::Format(wxT("%i"), total_number_of_jobs));

		if (ManagerTextCtrl->GetValue().Find("$command") ==  wxNOT_FOUND)
		{
			CommandErrorStaticText->SetLabel("Oops! - Command must contain \"$command\"");
		}
		else
		{
			CommandErrorStaticText->SetLabel("");
		}

		if (selected_command >= 0 && selected_command < buffer_profile.number_of_run_commands && buffer_profile.number_of_run_commands > 0)
		{
			CommandsListBox->SetItemState(selected_command, wxLIST_STATE_SELECTED, wxLIST_STATE_SELECTED);
		}

	}
	else
	{
		ManagerTextCtrl->ChangeValue("");
		CommandErrorStaticText->SetLabel("");
		NumberProcessesStaticText->SetLabel("");
		CommandsPanel->Enable(false);
		ControllerAddressStaticText->SetLabel("");
		GuiAddressStaticText->SetLabel("");
	}

	SizeCommandsColumns();

	CommandsListBox->Thaw();
}

void MyRunProfilesPanel::SizeProfilesColumn()
{
	int client_height;
	int client_width;

	int current_width;

	ProfilesListBox->GetClientSize(&client_width, &client_height);
	ProfilesListBox->SetColumnWidth(0, wxLIST_AUTOSIZE);

	current_width = ProfilesListBox->GetColumnWidth(0);

	if (client_width > current_width) ProfilesListBox->SetColumnWidth(0, client_width);

}

void MyRunProfilesPanel::OnRenameProfileClick(wxCommandEvent& event)
{
	MyDebugAssertTrue(selected_profile >= 0 && selected_profile < run_profile_manager.number_of_run_profiles, "Trying to rename an non existent profile!");
	ProfilesListBox->EditLabel(selected_profile);
}

void MyRunProfilesPanel::OnProfilesListItemActivated( wxListEvent& event )
{
	MyDebugAssertTrue(selected_profile >= 0 && selected_profile < run_profile_manager.number_of_run_profiles, "Trying to rename an non existent profile!");
	ProfilesListBox->EditLabel(selected_profile);
}

void MyRunProfilesPanel::SizeCommandsColumns()
{

	int client_height;
	int client_width;

	int current_name_width;
	int current_number_width;
	int current_delay_width;

	int remainder;

	CommandsListBox->GetClientSize(&client_width, &client_height);
	CommandsListBox->SetColumnWidth(0, -2);
	CommandsListBox->SetColumnWidth(1, -2);
	CommandsListBox->SetColumnWidth(2, -2);

	old_commands_listbox_client_width = client_width;

	current_name_width = CommandsListBox->GetColumnWidth(0);
	current_number_width = CommandsListBox->GetColumnWidth(1);
	current_delay_width = CommandsListBox->GetColumnWidth(2);

	if (current_name_width + current_number_width + current_delay_width < client_width)
	{
		remainder = client_width - current_number_width - current_delay_width;
		CommandsListBox->SetColumnWidth(0, remainder);
	}
}

void MyRunProfilesPanel::OnProfileLeftDown( wxMouseEvent& event )
{
	VetoInvalidMouse(ProfilesListBox, event);
}

void MyRunProfilesPanel::OnProfileDClick( wxMouseEvent& event )
{
	VetoInvalidMouse(ProfilesListBox, event);
}

void MyRunProfilesPanel::OnCommandLeftDown( wxMouseEvent& event )
{
	VetoInvalidMouse(CommandsListBox, event);
}

void MyRunProfilesPanel::OnCommandDClick( wxMouseEvent& event )
{
	VetoInvalidMouse(CommandsListBox, event);
}


void MyRunProfilesPanel::VetoInvalidMouse( wxListCtrl *wanted_list, wxMouseEvent& event )
{
	// Don't allow clicking on anything other than item, to stop the selection bar changing

	int flags;

	if (wanted_list->HitTest(event.GetPosition(), flags)  !=  wxNOT_FOUND)
	{
		event.Skip();
	}
}

void MyRunProfilesPanel::MouseVeto( wxMouseEvent& event )
{
	//Do nothing

}

void MyRunProfilesPanel::OnEndProfileEdit( wxListEvent& event )
{
	if (event.GetLabel() == wxEmptyString)
	{
		event.Veto();
	}
	else
	{
		SetProfileName(event.GetIndex(), event.GetLabel());
		main_frame->current_project.database.AddOrReplaceRunProfile(run_profile_manager.ReturnProfilePointer(event.GetIndex()));
	}

}

void  MyRunProfilesPanel::OnUpdateUI( wxUpdateUIEvent& event )
{
	if (main_frame->current_project.is_open == false)
	{
		Enable(false);
	}
	else
	{
		Enable(true);
		int commands_listbox_client_height;
		int commands_listbox_client_width;

		CommandsListBox->GetClientSize(&commands_listbox_client_width, &commands_listbox_client_height);

		if (commands_listbox_client_width != old_commands_listbox_client_width)
		{
			SizeCommandsColumns();
		}

		if (run_profile_manager.number_of_run_profiles <= 0 || selected_profile < 0 || selected_profile >= run_profile_manager.number_of_run_profiles)
		{
			RemoveProfileButton->Enable(false);
			RenameProfileButton->Enable(false);
			DuplicateProfileButton->Enable(false);
			ExportButton->Enable(false);
		}
		else
		{
			RemoveProfileButton->Enable(true);
			RenameProfileButton->Enable(true);
			DuplicateProfileButton->Enable(true);
			ExportButton->Enable(true);
		}

		if (buffer_profile.number_of_run_commands <= 0 || selected_command < 0 || selected_command >= buffer_profile.number_of_run_commands)
		{
			RemoveCommandButton->Enable(false);
			EditCommandButton->Enable(false);
		}
		else
		{
			RemoveCommandButton->Enable(true);

			if (selected_command >= 0 && selected_command < buffer_profile.number_of_run_commands)
			{
				EditCommandButton->Enable(true);
			}
			else
			{
				EditCommandButton->Enable(false);
			}

		}

		if (command_panel_has_changed == true) CommandsSaveButton->Enable(true);
		else CommandsSaveButton->Enable(false);

		if (is_dirty == true)
		{
			FillProfilesBox();
			FillCommandsBox();
			is_dirty = false;
		}
	}

}

void MyRunProfilesPanel::OnImportButtonClick( wxCommandEvent& event )
{
	// get the file to to open..

    wxFileDialog openFileDialog(this, _("Open txt file"), "", "", "txt files (*.txt)|*.txt;*.TXT", wxFD_OPEN|wxFD_FILE_MUST_EXIST);

    if (openFileDialog.ShowModal() != wxID_CANCEL)
    {
    	if (ImportRunProfilesFromDisk(openFileDialog.GetPath()) == false)
    	{
    		wxMessageDialog error_dialog(this, "Error importing File", "Error", wxOK|wxICON_ERROR);
    		error_dialog.ShowModal();
    	}
    }

}

void MyRunProfilesPanel::OnDuplicateProfileClick( wxCommandEvent& event )
{
	RunProfile copy;
	copy = run_profile_manager.run_profiles[selected_profile];

	copy.id = run_profile_manager.current_id_number + 1;
	copy.name = "Copy of " + copy.name;
	run_profile_manager.AddProfile(&copy);

	main_frame->current_project.database.AddOrReplaceRunProfile(run_profile_manager.ReturnLastProfilePointer());
	main_frame->DirtyRunProfiles();

	FillProfilesBox();
	SetSelectedProfile(run_profile_manager.number_of_run_profiles - 1);

}

void MyRunProfilesPanel::OnExportButtonClick( wxCommandEvent& event )
{
	// Find out which Profiles they want exported..

	wxString *all_run_profiles = new wxString[run_profile_manager.number_of_run_profiles];

	for (int counter = 0; counter < run_profile_manager.number_of_run_profiles; counter++)
	{
		all_run_profiles[counter] = run_profile_manager.ReturnProfileName(counter);
	}

 	wxMultiChoiceDialog *choice_dialog = new wxMultiChoiceDialog(this, "Export Profile", "Select Profiles to Export", run_profile_manager.number_of_run_profiles, all_run_profiles);
 	if (choice_dialog->ShowModal() == wxID_OK)
 	{
 		// get the profiles which the user wants to export..

 		wxArrayInt user_selections = choice_dialog->GetSelections();
 		choice_dialog->Destroy();

 		if (user_selections.GetCount() > 0)
 		{
 			// Get an output file..

 			  ProperOverwriteCheckSaveDialog saveFileDialog(this, _("Save txt file"), "txt files (*.txt;*.TXT)|*.txt", ".txt");

 			 if (saveFileDialog.ShowModal() == wxID_OK)
 			 {
 				 WriteRunProfilesToDisk(saveFileDialog.GetPath(), user_selections);
 			 }
   		}

 	}
 	else choice_dialog->Destroy();

	delete [] all_run_profiles;

}

void MyRunProfilesPanel::WriteRunProfilesToDisk(wxString filename, wxArrayInt profiles_to_write )
{
	wxTextFile output_file;

	int profile_counter;
	int command_counter;

	if (DoesFileExist(filename) == true)
	{
		output_file.Open(filename);
		output_file.Clear();
	}
	else
	{
		output_file.Create(filename);
	}

	output_file.AddLine(wxString::Format("number_of_profiles=%i", int(profiles_to_write.GetCount())));


	for (profile_counter = 0; profile_counter < profiles_to_write.GetCount(); profile_counter++)
	{
		output_file.AddLine(wxString::Format("profile_%i_name=\"%s\"", profile_counter, run_profile_manager.run_profiles[profiles_to_write.Item(profile_counter)].name));
		output_file.AddLine(wxString::Format("profile_%i_manager_command=\"%s\"", profile_counter, run_profile_manager.run_profiles[profiles_to_write.Item(profile_counter)].manager_command));
		output_file.AddLine(wxString::Format("profile_%i_gui_address=\"%s\"", profile_counter, run_profile_manager.run_profiles[profiles_to_write.Item(profile_counter)].gui_address));
		output_file.AddLine(wxString::Format("profile_%i_controller_address=\"%s\"", profile_counter, run_profile_manager.run_profiles[profiles_to_write.Item(profile_counter)].controller_address));
		output_file.AddLine(wxString::Format("profile_%i_number_of_run_commands=%li", profile_counter, run_profile_manager.run_profiles[profiles_to_write.Item(profile_counter)].number_of_run_commands));

		for (command_counter = 0; command_counter < run_profile_manager.run_profiles[profiles_to_write.Item(profile_counter)].number_of_run_commands; command_counter++)
		{
			output_file.AddLine(wxString::Format("profile_%i_command_%i_command_to_run=\"%s\"", profile_counter,  command_counter, run_profile_manager.run_profiles[profiles_to_write.Item(profile_counter)].run_commands[command_counter].command_to_run));
			output_file.AddLine(wxString::Format("profile_%i_command_%i_number_of_copies=%i", profile_counter,  command_counter, run_profile_manager.run_profiles[profiles_to_write.Item(profile_counter)].run_commands[command_counter].number_of_copies));
			output_file.AddLine(wxString::Format("profile_%i_command_%i_delay_time_in_ms=%i", profile_counter,  command_counter, run_profile_manager.run_profiles[profiles_to_write.Item(profile_counter)].run_commands[command_counter].delay_time_in_ms));
		}
	}

	output_file.Write();
	output_file.Close();
}

bool MyRunProfilesPanel::ImportRunProfilesFromDisk(wxString filename)
{
	wxTextFile input_file;

	int profile_counter;
	int command_counter;

	wxString line_buffer;
	wxString buffer_command_to_run;
	long buffer_number_of_run_commands;
	long buffer_number_of_copies;
	long buffer_delay_time_in_ms;
	long number_of_profiles;
	bool success;

	if (DoesFileExist(filename) == false) return false;

	input_file.Open(filename);

	// get number of profiles..

	line_buffer = input_file.GetFirstLine();

	if (line_buffer.Replace("number_of_profiles=", "") != 1) return false;
	success = line_buffer.ToLong(&number_of_profiles);
	if (success == false) return false;

	RunProfile profiles_buffer[number_of_profiles];


	for (profile_counter = 0; profile_counter < number_of_profiles; profile_counter++)
	{
		line_buffer = input_file.GetNextLine();
		if (line_buffer.Replace(wxString::Format("profile_%i_name=\"", profile_counter), "") != 1)return false;
		profiles_buffer[profile_counter].name = line_buffer.Trim(false).Trim(true).Truncate(line_buffer.Length() - 1);

		line_buffer = input_file.GetNextLine();
		if (line_buffer.Replace(wxString::Format("profile_%i_manager_command=\"", profile_counter), "") != 1) return false;
		profiles_buffer[profile_counter].manager_command = line_buffer.Trim(false).Trim(true).Truncate(line_buffer.Length() - 1);

		line_buffer = input_file.GetNextLine();
		if (line_buffer.Replace(wxString::Format("profile_%i_gui_address=\"", profile_counter), "") != 1) return false;
		profiles_buffer[profile_counter].gui_address = line_buffer.Trim(false).Trim(true).Truncate(line_buffer.Length() - 1);

		line_buffer = input_file.GetNextLine();
		if (line_buffer.Replace(wxString::Format("profile_%i_controller_address=\"", profile_counter), "") != 1) return false;
		profiles_buffer[profile_counter].controller_address = line_buffer.Trim(false).Trim(true).Truncate(line_buffer.Length() - 1);

		line_buffer = input_file.GetNextLine();
		if (line_buffer.Replace(wxString::Format("profile_%i_number_of_run_commands=", profile_counter), "") != 1) return false;
		success = line_buffer.Trim(false).Trim(true).ToLong(&buffer_number_of_run_commands);
		if (success == false) return false;

		for (command_counter = 0; command_counter < buffer_number_of_run_commands; command_counter++)
		{
			line_buffer = input_file.GetNextLine();
			if (line_buffer.Replace(wxString::Format("profile_%i_command_%i_command_to_run=\"",  profile_counter,  command_counter), "") != 1) return false;
			buffer_command_to_run = line_buffer.Trim(false).Trim(true).Truncate(line_buffer.Length() - 1);

			line_buffer = input_file.GetNextLine();
			if (line_buffer.Replace(wxString::Format("profile_%i_command_%i_number_of_copies=", profile_counter, command_counter), "") != 1) return false;
			success = line_buffer.Trim(false).Trim(true).ToLong(&buffer_number_of_copies);
			if (success == false) return false;

			line_buffer = input_file.GetNextLine();
			if (line_buffer.Replace(wxString::Format("profile_%i_command_%i_delay_time_in_ms=", profile_counter, command_counter), "") != 1) return false;
			success = line_buffer.Trim(false).Trim(true).ToLong(&buffer_delay_time_in_ms);
			if (success == false) return false;

			profiles_buffer[profile_counter].AddCommand(buffer_command_to_run, int(buffer_number_of_copies), int(buffer_delay_time_in_ms));


		}
	}

	// actually add them..

	for (profile_counter = 0; profile_counter < number_of_profiles; profile_counter++)
	{
		profiles_buffer[profile_counter].id = run_profile_manager.current_id_number;
		run_profile_manager.AddProfile(&profiles_buffer[profile_counter]);
		main_frame->current_project.database.AddOrReplaceRunProfile(run_profile_manager.ReturnLastProfilePointer());
		profiles_buffer[profile_counter].id = run_profile_manager.current_id_number++;
	}

	if (selected_profile < 0) selected_profile = 0;
	main_frame->DirtyRunProfiles();
	return true;
}

void MyRunProfilesPanel::OnAddProfileClick( wxCommandEvent& event )
{
	/*
	run_profile_manager.AddBlankProfile();
	main_frame->current_project.database.AddOrReplaceRunProfile(run_profile_manager.ReturnLastProfilePointer());
	main_frame->DirtyRunProfiles();


	FillProfilesBox();
	SetSelectedProfile(run_profile_manager.number_of_run_profiles - 1);
	*/

	AddDefaultLocalProfile();
}

void MyRunProfilesPanel::AddDefaultLocalProfile()
{
	run_profile_manager.AddDefaultLocalProfile();
	main_frame->current_project.database.AddOrReplaceRunProfile(run_profile_manager.ReturnLastProfilePointer());
	main_frame->DirtyRunProfiles();


	FillProfilesBox();
	SetSelectedProfile(run_profile_manager.number_of_run_profiles - 1);
}


void MyRunProfilesPanel::OnRemoveProfileClick( wxCommandEvent& event )
{
	if (selected_profile != -1)
	{
		MyDebugAssertTrue(selected_profile >= 0 && selected_profile < run_profile_manager.number_of_run_profiles, "Trying to remove a profile that doesn't exist!");

		main_frame->current_project.database.DeleteRunProfile(run_profile_manager.run_profiles[selected_profile].id);
		main_frame->DirtyRunProfiles();
		run_profile_manager.RemoveProfile(selected_profile);

		FillProfilesBox();

		if (selected_profile > 0) SetSelectedProfile(selected_profile - 1);
		else
		if (selected_profile < run_profile_manager.number_of_run_profiles) SetSelectedProfile(selected_profile);
		else
		{
			selected_profile = -1;
			FillCommandsBox();

		}
	}
}

void MyRunProfilesPanel::GuiAddressAutoClick( wxCommandEvent& event )
{
	buffer_profile.gui_address = "";
	command_panel_has_changed = true;
	FillCommandsBox();

}

void MyRunProfilesPanel::GuiAddressSpecifyClick( wxCommandEvent& event )
{
	wxTextEntryDialog temp_dialog(this, "Wanted GUI Address :-", "Set Address", buffer_profile.gui_address);

	if (temp_dialog.ShowModal() == wxID_OK)
	{
		buffer_profile.gui_address = temp_dialog.GetValue();
		command_panel_has_changed = true;
		FillCommandsBox();
	}


}

void MyRunProfilesPanel::ControllerAddressAutoClick( wxCommandEvent& event )
{
	buffer_profile.controller_address = "";
	command_panel_has_changed = true;
	FillCommandsBox();

}

void MyRunProfilesPanel::ControllerAddressSpecifyClick( wxCommandEvent& event )
{
	wxTextEntryDialog temp_dialog(this, "Wanted Controller Address :-", "Set Address", buffer_profile.controller_address);

	if (temp_dialog.ShowModal() == wxID_OK)
	{
		buffer_profile.controller_address = temp_dialog.GetValue();
		command_panel_has_changed = true;
		FillCommandsBox();
	}

}

void MyRunProfilesPanel::CommandsSaveButtonClick( wxCommandEvent& event )
{
	// check the manager text..

	if (ManagerTextCtrl->GetValue().Find("$command") ==  wxNOT_FOUND)
	{
		CommandErrorStaticText->SetLabel("Oops! - Command must contain \"$command\"");
	}
	else
	{
		Freeze();
		CommandErrorStaticText->SetLabel("");
		Layout();
		Thaw();

		buffer_profile.manager_command = ManagerTextCtrl->GetValue();
		run_profile_manager.run_profiles[selected_profile] = buffer_profile;
		main_frame->current_project.database.AddOrReplaceRunProfile(run_profile_manager.ReturnProfilePointer(selected_profile));
		main_frame->DirtyRunProfiles();

		command_panel_has_changed = false;
	}

}

void MyRunProfilesPanel::SetProfileName(long wanted_group, wxString wanted_name)
{
	run_profile_manager.run_profiles[wanted_group].name = wanted_name;
	main_frame->DirtyRunProfiles();
}

void MyRunProfilesPanel::SetSelectedProfile(long wanted_profile)
{
	//wxPrintf("Selecting %li\n", wanted_profile);
	MyDebugAssertTrue(wanted_profile >= 0 && wanted_profile < run_profile_manager.number_of_run_profiles, "Trying to select a profile that doesn't exist!");

	ProfilesListBox->SetItemState(wanted_profile, wxLIST_STATE_SELECTED, wxLIST_STATE_SELECTED);
	selected_profile = wanted_profile;


	//FillCommandsBox();
}

void MyRunProfilesPanel::SetSelectedCommand(long wanted_command)
{

	MyDebugAssertTrue(wanted_command >= 0 && wanted_command < buffer_profile.number_of_run_commands, "Trying to select a command that doesn't exist!");

	CommandsListBox->SetItemState(wanted_command, wxLIST_STATE_SELECTED, wxLIST_STATE_SELECTED);
	selected_command = wanted_command;
	//wxPrintf("set_command = %li\n", selected_command);

}


void MyRunProfilesPanel::OnProfilesFocusChange( wxListEvent& event )
{

	if (event.GetIndex() >= 0)
	{
		selected_profile = event.GetIndex();

		buffer_profile = run_profile_manager.run_profiles[selected_profile];


		if (run_profile_manager.run_profiles[selected_profile].number_of_run_commands > 0) selected_command = 0;
		else selected_command = -1;

		FillCommandsBox();
		command_panel_has_changed = false;
	}

	event.Skip();
}

void MyRunProfilesPanel::OnCommandsFocusChange( wxListEvent& event )
{

	if (event.GetIndex() >= 0)
	{
		selected_command = event.GetIndex();
	}

	//wxPrintf("selected_command = %li\n", selected_command);

	event.Skip();
}


void MyRunProfilesPanel::ManagerTextChanged( wxCommandEvent& event )
{
	command_panel_has_changed = true;
	buffer_profile.manager_command = ManagerTextCtrl->GetValue();
	if (ManagerTextCtrl->GetValue().Find("$command") ==  wxNOT_FOUND)
	{
		CommandErrorStaticText->SetLabel("Oops! - Command must contain \"$command\"");
	}
	else
	{
		CommandErrorStaticText->SetLabel("");
	}
	event.Skip();
}

void MyRunProfilesPanel::AddCommandButtonClick( wxCommandEvent& event )
{
	buffer_profile.AddCommand("$command", 1, 10);
	FillCommandsBox();

	SetSelectedCommand(buffer_profile.number_of_run_commands - 1);

	command_panel_has_changed = true;
}

void MyRunProfilesPanel::RemoveCommandButtonClick( wxCommandEvent& event )
{
	if (selected_command != -1)
	{
		MyDebugAssertTrue(selected_command >= 0 && selected_command < buffer_profile.number_of_run_commands, "Trying to remove a command that doesn't exist!");

		buffer_profile.RemoveCommand(selected_command);
		FillCommandsBox();

		if (selected_command > 0) SetSelectedCommand(selected_command - 1);
		else
		if (selected_command < buffer_profile.number_of_run_commands) SetSelectedCommand(selected_command);
		else
		{
			selected_command = -1;
		}

		command_panel_has_changed = true;
	}
}


void MyRunProfilesPanel::OnCommandsActivated( wxListEvent& event )
{
	EditCommand();
}

void MyRunProfilesPanel::EditCommandButtonClick( wxCommandEvent& event )
{
	EditCommand();
}

void MyRunProfilesPanel::EditCommand()
{
	MyDebugAssertTrue(selected_command >= 0 && selected_command < buffer_profile.number_of_run_commands, "Trying to edit a command that doesn't exist!");

	MyAddRunCommandDialog *add_dialog = new MyAddRunCommandDialog(this);

	// Set the current values..

	add_dialog->CommandTextCtrl->SetValue(buffer_profile.run_commands[selected_command].command_to_run);
	add_dialog->NumberCopiesSpinCtrl->SetValue(buffer_profile.run_commands[selected_command].number_of_copies);
	add_dialog->DelayTimeSpinCtrl->SetValue(buffer_profile.run_commands[selected_command].delay_time_in_ms);
	add_dialog->ShowModal();
}

void MyRunProfilesPanel::ImportAllFromDatabase()
{
	RunProfile temp_profile;

	run_profile_manager.RemoveAllProfiles();

	main_frame->current_project.database.BeginAllRunProfilesSelect();

	while (main_frame->current_project.database.last_return_code == SQLITE_ROW)
	{
		temp_profile = main_frame->current_project.database.GetNextRunProfile();
		run_profile_manager.AddProfile(&temp_profile);

	}

	main_frame->current_project.database.EndAllRunProfilesSelect();

	if (run_profile_manager.number_of_run_profiles > 0) selected_profile = 0;
	FillProfilesBox();
	FillCommandsBox();
	command_panel_has_changed = false;
	main_frame->DirtyRunProfiles();


}

void MyRunProfilesPanel::Reset()
{
	run_profile_manager.RemoveAllProfiles();

	FillProfilesBox();
	FillCommandsBox();

	main_frame->DirtyRunProfiles();


}
