# Supplementary material for: cisTEM, user-friendly software for single-particle image processing
Source: eLife. 2018 Mar 7;7:e35383. doi: 10.7554/eLife.35383 (PMC5854467; doi:10.7554/eLife.35383)
Supplement: Source code 1. [file elife-35383-code1.gz › cistem-1.0.1-beta/src/gui/my_controls.h]

#include <wx/textctrl.h>
#include <wx/checkbox.h>
#include <wx/spinctrl.h>
#include <wx/datectrl.h>
#include <wx/filedlg.h>


#ifndef __MyControls__
#define __MyControls__

class NoFocusBitmapButton : public wxBitmapButton
{
public:

	NoFocusBitmapButton(wxWindow *parent, wxWindowID id, const wxBitmap &bitmap, const wxPoint &pos=wxDefaultPosition, const wxSize &size=wxDefaultSize, long style=wxBU_AUTODRAW, const wxValidator &validator=wxDefaultValidator, const wxString &name=wxButtonNameStr)
	:
	wxBitmapButton(parent, id, bitmap, pos, size, style, validator, name)
	{
		Bind(wxEVT_SET_FOCUS, &NoFocusBitmapButton::OnFocus, this);
	}

	bool AcceptsFocus() const  {return false;}
	bool AcceptsFocusFromKeyboard() const {return false;}
	void OnFocus(wxFocusEvent& event){Freeze();Disable();Enable();Thaw();} // nasty hack, I don't want these buttons to focus


};

class MemoryComboBox : public wxOwnerDrawnComboBox
{
public :
	MemoryComboBox (wxWindow *parent, wxWindowID id, const wxString &value=wxEmptyString, const wxPoint &pos=wxDefaultPosition, const wxSize &size=wxDefaultSize, int n=0, const wxString choices[]=NULL, long style=0, const wxValidator &validator=wxDefaultValidator, const wxString &name=wxComboBoxNameStr);
	~MemoryComboBox();

	wxArrayLong associated_ids;
	wxArrayString associated_text;

	long selected_id_on_last_clear;
	long currently_selected_id;

	void Clear();
	void Reset();
	void AddMemoryItem(wxString wanted_text, long wanted_id);
	void AddMemoryItems(wxArrayString wanted_texts, wxArrayLong wanted_ids);

	void SetSelection(int n);
	void SetSelectionWithEvent(int n);


	bool FillWithRunProfiles();
	bool FillWithRefinementPackages();
	bool FillWithVolumeAssets(bool include_generate_from_params = false, bool always_select_newest = false);
	bool FillWithMovieGroups(bool include_all_movies_group = true);
	bool FillWithImageGroups(bool include_all_images_group = true);
	bool FillWithImages(long wanted_image_group);
	bool FillWithClassifications(long wanted_refinement_package, bool include_new_classification, bool always_select_newest = false);
	bool FillWithRefinements(long wanted_refinement_package, bool always_select_newest = false);


	void OnComboBox(wxCommandEvent& event);

};

class NumericTextCtrl : public wxTextCtrl
{

public :

	NumericTextCtrl(wxWindow *parent, wxWindowID id = wxID_ANY, const wxString &value=wxEmptyString, const wxPoint &pos=wxDefaultPosition, const wxSize &size=wxDefaultSize, long style=0, const wxValidator &validator=wxDefaultValidator, const wxString &name=wxTextCtrlNameStr);
	~NumericTextCtrl();

	float max_value;
	float min_value;
	float previous_value;
	int precision;

	void SetPrecision(int wanted_precision);
	void ChangeValueFloat(float wanted_float);

	void OnKeyPress( wxKeyEvent& event );
	void OnEnterPressed( wxCommandEvent& event);
	void OnFocusLost( wxFocusEvent& event );

	void SetMinMaxValue(float wanted_min_value, float wanted_max_value);
	void CheckValues();
	float ReturnValue();

};

class AutoWrapStaticText : public wxStaticText
{

public :

	bool has_autowrapped;
	AutoWrapStaticText (wxWindow *parent, wxWindowID id, const wxString &label, const wxPoint &pos=wxDefaultPosition, const wxSize &size=wxDefaultSize, long style=0, const wxString &name=wxStaticTextNameStr);
	~AutoWrapStaticText();

	void AutoWrap();
	void OnSize(wxSizeEvent& event);
};


class ClassVolumeSelectPanel : public wxPanel
{
	public:

		wxBoxSizer* MainSizer;
		wxStaticText* ClassText;
		VolumeAssetPickerComboPanel* VolumeComboBox;

		int class_number;

		ClassVolumeSelectPanel( wxWindow* parent, wxWindowID id = wxID_ANY, const wxPoint& pos = wxDefaultPosition, const wxSize& size = wxDefaultSize, long style = wxTAB_TRAVERSAL );
		~ClassVolumeSelectPanel();
};


class FilterItem : public wxPanel
{

	public:

	wxWindow   *my_parent;
	wxBoxSizer *my_sizer;
	wxCheckBox *field_checkbox;


	FilterItem( wxString field_name, wxWindow* parent, wxWindowID id = wxID_ANY, const wxPoint& pos = wxDefaultPosition, const wxSize& size = wxDefaultSize, long style = wxTAB_TRAVERSAL );
	~FilterItem();
	virtual void CheckBoxClicked( wxCommandEvent& event) {event.Skip();};
	virtual bool IsChecked () {return field_checkbox->IsChecked();};


};

class IntegerFilterItem : public FilterItem
{

public :

	wxSpinCtrl *LowSpinCtrl;
	wxStaticText *ToText;
	wxSpinCtrl *HighSpinCtrl;

	IntegerFilterItem(wxString field_name, wxWindow* parent, wxWindowID id = wxID_ANY, const wxPoint& pos = wxDefaultPosition, const wxSize& size = wxDefaultSize, long style = wxTAB_TRAVERSAL );
	~IntegerFilterItem();

	void CheckBoxClicked( wxCommandEvent& event);

	void LowControlChanged( wxCommandEvent& event);
	void HighControlChanged( wxCommandEvent& event);

	int GetLowValue();
	int GetHighValue();


};

class FloatFilterItem : public FilterItem
{

public :

	NumericTextCtrl *LowTextCtrl;
	wxStaticText *ToText;
	NumericTextCtrl *HighTextCtrl;

	float previous_low_value;
	float previous_high_value;

	FloatFilterItem(wxString field_name, wxWindow* parent, wxWindowID id = wxID_ANY, const wxPoint& pos = wxDefaultPosition, const wxSize& size = wxDefaultSize, long style = wxTAB_TRAVERSAL );
	~FloatFilterItem();

	void CheckBoxClicked( wxCommandEvent& event);

	void LowControlChanged( wxCommandEvent& event);
	void HighControlChanged( wxCommandEvent& event);
	void LowKillFocus( wxFocusEvent& event );
	void HighKillFocus( wxFocusEvent& event );
	void CheckLowValue();
	void CheckHighValue();

	float GetLowValue();
	float GetHighValue();


};

class DateFilterItem : public FilterItem
{

public :

	wxDatePickerCtrl *LowDateCtrl;
	wxStaticText *ToText;
	wxDatePickerCtrl *HighDateCtrl;

	DateFilterItem(wxString field_name, wxWindow* parent, wxWindowID id = wxID_ANY, const wxPoint& pos = wxDefaultPosition, const wxSize& size = wxDefaultSize, long style = wxTAB_TRAVERSAL );
	~DateFilterItem();

	void CheckBoxClicked( wxCommandEvent& event);

	void LowControlChanged( wxCommandEvent& event);
	void HighControlChanged( wxCommandEvent& event);

	int GetLowValue();
	int GetHighValue();

};

// Dialogs..

class ProperOverwriteCheckSaveDialog : public wxFileDialog
{
public :
	wxString extension_lowercase;
	wxString extension_uppercase;

	wxString overidden_path;

	ProperOverwriteCheckSaveDialog(wxWindow *parent, const wxString &message, const wxString &wildcard, const wxString wanted_extension);
	~ProperOverwriteCheckSaveDialog();

	wxString ReturnProperPath();

	void OnSave( wxCommandEvent& event);
};

// virtual listctrl
class ContentsList: public wxListCtrl{
	public:
		ContentsList(wxWindow *parent, wxWindowID id, const wxPoint &pos=wxDefaultPosition, const wxSize &size=wxDefaultSize, long style=wxLC_ICON, const wxValidator &validator=wxDefaultValidator, const wxString &name=wxListCtrlNameStr);
		wxString OnGetItemText(long item, long column) const;

		int ReturnGuessAtColumnTextWidth(int wanted_column);
};

class RefinementPackageListControl: public wxListCtrl{
	public:
	RefinementPackageListControl(wxWindow *parent, wxWindowID id, const wxPoint &pos=wxDefaultPosition, const wxSize &size=wxDefaultSize, long style=wxLC_ICON, const wxValidator &validator=wxDefaultValidator, const wxString &name=wxListCtrlNameStr);
	wxString OnGetItemText(long item, long column) const;

	int ReturnGuessAtColumnTextWidth();
};

class ContainedParticleListControl: public wxListCtrl{
	public:
	ContainedParticleListControl(wxWindow *parent, wxWindowID id, const wxPoint &pos=wxDefaultPosition, const wxSize &size=wxDefaultSize, long style=wxLC_ICON, const wxValidator &validator=wxDefaultValidator, const wxString &name=wxListCtrlNameStr);
	wxString OnGetItemText(long item, long column) const;

	int ReturnGuessAtColumnTextWidth(int wanted_column);
};

class ReferenceVolumesListControl: public wxListCtrl{
	public:
	ReferenceVolumesListControl(wxWindow *parent, wxWindowID id, const wxPoint &pos=wxDefaultPosition, const wxSize &size=wxDefaultSize, long style=wxLC_ICON, const wxValidator &validator=wxDefaultValidator, const wxString &name=wxListCtrlNameStr);
	virtual wxString OnGetItemText(long item, long column) const;

	int ReturnGuessAtColumnTextWidth(int wanted_column);

};

class ReferenceVolumesListControlRefinement: public ReferenceVolumesListControl{
	public:
	ReferenceVolumesListControlRefinement(wxWindow *parent, wxWindowID id, const wxPoint &pos=wxDefaultPosition, const wxSize &size=wxDefaultSize, long style=wxLC_ICON, const wxValidator &validator=wxDefaultValidator, const wxString &name=wxListCtrlNameStr);
	 wxString OnGetItemText(long item, long column) const;

};

class RefinementParametersDialog;

class RefinementParametersListCtrl: public wxListCtrl{

	RefinementParametersDialog *parent_dialog;

	public:
	RefinementParametersListCtrl(wxWindow *parent, wxWindowID id, const wxPoint &pos=wxDefaultPosition, const wxSize &size=wxDefaultSize, long style=wxLC_ICON, const wxValidator &validator=wxDefaultValidator, const wxString &name=wxListCtrlNameStr);
	virtual wxString OnGetItemText(long item, long column) const;

	int ReturnGuessAtColumnTextWidth(int wanted_column);
	void SetParent(RefinementParametersDialog *wanted_parent);


};

class ClassificationSelectionListCtrl: public wxListCtrl {
	public:
	ClassificationSelectionListCtrl(wxWindow *parent, wxWindowID id, const wxPoint &pos=wxDefaultPosition, const wxSize &size=wxDefaultSize, long style=wxLC_ICON, const wxValidator &validator=wxDefaultValidator, const wxString &name=wxListCtrlNameStr);
	wxString OnGetItemText(long item, long column) const;

	int ReturnGuessAtColumnTextWidth(int wanted_column);
	long ReturnCurrentSelection() {return current_selection;};
	int ReturnCurrentSelectionOriginalArrayPosition() {if (current_selection == -1) return -1;else return original_classum_selection_array_positions.Item(current_selection);};

	void OnClearAll(wxListEvent& event);

	void Fill(long refinement_package_asset_id, long classification_id, bool select_latest = false);

	long current_selection;
	long current_selection_id;
	long selection_id_upon_clear;

	long position_being_edited;

	ArrayofClassificationSelections all_valid_selections;
	wxArrayInt original_classum_selection_array_positions;

};


class OneSecondProgressDialog: public wxProgressDialog {

	long time_of_last_update;

	public :

	OneSecondProgressDialog (const wxString &title, const wxString &message, int maximum=100, wxWindow *parent=NULL, int style=wxPD_APP_MODAL|wxPD_AUTO_HIDE);
	bool Update	(int value, const wxString & newmsg = wxEmptyString, bool * skip = NULL);
};

#endif
