# Supplementary material for: cisTEM, user-friendly software for single-particle image processing
Source: eLife. 2018 Mar 7;7:e35383. doi: 10.7554/eLife.35383 (PMC5854467; doi:10.7554/eLife.35383)
Supplement: Source code 1. [file elife-35383-code1.gz › cistem-1.0.1-beta/src/gui/MyImageAssetPanel.h]

extern MyMovieAssetPanel *movie_asset_panel;

class MyImageAssetPanel : public MyAssetParentPanel
{

	protected:

		void DirtyGroups() {main_frame->DirtyImageGroups();};

	public:

		MyImageAssetPanel( wxWindow* parent );
		~MyImageAssetPanel();

		void ImportAssetClick( wxCommandEvent& event );
		void NewFromParentClick( wxCommandEvent & event );
		void EnableNewFromParentButton();

		void RemoveAssetFromDatabase(long wanted_asset);
		void RemoveFromGroupInDatabase(int wanted_group_id, int wanted_asset_id);
		void InsertArrayofGroupMembersToDatabase(long wanted_group, wxArrayLong *wanted_array, OneSecondProgressDialog *progress_dialog = NULL);
		void InsertGroupMemberToDatabase(int wanted_group, int wanted_asset);
		void RemoveAllFromDatabase();
		void RemoveAllGroupMembersFromDatabase(int wanted_group_id);
		void AddGroupToDatabase(int wanted_group_id, const char * wanted_group_name, int wanted_list_id);
		void RemoveGroupFromDatabase(int wanted_group_id);
		void RenameGroupInDatabase(int wanted_group_id, const char *wanted_name);
		void ImportAllFromDatabase();
		void FillAssetSpecificContentsList();
		void UpdateInfo();

		int ShowDeleteMessageDialog();
		int ShowDeleteAllMessageDialog();
		void CompletelyRemoveAsset(long wanted_asset);
		void CompletelyRemoveAssetByID(long wanted_asset_id);
		void DoAfterDeletionCleanup();

		long ReturnAlignmentID(long wanted_asset);


		void RenameAsset(long wanted_asset, wxString wanted_name);

		bool IsFileAnAsset(wxFileName file_to_check);
		ImageAsset* ReturnAssetPointer(long wanted_asset);

		wxString ReturnItemText(long item, long column) const;

};
