# Supplementary material for: cisTEM, user-friendly software for single-particle image processing
Source: eLife. 2018 Mar 7;7:e35383. doi: 10.7554/eLife.35383 (PMC5854467; doi:10.7554/eLife.35383)
Supplement: Source code 1. [file elife-35383-code1.gz › cistem-1.0.1-beta/src/gui/ClassumSelectionCopyFromDialog.cpp]

#include "../core/gui_core_headers.h"

extern MyRefinementPackageAssetPanel *refinement_package_asset_panel;

ClassumSelectionCopyFromDialog::ClassumSelectionCopyFromDialog( wxWindow* parent )
:
ClassumSelectionCopyFromDialogParent( parent )
{


}

void ClassumSelectionCopyFromDialog::OnOKButtonClick( wxCommandEvent& event )
{
	selected_selection_array_position = original_array_positions.Item(SelectionListCtrl->GetNextItem(-1, wxLIST_NEXT_ALL, wxLIST_STATE_SELECTED));

	if (selected_selection_array_position == -1) EndModal(wxID_CANCEL);
	else EndModal(wxID_OK);
}

void ClassumSelectionCopyFromDialog::OnCancelButtonClick( wxCommandEvent& event )
{
	EndModal(wxID_CANCEL);
}

void ClassumSelectionCopyFromDialog::FillWithSelections(int number_of_classes)
{
	int counter;
	int old_width;
	int current_width;
	int list_position = 0;


	original_array_positions.Clear();
	Freeze();

	SelectionListCtrl->ClearAll();
	SelectionListCtrl->InsertColumn(0, wxT("Selection"), wxLIST_FORMAT_CENTRE,  wxLIST_AUTOSIZE_USEHEADER );
	SelectionListCtrl->	InsertColumn(1, wxT("Creation Date"), wxLIST_FORMAT_CENTRE,  wxLIST_AUTOSIZE_USEHEADER );
	SelectionListCtrl->InsertColumn(2, wxT("Number Selected"), wxLIST_FORMAT_CENTRE,  wxLIST_AUTOSIZE_USEHEADER );


	for (counter = 0; counter < refinement_package_asset_panel->all_classification_selections.GetCount(); counter++)
	{
		if (refinement_package_asset_panel->all_classification_selections.Item(counter).number_of_classes == number_of_classes)
		{
			original_array_positions.Add(counter);
			SelectionListCtrl->InsertItem(list_position, refinement_package_asset_panel->all_classification_selections.Item(counter).name);
			SelectionListCtrl->SetItem (list_position, 1, refinement_package_asset_panel->all_classification_selections.Item(counter).creation_date.FormatISOCombined(' '));
			SelectionListCtrl->SetItem (list_position, 2, wxString::Format("%i", refinement_package_asset_panel->all_classification_selections.Item(counter).number_of_selections));
			list_position++;
		}

		if (original_array_positions.GetCount() > 0)
		{
			SelectionListCtrl->SetItemState(0, wxLIST_STATE_SELECTED, wxLIST_STATE_SELECTED);
			OkButton->Enable(true);
		}
		else OkButton->Enable(false);
	}

	for (counter = 0; counter < SelectionListCtrl->GetColumnCount(); counter++)
	{
		old_width = SelectionListCtrl->GetColumnWidth(counter);
		SelectionListCtrl->SetColumnWidth(counter, wxLIST_AUTOSIZE);
		current_width = SelectionListCtrl->GetColumnWidth(counter);

		if (old_width > current_width) SelectionListCtrl->SetColumnWidth(counter, wxLIST_AUTOSIZE_USEHEADER);
	}

	Thaw();
}
