# Supplementary material for: cisTEM, user-friendly software for single-particle image processing
Source: eLife. 2018 Mar 7;7:e35383. doi: 10.7554/eLife.35383 (PMC5854467; doi:10.7554/eLife.35383)
Supplement: Source code 1. [file elife-35383-code1.gz › cistem-1.0.1-beta/src/gui/AssetPickerComboPanel.h]

#ifndef __ASSETPICKERCOMBO_PANEL_H__
#define	__ASSETPICKERCOMBO_PANEL_H__

class AssetPickerComboPanel : public AssetPickerComboPanelParent
{
public :

	AssetPickerComboPanel(wxWindow* parent, wxWindowID id = wxID_ANY, const wxPoint& pos = wxDefaultPosition, const wxSize& size = wxDefaultSize, long style = wxTAB_TRAVERSAL);
	virtual ~AssetPickerComboPanel();
	void ParentPopUpSelectorClicked(wxCommandEvent& event);

	void OnSize(wxSizeEvent& event);
	void OnUpdateUI( wxUpdateUIEvent& event );
	void OnNextButtonClick( wxCommandEvent& event);
	void OnPreviousButtonClick( wxCommandEvent& event);

	void SetSelection(int wanted_selection) {AssetComboBox->SetSelection(wanted_selection);}
	void SetSelectionWithEvent(int wanted_selection) {AssetComboBox->SetSelectionWithEvent(wanted_selection);}

	int ReturnSelection() {return AssetComboBox->GetSelection();}
	int GetSelection() {return AssetComboBox->GetSelection();}
	int GetCount() {return AssetComboBox->GetCount();}
	void Clear() {AssetComboBox->Clear();}
	void ChangeValue(wxString value_to_set) {AssetComboBox->ChangeValue(value_to_set);}
	virtual void GetAssetFromPopup();
	//virtual bool FillComboBox() = 0;

};

class VolumeAssetPickerComboPanel : public AssetPickerComboPanel
{
public:
	VolumeAssetPickerComboPanel(wxWindow* parent, wxWindowID id = wxID_ANY, const wxPoint& pos = wxDefaultPosition, const wxSize& size = wxDefaultSize, long style = wxTAB_TRAVERSAL);
	bool FillComboBox(bool include_generate_from_params=false, bool always_select_latest = false) {AssetComboBox->FillWithVolumeAssets(include_generate_from_params, always_select_latest);}
};

class RefinementPackagePickerComboPanel : public AssetPickerComboPanel
{
public:
	RefinementPackagePickerComboPanel(wxWindow* parent, wxWindowID id = wxID_ANY, const wxPoint& pos = wxDefaultPosition, const wxSize& size = wxDefaultSize, long style = wxTAB_TRAVERSAL);
	bool FillComboBox() {AssetComboBox->FillWithRefinementPackages();}
};

class RefinementPickerComboPanel : public AssetPickerComboPanel
{
public:

	RefinementPickerComboPanel(wxWindow* parent, wxWindowID id = wxID_ANY, const wxPoint& pos = wxDefaultPosition, const wxSize& size = wxDefaultSize, long style = wxTAB_TRAVERSAL);
	bool FillComboBox(long wanted_refinement_package, bool always_select_latest = false) {AssetComboBox->FillWithRefinements(wanted_refinement_package, always_select_latest);}
};

class ClassificationPickerComboPanel : public AssetPickerComboPanel
{
public:

	ClassificationPickerComboPanel(wxWindow* parent, wxWindowID id = wxID_ANY, const wxPoint& pos = wxDefaultPosition, const wxSize& size = wxDefaultSize, long style = wxTAB_TRAVERSAL);
	bool FillComboBox(long wanted_refinement_package, bool include_new_classification, bool always_select_latest = false) {AssetComboBox->FillWithClassifications(wanted_refinement_package, include_new_classification, always_select_latest);}
};

class ImageGroupPickerComboPanel : public AssetPickerComboPanel
{
public:

	ImageGroupPickerComboPanel(wxWindow* parent, wxWindowID id = wxID_ANY, const wxPoint& pos = wxDefaultPosition, const wxSize& size = wxDefaultSize, long style = wxTAB_TRAVERSAL);
	bool FillComboBox(bool include_all_images_group) {AssetComboBox->FillWithImageGroups(include_all_images_group);}
};

class MovieGroupPickerComboPanel : public AssetPickerComboPanel
{
public:

	MovieGroupPickerComboPanel(wxWindow* parent, wxWindowID id = wxID_ANY, const wxPoint& pos = wxDefaultPosition, const wxSize& size = wxDefaultSize, long style = wxTAB_TRAVERSAL);
	bool FillComboBox(bool include_all_movies_group) {AssetComboBox->FillWithMovieGroups(include_all_movies_group);}
};

class ImagesPickerComboPanel : public AssetPickerComboPanel
{
public:

	ImagesPickerComboPanel(wxWindow* parent, wxWindowID id = wxID_ANY, const wxPoint& pos = wxDefaultPosition, const wxSize& size = wxDefaultSize, long style = wxTAB_TRAVERSAL);
	bool FillComboBox(long wanted_image_group) {AssetComboBox->FillWithImages(wanted_image_group);}
};

class AssetPickerListCtrl: public wxListCtrl{
	public:
	AssetPickerListCtrl(wxWindow *parent, wxWindowID id, const wxPoint &pos=wxDefaultPosition, const wxSize &size=wxDefaultSize, long style=wxLC_ICON, const wxValidator &validator=wxDefaultValidator, const wxString &name=wxListCtrlNameStr);
	virtual wxString OnGetItemText(long item, long column) const;

};


#endif
