# Supplementary material for: cisTEM, user-friendly software for single-particle image processing
Source: eLife. 2018 Mar 7;7:e35383. doi: 10.7554/eLife.35383 (PMC5854467; doi:10.7554/eLife.35383)
Supplement: Source code 1. [file elife-35383-code1.gz › cistem-1.0.1-beta/src/gui/DisplayRefinementResultsPanel.h]

#ifndef __DISPLAYREFINEMENTRESULTS_PANEL_H__
#define __DISPLAYREFINEMENTRESULTS_PANEL_H__

class DisplayRefinementResultsPanel : public DisplayRefinementResultsPanelParent
{
	public:
	DisplayRefinementResultsPanel(wxWindow* parent, wxWindowID id = wxID_ANY, const wxPoint& pos = wxDefaultPosition, const wxSize& size = wxDefaultSize, long style = wxTAB_TRAVERSAL, const wxString& name = wxPanelNameStr);

	void Clear();
};


#endif
