# Supplementary material for: cisTEM, user-friendly software for single-particle image processing
Source: eLife. 2018 Mar 7;7:e35383. doi: 10.7554/eLife.35383 (PMC5854467; doi:10.7554/eLife.35383)
Supplement: Source code 1. [file elife-35383-code1.gz › cistem-1.0.1-beta/src/gui/ProjectX_gui.cpp]

///////////////////////////////////////////////////////////////////////////
// C++ code generated with wxFormBuilder (version Jun 20 2017)
// http://www.wxformbuilder.org/
//
// PLEASE DO "NOT" EDIT THIS FILE!
///////////////////////////////////////////////////////////////////////////

#include "../core/gui_core_headers.h"
#include "AbInitioPlotPanel.h"
#include "AngularDistributionPlotPanel.h"
#include "AssetPickerComboPanel.h"
#include "BitmapPanel.h"
#include "CTF1DPanel.h"
#include "ClassificationPlotPanel.h"
#include "DisplayPanel.h"
#include "DisplayRefinementResultsPanel.h"
#include "MyFSCPanel.h"
#include "PickingResultsDisplayPanel.h"
#include "PlotCurvePanel.h"
#include "PlotFSCPanel.h"
#include "ResultsDataViewListCtrl.h"
#include "ShowCTFResultsPanel.h"
#include "UnblurResultsPanel.h"
#include "my_controls.h"

#include "ProjectX_gui.h"

///////////////////////////////////////////////////////////////////////////

MainFrame::MainFrame( wxWindow* parent, wxWindowID id, const wxString& title, const wxPoint& pos, const wxSize& size, long style ) : wxFrame( parent, id, title, pos, size, style )
{
	this->SetSizeHints( wxSize( 1366,768 ), wxDefaultSize );
	
	wxBoxSizer* bSizer2;
	bSizer2 = new wxBoxSizer( wxVERTICAL );
	
	LeftPanel = new wxPanel( this, wxID_ANY, wxDefaultPosition, wxDefaultSize, wxRAISED_BORDER|wxTAB_TRAVERSAL );
	wxBoxSizer* bSizer8;
	bSizer8 = new wxBoxSizer( wxVERTICAL );
	
	MenuBook = new wxListbook( LeftPanel, wxID_ANY, wxDefaultPosition, wxDefaultSize, wxLB_LEFT );
	#ifdef __WXGTK__ // Small icon style not supported in GTK
	wxListView* MenuBookListView = MenuBook->GetListView();
	long MenuBookFlags = MenuBookListView->GetWindowStyleFlag();
	if( MenuBookFlags & wxLC_SMALL_ICON )
	{
		MenuBookFlags = ( MenuBookFlags & ~wxLC_SMALL_ICON ) | wxLC_ICON;
	}
	MenuBookListView->SetWindowStyleFlag( MenuBookFlags );
	#endif
	
	bSizer8->Add( MenuBook, 1, wxEXPAND | wxALL, 5 );
	
	
	LeftPanel->SetSizer( bSizer8 );
	LeftPanel->Layout();
	bSizer8->Fit( LeftPanel );
	bSizer2->Add( LeftPanel, 1, wxEXPAND | wxALL, 5 );
	
	
	this->SetSizer( bSizer2 );
	this->Layout();
	m_menubar1 = new wxMenuBar( 0 );
	FileMenu = new wxMenu();
	wxMenuItem* FileNewProject;
	FileNewProject = new wxMenuItem( FileMenu, wxID_ANY, wxString( wxT("New Project") ) , wxEmptyString, wxITEM_NORMAL );
	FileMenu->Append( FileNewProject );
	
	wxMenuItem* FileOpenProject;
	FileOpenProject = new wxMenuItem( FileMenu, wxID_ANY, wxString( wxT("Open Project") ) + wxT('\t') + wxT("Ctrl-O"), wxEmptyString, wxITEM_NORMAL );
	FileMenu->Append( FileOpenProject );
	
	wxMenuItem* FileCloseProject;
	FileCloseProject = new wxMenuItem( FileMenu, wxID_ANY, wxString( wxT("Close Project") ) , wxEmptyString, wxITEM_NORMAL );
	FileMenu->Append( FileCloseProject );
	
	FileMenu->AppendSeparator();
	
	wxMenuItem* FileExit;
	FileExit = new wxMenuItem( FileMenu, wxID_ANY, wxString( wxT("Exit") ) , wxEmptyString, wxITEM_NORMAL );
	FileMenu->Append( FileExit );
	
	m_menubar1->Append( FileMenu, wxT("Project") ); 
	
	HelpMenu = new wxMenu();
	wxMenuItem* OnlineHelpLaunch;
	OnlineHelpLaunch = new wxMenuItem( HelpMenu, wxID_ANY, wxString( wxT("Online Help") ) , wxEmptyString, wxITEM_NORMAL );
	HelpMenu->Append( OnlineHelpLaunch );
	
	wxMenuItem* AboutLaunch;
	AboutLaunch = new wxMenuItem( HelpMenu, wxID_ANY, wxString( wxT("About") ) , wxEmptyString, wxITEM_NORMAL );
	HelpMenu->Append( AboutLaunch );
	
	m_menubar1->Append( HelpMenu, wxT("Help") ); 
	
	this->SetMenuBar( m_menubar1 );
	
	
	this->Centre( wxBOTH );
	
	// Connect Events
	MenuBook->Connect( wxEVT_COMMAND_LISTBOOK_PAGE_CHANGED, wxListbookEventHandler( MainFrame::OnMenuBookChange ), NULL, this );
	m_menubar1->Connect( wxEVT_UPDATE_UI, wxUpdateUIEventHandler( MainFrame::OnFileMenuUpdate ), NULL, this );
	this->Connect( FileNewProject->GetId(), wxEVT_COMMAND_MENU_SELECTED, wxCommandEventHandler( MainFrame::OnFileNewProject ) );
	this->Connect( FileOpenProject->GetId(), wxEVT_COMMAND_MENU_SELECTED, wxCommandEventHandler( MainFrame::OnFileOpenProject ) );
	this->Connect( FileCloseProject->GetId(), wxEVT_COMMAND_MENU_SELECTED, wxCommandEventHandler( MainFrame::OnFileCloseProject ) );
	this->Connect( FileExit->GetId(), wxEVT_COMMAND_MENU_SELECTED, wxCommandEventHandler( MainFrame::OnFileExit ) );
	this->Connect( OnlineHelpLaunch->GetId(), wxEVT_COMMAND_MENU_SELECTED, wxCommandEventHandler( MainFrame::OnHelpLaunch ) );
	this->Connect( AboutLaunch->GetId(), wxEVT_COMMAND_MENU_SELECTED, wxCommandEventHandler( MainFrame::OnAboutLaunch ) );
}

MainFrame::~MainFrame()
{
	// Disconnect Events
	MenuBook->Disconnect( wxEVT_COMMAND_LISTBOOK_PAGE_CHANGED, wxListbookEventHandler( MainFrame::OnMenuBookChange ), NULL, this );
	m_menubar1->Disconnect( wxEVT_UPDATE_UI, wxUpdateUIEventHandler( MainFrame::OnFileMenuUpdate ), NULL, this );
	this->Disconnect( wxID_ANY, wxEVT_COMMAND_MENU_SELECTED, wxCommandEventHandler( MainFrame::OnFileNewProject ) );
	this->Disconnect( wxID_ANY, wxEVT_COMMAND_MENU_SELECTED, wxCommandEventHandler( MainFrame::OnFileOpenProject ) );
	this->Disconnect( wxID_ANY, wxEVT_COMMAND_MENU_SELECTED, wxCommandEventHandler( MainFrame::OnFileCloseProject ) );
	this->Disconnect( wxID_ANY, wxEVT_COMMAND_MENU_SELECTED, wxCommandEventHandler( MainFrame::OnFileExit ) );
	this->Disconnect( wxID_ANY, wxEVT_COMMAND_MENU_SELECTED, wxCommandEventHandler( MainFrame::OnHelpLaunch ) );
	this->Disconnect( wxID_ANY, wxEVT_COMMAND_MENU_SELECTED, wxCommandEventHandler( MainFrame::OnAboutLaunch ) );
	
}

AssetPickerComboPanelParent::AssetPickerComboPanelParent( wxWindow* parent, wxWindowID id, const wxPoint& pos, const wxSize& size, long style ) : wxPanel( parent, id, pos, size, style )
{
	wxBoxSizer* bSizer436;
	bSizer436 = new wxBoxSizer( wxHORIZONTAL );
	
	AssetComboBox = new MemoryComboBox( this, wxID_ANY, wxEmptyString, wxDefaultPosition, wxDefaultSize, 0, NULL, wxCB_READONLY ); 
	bSizer436->Add( AssetComboBox, 100, wxALIGN_CENTER_VERTICAL|wxEXPAND, 0 );
	
	wxBoxSizer* bSizer494;
	bSizer494 = new wxBoxSizer( wxVERTICAL );
	
	PreviousButton = new NoFocusBitmapButton( this, wxID_ANY, wxNullBitmap, wxDefaultPosition, wxDefaultSize, wxBU_AUTODRAW );
	PreviousButton->SetDefault(); 
	bSizer494->Add( PreviousButton, 0, wxALIGN_CENTER_VERTICAL|wxALL, 0 );
	
	NextButton = new NoFocusBitmapButton( this, wxID_ADD, wxNullBitmap, wxDefaultPosition, wxDefaultSize, wxBU_AUTODRAW );
	NextButton->SetDefault(); 
	bSizer494->Add( NextButton, 0, wxALIGN_CENTER_VERTICAL|wxALL, 0 );
	
	
	bSizer436->Add( bSizer494, 0, wxALIGN_CENTER_VERTICAL, 5 );
	
	WindowSelectButton = new NoFocusBitmapButton( this, wxID_ANY, wxNullBitmap, wxDefaultPosition, wxDefaultSize, wxBU_AUTODRAW );
	WindowSelectButton->SetDefault(); 
	bSizer436->Add( WindowSelectButton, 0, wxALIGN_CENTER_VERTICAL|wxLEFT, 5 );
	
	
	this->SetSizer( bSizer436 );
	this->Layout();
	bSizer436->Fit( this );
	
	// Connect Events
	this->Connect( wxEVT_SIZE, wxSizeEventHandler( AssetPickerComboPanelParent::OnSize ) );
	this->Connect( wxEVT_UPDATE_UI, wxUpdateUIEventHandler( AssetPickerComboPanelParent::OnUpdateUI ) );
	PreviousButton->Connect( wxEVT_COMMAND_BUTTON_CLICKED, wxCommandEventHandler( AssetPickerComboPanelParent::OnPreviousButtonClick ), NULL, this );
	NextButton->Connect( wxEVT_COMMAND_BUTTON_CLICKED, wxCommandEventHandler( AssetPickerComboPanelParent::OnNextButtonClick ), NULL, this );
}

AssetPickerComboPanelParent::~AssetPickerComboPanelParent()
{
	// Disconnect Events
	this->Disconnect( wxEVT_SIZE, wxSizeEventHandler( AssetPickerComboPanelParent::OnSize ) );
	this->Disconnect( wxEVT_UPDATE_UI, wxUpdateUIEventHandler( AssetPickerComboPanelParent::OnUpdateUI ) );
	PreviousButton->Disconnect( wxEVT_COMMAND_BUTTON_CLICKED, wxCommandEventHandler( AssetPickerComboPanelParent::OnPreviousButtonClick ), NULL, this );
	NextButton->Disconnect( wxEVT_COMMAND_BUTTON_CLICKED, wxCommandEventHandler( AssetPickerComboPanelParent::OnNextButtonClick ), NULL, this );
	
}

AbInitio3DPanelParent::AbInitio3DPanelParent( wxWindow* parent, wxWindowID id, const wxPoint& pos, const wxSize& size, long style ) : JobPanel( parent, id, pos, size, style )
{
	wxBoxSizer* bSizer43;
	bSizer43 = new wxBoxSizer( wxVERTICAL );
	
	m_staticline12 = new wxStaticLine( this, wxID_ANY, wxDefaultPosition, wxDefaultSize, wxLI_HORIZONTAL );
	bSizer43->Add( m_staticline12, 0, wxEXPAND | wxALL, 5 );
	
	wxBoxSizer* bSizer451;
	bSizer451 = new wxBoxSizer( wxHORIZONTAL );
	
	InputParamsPanel = new wxPanel( this, wxID_ANY, wxDefaultPosition, wxDefaultSize, wxTAB_TRAVERSAL );
	wxBoxSizer* bSizer441;
	bSizer441 = new wxBoxSizer( wxVERTICAL );
	
	wxBoxSizer* bSizer200;
	bSizer200 = new wxBoxSizer( wxHORIZONTAL );
	
	wxFlexGridSizer* fgSizer15;
	fgSizer15 = new wxFlexGridSizer( 0, 2, 0, 0 );
	fgSizer15->SetFlexibleDirection( wxBOTH );
	fgSizer15->SetNonFlexibleGrowMode( wxFLEX_GROWMODE_SPECIFIED );
	
	m_staticText262 = new wxStaticText( InputParamsPanel, wxID_ANY, wxT("Input Refinement Package :"), wxDefaultPosition, wxSize( -1,-1 ), 0 );
	m_staticText262->Wrap( -1 );
	fgSizer15->Add( m_staticText262, 0, wxALIGN_CENTER_VERTICAL|wxALIGN_RIGHT|wxALL, 5 );
	
	RefinementPackageComboBox = new RefinementPackagePickerComboPanel( InputParamsPanel, wxID_ANY, wxDefaultPosition, wxDefaultSize, wxTAB_TRAVERSAL );
	RefinementPackageComboBox->SetMinSize( wxSize( 350,-1 ) );
	RefinementPackageComboBox->SetMaxSize( wxSize( 350,-1 ) );
	
	fgSizer15->Add( RefinementPackageComboBox, 1, wxEXPAND | wxALL, 5 );
	
	
	bSizer200->Add( fgSizer15, 0, wxALIGN_CENTER_VERTICAL, 5 );
	
	m_staticline52 = new wxStaticLine( InputParamsPanel, wxID_ANY, wxDefaultPosition, wxDefaultSize, wxLI_HORIZONTAL|wxLI_VERTICAL );
	bSizer200->Add( m_staticline52, 0, wxEXPAND | wxALL, 5 );
	
	wxGridSizer* gSizer10;
	gSizer10 = new wxGridSizer( 0, 1, 0, 0 );
	
	wxBoxSizer* bSizer216;
	bSizer216 = new wxBoxSizer( wxHORIZONTAL );
	
	m_staticText415 = new wxStaticText( InputParamsPanel, wxID_ANY, wxT("Number of Starts :"), wxDefaultPosition, wxDefaultSize, 0 );
	m_staticText415->Wrap( -1 );
	bSizer216->Add( m_staticText415, 0, wxALIGN_CENTER_VERTICAL|wxALL, 5 );
	
	NumberStartsSpinCtrl = new wxSpinCtrl( InputParamsPanel, wxID_ANY, wxT("2"), wxDefaultPosition, wxDefaultSize, wxSP_ARROW_KEYS, 1, 1000, 0 );
	NumberStartsSpinCtrl->SetMinSize( wxSize( 100,-1 ) );
	
	bSizer216->Add( NumberStartsSpinCtrl, 0, wxALL, 5 );
	
	m_staticline90 = new wxStaticLine( InputParamsPanel, wxID_ANY, wxDefaultPosition, wxDefaultSize, wxLI_HORIZONTAL|wxLI_VERTICAL );
	bSizer216->Add( m_staticline90, 0, wxEXPAND | wxALL, 5 );
	
	m_staticText264 = new wxStaticText( InputParamsPanel, wxID_ANY, wxT("No. of Cycles per Start:"), wxDefaultPosition, wxDefaultSize, 0 );
	m_staticText264->Wrap( -1 );
	bSizer216->Add( m_staticText264, 0, wxALIGN_CENTER_VERTICAL|wxALIGN_RIGHT|wxALL, 5 );
	
	NumberRoundsSpinCtrl = new wxSpinCtrl( InputParamsPanel, wxID_ANY, wxEmptyString, wxDefaultPosition, wxDefaultSize, wxSP_ARROW_KEYS, 5, 100, 40 );
	NumberRoundsSpinCtrl->SetMinSize( wxSize( 100,-1 ) );
	
	bSizer216->Add( NumberRoundsSpinCtrl, 1, wxALL|wxEXPAND, 5 );
	
	
	gSizer10->Add( bSizer216, 1, 0, 5 );
	
	
	bSizer200->Add( gSizer10, 0, wxALIGN_CENTER_VERTICAL, 5 );
	
	
	bSizer200->Add( 0, 0, 1, wxEXPAND, 5 );
	
	ExpertToggleButton = new wxToggleButton( InputParamsPanel, wxID_ANY, wxT("Show Expert Options"), wxDefaultPosition, wxDefaultSize, 0 );
	bSizer200->Add( ExpertToggleButton, 0, wxALIGN_BOTTOM|wxALL, 5 );
	
	
	bSizer441->Add( bSizer200, 1, wxEXPAND, 5 );
	
	PleaseCreateRefinementPackageText = new wxStaticText( InputParamsPanel, wxID_ANY, wxT("Please create a refinement package (in the assets panel) in order to perform a 3D refinement."), wxDefaultPosition, wxDefaultSize, 0 );
	PleaseCreateRefinementPackageText->Wrap( -1 );
	PleaseCreateRefinementPackageText->SetFont( wxFont( wxNORMAL_FONT->GetPointSize(), 70, 90, 92, false, wxEmptyString ) );
	PleaseCreateRefinementPackageText->SetForegroundColour( wxColour( 180, 0, 0 ) );
	PleaseCreateRefinementPackageText->Hide();
	
	bSizer441->Add( PleaseCreateRefinementPackageText, 0, wxALL, 5 );
	
	m_staticline10 = new wxStaticLine( InputParamsPanel, wxID_ANY, wxDefaultPosition, wxDefaultSize, wxLI_HORIZONTAL );
	bSizer441->Add( m_staticline10, 0, wxEXPAND | wxALL, 5 );
	
	
	InputParamsPanel->SetSizer( bSizer441 );
	InputParamsPanel->Layout();
	bSizer441->Fit( InputParamsPanel );
	bSizer451->Add( InputParamsPanel, 1, wxEXPAND | wxALL, 5 );
	
	
	bSizer43->Add( bSizer451, 0, wxEXPAND, 5 );
	
	wxBoxSizer* bSizer46;
	bSizer46 = new wxBoxSizer( wxHORIZONTAL );
	
	ExpertPanel = new wxScrolledWindow( this, wxID_ANY, wxDefaultPosition, wxSize( -1,-1 ), wxVSCROLL );
	ExpertPanel->SetScrollRate( 5, 5 );
	ExpertPanel->Hide();
	
	InputSizer = new wxBoxSizer( wxVERTICAL );
	
	wxBoxSizer* bSizer258;
	bSizer258 = new wxBoxSizer( wxHORIZONTAL );
	
	m_staticText531 = new wxStaticText( ExpertPanel, wxID_ANY, wxT("Refinement"), wxDefaultPosition, wxDefaultSize, 0 );
	m_staticText531->Wrap( -1 );
	m_staticText531->SetFont( wxFont( 10, 74, 90, 92, true, wxT("Sans") ) );
	
	bSizer258->Add( m_staticText531, 0, wxALIGN_BOTTOM|wxALL, 5 );
	
	
	bSizer258->Add( 0, 0, 1, wxEXPAND, 5 );
	
	ResetAllDefaultsButton = new wxButton( ExpertPanel, wxID_ANY, wxT("Reset All Defaults"), wxDefaultPosition, wxDefaultSize, 0 );
	bSizer258->Add( ResetAllDefaultsButton, 0, wxALL, 5 );
	
	
	bSizer258->Add( 5, 0, 0, wxEXPAND, 5 );
	
	
	InputSizer->Add( bSizer258, 0, wxEXPAND, 5 );
	
	
	InputSizer->Add( 0, 5, 0, wxEXPAND, 5 );
	
	wxFlexGridSizer* fgSizer1;
	fgSizer1 = new wxFlexGridSizer( 0, 2, 0, 0 );
	fgSizer1->SetFlexibleDirection( wxBOTH );
	fgSizer1->SetNonFlexibleGrowMode( wxFLEX_GROWMODE_SPECIFIED );
	
	NoMovieFramesStaticText = new wxStaticText( ExpertPanel, wxID_ANY, wxT("Initial Resolution Limit (Å) :"), wxDefaultPosition, wxDefaultSize, 0 );
	NoMovieFramesStaticText->Wrap( -1 );
	fgSizer1->Add( NoMovieFramesStaticText, 0, wxALIGN_CENTER_VERTICAL|wxALL, 5 );
	
	InitialResolutionLimitTextCtrl = new NumericTextCtrl( ExpertPanel, wxID_ANY, wxT("40.00"), wxDefaultPosition, wxDefaultSize, 0 );
	fgSizer1->Add( InitialResolutionLimitTextCtrl, 0, wxALL|wxEXPAND, 5 );
	
	m_staticText196 = new wxStaticText( ExpertPanel, wxID_ANY, wxT("Final Resolution Limit (Å) :"), wxDefaultPosition, wxDefaultSize, 0 );
	m_staticText196->Wrap( -1 );
	fgSizer1->Add( m_staticText196, 0, wxALIGN_CENTER_VERTICAL|wxALL, 5 );
	
	FinalResolutionLimitTextCtrl = new NumericTextCtrl( ExpertPanel, wxID_ANY, wxT("9.00"), wxDefaultPosition, wxDefaultSize, wxTE_PROCESS_ENTER );
	fgSizer1->Add( FinalResolutionLimitTextCtrl, 0, wxALL|wxEXPAND, 5 );
	
	GlobalMaskRadiusStaticText = new wxStaticText( ExpertPanel, wxID_ANY, wxT("Mask Radius (Å) :"), wxDefaultPosition, wxDefaultSize, 0 );
	GlobalMaskRadiusStaticText->Wrap( -1 );
	fgSizer1->Add( GlobalMaskRadiusStaticText, 0, wxALIGN_CENTER_VERTICAL|wxALL, 5 );
	
	GlobalMaskRadiusTextCtrl = new NumericTextCtrl( ExpertPanel, wxID_ANY, wxT("30.00"), wxDefaultPosition, wxDefaultSize, wxTE_PROCESS_ENTER );
	fgSizer1->Add( GlobalMaskRadiusTextCtrl, 0, wxALL, 5 );
	
	InnerMaskRadiusStaticText1 = new wxStaticText( ExpertPanel, wxID_ANY, wxT("Inner Mask Radius (Å) :"), wxDefaultPosition, wxDefaultSize, 0 );
	InnerMaskRadiusStaticText1->Wrap( -1 );
	fgSizer1->Add( InnerMaskRadiusStaticText1, 0, wxALIGN_CENTER_VERTICAL|wxALL, 5 );
	
	InnerMaskRadiusTextCtrl = new NumericTextCtrl( ExpertPanel, wxID_ANY, wxT("30.00"), wxDefaultPosition, wxDefaultSize, wxTE_PROCESS_ENTER );
	fgSizer1->Add( InnerMaskRadiusTextCtrl, 0, wxALL, 5 );
	
	SearchRangeXStaticText = new wxStaticText( ExpertPanel, wxID_ANY, wxT("Search Range in X (Å) :"), wxDefaultPosition, wxDefaultSize, 0 );
	SearchRangeXStaticText->Wrap( -1 );
	fgSizer1->Add( SearchRangeXStaticText, 0, wxALIGN_CENTER_VERTICAL|wxALL, 5 );
	
	SearchRangeXTextCtrl = new NumericTextCtrl( ExpertPanel, wxID_ANY, wxT("100.00"), wxDefaultPosition, wxDefaultSize, wxTE_PROCESS_ENTER );
	fgSizer1->Add( SearchRangeXTextCtrl, 0, wxALL, 5 );
	
	SearchRangeYStaticText = new wxStaticText( ExpertPanel, wxID_ANY, wxT("Search Range in Y (Å) :"), wxDefaultPosition, wxDefaultSize, 0 );
	SearchRangeYStaticText->Wrap( -1 );
	fgSizer1->Add( SearchRangeYStaticText, 0, wxALIGN_CENTER_VERTICAL|wxALL, 5 );
	
	SearchRangeYTextCtrl = new NumericTextCtrl( ExpertPanel, wxID_ANY, wxT("100.00"), wxDefaultPosition, wxDefaultSize, wxTE_PROCESS_ENTER );
	fgSizer1->Add( SearchRangeYTextCtrl, 0, wxALL, 5 );
	
	m_staticText324 = new wxStaticText( ExpertPanel, wxID_ANY, wxT("Use Auto-Masking?"), wxDefaultPosition, wxDefaultSize, 0 );
	m_staticText324->Wrap( -1 );
	fgSizer1->Add( m_staticText324, 0, wxALIGN_CENTER_VERTICAL|wxALL, 5 );
	
	wxBoxSizer* bSizer264;
	bSizer264 = new wxBoxSizer( wxHORIZONTAL );
	
	AutoMaskYesRadio = new wxRadioButton( ExpertPanel, wxID_ANY, wxT("Yes"), wxDefaultPosition, wxDefaultSize, wxRB_GROUP );
	bSizer264->Add( AutoMaskYesRadio, 0, wxALL, 5 );
	
	AutoMaskNoRadio = new wxRadioButton( ExpertPanel, wxID_ANY, wxT("No"), wxDefaultPosition, wxDefaultSize, 0 );
	bSizer264->Add( AutoMaskNoRadio, 0, wxALL, 5 );
	
	
	fgSizer1->Add( bSizer264, 1, wxEXPAND, 5 );
	
	m_staticText4151 = new wxStaticText( ExpertPanel, wxID_ANY, wxT("Auto Percent Used?"), wxDefaultPosition, wxDefaultSize, 0 );
	m_staticText4151->Wrap( -1 );
	fgSizer1->Add( m_staticText4151, 0, wxALL, 5 );
	
	wxBoxSizer* bSizer2641;
	bSizer2641 = new wxBoxSizer( wxHORIZONTAL );
	
	AutoPercentUsedYesRadio = new wxRadioButton( ExpertPanel, wxID_ANY, wxT("Yes"), wxDefaultPosition, wxDefaultSize, wxRB_GROUP );
	bSizer2641->Add( AutoPercentUsedYesRadio, 0, wxALL, 5 );
	
	AutoPercentUsedNoRadio = new wxRadioButton( ExpertPanel, wxID_ANY, wxT("No"), wxDefaultPosition, wxDefaultSize, 0 );
	bSizer2641->Add( AutoPercentUsedNoRadio, 0, wxALL, 5 );
	
	
	fgSizer1->Add( bSizer2641, 1, wxEXPAND, 5 );
	
	InitialPercentUsedStaticText = new wxStaticText( ExpertPanel, wxID_ANY, wxT("\tInitial % Used :"), wxDefaultPosition, wxDefaultSize, 0 );
	InitialPercentUsedStaticText->Wrap( -1 );
	fgSizer1->Add( InitialPercentUsedStaticText, 0, wxALIGN_CENTER_VERTICAL|wxALL, 5 );
	
	StartPercentUsedTextCtrl = new NumericTextCtrl( ExpertPanel, wxID_ANY, wxT("9.00"), wxDefaultPosition, wxDefaultSize, wxTE_PROCESS_ENTER );
	fgSizer1->Add( StartPercentUsedTextCtrl, 0, wxALL, 5 );
	
	FinalPercentUsedStaticText = new wxStaticText( ExpertPanel, wxID_ANY, wxT("\tFinal % Used :"), wxDefaultPosition, wxDefaultSize, 0 );
	FinalPercentUsedStaticText->Wrap( -1 );
	fgSizer1->Add( FinalPercentUsedStaticText, 0, wxALIGN_CENTER_VERTICAL|wxALL, 5 );
	
	EndPercentUsedTextCtrl = new NumericTextCtrl( ExpertPanel, wxID_ANY, wxT("9.00"), wxDefaultPosition, wxDefaultSize, wxTE_PROCESS_ENTER );
	fgSizer1->Add( EndPercentUsedTextCtrl, 0, wxALL, 5 );
	
	AlwaysApplySymmetryStaticText = new wxStaticText( ExpertPanel, wxID_ANY, wxT("Always Apply Symmetry?"), wxDefaultPosition, wxDefaultSize, 0 );
	AlwaysApplySymmetryStaticText->Wrap( -1 );
	fgSizer1->Add( AlwaysApplySymmetryStaticText, 0, wxALIGN_CENTER_VERTICAL|wxALL, 5 );
	
	wxBoxSizer* bSizer26611;
	bSizer26611 = new wxBoxSizer( wxHORIZONTAL );
	
	AlwaysApplySymmetryYesButton = new wxRadioButton( ExpertPanel, wxID_ANY, wxT("Yes"), wxDefaultPosition, wxDefaultSize, wxRB_GROUP );
	bSizer26611->Add( AlwaysApplySymmetryYesButton, 0, wxALL, 5 );
	
	AlwaysApplySymmetryNoButton = new wxRadioButton( ExpertPanel, wxID_ANY, wxT("No"), wxDefaultPosition, wxDefaultSize, 0 );
	bSizer26611->Add( AlwaysApplySymmetryNoButton, 0, wxALL, 5 );
	
	
	fgSizer1->Add( bSizer26611, 1, wxALIGN_CENTER_VERTICAL|wxEXPAND, 5 );
	
	m_staticText532 = new wxStaticText( ExpertPanel, wxID_ANY, wxT("3D Reconstruction"), wxDefaultPosition, wxDefaultSize, 0 );
	m_staticText532->Wrap( -1 );
	m_staticText532->SetFont( wxFont( 10, 74, 90, 92, true, wxT("Sans") ) );
	
	fgSizer1->Add( m_staticText532, 0, wxALL, 5 );
	
	
	fgSizer1->Add( 0, 0, 1, wxEXPAND, 5 );
	
	m_staticText363 = new wxStaticText( ExpertPanel, wxID_ANY, wxT("Apply Likelihood Blurring?"), wxDefaultPosition, wxDefaultSize, 0 );
	m_staticText363->Wrap( -1 );
	fgSizer1->Add( m_staticText363, 0, wxALIGN_CENTER_VERTICAL|wxALL, 5 );
	
	wxBoxSizer* bSizer2661;
	bSizer2661 = new wxBoxSizer( wxHORIZONTAL );
	
	ApplyBlurringYesRadioButton = new wxRadioButton( ExpertPanel, wxID_ANY, wxT("Yes"), wxDefaultPosition, wxDefaultSize, wxRB_GROUP );
	bSizer2661->Add( ApplyBlurringYesRadioButton, 0, wxALL, 5 );
	
	ApplyBlurringNoRadioButton = new wxRadioButton( ExpertPanel, wxID_ANY, wxT("No"), wxDefaultPosition, wxDefaultSize, 0 );
	bSizer2661->Add( ApplyBlurringNoRadioButton, 0, wxALL, 5 );
	
	
	fgSizer1->Add( bSizer2661, 1, wxEXPAND, 5 );
	
	SmoothingFactorStaticText = new wxStaticText( ExpertPanel, wxID_ANY, wxT("\tSmoothing Factor :"), wxDefaultPosition, wxDefaultSize, 0 );
	SmoothingFactorStaticText->Wrap( -1 );
	fgSizer1->Add( SmoothingFactorStaticText, 0, wxALIGN_CENTER_VERTICAL|wxALL, 5 );
	
	SmoothingFactorTextCtrl = new NumericTextCtrl( ExpertPanel, wxID_ANY, wxT("1.00"), wxDefaultPosition, wxDefaultSize, 0 );
	fgSizer1->Add( SmoothingFactorTextCtrl, 0, wxALL|wxEXPAND, 5 );
	
	
	InputSizer->Add( fgSizer1, 1, wxEXPAND, 5 );
	
	
	ExpertPanel->SetSizer( InputSizer );
	ExpertPanel->Layout();
	InputSizer->Fit( ExpertPanel );
	bSizer46->Add( ExpertPanel, 0, wxALL|wxEXPAND, 5 );
	
	wxBoxSizer* bSizer325;
	bSizer325 = new wxBoxSizer( wxVERTICAL );
	
	OutputTextPanel = new wxPanel( this, wxID_ANY, wxDefaultPosition, wxDefaultSize, wxTAB_TRAVERSAL );
	OutputTextPanel->Hide();
	
	wxBoxSizer* bSizer56;
	bSizer56 = new wxBoxSizer( wxVERTICAL );
	
	output_textctrl = new wxTextCtrl( OutputTextPanel, wxID_ANY, wxEmptyString, wxDefaultPosition, wxDefaultSize, wxTE_MULTILINE|wxTE_READONLY );
	bSizer56->Add( output_textctrl, 1, wxALL|wxEXPAND, 5 );
	
	
	OutputTextPanel->SetSizer( bSizer56 );
	OutputTextPanel->Layout();
	bSizer56->Fit( OutputTextPanel );
	bSizer325->Add( OutputTextPanel, 40, wxEXPAND | wxALL, 5 );
	
	PlotPanel = new AbInitioPlotPanel( this, wxID_ANY, wxDefaultPosition, wxDefaultSize, wxTAB_TRAVERSAL );
	PlotPanel->Hide();
	
	bSizer325->Add( PlotPanel, 60, wxEXPAND | wxALL, 5 );
	
	
	bSizer46->Add( bSizer325, 40, wxEXPAND, 5 );
	
	InfoPanel = new wxPanel( this, wxID_ANY, wxDefaultPosition, wxDefaultSize, wxTAB_TRAVERSAL );
	wxBoxSizer* bSizer61;
	bSizer61 = new wxBoxSizer( wxVERTICAL );
	
	InfoText = new wxRichTextCtrl( InfoPanel, wxID_ANY, wxEmptyString, wxDefaultPosition, wxDefaultSize, wxTE_READONLY|wxHSCROLL|wxVSCROLL );
	bSizer61->Add( InfoText, 1, wxEXPAND | wxALL, 5 );
	
	
	InfoPanel->SetSizer( bSizer61 );
	InfoPanel->Layout();
	bSizer61->Fit( InfoPanel );
	bSizer46->Add( InfoPanel, 1, wxEXPAND | wxALL, 5 );
	
	OrthResultsPanel = new wxPanel( this, wxID_ANY, wxDefaultPosition, wxDefaultSize, wxTAB_TRAVERSAL );
	OrthResultsPanel->Hide();
	
	wxBoxSizer* bSizer326;
	bSizer326 = new wxBoxSizer( wxVERTICAL );
	
	m_staticText377 = new wxStaticText( OrthResultsPanel, wxID_ANY, wxT("Orthogonal Slices / Projections"), wxDefaultPosition, wxDefaultSize, 0 );
	m_staticText377->Wrap( -1 );
	m_staticText377->SetFont( wxFont( 10, 74, 90, 92, false, wxT("Sans") ) );
	
	bSizer326->Add( m_staticText377, 0, wxALL, 5 );
	
	m_staticline91 = new wxStaticLine( OrthResultsPanel, wxID_ANY, wxDefaultPosition, wxDefaultSize, wxLI_HORIZONTAL );
	bSizer326->Add( m_staticline91, 0, wxEXPAND | wxALL, 5 );
	
	ShowOrthDisplayPanel = new DisplayPanel( OrthResultsPanel, wxID_ANY, wxDefaultPosition, wxDefaultSize, wxTAB_TRAVERSAL );
	bSizer326->Add( ShowOrthDisplayPanel, 1, wxEXPAND | wxALL, 5 );
	
	
	OrthResultsPanel->SetSizer( bSizer326 );
	OrthResultsPanel->Layout();
	bSizer326->Fit( OrthResultsPanel );
	bSizer46->Add( OrthResultsPanel, 80, wxEXPAND | wxALL, 5 );
	
	
	bSizer43->Add( bSizer46, 1, wxEXPAND, 5 );
	
	m_staticline11 = new wxStaticLine( this, wxID_ANY, wxDefaultPosition, wxDefaultSize, wxLI_HORIZONTAL );
	bSizer43->Add( m_staticline11, 0, wxEXPAND | wxALL, 5 );
	
	wxBoxSizer* bSizer48;
	bSizer48 = new wxBoxSizer( wxHORIZONTAL );
	
	ProgressPanel = new wxPanel( this, wxID_ANY, wxDefaultPosition, wxDefaultSize, wxTAB_TRAVERSAL );
	ProgressPanel->Hide();
	
	wxBoxSizer* bSizer57;
	bSizer57 = new wxBoxSizer( wxHORIZONTAL );
	
	wxBoxSizer* bSizer59;
	bSizer59 = new wxBoxSizer( wxHORIZONTAL );
	
	NumberConnectedText = new wxStaticText( ProgressPanel, wxID_ANY, wxT("o"), wxDefaultPosition, wxDefaultSize, 0 );
	NumberConnectedText->Wrap( -1 );
	bSizer59->Add( NumberConnectedText, 0, wxALIGN_CENTER|wxALIGN_CENTER_VERTICAL|wxALL, 5 );
	
	ProgressBar = new wxGauge( ProgressPanel, wxID_ANY, 100, wxDefaultPosition, wxDefaultSize, wxGA_HORIZONTAL );
	ProgressBar->SetValue( 0 ); 
	bSizer59->Add( ProgressBar, 100, wxALIGN_CENTER|wxALIGN_CENTER_HORIZONTAL|wxALIGN_CENTER_VERTICAL|wxALL|wxEXPAND, 5 );
	
	TimeRemainingText = new wxStaticText( ProgressPanel, wxID_ANY, wxT("Time Remaining : ???h:??m:??s   "), wxDefaultPosition, wxDefaultSize, wxALIGN_CENTRE );
	TimeRemainingText->Wrap( -1 );
	bSizer59->Add( TimeRemainingText, 0, wxALIGN_CENTER_VERTICAL|wxALIGN_RIGHT|wxALL, 5 );
	
	m_staticline60 = new wxStaticLine( ProgressPanel, wxID_ANY, wxDefaultPosition, wxDefaultSize, wxLI_HORIZONTAL|wxLI_VERTICAL );
	bSizer59->Add( m_staticline60, 0, wxEXPAND | wxALL, 5 );
	
	FinishButton = new wxButton( ProgressPanel, wxID_ANY, wxT("Finish"), wxDefaultPosition, wxDefaultSize, 0 );
	FinishButton->Hide();
	
	bSizer59->Add( FinishButton, 0, wxALIGN_CENTER_HORIZONTAL|wxALIGN_CENTER_VERTICAL|wxALL, 5 );
	
	CancelAlignmentButton = new wxButton( ProgressPanel, wxID_ANY, wxT("Terminate Job"), wxDefaultPosition, wxDefaultSize, 0 );
	bSizer59->Add( CancelAlignmentButton, 0, wxALIGN_CENTER_HORIZONTAL|wxALIGN_CENTER_VERTICAL|wxALL, 5 );
	
	CurrentLineOne = new wxStaticLine( ProgressPanel, wxID_ANY, wxDefaultPosition, wxDefaultSize, wxLI_HORIZONTAL|wxLI_VERTICAL );
	bSizer59->Add( CurrentLineOne, 0, wxEXPAND | wxALL, 5 );
	
	TakeCurrentResultButton = new wxButton( ProgressPanel, wxID_ANY, wxT("Take Current"), wxDefaultPosition, wxDefaultSize, 0 );
	TakeCurrentResultButton->SetToolTip( wxT("This will terminate the job") );
	
	bSizer59->Add( TakeCurrentResultButton, 0, wxALIGN_CENTER_VERTICAL|wxALL, 5 );
	
	CurrentLineTwo = new wxStaticLine( ProgressPanel, wxID_ANY, wxDefaultPosition, wxDefaultSize, wxLI_HORIZONTAL|wxLI_VERTICAL );
	bSizer59->Add( CurrentLineTwo, 0, wxEXPAND | wxALL, 5 );
	
	TakeLastStartResultButton = new wxButton( ProgressPanel, wxID_ANY, wxT("Take Last Start"), wxDefaultPosition, wxDefaultSize, 0 );
	TakeLastStartResultButton->SetToolTip( wxT("This will terminate the job") );
	
	bSizer59->Add( TakeLastStartResultButton, 0, wxALIGN_CENTER_VERTICAL|wxALL, 5 );
	
	
	bSizer57->Add( bSizer59, 1, wxEXPAND, 5 );
	
	
	ProgressPanel->SetSizer( bSizer57 );
	ProgressPanel->Layout();
	bSizer57->Fit( ProgressPanel );
	bSizer48->Add( ProgressPanel, 1, wxEXPAND | wxALL, 5 );
	
	StartPanel = new wxPanel( this, wxID_ANY, wxDefaultPosition, wxDefaultSize, wxTAB_TRAVERSAL );
	wxBoxSizer* bSizer58;
	bSizer58 = new wxBoxSizer( wxHORIZONTAL );
	
	wxBoxSizer* bSizer268;
	bSizer268 = new wxBoxSizer( wxVERTICAL );
	
	wxBoxSizer* bSizer267;
	bSizer267 = new wxBoxSizer( wxHORIZONTAL );
	
	RunProfileText = new wxStaticText( StartPanel, wxID_ANY, wxT("Refinement Run Profile :"), wxDefaultPosition, wxDefaultSize, 0 );
	RunProfileText->Wrap( -1 );
	bSizer267->Add( RunProfileText, 20, wxALIGN_CENTER_VERTICAL|wxALL, 5 );
	
	RefinementRunProfileComboBox = new MemoryComboBox( StartPanel, wxID_ANY, wxEmptyString, wxDefaultPosition, wxDefaultSize, 0, NULL, wxCB_READONLY ); 
	bSizer267->Add( RefinementRunProfileComboBox, 50, wxALIGN_CENTER_VERTICAL|wxALL|wxEXPAND, 5 );
	
	
	bSizer268->Add( bSizer267, 50, wxEXPAND, 5 );
	
	wxBoxSizer* bSizer2671;
	bSizer2671 = new wxBoxSizer( wxHORIZONTAL );
	
	RunProfileText1 = new wxStaticText( StartPanel, wxID_ANY, wxT("Reconstruction Run Profile :"), wxDefaultPosition, wxDefaultSize, 0 );
	RunProfileText1->Wrap( -1 );
	bSizer2671->Add( RunProfileText1, 20, wxALIGN_CENTER_VERTICAL|wxALL, 5 );
	
	ReconstructionRunProfileComboBox = new MemoryComboBox( StartPanel, wxID_ANY, wxEmptyString, wxDefaultPosition, wxDefaultSize, 0, NULL, wxCB_READONLY ); 
	bSizer2671->Add( ReconstructionRunProfileComboBox, 50, wxALIGN_CENTER_VERTICAL|wxALL|wxEXPAND, 5 );
	
	
	bSizer268->Add( bSizer2671, 0, wxEXPAND, 5 );
	
	
	bSizer58->Add( bSizer268, 50, wxEXPAND, 5 );
	
	wxBoxSizer* bSizer60;
	bSizer60 = new wxBoxSizer( wxVERTICAL );
	
	
	bSizer60->Add( 0, 0, 1, wxEXPAND, 5 );
	
	StartRefinementButton = new wxButton( StartPanel, wxID_ANY, wxT("Start Refinement"), wxDefaultPosition, wxDefaultSize, 0 );
	bSizer60->Add( StartRefinementButton, 0, wxALL, 5 );
	
	
	bSizer58->Add( bSizer60, 50, wxEXPAND, 5 );
	
	
	StartPanel->SetSizer( bSizer58 );
	StartPanel->Layout();
	bSizer58->Fit( StartPanel );
	bSizer48->Add( StartPanel, 1, wxEXPAND | wxALL, 5 );
	
	
	bSizer43->Add( bSizer48, 0, wxEXPAND, 5 );
	
	
	this->SetSizer( bSizer43 );
	this->Layout();
	
	// Connect Events
	this->Connect( wxEVT_UPDATE_UI, wxUpdateUIEventHandler( AbInitio3DPanelParent::OnUpdateUI ) );
	ExpertToggleButton->Connect( wxEVT_COMMAND_TOGGLEBUTTON_CLICKED, wxCommandEventHandler( AbInitio3DPanelParent::OnExpertOptionsToggle ), NULL, this );
	ResetAllDefaultsButton->Connect( wxEVT_COMMAND_BUTTON_CLICKED, wxCommandEventHandler( AbInitio3DPanelParent::ResetAllDefaultsClick ), NULL, this );
	InfoText->Connect( wxEVT_COMMAND_TEXT_URL, wxTextUrlEventHandler( AbInitio3DPanelParent::OnInfoURL ), NULL, this );
	FinishButton->Connect( wxEVT_COMMAND_BUTTON_CLICKED, wxCommandEventHandler( AbInitio3DPanelParent::FinishButtonClick ), NULL, this );
	CancelAlignmentButton->Connect( wxEVT_COMMAND_BUTTON_CLICKED, wxCommandEventHandler( AbInitio3DPanelParent::TerminateButtonClick ), NULL, this );
	TakeCurrentResultButton->Connect( wxEVT_COMMAND_BUTTON_CLICKED, wxCommandEventHandler( AbInitio3DPanelParent::TakeCurrentClicked ), NULL, this );
	TakeLastStartResultButton->Connect( wxEVT_COMMAND_BUTTON_CLICKED, wxCommandEventHandler( AbInitio3DPanelParent::TakeLastStartClicked ), NULL, this );
	StartRefinementButton->Connect( wxEVT_COMMAND_BUTTON_CLICKED, wxCommandEventHandler( AbInitio3DPanelParent::StartRefinementClick ), NULL, this );
}

AbInitio3DPanelParent::~AbInitio3DPanelParent()
{
	// Disconnect Events
	this->Disconnect( wxEVT_UPDATE_UI, wxUpdateUIEventHandler( AbInitio3DPanelParent::OnUpdateUI ) );
	ExpertToggleButton->Disconnect( wxEVT_COMMAND_TOGGLEBUTTON_CLICKED, wxCommandEventHandler( AbInitio3DPanelParent::OnExpertOptionsToggle ), NULL, this );
	ResetAllDefaultsButton->Disconnect( wxEVT_COMMAND_BUTTON_CLICKED, wxCommandEventHandler( AbInitio3DPanelParent::ResetAllDefaultsClick ), NULL, this );
	InfoText->Disconnect( wxEVT_COMMAND_TEXT_URL, wxTextUrlEventHandler( AbInitio3DPanelParent::OnInfoURL ), NULL, this );
	FinishButton->Disconnect( wxEVT_COMMAND_BUTTON_CLICKED, wxCommandEventHandler( AbInitio3DPanelParent::FinishButtonClick ), NULL, this );
	CancelAlignmentButton->Disconnect( wxEVT_COMMAND_BUTTON_CLICKED, wxCommandEventHandler( AbInitio3DPanelParent::TerminateButtonClick ), NULL, this );
	TakeCurrentResultButton->Disconnect( wxEVT_COMMAND_BUTTON_CLICKED, wxCommandEventHandler( AbInitio3DPanelParent::TakeCurrentClicked ), NULL, this );
	TakeLastStartResultButton->Disconnect( wxEVT_COMMAND_BUTTON_CLICKED, wxCommandEventHandler( AbInitio3DPanelParent::TakeLastStartClicked ), NULL, this );
	StartRefinementButton->Disconnect( wxEVT_COMMAND_BUTTON_CLICKED, wxCommandEventHandler( AbInitio3DPanelParent::StartRefinementClick ), NULL, this );
	
}

Refine2DPanel::Refine2DPanel( wxWindow* parent, wxWindowID id, const wxPoint& pos, const wxSize& size, long style ) : JobPanel( parent, id, pos, size, style )
{
	wxBoxSizer* bSizer43;
	bSizer43 = new wxBoxSizer( wxVERTICAL );
	
	m_staticline12 = new wxStaticLine( this, wxID_ANY, wxDefaultPosition, wxDefaultSize, wxLI_HORIZONTAL );
	bSizer43->Add( m_staticline12, 0, wxEXPAND | wxALL, 5 );
	
	InputParamsPanel = new wxPanel( this, wxID_ANY, wxDefaultPosition, wxDefaultSize, wxTAB_TRAVERSAL );
	wxBoxSizer* bSizer451;
	bSizer451 = new wxBoxSizer( wxHORIZONTAL );
	
	wxBoxSizer* bSizer441;
	bSizer441 = new wxBoxSizer( wxVERTICAL );
	
	wxBoxSizer* bSizer200;
	bSizer200 = new wxBoxSizer( wxHORIZONTAL );
	
	wxFlexGridSizer* fgSizer14;
	fgSizer14 = new wxFlexGridSizer( 0, 2, 0, 0 );
	fgSizer14->SetFlexibleDirection( wxBOTH );
	fgSizer14->SetNonFlexibleGrowMode( wxFLEX_GROWMODE_SPECIFIED );
	
	m_staticText262 = new wxStaticText( InputParamsPanel, wxID_ANY, wxT("Input Refinement Package :"), wxDefaultPosition, wxSize( -1,-1 ), 0 );
	m_staticText262->Wrap( -1 );
	fgSizer14->Add( m_staticText262, 0, wxALIGN_CENTER_VERTICAL|wxALIGN_RIGHT|wxALL, 5 );
	
	RefinementPackageComboBox = new RefinementPackagePickerComboPanel( InputParamsPanel, wxID_ANY, wxDefaultPosition, wxDefaultSize, wxTAB_TRAVERSAL );
	RefinementPackageComboBox->SetMinSize( wxSize( 350,-1 ) );
	RefinementPackageComboBox->SetMaxSize( wxSize( 350,-1 ) );
	
	fgSizer14->Add( RefinementPackageComboBox, 0, wxALIGN_CENTER_VERTICAL|wxALL, 5 );
	
	m_staticText263 = new wxStaticText( InputParamsPanel, wxID_ANY, wxT("Input Starting References :"), wxDefaultPosition, wxDefaultSize, 0 );
	m_staticText263->Wrap( -1 );
	fgSizer14->Add( m_staticText263, 0, wxALIGN_CENTER_VERTICAL|wxALIGN_RIGHT|wxALL, 5 );
	
	InputParametersComboBox = new ClassificationPickerComboPanel( InputParamsPanel, wxID_ANY, wxDefaultPosition, wxDefaultSize, wxTAB_TRAVERSAL );
	InputParametersComboBox->SetMinSize( wxSize( 350,-1 ) );
	InputParametersComboBox->SetMaxSize( wxSize( 350,-1 ) );
	
	fgSizer14->Add( InputParametersComboBox, 0, wxALIGN_CENTER_VERTICAL|wxALL, 5 );
	
	
	bSizer200->Add( fgSizer14, 0, wxEXPAND, 5 );
	
	m_staticline57 = new wxStaticLine( InputParamsPanel, wxID_ANY, wxDefaultPosition, wxDefaultSize, wxLI_HORIZONTAL|wxLI_VERTICAL );
	bSizer200->Add( m_staticline57, 0, wxEXPAND | wxALL, 5 );
	
	wxGridSizer* gSizer10;
	gSizer10 = new wxGridSizer( 0, 1, 0, 0 );
	
	wxBoxSizer* bSizer215;
	bSizer215 = new wxBoxSizer( wxHORIZONTAL );
	
	
	bSizer215->Add( 0, 0, 1, wxEXPAND, 5 );
	
	m_staticText3321 = new wxStaticText( InputParamsPanel, wxID_ANY, wxT("No. of Classes :"), wxDefaultPosition, wxDefaultSize, 0 );
	m_staticText3321->Wrap( -1 );
	bSizer215->Add( m_staticText3321, 0, wxALIGN_CENTER_VERTICAL|wxALL, 5 );
	
	NumberClassesSpinCtrl = new wxSpinCtrl( InputParamsPanel, wxID_ANY, wxEmptyString, wxDefaultPosition, wxDefaultSize, wxSP_ARROW_KEYS, 1, 1000, 50 );
	NumberClassesSpinCtrl->SetMinSize( wxSize( 100,-1 ) );
	
	bSizer215->Add( NumberClassesSpinCtrl, 0, wxALL, 5 );
	
	
	gSizer10->Add( bSizer215, 1, wxEXPAND, 5 );
	
	wxBoxSizer* bSizer216;
	bSizer216 = new wxBoxSizer( wxHORIZONTAL );
	
	m_staticText264 = new wxStaticText( InputParamsPanel, wxID_ANY, wxT("No. of Cycles to Run :"), wxDefaultPosition, wxDefaultSize, 0 );
	m_staticText264->Wrap( -1 );
	bSizer216->Add( m_staticText264, 0, wxALIGN_CENTER_VERTICAL|wxALIGN_RIGHT|wxALL, 5 );
	
	NumberRoundsSpinCtrl = new wxSpinCtrl( InputParamsPanel, wxID_ANY, wxEmptyString, wxDefaultPosition, wxDefaultSize, wxSP_ARROW_KEYS, 1, 100, 20 );
	NumberRoundsSpinCtrl->SetMinSize( wxSize( 100,-1 ) );
	
	bSizer216->Add( NumberRoundsSpinCtrl, 0, wxALL, 5 );
	
	
	gSizer10->Add( bSizer216, 1, wxEXPAND, 5 );
	
	
	bSizer200->Add( gSizer10, 0, wxEXPAND, 5 );
	
	wxGridSizer* gSizer11;
	gSizer11 = new wxGridSizer( 2, 1, 0, 0 );
	
	wxBoxSizer* bSizer214;
	bSizer214 = new wxBoxSizer( wxHORIZONTAL );
	
	
	gSizer11->Add( bSizer214, 1, wxEXPAND, 5 );
	
	
	bSizer200->Add( gSizer11, 0, wxEXPAND, 5 );
	
	
	bSizer200->Add( 0, 0, 1, wxEXPAND, 5 );
	
	ExpertToggleButton = new wxToggleButton( InputParamsPanel, wxID_ANY, wxT("Show Expert Options"), wxDefaultPosition, wxDefaultSize, 0 );
	bSizer200->Add( ExpertToggleButton, 0, wxALIGN_BOTTOM|wxALL, 5 );
	
	
	bSizer441->Add( bSizer200, 1, wxEXPAND, 5 );
	
	PleaseCreateRefinementPackageText = new wxStaticText( InputParamsPanel, wxID_ANY, wxT("Please create a refinement package (in the assets panel) in order to perform a 2D classification."), wxDefaultPosition, wxDefaultSize, 0 );
	PleaseCreateRefinementPackageText->Wrap( -1 );
	PleaseCreateRefinementPackageText->SetFont( wxFont( wxNORMAL_FONT->GetPointSize(), 70, 90, 92, false, wxEmptyString ) );
	PleaseCreateRefinementPackageText->SetForegroundColour( wxColour( 180, 0, 0 ) );
	PleaseCreateRefinementPackageText->Hide();
	
	bSizer441->Add( PleaseCreateRefinementPackageText, 0, wxALL, 5 );
	
	m_staticline10 = new wxStaticLine( InputParamsPanel, wxID_ANY, wxDefaultPosition, wxDefaultSize, wxLI_HORIZONTAL );
	bSizer441->Add( m_staticline10, 0, wxEXPAND | wxALL, 5 );
	
	
	bSizer451->Add( bSizer441, 1, wxEXPAND, 5 );
	
	
	InputParamsPanel->SetSizer( bSizer451 );
	InputParamsPanel->Layout();
	bSizer451->Fit( InputParamsPanel );
	bSizer43->Add( InputParamsPanel, 0, wxEXPAND | wxALL, 5 );
	
	wxBoxSizer* bSizer46;
	bSizer46 = new wxBoxSizer( wxHORIZONTAL );
	
	wxBoxSizer* bSizer279;
	bSizer279 = new wxBoxSizer( wxVERTICAL );
	
	OutputTextPanel = new wxPanel( this, wxID_ANY, wxDefaultPosition, wxDefaultSize, wxTAB_TRAVERSAL );
	OutputTextPanel->Hide();
	
	wxBoxSizer* bSizer56;
	bSizer56 = new wxBoxSizer( wxVERTICAL );
	
	output_textctrl = new wxTextCtrl( OutputTextPanel, wxID_ANY, wxEmptyString, wxDefaultPosition, wxDefaultSize, wxTE_MULTILINE|wxTE_READONLY );
	bSizer56->Add( output_textctrl, 1, wxALL|wxEXPAND, 5 );
	
	
	OutputTextPanel->SetSizer( bSizer56 );
	OutputTextPanel->Layout();
	bSizer56->Fit( OutputTextPanel );
	bSizer279->Add( OutputTextPanel, 40, wxEXPAND | wxALL, 5 );
	
	PlotPanel = new ClassificationPlotPanel( this, wxID_ANY, wxDefaultPosition, wxDefaultSize, wxTAB_TRAVERSAL );
	PlotPanel->Hide();
	
	bSizer279->Add( PlotPanel, 60, wxEXPAND | wxALL, 5 );
	
	
	bSizer46->Add( bSizer279, 40, wxEXPAND, 5 );
	
	ResultDisplayPanel = new DisplayPanel( this, wxID_ANY, wxDefaultPosition, wxDefaultSize, wxTAB_TRAVERSAL );
	ResultDisplayPanel->Hide();
	
	bSizer46->Add( ResultDisplayPanel, 80, wxEXPAND | wxALL, 5 );
	
	ExpertPanel = new wxScrolledWindow( this, wxID_ANY, wxDefaultPosition, wxSize( -1,-1 ), wxVSCROLL );
	ExpertPanel->SetScrollRate( 5, 5 );
	ExpertPanel->Hide();
	
	InputSizer = new wxBoxSizer( wxVERTICAL );
	
	wxBoxSizer* bSizer258;
	bSizer258 = new wxBoxSizer( wxHORIZONTAL );
	
	m_staticText318 = new wxStaticText( ExpertPanel, wxID_ANY, wxT("Expert Options"), wxDefaultPosition, wxDefaultSize, 0 );
	m_staticText318->Wrap( -1 );
	m_staticText318->SetFont( wxFont( 10, 74, 90, 92, true, wxT("Sans") ) );
	
	bSizer258->Add( m_staticText318, 0, wxALIGN_CENTER_VERTICAL|wxALL, 5 );
	
	
	bSizer258->Add( 0, 0, 1, wxEXPAND, 5 );
	
	ResetAllDefaultsButton = new wxButton( ExpertPanel, wxID_ANY, wxT("Reset All Defaults"), wxDefaultPosition, wxDefaultSize, 0 );
	bSizer258->Add( ResetAllDefaultsButton, 0, wxALL, 5 );
	
	
	bSizer258->Add( 5, 0, 0, wxEXPAND, 5 );
	
	
	InputSizer->Add( bSizer258, 0, wxEXPAND, 5 );
	
	
	InputSizer->Add( 0, 5, 0, wxEXPAND, 5 );
	
	wxFlexGridSizer* fgSizer1;
	fgSizer1 = new wxFlexGridSizer( 0, 2, 0, 0 );
	fgSizer1->SetFlexibleDirection( wxBOTH );
	fgSizer1->SetNonFlexibleGrowMode( wxFLEX_GROWMODE_SPECIFIED );
	
	NoMovieFramesStaticText = new wxStaticText( ExpertPanel, wxID_ANY, wxT("Low-Resolution Limit (Å) :"), wxDefaultPosition, wxDefaultSize, 0 );
	NoMovieFramesStaticText->Wrap( -1 );
	fgSizer1->Add( NoMovieFramesStaticText, 0, wxALIGN_CENTER_VERTICAL|wxALL, 5 );
	
	LowResolutionLimitTextCtrl = new NumericTextCtrl( ExpertPanel, wxID_ANY, wxT("300.00"), wxDefaultPosition, wxDefaultSize, 0 );
	fgSizer1->Add( LowResolutionLimitTextCtrl, 0, wxALL|wxEXPAND, 5 );
	
	m_staticText188 = new wxStaticText( ExpertPanel, wxID_ANY, wxT("High-Res. Limit (start)  (Å) : "), wxDefaultPosition, wxDefaultSize, 0 );
	m_staticText188->Wrap( -1 );
	fgSizer1->Add( m_staticText188, 0, wxALIGN_CENTER_VERTICAL|wxALL, 5 );
	
	HighResolutionLimitStartTextCtrl = new NumericTextCtrl( ExpertPanel, wxID_ANY, wxT("40.00"), wxDefaultPosition, wxDefaultSize, 0 );
	fgSizer1->Add( HighResolutionLimitStartTextCtrl, 1, wxALL|wxEXPAND, 5 );
	
	m_staticText1881 = new wxStaticText( ExpertPanel, wxID_ANY, wxT("High-Res. Limit (finish) (Å) : "), wxDefaultPosition, wxDefaultSize, 0 );
	m_staticText1881->Wrap( -1 );
	fgSizer1->Add( m_staticText1881, 0, wxALL, 5 );
	
	HighResolutionLimitFinishTextCtrl = new NumericTextCtrl( ExpertPanel, wxID_ANY, wxT("8.00"), wxDefaultPosition, wxDefaultSize, 0 );
	fgSizer1->Add( HighResolutionLimitFinishTextCtrl, 0, wxALL|wxEXPAND, 5 );
	
	m_staticText196 = new wxStaticText( ExpertPanel, wxID_ANY, wxT("Mask Radius (Å) :"), wxDefaultPosition, wxDefaultSize, 0 );
	m_staticText196->Wrap( -1 );
	fgSizer1->Add( m_staticText196, 0, wxALIGN_CENTER_VERTICAL|wxALL, 5 );
	
	MaskRadiusTextCtrl = new NumericTextCtrl( ExpertPanel, wxID_ANY, wxT("100.00"), wxDefaultPosition, wxDefaultSize, wxTE_PROCESS_ENTER );
	fgSizer1->Add( MaskRadiusTextCtrl, 0, wxALL|wxEXPAND, 5 );
	
	AngularStepStaticText = new wxStaticText( ExpertPanel, wxID_ANY, wxT("Angular Search Step (°) :"), wxDefaultPosition, wxDefaultSize, 0 );
	AngularStepStaticText->Wrap( -1 );
	fgSizer1->Add( AngularStepStaticText, 0, wxALIGN_CENTER_VERTICAL|wxALL, 5 );
	
	AngularStepTextCtrl = new NumericTextCtrl( ExpertPanel, wxID_ANY, wxT("15.00"), wxDefaultPosition, wxDefaultSize, wxTE_PROCESS_ENTER );
	fgSizer1->Add( AngularStepTextCtrl, 0, wxALL|wxEXPAND, 5 );
	
	SearchRangeXStaticText = new wxStaticText( ExpertPanel, wxID_ANY, wxT("Search Range in X (Å) :"), wxDefaultPosition, wxDefaultSize, 0 );
	SearchRangeXStaticText->Wrap( -1 );
	fgSizer1->Add( SearchRangeXStaticText, 0, wxALIGN_CENTER_VERTICAL|wxALL, 5 );
	
	SearchRangeXTextCtrl = new NumericTextCtrl( ExpertPanel, wxID_ANY, wxT("100.00"), wxDefaultPosition, wxDefaultSize, wxTE_PROCESS_ENTER );
	fgSizer1->Add( SearchRangeXTextCtrl, 0, wxALL|wxEXPAND, 5 );
	
	SearchRangeYStaticText = new wxStaticText( ExpertPanel, wxID_ANY, wxT("Search Range in Y (Å) :"), wxDefaultPosition, wxDefaultSize, 0 );
	SearchRangeYStaticText->Wrap( -1 );
	fgSizer1->Add( SearchRangeYStaticText, 0, wxALIGN_CENTER_VERTICAL|wxALL, 5 );
	
	SearchRangeYTextCtrl = new NumericTextCtrl( ExpertPanel, wxID_ANY, wxT("100.00"), wxDefaultPosition, wxDefaultSize, wxTE_PROCESS_ENTER );
	fgSizer1->Add( SearchRangeYTextCtrl, 0, wxALL|wxEXPAND, 5 );
	
	m_staticText330 = new wxStaticText( ExpertPanel, wxID_ANY, wxT("Smoothing Factor :"), wxDefaultPosition, wxDefaultSize, 0 );
	m_staticText330->Wrap( -1 );
	fgSizer1->Add( m_staticText330, 0, wxALIGN_CENTER_VERTICAL|wxALL, 5 );
	
	SmoothingFactorTextCtrl = new NumericTextCtrl( ExpertPanel, wxID_ANY, wxT("1"), wxDefaultPosition, wxDefaultSize, 0 );
	fgSizer1->Add( SmoothingFactorTextCtrl, 0, wxALL|wxEXPAND, 5 );
	
	PhaseShiftStepStaticText = new wxStaticText( ExpertPanel, wxID_ANY, wxT("Exclude Blank Edges?"), wxDefaultPosition, wxDefaultSize, 0 );
	PhaseShiftStepStaticText->Wrap( -1 );
	fgSizer1->Add( PhaseShiftStepStaticText, 0, wxALIGN_CENTER_VERTICAL|wxALL, 5 );
	
	wxBoxSizer* bSizer263;
	bSizer263 = new wxBoxSizer( wxHORIZONTAL );
	
	ExcludeBlankEdgesYesRadio = new wxRadioButton( ExpertPanel, wxID_ANY, wxT("Yes"), wxDefaultPosition, wxDefaultSize, wxRB_GROUP );
	bSizer263->Add( ExcludeBlankEdgesYesRadio, 0, wxALL, 5 );
	
	ExcludeBlankEdgesNoRadio = new wxRadioButton( ExpertPanel, wxID_ANY, wxT("No"), wxDefaultPosition, wxDefaultSize, 0 );
	bSizer263->Add( ExcludeBlankEdgesNoRadio, 0, wxALL, 5 );
	
	
	fgSizer1->Add( bSizer263, 1, wxEXPAND, 5 );
	
	m_staticText334 = new wxStaticText( ExpertPanel, wxID_ANY, wxT("Auto Percent Used?"), wxDefaultPosition, wxDefaultSize, 0 );
	m_staticText334->Wrap( -1 );
	fgSizer1->Add( m_staticText334, 0, wxALIGN_CENTER_VERTICAL|wxALL, 5 );
	
	wxBoxSizer* bSizer2631;
	bSizer2631 = new wxBoxSizer( wxHORIZONTAL );
	
	AutoPercentUsedRadioYes = new wxRadioButton( ExpertPanel, wxID_ANY, wxT("Yes"), wxDefaultPosition, wxDefaultSize, wxRB_GROUP );
	bSizer2631->Add( AutoPercentUsedRadioYes, 0, wxALL, 5 );
	
	SphereClassificatonNoRadio1 = new wxRadioButton( ExpertPanel, wxID_ANY, wxT("No"), wxDefaultPosition, wxDefaultSize, 0 );
	bSizer2631->Add( SphereClassificatonNoRadio1, 0, wxALL, 5 );
	
	
	fgSizer1->Add( bSizer2631, 1, wxEXPAND, 5 );
	
	PercentUsedStaticText = new wxStaticText( ExpertPanel, wxID_ANY, wxT("\tPercent Used :"), wxDefaultPosition, wxDefaultSize, 0 );
	PercentUsedStaticText->Wrap( -1 );
	PercentUsedStaticText->Enable( false );
	
	fgSizer1->Add( PercentUsedStaticText, 0, wxALIGN_CENTER_VERTICAL|wxALL, 5 );
	
	PercentUsedTextCtrl = new NumericTextCtrl( ExpertPanel, wxID_ANY, wxT("100.00"), wxDefaultPosition, wxDefaultSize, 0 );
	PercentUsedTextCtrl->Enable( false );
	
	fgSizer1->Add( PercentUsedTextCtrl, 0, wxALL, 5 );
	
	
	InputSizer->Add( fgSizer1, 1, wxEXPAND, 5 );
	
	
	ExpertPanel->SetSizer( InputSizer );
	ExpertPanel->Layout();
	InputSizer->Fit( ExpertPanel );
	bSizer46->Add( ExpertPanel, 0, wxALL|wxEXPAND, 5 );
	
	InfoPanel = new wxPanel( this, wxID_ANY, wxDefaultPosition, wxDefaultSize, wxTAB_TRAVERSAL );
	wxBoxSizer* bSizer61;
	bSizer61 = new wxBoxSizer( wxVERTICAL );
	
	InfoText = new wxRichTextCtrl( InfoPanel, wxID_ANY, wxEmptyString, wxDefaultPosition, wxDefaultSize, wxTE_READONLY|wxHSCROLL|wxVSCROLL );
	bSizer61->Add( InfoText, 1, wxEXPAND | wxALL, 5 );
	
	
	InfoPanel->SetSizer( bSizer61 );
	InfoPanel->Layout();
	bSizer61->Fit( InfoPanel );
	bSizer46->Add( InfoPanel, 20, wxEXPAND | wxALL, 5 );
	
	
	bSizer43->Add( bSizer46, 1, wxEXPAND, 5 );
	
	m_staticline11 = new wxStaticLine( this, wxID_ANY, wxDefaultPosition, wxDefaultSize, wxLI_HORIZONTAL );
	bSizer43->Add( m_staticline11, 0, wxEXPAND | wxALL, 5 );
	
	wxBoxSizer* bSizer48;
	bSizer48 = new wxBoxSizer( wxHORIZONTAL );
	
	wxBoxSizer* bSizer70;
	bSizer70 = new wxBoxSizer( wxHORIZONTAL );
	
	wxBoxSizer* bSizer71;
	bSizer71 = new wxBoxSizer( wxVERTICAL );
	
	wxBoxSizer* bSizer55;
	bSizer55 = new wxBoxSizer( wxHORIZONTAL );
	
	
	bSizer71->Add( bSizer55, 0, wxALIGN_CENTER_HORIZONTAL, 5 );
	
	
	bSizer70->Add( bSizer71, 1, wxALIGN_CENTER_VERTICAL, 5 );
	
	wxBoxSizer* bSizer74;
	bSizer74 = new wxBoxSizer( wxVERTICAL );
	
	
	bSizer70->Add( bSizer74, 0, wxALIGN_CENTER_VERTICAL, 5 );
	
	
	bSizer48->Add( bSizer70, 1, wxEXPAND, 5 );
	
	ProgressPanel = new wxPanel( this, wxID_ANY, wxDefaultPosition, wxDefaultSize, wxTAB_TRAVERSAL );
	ProgressPanel->Hide();
	
	wxBoxSizer* bSizer57;
	bSizer57 = new wxBoxSizer( wxHORIZONTAL );
	
	wxBoxSizer* bSizer59;
	bSizer59 = new wxBoxSizer( wxHORIZONTAL );
	
	NumberConnectedText = new wxStaticText( ProgressPanel, wxID_ANY, wxT("o"), wxDefaultPosition, wxDefaultSize, 0 );
	NumberConnectedText->Wrap( -1 );
	bSizer59->Add( NumberConnectedText, 0, wxALIGN_CENTER|wxALIGN_CENTER_VERTICAL|wxALL, 5 );
	
	ProgressBar = new wxGauge( ProgressPanel, wxID_ANY, 100, wxDefaultPosition, wxDefaultSize, wxGA_HORIZONTAL );
	ProgressBar->SetValue( 0 ); 
	bSizer59->Add( ProgressBar, 100, wxALIGN_CENTER|wxALIGN_CENTER_HORIZONTAL|wxALIGN_CENTER_VERTICAL|wxALL|wxEXPAND, 5 );
	
	TimeRemainingText = new wxStaticText( ProgressPanel, wxID_ANY, wxT("Time Remaining : ???h:??m:??s   "), wxDefaultPosition, wxDefaultSize, wxALIGN_CENTRE );
	TimeRemainingText->Wrap( -1 );
	bSizer59->Add( TimeRemainingText, 0, wxALIGN_CENTER_VERTICAL|wxALIGN_RIGHT|wxALL, 5 );
	
	m_staticline60 = new wxStaticLine( ProgressPanel, wxID_ANY, wxDefaultPosition, wxDefaultSize, wxLI_HORIZONTAL|wxLI_VERTICAL );
	bSizer59->Add( m_staticline60, 0, wxEXPAND | wxALL, 5 );
	
	FinishButton = new wxButton( ProgressPanel, wxID_ANY, wxT("Finish"), wxDefaultPosition, wxDefaultSize, 0 );
	FinishButton->Hide();
	
	bSizer59->Add( FinishButton, 0, wxALIGN_CENTER_HORIZONTAL|wxALIGN_CENTER_VERTICAL|wxALL, 5 );
	
	CancelAlignmentButton = new wxButton( ProgressPanel, wxID_ANY, wxT("Terminate Job"), wxDefaultPosition, wxDefaultSize, 0 );
	bSizer59->Add( CancelAlignmentButton, 0, wxALIGN_CENTER_HORIZONTAL|wxALIGN_CENTER_VERTICAL|wxALL, 5 );
	
	
	bSizer57->Add( bSizer59, 1, wxEXPAND, 5 );
	
	
	ProgressPanel->SetSizer( bSizer57 );
	ProgressPanel->Layout();
	bSizer57->Fit( ProgressPanel );
	bSizer48->Add( ProgressPanel, 1, wxEXPAND | wxALL, 5 );
	
	StartPanel = new wxPanel( this, wxID_ANY, wxDefaultPosition, wxDefaultSize, wxTAB_TRAVERSAL );
	wxBoxSizer* bSizer58;
	bSizer58 = new wxBoxSizer( wxHORIZONTAL );
	
	wxBoxSizer* bSizer268;
	bSizer268 = new wxBoxSizer( wxVERTICAL );
	
	wxBoxSizer* bSizer267;
	bSizer267 = new wxBoxSizer( wxHORIZONTAL );
	
	RunProfileText = new wxStaticText( StartPanel, wxID_ANY, wxT("Classification Run Profile :"), wxDefaultPosition, wxDefaultSize, 0 );
	RunProfileText->Wrap( -1 );
	bSizer267->Add( RunProfileText, 20, wxALIGN_CENTER_VERTICAL|wxALL, 5 );
	
	RefinementRunProfileComboBox = new MemoryComboBox( StartPanel, wxID_ANY, wxEmptyString, wxDefaultPosition, wxDefaultSize, 0, NULL, wxCB_READONLY ); 
	bSizer267->Add( RefinementRunProfileComboBox, 50, wxALIGN_CENTER_VERTICAL|wxALL|wxEXPAND, 5 );
	
	
	bSizer268->Add( bSizer267, 50, wxEXPAND, 5 );
	
	wxBoxSizer* bSizer2671;
	bSizer2671 = new wxBoxSizer( wxHORIZONTAL );
	
	
	bSizer268->Add( bSizer2671, 0, wxEXPAND, 5 );
	
	
	bSizer58->Add( bSizer268, 50, wxEXPAND, 5 );
	
	wxBoxSizer* bSizer60;
	bSizer60 = new wxBoxSizer( wxVERTICAL );
	
	
	bSizer60->Add( 0, 0, 1, wxEXPAND, 5 );
	
	StartRefinementButton = new wxButton( StartPanel, wxID_ANY, wxT("Start Classification"), wxDefaultPosition, wxDefaultSize, 0 );
	bSizer60->Add( StartRefinementButton, 0, wxALL, 5 );
	
	
	bSizer58->Add( bSizer60, 50, wxEXPAND, 5 );
	
	
	StartPanel->SetSizer( bSizer58 );
	StartPanel->Layout();
	bSizer58->Fit( StartPanel );
	bSizer48->Add( StartPanel, 1, wxEXPAND | wxALL, 5 );
	
	
	bSizer43->Add( bSizer48, 0, wxEXPAND, 5 );
	
	
	this->SetSizer( bSizer43 );
	this->Layout();
	
	// Connect Events
	this->Connect( wxEVT_UPDATE_UI, wxUpdateUIEventHandler( Refine2DPanel::OnUpdateUI ) );
	ExpertToggleButton->Connect( wxEVT_COMMAND_TOGGLEBUTTON_CLICKED, wxCommandEventHandler( Refine2DPanel::OnExpertOptionsToggle ), NULL, this );
	ResetAllDefaultsButton->Connect( wxEVT_COMMAND_BUTTON_CLICKED, wxCommandEventHandler( Refine2DPanel::ResetAllDefaultsClick ), NULL, this );
	HighResolutionLimitStartTextCtrl->Connect( wxEVT_COMMAND_TEXT_UPDATED, wxCommandEventHandler( Refine2DPanel::OnHighResLimitChange ), NULL, this );
	HighResolutionLimitFinishTextCtrl->Connect( wxEVT_COMMAND_TEXT_UPDATED, wxCommandEventHandler( Refine2DPanel::OnHighResLimitChange ), NULL, this );
	InfoText->Connect( wxEVT_COMMAND_TEXT_URL, wxTextUrlEventHandler( Refine2DPanel::OnInfoURL ), NULL, this );
	FinishButton->Connect( wxEVT_COMMAND_BUTTON_CLICKED, wxCommandEventHandler( Refine2DPanel::FinishButtonClick ), NULL, this );
	CancelAlignmentButton->Connect( wxEVT_COMMAND_BUTTON_CLICKED, wxCommandEventHandler( Refine2DPanel::TerminateButtonClick ), NULL, this );
	StartRefinementButton->Connect( wxEVT_COMMAND_BUTTON_CLICKED, wxCommandEventHandler( Refine2DPanel::StartClassificationClick ), NULL, this );
}

Refine2DPanel::~Refine2DPanel()
{
	// Disconnect Events
	this->Disconnect( wxEVT_UPDATE_UI, wxUpdateUIEventHandler( Refine2DPanel::OnUpdateUI ) );
	ExpertToggleButton->Disconnect( wxEVT_COMMAND_TOGGLEBUTTON_CLICKED, wxCommandEventHandler( Refine2DPanel::OnExpertOptionsToggle ), NULL, this );
	ResetAllDefaultsButton->Disconnect( wxEVT_COMMAND_BUTTON_CLICKED, wxCommandEventHandler( Refine2DPanel::ResetAllDefaultsClick ), NULL, this );
	HighResolutionLimitStartTextCtrl->Disconnect( wxEVT_COMMAND_TEXT_UPDATED, wxCommandEventHandler( Refine2DPanel::OnHighResLimitChange ), NULL, this );
	HighResolutionLimitFinishTextCtrl->Disconnect( wxEVT_COMMAND_TEXT_UPDATED, wxCommandEventHandler( Refine2DPanel::OnHighResLimitChange ), NULL, this );
	InfoText->Disconnect( wxEVT_COMMAND_TEXT_URL, wxTextUrlEventHandler( Refine2DPanel::OnInfoURL ), NULL, this );
	FinishButton->Disconnect( wxEVT_COMMAND_BUTTON_CLICKED, wxCommandEventHandler( Refine2DPanel::FinishButtonClick ), NULL, this );
	CancelAlignmentButton->Disconnect( wxEVT_COMMAND_BUTTON_CLICKED, wxCommandEventHandler( Refine2DPanel::TerminateButtonClick ), NULL, this );
	StartRefinementButton->Disconnect( wxEVT_COMMAND_BUTTON_CLICKED, wxCommandEventHandler( Refine2DPanel::StartClassificationClick ), NULL, this );
	
}

RefinementResultsPanel::RefinementResultsPanel( wxWindow* parent, wxWindowID id, const wxPoint& pos, const wxSize& size, long style ) : wxPanel( parent, id, pos, size, style )
{
	wxBoxSizer* bSizer202;
	bSizer202 = new wxBoxSizer( wxVERTICAL );
	
	m_splitter7 = new wxSplitterWindow( this, wxID_ANY, wxDefaultPosition, wxDefaultSize, wxSP_3D );
	m_splitter7->SetSashGravity( 0.5 );
	m_splitter7->SetSashSize( 10 );
	m_splitter7->Connect( wxEVT_IDLE, wxIdleEventHandler( RefinementResultsPanel::m_splitter7OnIdle ), NULL, this );
	
	m_panel49 = new wxPanel( m_splitter7, wxID_ANY, wxDefaultPosition, wxDefaultSize, wxTAB_TRAVERSAL );
	wxBoxSizer* bSizer206;
	bSizer206 = new wxBoxSizer( wxVERTICAL );
	
	wxFlexGridSizer* fgSizer11;
	fgSizer11 = new wxFlexGridSizer( 0, 2, 0, 0 );
	fgSizer11->AddGrowableCol( 1 );
	fgSizer11->SetFlexibleDirection( wxBOTH );
	fgSizer11->SetNonFlexibleGrowMode( wxFLEX_GROWMODE_SPECIFIED );
	
	m_staticText284 = new wxStaticText( m_panel49, wxID_ANY, wxT("Select Refinement Package :"), wxDefaultPosition, wxDefaultSize, 0 );
	m_staticText284->Wrap( -1 );
	fgSizer11->Add( m_staticText284, 0, wxALIGN_CENTER_VERTICAL|wxALIGN_RIGHT|wxALL, 5 );
	
	RefinementPackageComboBox = new RefinementPackagePickerComboPanel( m_panel49, wxID_ANY, wxDefaultPosition, wxDefaultSize, wxTAB_TRAVERSAL );
	RefinementPackageComboBox->SetMinSize( wxSize( 350,-1 ) );
	RefinementPackageComboBox->SetMaxSize( wxSize( 350,-1 ) );
	
	fgSizer11->Add( RefinementPackageComboBox, 0, wxALIGN_CENTER_VERTICAL|wxALL|wxEXPAND, 5 );
	
	m_staticText285 = new wxStaticText( m_panel49, wxID_ANY, wxT("Select Input Parameters :"), wxDefaultPosition, wxDefaultSize, 0 );
	m_staticText285->Wrap( -1 );
	fgSizer11->Add( m_staticText285, 0, wxALIGN_CENTER_VERTICAL|wxALIGN_RIGHT|wxALL, 5 );
	
	InputParametersComboBox = new RefinementPickerComboPanel( m_panel49, wxID_ANY, wxDefaultPosition, wxDefaultSize, wxTAB_TRAVERSAL );
	InputParametersComboBox->SetMinSize( wxSize( 350,-1 ) );
	InputParametersComboBox->SetMaxSize( wxSize( 350,-1 ) );
	
	fgSizer11->Add( InputParametersComboBox, 0, wxALIGN_CENTER_VERTICAL|wxALL|wxEXPAND, 5 );
	
	
	bSizer206->Add( fgSizer11, 0, wxEXPAND, 5 );
	
	m_splitter16 = new wxSplitterWindow( m_panel49, wxID_ANY, wxDefaultPosition, wxDefaultSize, wxSP_3D );
	m_splitter16->SetSashGravity( 0.5 );
	m_splitter16->Connect( wxEVT_IDLE, wxIdleEventHandler( RefinementResultsPanel::m_splitter16OnIdle ), NULL, this );
	
	m_panel124 = new wxPanel( m_splitter16, wxID_ANY, wxDefaultPosition, wxDefaultSize, wxTAB_TRAVERSAL );
	wxBoxSizer* bSizer383;
	bSizer383 = new wxBoxSizer( wxVERTICAL );
	
	FSCPlotPanel = new MyFSCPanel( m_panel124, wxID_ANY, wxDefaultPosition, wxDefaultSize, wxTAB_TRAVERSAL );
	bSizer383->Add( FSCPlotPanel, 60, wxEXPAND | wxALL, 5 );
	
	
	m_panel124->SetSizer( bSizer383 );
	m_panel124->Layout();
	bSizer383->Fit( m_panel124 );
	m_panel125 = new wxPanel( m_splitter16, wxID_ANY, wxDefaultPosition, wxDefaultSize, wxTAB_TRAVERSAL );
	wxBoxSizer* bSizer384;
	bSizer384 = new wxBoxSizer( wxVERTICAL );
	
	wxBoxSizer* bSizer495;
	bSizer495 = new wxBoxSizer( wxVERTICAL );
	
	wxBoxSizer* bSizer497;
	bSizer497 = new wxBoxSizer( wxHORIZONTAL );
	
	m_staticText708 = new wxStaticText( m_panel125, wxID_ANY, wxT("Angular Distribution"), wxDefaultPosition, wxDefaultSize, 0 );
	m_staticText708->Wrap( -1 );
	m_staticText708->SetFont( wxFont( 10, 74, 90, 92, false, wxT("Sans") ) );
	
	bSizer497->Add( m_staticText708, 0, wxALIGN_BOTTOM|wxALL, 5 );
	
	
	bSizer497->Add( 0, 0, 1, wxEXPAND, 5 );
	
	m_staticline132 = new wxStaticLine( m_panel125, wxID_ANY, wxDefaultPosition, wxDefaultSize, wxLI_HORIZONTAL|wxLI_VERTICAL );
	bSizer497->Add( m_staticline132, 0, wxEXPAND | wxALL, 5 );
	
	ParametersDetailButton = new NoFocusBitmapButton( m_panel125, wxID_ANY, wxNullBitmap, wxDefaultPosition, wxDefaultSize, wxBU_AUTODRAW );
	ParametersDetailButton->SetDefault(); 
	bSizer497->Add( ParametersDetailButton, 0, wxLEFT|wxTOP, 5 );
	
	AngularPlotDetailsButton = new NoFocusBitmapButton( m_panel125, wxID_ANY, wxNullBitmap, wxDefaultPosition, wxDefaultSize, wxBU_AUTODRAW );
	AngularPlotDetailsButton->SetDefault(); 
	bSizer497->Add( AngularPlotDetailsButton, 0, wxRIGHT|wxTOP, 5 );
	
	
	bSizer495->Add( bSizer497, 0, wxEXPAND, 5 );
	
	m_staticline131 = new wxStaticLine( m_panel125, wxID_ANY, wxDefaultPosition, wxDefaultSize, wxLI_HORIZONTAL );
	bSizer495->Add( m_staticline131, 0, wxEXPAND | wxALL, 5 );
	
	AngularPlotPanel = new AngularDistributionPlotPanelHistogram( m_panel125, wxID_ANY, wxDefaultPosition, wxDefaultSize, wxTAB_TRAVERSAL );
	bSizer495->Add( AngularPlotPanel, 100, wxEXPAND | wxALL, 5 );
	
	
	bSizer384->Add( bSizer495, 1, wxEXPAND, 5 );
	
	
	m_panel125->SetSizer( bSizer384 );
	m_panel125->Layout();
	bSizer384->Fit( m_panel125 );
	m_splitter16->SplitHorizontally( m_panel124, m_panel125, 350 );
	bSizer206->Add( m_splitter16, 1, wxEXPAND, 5 );
	
	
	m_panel49->SetSizer( bSizer206 );
	m_panel49->Layout();
	bSizer206->Fit( m_panel49 );
	RightPanel = new wxPanel( m_splitter7, wxID_ANY, wxDefaultPosition, wxDefaultSize, wxTAB_TRAVERSAL );
	wxBoxSizer* bSizer203;
	bSizer203 = new wxBoxSizer( wxVERTICAL );
	
	wxBoxSizer* bSizer504;
	bSizer504 = new wxBoxSizer( wxVERTICAL );
	
	JobDetailsToggleButton = new wxToggleButton( RightPanel, wxID_ANY, wxT("Show Job Details"), wxDefaultPosition, wxDefaultSize, 0 );
	bSizer504->Add( JobDetailsToggleButton, 0, wxALL, 5 );
	
	
	bSizer203->Add( bSizer504, 0, wxEXPAND, 5 );
	
	m_staticline133 = new wxStaticLine( RightPanel, wxID_ANY, wxDefaultPosition, wxDefaultSize, wxLI_HORIZONTAL );
	bSizer203->Add( m_staticline133, 0, wxEXPAND | wxALL, 5 );
	
	JobDetailsPanel = new wxPanel( RightPanel, wxID_ANY, wxDefaultPosition, wxDefaultSize, wxTAB_TRAVERSAL );
	JobDetailsPanel->Hide();
	
	wxBoxSizer* bSizer270;
	bSizer270 = new wxBoxSizer( wxVERTICAL );
	
	wxBoxSizer* bSizer101;
	bSizer101 = new wxBoxSizer( wxVERTICAL );
	
	InfoSizer = new wxFlexGridSizer( 0, 6, 0, 0 );
	InfoSizer->SetFlexibleDirection( wxBOTH );
	InfoSizer->SetNonFlexibleGrowMode( wxFLEX_GROWMODE_SPECIFIED );
	
	m_staticText72 = new wxStaticText( JobDetailsPanel, wxID_ANY, wxT("Refinement ID :"), wxDefaultPosition, wxDefaultSize, 0 );
	m_staticText72->Wrap( -1 );
	m_staticText72->SetFont( wxFont( 10, 74, 90, 92, false, wxT("Sans") ) );
	
	InfoSizer->Add( m_staticText72, 0, wxALIGN_RIGHT|wxALL, 5 );
	
	RefinementIDStaticText = new wxStaticText( JobDetailsPanel, wxID_ANY, wxEmptyString, wxDefaultPosition, wxDefaultSize, 0 );
	RefinementIDStaticText->Wrap( -1 );
	InfoSizer->Add( RefinementIDStaticText, 0, wxALIGN_LEFT|wxALL, 5 );
	
	m_staticText74 = new wxStaticText( JobDetailsPanel, wxID_ANY, wxT("Date of Run :"), wxDefaultPosition, wxDefaultSize, 0 );
	m_staticText74->Wrap( -1 );
	m_staticText74->SetFont( wxFont( 10, 74, 90, 92, false, wxT("Sans") ) );
	
	InfoSizer->Add( m_staticText74, 0, wxALIGN_RIGHT|wxALL, 5 );
	
	DateOfRunStaticText = new wxStaticText( JobDetailsPanel, wxID_ANY, wxEmptyString, wxDefaultPosition, wxDefaultSize, 0 );
	DateOfRunStaticText->Wrap( -1 );
	InfoSizer->Add( DateOfRunStaticText, 0, wxALL, 5 );
	
	m_staticText93 = new wxStaticText( JobDetailsPanel, wxID_ANY, wxT("Time Of Run :"), wxDefaultPosition, wxDefaultSize, 0 );
	m_staticText93->Wrap( -1 );
	m_staticText93->SetFont( wxFont( 10, 74, 90, 92, false, wxT("Sans") ) );
	
	InfoSizer->Add( m_staticText93, 0, wxALIGN_RIGHT|wxALL, 5 );
	
	TimeOfRunStaticText = new wxStaticText( JobDetailsPanel, wxID_ANY, wxEmptyString, wxDefaultPosition, wxDefaultSize, 0 );
	TimeOfRunStaticText->Wrap( -1 );
	InfoSizer->Add( TimeOfRunStaticText, 0, wxALIGN_LEFT|wxALL, 5 );
	
	m_staticText785 = new wxStaticText( JobDetailsPanel, wxID_ANY, wxT("Percent Used :"), wxDefaultPosition, wxDefaultSize, 0 );
	m_staticText785->Wrap( -1 );
	m_staticText785->SetFont( wxFont( 10, 74, 90, 92, false, wxT("Sans") ) );
	
	InfoSizer->Add( m_staticText785, 0, wxALIGN_RIGHT|wxALL, 5 );
	
	PercentUsedStaticText = new wxStaticText( JobDetailsPanel, wxID_ANY, wxEmptyString, wxDefaultPosition, wxDefaultSize, 0 );
	PercentUsedStaticText->Wrap( -1 );
	InfoSizer->Add( PercentUsedStaticText, 0, wxALL, 5 );
	
	m_staticText83 = new wxStaticText( JobDetailsPanel, wxID_ANY, wxT("Ref. Volume ID :"), wxDefaultPosition, wxDefaultSize, 0 );
	m_staticText83->Wrap( -1 );
	m_staticText83->SetFont( wxFont( 10, 74, 90, 92, false, wxT("Sans") ) );
	
	InfoSizer->Add( m_staticText83, 0, wxALIGN_RIGHT|wxALL, 5 );
	
	ReferenceVolumeIDStaticText = new wxStaticText( JobDetailsPanel, wxID_ANY, wxEmptyString, wxDefaultPosition, wxDefaultSize, 0 );
	ReferenceVolumeIDStaticText->Wrap( -1 );
	InfoSizer->Add( ReferenceVolumeIDStaticText, 0, wxALIGN_LEFT|wxALL, 5 );
	
	m_staticText82 = new wxStaticText( JobDetailsPanel, wxID_ANY, wxT("Ref. Refinement ID :"), wxDefaultPosition, wxDefaultSize, 0 );
	m_staticText82->Wrap( -1 );
	m_staticText82->SetFont( wxFont( 10, 74, 90, 92, false, wxT("Sans") ) );
	
	InfoSizer->Add( m_staticText82, 0, wxALIGN_RIGHT|wxALL, 5 );
	
	ReferenceRefinementIDStaticText = new wxStaticText( JobDetailsPanel, wxID_ANY, wxEmptyString, wxDefaultPosition, wxDefaultSize, 0 );
	ReferenceRefinementIDStaticText->Wrap( -1 );
	InfoSizer->Add( ReferenceRefinementIDStaticText, 0, wxALIGN_LEFT|wxALL, 5 );
	
	m_staticText85 = new wxStaticText( JobDetailsPanel, wxID_ANY, wxT("Low Res. Limit :"), wxDefaultPosition, wxDefaultSize, 0 );
	m_staticText85->Wrap( -1 );
	m_staticText85->SetFont( wxFont( 10, 74, 90, 92, false, wxT("Sans") ) );
	
	InfoSizer->Add( m_staticText85, 0, wxALIGN_RIGHT|wxALL, 5 );
	
	LowResLimitStaticText = new wxStaticText( JobDetailsPanel, wxID_ANY, wxEmptyString, wxDefaultPosition, wxDefaultSize, 0 );
	LowResLimitStaticText->Wrap( -1 );
	InfoSizer->Add( LowResLimitStaticText, 0, wxALIGN_LEFT|wxALL, 5 );
	
	m_staticText87 = new wxStaticText( JobDetailsPanel, wxID_ANY, wxT("High Res. Limit :"), wxDefaultPosition, wxDefaultSize, 0 );
	m_staticText87->Wrap( -1 );
	m_staticText87->SetFont( wxFont( 10, 74, 90, 92, false, wxT("Sans") ) );
	
	InfoSizer->Add( m_staticText87, 0, wxALIGN_RIGHT|wxALL, 5 );
	
	HighResLimitStaticText = new wxStaticText( JobDetailsPanel, wxID_ANY, wxEmptyString, wxDefaultPosition, wxDefaultSize, 0 );
	HighResLimitStaticText->Wrap( -1 );
	InfoSizer->Add( HighResLimitStaticText, 0, wxALIGN_LEFT|wxALL, 5 );
	
	m_staticText89 = new wxStaticText( JobDetailsPanel, wxID_ANY, wxT("Mask Radius :"), wxDefaultPosition, wxDefaultSize, 0 );
	m_staticText89->Wrap( -1 );
	m_staticText89->SetFont( wxFont( 10, 74, 90, 92, false, wxT("Sans") ) );
	
	InfoSizer->Add( m_staticText89, 0, wxALIGN_RIGHT|wxALL, 5 );
	
	MaskRadiusStaticText = new wxStaticText( JobDetailsPanel, wxID_ANY, wxEmptyString, wxDefaultPosition, wxDefaultSize, 0 );
	MaskRadiusStaticText->Wrap( -1 );
	InfoSizer->Add( MaskRadiusStaticText, 0, wxALIGN_LEFT|wxALL, 5 );
	
	m_staticText777 = new wxStaticText( JobDetailsPanel, wxID_ANY, wxT("Signed CC Res. Limit :"), wxDefaultPosition, wxDefaultSize, 0 );
	m_staticText777->Wrap( -1 );
	m_staticText777->SetFont( wxFont( 10, 74, 90, 92, false, wxT("Sans") ) );
	
	InfoSizer->Add( m_staticText777, 0, wxALIGN_RIGHT|wxALL, 5 );
	
	SignedCCResLimitStaticText = new wxStaticText( JobDetailsPanel, wxID_ANY, wxEmptyString, wxDefaultPosition, wxDefaultSize, 0 );
	SignedCCResLimitStaticText->Wrap( -1 );
	InfoSizer->Add( SignedCCResLimitStaticText, 0, wxALL, 5 );
	
	m_staticText779 = new wxStaticText( JobDetailsPanel, wxID_ANY, wxT("Global Res. Limit :"), wxDefaultPosition, wxDefaultSize, 0 );
	m_staticText779->Wrap( -1 );
	m_staticText779->SetFont( wxFont( 10, 74, 90, 92, false, wxT("Sans") ) );
	
	InfoSizer->Add( m_staticText779, 0, wxALIGN_RIGHT|wxALL, 5 );
	
	GlobalResLimitStaticText = new wxStaticText( JobDetailsPanel, wxID_ANY, wxEmptyString, wxDefaultPosition, wxDefaultSize, 0 );
	GlobalResLimitStaticText->Wrap( -1 );
	InfoSizer->Add( GlobalResLimitStaticText, 0, wxALL, 5 );
	
	m_staticText781 = new wxStaticText( JobDetailsPanel, wxID_ANY, wxT("Global Mask Radius :"), wxDefaultPosition, wxDefaultSize, 0 );
	m_staticText781->Wrap( -1 );
	m_staticText781->SetFont( wxFont( 10, 74, 90, 92, false, wxT("Sans") ) );
	
	InfoSizer->Add( m_staticText781, 0, wxALIGN_RIGHT|wxALL, 5 );
	
	GlobalMaskRadiusStaticText = new wxStaticText( JobDetailsPanel, wxID_ANY, wxEmptyString, wxDefaultPosition, wxDefaultSize, 0 );
	GlobalMaskRadiusStaticText->Wrap( -1 );
	InfoSizer->Add( GlobalMaskRadiusStaticText, 0, wxALL, 5 );
	
	m_staticText783 = new wxStaticText( JobDetailsPanel, wxID_ANY, wxT("No. Results Refined :"), wxDefaultPosition, wxDefaultSize, 0 );
	m_staticText783->Wrap( -1 );
	m_staticText783->SetFont( wxFont( 10, 74, 90, 92, false, wxT("Sans") ) );
	
	InfoSizer->Add( m_staticText783, 0, wxALIGN_RIGHT|wxALL, 5 );
	
	NumberResultsRefinedStaticText = new wxStaticText( JobDetailsPanel, wxID_ANY, wxEmptyString, wxDefaultPosition, wxDefaultSize, 0 );
	NumberResultsRefinedStaticText->Wrap( -1 );
	InfoSizer->Add( NumberResultsRefinedStaticText, 0, wxALL, 5 );
	
	m_staticText91 = new wxStaticText( JobDetailsPanel, wxID_ANY, wxT("Angular Search Step :"), wxDefaultPosition, wxDefaultSize, 0 );
	m_staticText91->Wrap( -1 );
	m_staticText91->SetFont( wxFont( 10, 74, 90, 92, false, wxT("Sans") ) );
	
	InfoSizer->Add( m_staticText91, 0, wxALIGN_RIGHT|wxALL, 5 );
	
	AngularSearchStepStaticText = new wxStaticText( JobDetailsPanel, wxID_ANY, wxEmptyString, wxDefaultPosition, wxDefaultSize, 0 );
	AngularSearchStepStaticText->Wrap( -1 );
	InfoSizer->Add( AngularSearchStepStaticText, 0, wxALIGN_LEFT|wxALL, 5 );
	
	m_staticText79 = new wxStaticText( JobDetailsPanel, wxID_ANY, wxT("Search Range X :"), wxDefaultPosition, wxDefaultSize, 0 );
	m_staticText79->Wrap( -1 );
	m_staticText79->SetFont( wxFont( 10, 74, 90, 92, false, wxT("Sans") ) );
	
	InfoSizer->Add( m_staticText79, 0, wxALIGN_RIGHT|wxALL, 5 );
	
	SearchRangeXStaticText = new wxStaticText( JobDetailsPanel, wxID_ANY, wxEmptyString, wxDefaultPosition, wxDefaultSize, 0 );
	SearchRangeXStaticText->Wrap( -1 );
	InfoSizer->Add( SearchRangeXStaticText, 0, wxALIGN_LEFT|wxALL, 5 );
	
	m_staticText99 = new wxStaticText( JobDetailsPanel, wxID_ANY, wxT("Search Range Y :"), wxDefaultPosition, wxDefaultSize, 0 );
	m_staticText99->Wrap( -1 );
	m_staticText99->SetFont( wxFont( 10, 74, 90, 92, false, wxT("Sans") ) );
	
	InfoSizer->Add( m_staticText99, 0, wxALIGN_RIGHT|wxALL, 5 );
	
	SearchRangeYStaticText = new wxStaticText( JobDetailsPanel, wxID_ANY, wxEmptyString, wxDefaultPosition, wxDefaultSize, 0 );
	SearchRangeYStaticText->Wrap( -1 );
	InfoSizer->Add( SearchRangeYStaticText, 0, wxALIGN_LEFT|wxALL, 5 );
	
	m_staticText95 = new wxStaticText( JobDetailsPanel, wxID_ANY, wxT("Class. Res. Limit :"), wxDefaultPosition, wxDefaultSize, 0 );
	m_staticText95->Wrap( -1 );
	m_staticText95->SetFont( wxFont( 10, 74, 90, 92, false, wxT("Sans") ) );
	
	InfoSizer->Add( m_staticText95, 0, wxALIGN_RIGHT|wxALL, 5 );
	
	ClassificationResLimitStaticText = new wxStaticText( JobDetailsPanel, wxID_ANY, wxEmptyString, wxDefaultPosition, wxDefaultSize, 0 );
	ClassificationResLimitStaticText->Wrap( -1 );
	InfoSizer->Add( ClassificationResLimitStaticText, 0, wxALIGN_LEFT|wxALL, 5 );
	
	LargeAstigExpectedLabel = new wxStaticText( JobDetailsPanel, wxID_ANY, wxT("Focus Classify? :"), wxDefaultPosition, wxDefaultSize, 0 );
	LargeAstigExpectedLabel->Wrap( -1 );
	LargeAstigExpectedLabel->SetFont( wxFont( 10, 74, 90, 92, false, wxT("Sans") ) );
	
	InfoSizer->Add( LargeAstigExpectedLabel, 0, wxALIGN_RIGHT|wxALL, 5 );
	
	ShouldFocusClassifyStaticText = new wxStaticText( JobDetailsPanel, wxID_ANY, wxEmptyString, wxDefaultPosition, wxDefaultSize, 0 );
	ShouldFocusClassifyStaticText->Wrap( -1 );
	InfoSizer->Add( ShouldFocusClassifyStaticText, 0, wxALL, 5 );
	
	ToleratedAstigLabel = new wxStaticText( JobDetailsPanel, wxID_ANY, wxT("Sphere X Co-ord :"), wxDefaultPosition, wxDefaultSize, 0 );
	ToleratedAstigLabel->Wrap( -1 );
	ToleratedAstigLabel->SetFont( wxFont( 10, 74, 90, 92, false, wxT("Sans") ) );
	
	InfoSizer->Add( ToleratedAstigLabel, 0, wxALIGN_RIGHT|wxALL, 5 );
	
	SphereXCoordStaticText = new wxStaticText( JobDetailsPanel, wxID_ANY, wxEmptyString, wxDefaultPosition, wxDefaultSize, 0 );
	SphereXCoordStaticText->Wrap( -1 );
	InfoSizer->Add( SphereXCoordStaticText, 0, wxALIGN_LEFT|wxALL, 5 );
	
	NumberOfAveragedFramesLabel = new wxStaticText( JobDetailsPanel, wxID_ANY, wxT("Sphere Y Co-ord :"), wxDefaultPosition, wxDefaultSize, 0 );
	NumberOfAveragedFramesLabel->Wrap( -1 );
	NumberOfAveragedFramesLabel->SetFont( wxFont( 10, 74, 90, 92, false, wxT("Sans") ) );
	
	InfoSizer->Add( NumberOfAveragedFramesLabel, 0, wxALIGN_RIGHT|wxALL, 5 );
	
	SphereYCoordStaticText = new wxStaticText( JobDetailsPanel, wxID_ANY, wxEmptyString, wxDefaultPosition, wxDefaultSize, 0 );
	SphereYCoordStaticText->Wrap( -1 );
	InfoSizer->Add( SphereYCoordStaticText, 0, wxALL, 5 );
	
	m_staticText787 = new wxStaticText( JobDetailsPanel, wxID_ANY, wxT("Sphere Z Co-ord :"), wxDefaultPosition, wxDefaultSize, 0 );
	m_staticText787->Wrap( -1 );
	m_staticText787->SetFont( wxFont( 10, 74, 90, 92, false, wxT("Sans") ) );
	
	InfoSizer->Add( m_staticText787, 0, wxALIGN_RIGHT|wxALL, 5 );
	
	SphereZCoordStaticText = new wxStaticText( JobDetailsPanel, wxID_ANY, wxEmptyString, wxDefaultPosition, wxDefaultSize, 0 );
	SphereZCoordStaticText->Wrap( -1 );
	InfoSizer->Add( SphereZCoordStaticText, 0, wxALL, 5 );
	
	m_staticText789 = new wxStaticText( JobDetailsPanel, wxID_ANY, wxT("Sphere Radius :"), wxDefaultPosition, wxDefaultSize, 0 );
	m_staticText789->Wrap( -1 );
	m_staticText789->SetFont( wxFont( 10, 74, 90, 92, false, wxT("Sans") ) );
	
	InfoSizer->Add( m_staticText789, 0, wxALIGN_RIGHT|wxALL, 5 );
	
	SphereRadiusStaticText = new wxStaticText( JobDetailsPanel, wxID_ANY, wxEmptyString, wxDefaultPosition, wxDefaultSize, 0 );
	SphereRadiusStaticText->Wrap( -1 );
	InfoSizer->Add( SphereRadiusStaticText, 0, wxALL, 5 );
	
	m_staticText791 = new wxStaticText( JobDetailsPanel, wxID_ANY, wxT("Refine CTF? :"), wxDefaultPosition, wxDefaultSize, 0 );
	m_staticText791->Wrap( -1 );
	m_staticText791->SetFont( wxFont( 10, 74, 90, 92, false, wxT("Sans") ) );
	
	InfoSizer->Add( m_staticText791, 0, wxALIGN_RIGHT|wxALL, 5 );
	
	ShouldRefineCTFStaticText = new wxStaticText( JobDetailsPanel, wxID_ANY, wxEmptyString, wxDefaultPosition, wxDefaultSize, 0 );
	ShouldRefineCTFStaticText->Wrap( -1 );
	InfoSizer->Add( ShouldRefineCTFStaticText, 0, wxALL, 5 );
	
	m_staticText793 = new wxStaticText( JobDetailsPanel, wxID_ANY, wxT("Defocus Search Range :"), wxDefaultPosition, wxDefaultSize, 0 );
	m_staticText793->Wrap( -1 );
	m_staticText793->SetFont( wxFont( 10, 74, 90, 92, false, wxT("Sans") ) );
	
	InfoSizer->Add( m_staticText793, 0, wxALIGN_RIGHT|wxALL, 5 );
	
	DefocusSearchRangeStaticText = new wxStaticText( JobDetailsPanel, wxID_ANY, wxEmptyString, wxDefaultPosition, wxDefaultSize, 0 );
	DefocusSearchRangeStaticText->Wrap( -1 );
	InfoSizer->Add( DefocusSearchRangeStaticText, 0, wxALL, 5 );
	
	m_staticText795 = new wxStaticText( JobDetailsPanel, wxID_ANY, wxT("Defocus Search Step :"), wxDefaultPosition, wxDefaultSize, 0 );
	m_staticText795->Wrap( -1 );
	m_staticText795->SetFont( wxFont( 10, 74, 90, 92, false, wxT("Sans") ) );
	
	InfoSizer->Add( m_staticText795, 0, wxALIGN_RIGHT|wxALL, 5 );
	
	DefocusSearchStepStaticText = new wxStaticText( JobDetailsPanel, wxID_ANY, wxEmptyString, wxDefaultPosition, wxDefaultSize, 0 );
	DefocusSearchStepStaticText->Wrap( -1 );
	InfoSizer->Add( DefocusSearchStepStaticText, 0, wxALL, 5 );
	
	m_staticText797 = new wxStaticText( JobDetailsPanel, wxID_ANY, wxT("AutoMask? :"), wxDefaultPosition, wxDefaultSize, 0 );
	m_staticText797->Wrap( -1 );
	m_staticText797->SetFont( wxFont( 10, 74, 90, 92, false, wxT("Sans") ) );
	
	InfoSizer->Add( m_staticText797, 0, wxALIGN_RIGHT|wxALL, 5 );
	
	ShouldAutoMaskStaticText = new wxStaticText( JobDetailsPanel, wxID_ANY, wxEmptyString, wxDefaultPosition, wxDefaultSize, 0 );
	ShouldAutoMaskStaticText->Wrap( -1 );
	InfoSizer->Add( ShouldAutoMaskStaticText, 0, wxALL, 5 );
	
	m_staticText799 = new wxStaticText( JobDetailsPanel, wxID_ANY, wxT("Also Refine Input? :"), wxDefaultPosition, wxDefaultSize, 0 );
	m_staticText799->Wrap( -1 );
	m_staticText799->SetFont( wxFont( 10, 74, 90, 92, false, wxT("Sans") ) );
	
	InfoSizer->Add( m_staticText799, 0, wxALIGN_RIGHT|wxALL, 5 );
	
	RefineInputParamsStaticText = new wxStaticText( JobDetailsPanel, wxID_ANY, wxEmptyString, wxDefaultPosition, wxDefaultSize, 0 );
	RefineInputParamsStaticText->Wrap( -1 );
	InfoSizer->Add( RefineInputParamsStaticText, 0, wxALL, 5 );
	
	m_staticText801 = new wxStaticText( JobDetailsPanel, wxID_ANY, wxT("Use Supplied Mask? :"), wxDefaultPosition, wxDefaultSize, 0 );
	m_staticText801->Wrap( -1 );
	m_staticText801->SetFont( wxFont( 10, 74, 90, 92, false, wxT("Sans") ) );
	
	InfoSizer->Add( m_staticText801, 0, wxALIGN_RIGHT|wxALL, 5 );
	
	UseSuppliedMaskStaticText = new wxStaticText( JobDetailsPanel, wxID_ANY, wxEmptyString, wxDefaultPosition, wxDefaultSize, 0 );
	UseSuppliedMaskStaticText->Wrap( -1 );
	InfoSizer->Add( UseSuppliedMaskStaticText, 0, wxALL, 5 );
	
	m_staticText803 = new wxStaticText( JobDetailsPanel, wxID_ANY, wxT("Mask Asset ID :"), wxDefaultPosition, wxDefaultSize, 0 );
	m_staticText803->Wrap( -1 );
	m_staticText803->SetFont( wxFont( 10, 74, 90, 92, false, wxT("Sans") ) );
	
	InfoSizer->Add( m_staticText803, 0, wxALIGN_RIGHT|wxALL, 5 );
	
	MaskAssetIDStaticText = new wxStaticText( JobDetailsPanel, wxID_ANY, wxEmptyString, wxDefaultPosition, wxDefaultSize, 0 );
	MaskAssetIDStaticText->Wrap( -1 );
	InfoSizer->Add( MaskAssetIDStaticText, 0, wxALL, 5 );
	
	m_staticText805 = new wxStaticText( JobDetailsPanel, wxID_ANY, wxT("Mask Edge Width :"), wxDefaultPosition, wxDefaultSize, 0 );
	m_staticText805->Wrap( -1 );
	m_staticText805->SetFont( wxFont( 10, 74, 90, 92, false, wxT("Sans") ) );
	
	InfoSizer->Add( m_staticText805, 0, wxALIGN_RIGHT|wxALL, 5 );
	
	MaskEdgeWidthStaticText = new wxStaticText( JobDetailsPanel, wxID_ANY, wxEmptyString, wxDefaultPosition, wxDefaultSize, 0 );
	MaskEdgeWidthStaticText->Wrap( -1 );
	InfoSizer->Add( MaskEdgeWidthStaticText, 0, wxALL, 5 );
	
	m_staticText807 = new wxStaticText( JobDetailsPanel, wxID_ANY, wxT("Mask Out. Weight :"), wxDefaultPosition, wxDefaultSize, 0 );
	m_staticText807->Wrap( -1 );
	m_staticText807->SetFont( wxFont( 10, 74, 90, 92, false, wxT("Sans") ) );
	
	InfoSizer->Add( m_staticText807, 0, wxALIGN_RIGHT|wxALL, 5 );
	
	MaskOutsideWeightStaticText = new wxStaticText( JobDetailsPanel, wxID_ANY, wxEmptyString, wxDefaultPosition, wxDefaultSize, 0 );
	MaskOutsideWeightStaticText->Wrap( -1 );
	InfoSizer->Add( MaskOutsideWeightStaticText, 0, wxALL, 5 );
	
	m_staticText809 = new wxStaticText( JobDetailsPanel, wxID_ANY, wxT("Filter Out. Mask? :"), wxDefaultPosition, wxDefaultSize, 0 );
	m_staticText809->Wrap( -1 );
	m_staticText809->SetFont( wxFont( 10, 74, 90, 92, false, wxT("Sans") ) );
	
	InfoSizer->Add( m_staticText809, 0, wxALIGN_RIGHT|wxALL, 5 );
	
	ShouldFilterOutsideMaskStaticText = new wxStaticText( JobDetailsPanel, wxID_ANY, wxEmptyString, wxDefaultPosition, wxDefaultSize, 0 );
	ShouldFilterOutsideMaskStaticText->Wrap( -1 );
	InfoSizer->Add( ShouldFilterOutsideMaskStaticText, 0, wxALL, 5 );
	
	m_staticText811 = new wxStaticText( JobDetailsPanel, wxID_ANY, wxT("Mask Filter Res. :"), wxDefaultPosition, wxDefaultSize, 0 );
	m_staticText811->Wrap( -1 );
	m_staticText811->SetFont( wxFont( 10, 74, 90, 92, false, wxT("Sans") ) );
	
	InfoSizer->Add( m_staticText811, 0, wxALIGN_RIGHT|wxALL, 5 );
	
	MaskFilterResolutionStaticText = new wxStaticText( JobDetailsPanel, wxID_ANY, wxEmptyString, wxDefaultPosition, wxDefaultSize, 0 );
	MaskFilterResolutionStaticText->Wrap( -1 );
	InfoSizer->Add( MaskFilterResolutionStaticText, 0, wxALL, 5 );
	
	m_staticText813 = new wxStaticText( JobDetailsPanel, wxID_ANY, wxT("Reconstruction ID :"), wxDefaultPosition, wxDefaultSize, 0 );
	m_staticText813->Wrap( -1 );
	m_staticText813->SetFont( wxFont( 10, 74, 90, 92, false, wxT("Sans") ) );
	
	InfoSizer->Add( m_staticText813, 0, wxALIGN_RIGHT|wxALL, 5 );
	
	ReconstructionIDStaticText = new wxStaticText( JobDetailsPanel, wxID_ANY, wxEmptyString, wxDefaultPosition, wxDefaultSize, 0 );
	ReconstructionIDStaticText->Wrap( -1 );
	InfoSizer->Add( ReconstructionIDStaticText, 0, wxALL, 5 );
	
	m_staticText815 = new wxStaticText( JobDetailsPanel, wxID_ANY, wxT("Inner Mask Rad. :"), wxDefaultPosition, wxDefaultSize, 0 );
	m_staticText815->Wrap( -1 );
	m_staticText815->SetFont( wxFont( 10, 74, 90, 92, false, wxT("Sans") ) );
	
	InfoSizer->Add( m_staticText815, 0, wxALIGN_RIGHT|wxALL, 5 );
	
	InnerMaskRadiusStaticText = new wxStaticText( JobDetailsPanel, wxID_ANY, wxEmptyString, wxDefaultPosition, wxDefaultSize, 0 );
	InnerMaskRadiusStaticText->Wrap( -1 );
	InfoSizer->Add( InnerMaskRadiusStaticText, 0, wxALL, 5 );
	
	m_staticText817 = new wxStaticText( JobDetailsPanel, wxID_ANY, wxT("Outer Mask Rad. :"), wxDefaultPosition, wxDefaultSize, 0 );
	m_staticText817->Wrap( -1 );
	m_staticText817->SetFont( wxFont( 10, 74, 90, 92, false, wxT("Sans") ) );
	
	InfoSizer->Add( m_staticText817, 0, wxALIGN_RIGHT|wxALL, 5 );
	
	OuterMaskRadiusStaticText = new wxStaticText( JobDetailsPanel, wxID_ANY, wxEmptyString, wxDefaultPosition, wxDefaultSize, 0 );
	OuterMaskRadiusStaticText->Wrap( -1 );
	InfoSizer->Add( OuterMaskRadiusStaticText, 0, wxALL, 5 );
	
	m_staticText820 = new wxStaticText( JobDetailsPanel, wxID_ANY, wxT("Res. Cut-Off :"), wxDefaultPosition, wxDefaultSize, 0 );
	m_staticText820->Wrap( -1 );
	m_staticText820->SetFont( wxFont( 10, 74, 90, 92, false, wxT("Sans") ) );
	
	InfoSizer->Add( m_staticText820, 0, wxALIGN_RIGHT|wxALL, 5 );
	
	ResolutionCutOffStaticText = new wxStaticText( JobDetailsPanel, wxID_ANY, wxEmptyString, wxDefaultPosition, wxDefaultSize, 0 );
	ResolutionCutOffStaticText->Wrap( -1 );
	InfoSizer->Add( ResolutionCutOffStaticText, 0, wxALL, 5 );
	
	Score = new wxStaticText( JobDetailsPanel, wxID_ANY, wxT("Weight Constant :"), wxDefaultPosition, wxDefaultSize, 0 );
	Score->Wrap( -1 );
	Score->SetFont( wxFont( 10, 74, 90, 92, false, wxT("Sans") ) );
	
	InfoSizer->Add( Score, 0, wxALIGN_RIGHT|wxALL, 5 );
	
	ScoreWeightConstantStaticText = new wxStaticText( JobDetailsPanel, wxID_ANY, wxEmptyString, wxDefaultPosition, wxDefaultSize, 0 );
	ScoreWeightConstantStaticText->Wrap( -1 );
	InfoSizer->Add( ScoreWeightConstantStaticText, 0, wxALL, 5 );
	
	m_staticText823 = new wxStaticText( JobDetailsPanel, wxID_ANY, wxT("Adjust Scores? :"), wxDefaultPosition, wxDefaultSize, 0 );
	m_staticText823->Wrap( -1 );
	m_staticText823->SetFont( wxFont( 10, 74, 90, 92, false, wxT("Sans") ) );
	
	InfoSizer->Add( m_staticText823, 0, wxALIGN_RIGHT|wxALL, 5 );
	
	AdjustScoresStaticText = new wxStaticText( JobDetailsPanel, wxID_ANY, wxEmptyString, wxDefaultPosition, wxDefaultSize, 0 );
	AdjustScoresStaticText->Wrap( -1 );
	InfoSizer->Add( AdjustScoresStaticText, 0, wxALL, 5 );
	
	m_staticText825 = new wxStaticText( JobDetailsPanel, wxID_ANY, wxT("Crop Images? :"), wxDefaultPosition, wxDefaultSize, 0 );
	m_staticText825->Wrap( -1 );
	m_staticText825->SetFont( wxFont( 10, 74, 90, 92, false, wxT("Sans") ) );
	
	InfoSizer->Add( m_staticText825, 0, wxALIGN_RIGHT|wxALL, 5 );
	
	ShouldCropImagesStaticText = new wxStaticText( JobDetailsPanel, wxID_ANY, wxEmptyString, wxDefaultPosition, wxDefaultSize, 0 );
	ShouldCropImagesStaticText->Wrap( -1 );
	InfoSizer->Add( ShouldCropImagesStaticText, 0, wxALL, 5 );
	
	m_staticText827 = new wxStaticText( JobDetailsPanel, wxID_ANY, wxT("Likelihood Blur? :"), wxDefaultPosition, wxDefaultSize, 0 );
	m_staticText827->Wrap( -1 );
	m_staticText827->SetFont( wxFont( 10, 74, 90, 92, false, wxT("Sans") ) );
	
	InfoSizer->Add( m_staticText827, 0, wxALIGN_RIGHT|wxALL, 5 );
	
	ShouldLikelihoodBlurStaticText = new wxStaticText( JobDetailsPanel, wxID_ANY, wxEmptyString, wxDefaultPosition, wxDefaultSize, 0 );
	ShouldLikelihoodBlurStaticText->Wrap( -1 );
	InfoSizer->Add( ShouldLikelihoodBlurStaticText, 0, wxALL, 5 );
	
	m_staticText829 = new wxStaticText( JobDetailsPanel, wxID_ANY, wxT("Smoothing Factor :"), wxDefaultPosition, wxDefaultSize, 0 );
	m_staticText829->Wrap( -1 );
	m_staticText829->SetFont( wxFont( 10, 74, 90, 92, false, wxT("Sans") ) );
	
	InfoSizer->Add( m_staticText829, 0, wxALIGN_RIGHT|wxALL, 5 );
	
	SmoothingFactorStaticText = new wxStaticText( JobDetailsPanel, wxID_ANY, wxEmptyString, wxDefaultPosition, wxDefaultSize, 0 );
	SmoothingFactorStaticText->Wrap( -1 );
	InfoSizer->Add( SmoothingFactorStaticText, 0, wxALL, 5 );
	
	
	bSizer101->Add( InfoSizer, 1, wxEXPAND, 5 );
	
	m_staticline30 = new wxStaticLine( JobDetailsPanel, wxID_ANY, wxDefaultPosition, wxDefaultSize, wxLI_HORIZONTAL );
	bSizer101->Add( m_staticline30, 0, wxEXPAND | wxALL, 5 );
	
	
	bSizer270->Add( bSizer101, 1, wxEXPAND, 5 );
	
	
	JobDetailsPanel->SetSizer( bSizer270 );
	JobDetailsPanel->Layout();
	bSizer270->Fit( JobDetailsPanel );
	bSizer203->Add( JobDetailsPanel, 0, wxEXPAND | wxALL, 5 );
	
	OrthPanel = new DisplayPanel( RightPanel, wxID_ANY, wxDefaultPosition, wxDefaultSize, wxTAB_TRAVERSAL );
	bSizer203->Add( OrthPanel, 1, wxEXPAND | wxALL, 5 );
	
	
	RightPanel->SetSizer( bSizer203 );
	RightPanel->Layout();
	bSizer203->Fit( RightPanel );
	m_splitter7->SplitVertically( m_panel49, RightPanel, 900 );
	bSizer202->Add( m_splitter7, 1, wxEXPAND, 5 );
	
	
	this->SetSizer( bSizer202 );
	this->Layout();
	
	// Connect Events
	this->Connect( wxEVT_UPDATE_UI, wxUpdateUIEventHandler( RefinementResultsPanel::OnUpdateUI ) );
	ParametersDetailButton->Connect( wxEVT_COMMAND_BUTTON_CLICKED, wxCommandEventHandler( RefinementResultsPanel::PopupParametersClick ), NULL, this );
	AngularPlotDetailsButton->Connect( wxEVT_COMMAND_BUTTON_CLICKED, wxCommandEventHandler( RefinementResultsPanel::AngularPlotPopupClick ), NULL, this );
	JobDetailsToggleButton->Connect( wxEVT_COMMAND_TOGGLEBUTTON_CLICKED, wxCommandEventHandler( RefinementResultsPanel::OnJobDetailsToggle ), NULL, this );
}

RefinementResultsPanel::~RefinementResultsPanel()
{
	// Disconnect Events
	this->Disconnect( wxEVT_UPDATE_UI, wxUpdateUIEventHandler( RefinementResultsPanel::OnUpdateUI ) );
	ParametersDetailButton->Disconnect( wxEVT_COMMAND_BUTTON_CLICKED, wxCommandEventHandler( RefinementResultsPanel::PopupParametersClick ), NULL, this );
	AngularPlotDetailsButton->Disconnect( wxEVT_COMMAND_BUTTON_CLICKED, wxCommandEventHandler( RefinementResultsPanel::AngularPlotPopupClick ), NULL, this );
	JobDetailsToggleButton->Disconnect( wxEVT_COMMAND_TOGGLEBUTTON_CLICKED, wxCommandEventHandler( RefinementResultsPanel::OnJobDetailsToggle ), NULL, this );
	
}

Refine2DResultsPanelParent::Refine2DResultsPanelParent( wxWindow* parent, wxWindowID id, const wxPoint& pos, const wxSize& size, long style ) : wxPanel( parent, id, pos, size, style )
{
	wxBoxSizer* bSizer202;
	bSizer202 = new wxBoxSizer( wxVERTICAL );
	
	wxBoxSizer* bSizer265;
	bSizer265 = new wxBoxSizer( wxVERTICAL );
	
	m_staticline67 = new wxStaticLine( this, wxID_ANY, wxDefaultPosition, wxDefaultSize, wxLI_HORIZONTAL );
	bSizer265->Add( m_staticline67, 0, wxEXPAND | wxALL, 5 );
	
	
	bSizer202->Add( bSizer265, 0, wxEXPAND, 5 );
	
	m_splitter7 = new wxSplitterWindow( this, wxID_ANY, wxDefaultPosition, wxDefaultSize, wxSP_3D|wxSP_3DBORDER|wxSP_3DSASH|wxSP_BORDER );
	m_splitter7->SetSashGravity( 0.5 );
	m_splitter7->Connect( wxEVT_IDLE, wxIdleEventHandler( Refine2DResultsPanelParent::m_splitter7OnIdle ), NULL, this );
	
	LeftPanel = new wxPanel( m_splitter7, wxID_ANY, wxDefaultPosition, wxDefaultSize, wxTAB_TRAVERSAL );
	wxBoxSizer* bSizer203;
	bSizer203 = new wxBoxSizer( wxVERTICAL );
	
	wxFlexGridSizer* fgSizer11;
	fgSizer11 = new wxFlexGridSizer( 0, 2, 0, 0 );
	fgSizer11->AddGrowableCol( 0 );
	fgSizer11->SetFlexibleDirection( wxBOTH );
	fgSizer11->SetNonFlexibleGrowMode( wxFLEX_GROWMODE_SPECIFIED );
	
	wxFlexGridSizer* fgSizer16;
	fgSizer16 = new wxFlexGridSizer( 0, 2, 0, 0 );
	fgSizer16->AddGrowableCol( 1 );
	fgSizer16->SetFlexibleDirection( wxBOTH );
	fgSizer16->SetNonFlexibleGrowMode( wxFLEX_GROWMODE_SPECIFIED );
	
	m_staticText284 = new wxStaticText( LeftPanel, wxID_ANY, wxT("Select Refinement Package :"), wxDefaultPosition, wxDefaultSize, 0 );
	m_staticText284->Wrap( -1 );
	fgSizer16->Add( m_staticText284, 0, wxALIGN_CENTER_VERTICAL|wxALIGN_RIGHT|wxALL, 5 );
	
	RefinementPackageComboBox = new RefinementPackagePickerComboPanel( LeftPanel, wxID_ANY, wxDefaultPosition, wxDefaultSize, wxTAB_TRAVERSAL );
	RefinementPackageComboBox->SetMinSize( wxSize( 350,-1 ) );
	RefinementPackageComboBox->SetMaxSize( wxSize( 350,-1 ) );
	
	fgSizer16->Add( RefinementPackageComboBox, 0, wxALIGN_CENTER_VERTICAL|wxALL, 5 );
	
	m_staticText285 = new wxStaticText( LeftPanel, wxID_ANY, wxT("Select Classification :"), wxDefaultPosition, wxDefaultSize, 0 );
	m_staticText285->Wrap( -1 );
	fgSizer16->Add( m_staticText285, 0, wxALIGN_CENTER_VERTICAL|wxALIGN_RIGHT|wxALL, 5 );
	
	InputParametersComboBox = new ClassificationPickerComboPanel( LeftPanel, wxID_ANY, wxDefaultPosition, wxDefaultSize, wxTAB_TRAVERSAL );
	InputParametersComboBox->SetMinSize( wxSize( 350,-1 ) );
	InputParametersComboBox->SetMaxSize( wxSize( 350,-1 ) );
	
	fgSizer16->Add( InputParametersComboBox, 0, wxALIGN_CENTER_VERTICAL|wxALL, 5 );
	
	
	fgSizer11->Add( fgSizer16, 0, wxEXPAND, 5 );
	
	
	bSizer203->Add( fgSizer11, 0, wxALIGN_CENTER_VERTICAL|wxEXPAND, 5 );
	
	m_staticline66 = new wxStaticLine( LeftPanel, wxID_ANY, wxDefaultPosition, wxDefaultSize, wxLI_HORIZONTAL );
	bSizer203->Add( m_staticline66, 0, wxEXPAND | wxALL, 5 );
	
	JobDetailsPanel = new wxPanel( LeftPanel, wxID_ANY, wxDefaultPosition, wxDefaultSize, wxTAB_TRAVERSAL );
	JobDetailsPanel->Hide();
	
	wxBoxSizer* bSizer270;
	bSizer270 = new wxBoxSizer( wxVERTICAL );
	
	wxBoxSizer* bSizer101;
	bSizer101 = new wxBoxSizer( wxVERTICAL );
	
	InfoSizer = new wxFlexGridSizer( 0, 6, 0, 0 );
	InfoSizer->SetFlexibleDirection( wxBOTH );
	InfoSizer->SetNonFlexibleGrowMode( wxFLEX_GROWMODE_SPECIFIED );
	
	m_staticText72 = new wxStaticText( JobDetailsPanel, wxID_ANY, wxT("Classification ID :"), wxDefaultPosition, wxDefaultSize, 0 );
	m_staticText72->Wrap( -1 );
	m_staticText72->SetFont( wxFont( 10, 74, 90, 92, false, wxT("Sans") ) );
	
	InfoSizer->Add( m_staticText72, 0, wxALIGN_RIGHT|wxALL, 5 );
	
	ClassificationIDStaticText = new wxStaticText( JobDetailsPanel, wxID_ANY, wxEmptyString, wxDefaultPosition, wxDefaultSize, 0 );
	ClassificationIDStaticText->Wrap( -1 );
	InfoSizer->Add( ClassificationIDStaticText, 0, wxALIGN_LEFT|wxALL, 5 );
	
	m_staticText74 = new wxStaticText( JobDetailsPanel, wxID_ANY, wxT("Date of Run :"), wxDefaultPosition, wxDefaultSize, 0 );
	m_staticText74->Wrap( -1 );
	m_staticText74->SetFont( wxFont( 10, 74, 90, 92, false, wxT("Sans") ) );
	
	InfoSizer->Add( m_staticText74, 0, wxALIGN_RIGHT|wxALL, 5 );
	
	DateOfRunStaticText = new wxStaticText( JobDetailsPanel, wxID_ANY, wxEmptyString, wxDefaultPosition, wxDefaultSize, 0 );
	DateOfRunStaticText->Wrap( -1 );
	InfoSizer->Add( DateOfRunStaticText, 0, wxALL, 5 );
	
	m_staticText93 = new wxStaticText( JobDetailsPanel, wxID_ANY, wxT("Time Of Run :"), wxDefaultPosition, wxDefaultSize, 0 );
	m_staticText93->Wrap( -1 );
	m_staticText93->SetFont( wxFont( 10, 74, 90, 92, false, wxT("Sans") ) );
	
	InfoSizer->Add( m_staticText93, 0, wxALIGN_RIGHT|wxALL, 5 );
	
	TimeOfRunStaticText = new wxStaticText( JobDetailsPanel, wxID_ANY, wxEmptyString, wxDefaultPosition, wxDefaultSize, 0 );
	TimeOfRunStaticText->Wrap( -1 );
	InfoSizer->Add( TimeOfRunStaticText, 0, wxALIGN_LEFT|wxALL, 5 );
	
	m_staticText83 = new wxStaticText( JobDetailsPanel, wxID_ANY, wxT("Refinement Package ID :"), wxDefaultPosition, wxDefaultSize, 0 );
	m_staticText83->Wrap( -1 );
	m_staticText83->SetFont( wxFont( 10, 74, 90, 92, false, wxT("Sans") ) );
	
	InfoSizer->Add( m_staticText83, 0, wxALIGN_RIGHT|wxALL, 5 );
	
	RefinementPackageIDStaticText = new wxStaticText( JobDetailsPanel, wxID_ANY, wxEmptyString, wxDefaultPosition, wxDefaultSize, 0 );
	RefinementPackageIDStaticText->Wrap( -1 );
	InfoSizer->Add( RefinementPackageIDStaticText, 0, wxALIGN_LEFT|wxALL, 5 );
	
	m_staticText82 = new wxStaticText( JobDetailsPanel, wxID_ANY, wxT("Ref. Classification ID :"), wxDefaultPosition, wxDefaultSize, 0 );
	m_staticText82->Wrap( -1 );
	m_staticText82->SetFont( wxFont( 10, 74, 90, 92, false, wxT("Sans") ) );
	
	InfoSizer->Add( m_staticText82, 0, wxALIGN_RIGHT|wxALL, 5 );
	
	StartClassificationIDStaticText = new wxStaticText( JobDetailsPanel, wxID_ANY, wxEmptyString, wxDefaultPosition, wxDefaultSize, 0 );
	StartClassificationIDStaticText->Wrap( -1 );
	InfoSizer->Add( StartClassificationIDStaticText, 0, wxALIGN_LEFT|wxALL, 5 );
	
	m_staticText78 = new wxStaticText( JobDetailsPanel, wxID_ANY, wxT("No. Classes :"), wxDefaultPosition, wxDefaultSize, 0 );
	m_staticText78->Wrap( -1 );
	m_staticText78->SetFont( wxFont( 10, 74, 90, 92, false, wxT("Sans") ) );
	
	InfoSizer->Add( m_staticText78, 0, wxALIGN_RIGHT|wxALL, 5 );
	
	NumberClassesStaticText = new wxStaticText( JobDetailsPanel, wxID_ANY, wxEmptyString, wxDefaultPosition, wxDefaultSize, 0 );
	NumberClassesStaticText->Wrap( -1 );
	InfoSizer->Add( NumberClassesStaticText, 0, wxALIGN_LEFT|wxALL, 5 );
	
	m_staticText96 = new wxStaticText( JobDetailsPanel, wxID_ANY, wxT("No. Input Particles :"), wxDefaultPosition, wxDefaultSize, 0 );
	m_staticText96->Wrap( -1 );
	m_staticText96->SetFont( wxFont( 10, 74, 90, 92, false, wxT("Sans") ) );
	
	InfoSizer->Add( m_staticText96, 0, wxALIGN_RIGHT|wxALL, 5 );
	
	NumberParticlesStaticText = new wxStaticText( JobDetailsPanel, wxID_ANY, wxEmptyString, wxDefaultPosition, wxDefaultSize, 0 );
	NumberParticlesStaticText->Wrap( -1 );
	InfoSizer->Add( NumberParticlesStaticText, 0, wxALIGN_LEFT|wxALL, 5 );
	
	m_staticText85 = new wxStaticText( JobDetailsPanel, wxID_ANY, wxT("Low Res. Limit :"), wxDefaultPosition, wxDefaultSize, 0 );
	m_staticText85->Wrap( -1 );
	m_staticText85->SetFont( wxFont( 10, 74, 90, 92, false, wxT("Sans") ) );
	
	InfoSizer->Add( m_staticText85, 0, wxALIGN_RIGHT|wxALL, 5 );
	
	LowResLimitStaticText = new wxStaticText( JobDetailsPanel, wxID_ANY, wxEmptyString, wxDefaultPosition, wxDefaultSize, 0 );
	LowResLimitStaticText->Wrap( -1 );
	InfoSizer->Add( LowResLimitStaticText, 0, wxALIGN_LEFT|wxALL, 5 );
	
	m_staticText87 = new wxStaticText( JobDetailsPanel, wxID_ANY, wxT("High Res. Limit :"), wxDefaultPosition, wxDefaultSize, 0 );
	m_staticText87->Wrap( -1 );
	m_staticText87->SetFont( wxFont( 10, 74, 90, 92, false, wxT("Sans") ) );
	
	InfoSizer->Add( m_staticText87, 0, wxALIGN_RIGHT|wxALL, 5 );
	
	HighResLimitStaticText = new wxStaticText( JobDetailsPanel, wxID_ANY, wxEmptyString, wxDefaultPosition, wxDefaultSize, 0 );
	HighResLimitStaticText->Wrap( -1 );
	InfoSizer->Add( HighResLimitStaticText, 0, wxALIGN_LEFT|wxALL, 5 );
	
	m_staticText89 = new wxStaticText( JobDetailsPanel, wxID_ANY, wxT("Mask Radius :"), wxDefaultPosition, wxDefaultSize, 0 );
	m_staticText89->Wrap( -1 );
	m_staticText89->SetFont( wxFont( 10, 74, 90, 92, false, wxT("Sans") ) );
	
	InfoSizer->Add( m_staticText89, 0, wxALIGN_RIGHT|wxALL, 5 );
	
	MaskRadiusStaticText = new wxStaticText( JobDetailsPanel, wxID_ANY, wxEmptyString, wxDefaultPosition, wxDefaultSize, 0 );
	MaskRadiusStaticText->Wrap( -1 );
	InfoSizer->Add( MaskRadiusStaticText, 0, wxALIGN_LEFT|wxALL, 5 );
	
	m_staticText91 = new wxStaticText( JobDetailsPanel, wxID_ANY, wxT("Angular Search Step :"), wxDefaultPosition, wxDefaultSize, 0 );
	m_staticText91->Wrap( -1 );
	m_staticText91->SetFont( wxFont( 10, 74, 90, 92, false, wxT("Sans") ) );
	
	InfoSizer->Add( m_staticText91, 0, wxALIGN_RIGHT|wxALL, 5 );
	
	AngularSearchStepStaticText = new wxStaticText( JobDetailsPanel, wxID_ANY, wxEmptyString, wxDefaultPosition, wxDefaultSize, 0 );
	AngularSearchStepStaticText->Wrap( -1 );
	InfoSizer->Add( AngularSearchStepStaticText, 0, wxALIGN_LEFT|wxALL, 5 );
	
	m_staticText79 = new wxStaticText( JobDetailsPanel, wxID_ANY, wxT("Search Range X :"), wxDefaultPosition, wxDefaultSize, 0 );
	m_staticText79->Wrap( -1 );
	m_staticText79->SetFont( wxFont( 10, 74, 90, 92, false, wxT("Sans") ) );
	
	InfoSizer->Add( m_staticText79, 0, wxALIGN_RIGHT|wxALL, 5 );
	
	SearchRangeXStaticText = new wxStaticText( JobDetailsPanel, wxID_ANY, wxEmptyString, wxDefaultPosition, wxDefaultSize, 0 );
	SearchRangeXStaticText->Wrap( -1 );
	InfoSizer->Add( SearchRangeXStaticText, 0, wxALIGN_LEFT|wxALL, 5 );
	
	m_staticText95 = new wxStaticText( JobDetailsPanel, wxID_ANY, wxT("Smoothing Factor :"), wxDefaultPosition, wxDefaultSize, 0 );
	m_staticText95->Wrap( -1 );
	m_staticText95->SetFont( wxFont( 10, 74, 90, 92, false, wxT("Sans") ) );
	
	InfoSizer->Add( m_staticText95, 0, wxALIGN_RIGHT|wxALL, 5 );
	
	SmoothingFactorStaticText = new wxStaticText( JobDetailsPanel, wxID_ANY, wxEmptyString, wxDefaultPosition, wxDefaultSize, 0 );
	SmoothingFactorStaticText->Wrap( -1 );
	InfoSizer->Add( SmoothingFactorStaticText, 0, wxALIGN_LEFT|wxALL, 5 );
	
	LargeAstigExpectedLabel = new wxStaticText( JobDetailsPanel, wxID_ANY, wxT("Exclude Blank Edges? :"), wxDefaultPosition, wxDefaultSize, 0 );
	LargeAstigExpectedLabel->Wrap( -1 );
	LargeAstigExpectedLabel->SetFont( wxFont( 10, 74, 90, 92, false, wxT("Sans") ) );
	
	InfoSizer->Add( LargeAstigExpectedLabel, 0, wxALIGN_RIGHT|wxALL, 5 );
	
	ExcludeBlankEdgesStaticText = new wxStaticText( JobDetailsPanel, wxID_ANY, wxEmptyString, wxDefaultPosition, wxDefaultSize, 0 );
	ExcludeBlankEdgesStaticText->Wrap( -1 );
	InfoSizer->Add( ExcludeBlankEdgesStaticText, 0, wxALL, 5 );
	
	m_staticText99 = new wxStaticText( JobDetailsPanel, wxID_ANY, wxT("Search Range Y :"), wxDefaultPosition, wxDefaultSize, 0 );
	m_staticText99->Wrap( -1 );
	m_staticText99->SetFont( wxFont( 10, 74, 90, 92, false, wxT("Sans") ) );
	
	InfoSizer->Add( m_staticText99, 0, wxALIGN_RIGHT|wxALL, 5 );
	
	SearchRangeYStaticText = new wxStaticText( JobDetailsPanel, wxID_ANY, wxEmptyString, wxDefaultPosition, wxDefaultSize, 0 );
	SearchRangeYStaticText->Wrap( -1 );
	InfoSizer->Add( SearchRangeYStaticText, 0, wxALIGN_LEFT|wxALL, 5 );
	
	ToleratedAstigLabel = new wxStaticText( JobDetailsPanel, wxID_ANY, wxT("Auto Percent Used? :"), wxDefaultPosition, wxDefaultSize, 0 );
	ToleratedAstigLabel->Wrap( -1 );
	ToleratedAstigLabel->SetFont( wxFont( 10, 74, 90, 92, false, wxT("Sans") ) );
	
	InfoSizer->Add( ToleratedAstigLabel, 0, wxALIGN_RIGHT|wxALL, 5 );
	
	AutoPercentUsedStaticText = new wxStaticText( JobDetailsPanel, wxID_ANY, wxEmptyString, wxDefaultPosition, wxDefaultSize, 0 );
	AutoPercentUsedStaticText->Wrap( -1 );
	InfoSizer->Add( AutoPercentUsedStaticText, 0, wxALIGN_LEFT|wxALL, 5 );
	
	NumberOfAveragedFramesLabel = new wxStaticText( JobDetailsPanel, wxID_ANY, wxT("Percent Used :"), wxDefaultPosition, wxDefaultSize, 0 );
	NumberOfAveragedFramesLabel->Wrap( -1 );
	NumberOfAveragedFramesLabel->SetFont( wxFont( 10, 74, 90, 92, false, wxT("Sans") ) );
	
	InfoSizer->Add( NumberOfAveragedFramesLabel, 0, wxALIGN_RIGHT|wxALL, 5 );
	
	PercentUsedStaticText = new wxStaticText( JobDetailsPanel, wxID_ANY, wxEmptyString, wxDefaultPosition, wxDefaultSize, 0 );
	PercentUsedStaticText->Wrap( -1 );
	InfoSizer->Add( PercentUsedStaticText, 0, wxALL, 5 );
	
	
	bSizer101->Add( InfoSizer, 1, wxEXPAND, 5 );
	
	m_staticline30 = new wxStaticLine( JobDetailsPanel, wxID_ANY, wxDefaultPosition, wxDefaultSize, wxLI_HORIZONTAL );
	bSizer101->Add( m_staticline30, 0, wxEXPAND | wxALL, 5 );
	
	
	bSizer270->Add( bSizer101, 1, wxEXPAND, 5 );
	
	
	JobDetailsPanel->SetSizer( bSizer270 );
	JobDetailsPanel->Layout();
	bSizer270->Fit( JobDetailsPanel );
	bSizer203->Add( JobDetailsPanel, 0, wxEXPAND | wxALL, 5 );
	
	ClassumDisplayPanel = new DisplayPanel( LeftPanel, wxID_ANY, wxDefaultPosition, wxDefaultSize, wxTAB_TRAVERSAL );
	bSizer203->Add( ClassumDisplayPanel, 1, wxEXPAND | wxALL, 5 );
	
	
	LeftPanel->SetSizer( bSizer203 );
	LeftPanel->Layout();
	bSizer203->Fit( LeftPanel );
	m_panel49 = new wxPanel( m_splitter7, wxID_ANY, wxDefaultPosition, wxDefaultSize, wxTAB_TRAVERSAL );
	wxBoxSizer* bSizer206;
	bSizer206 = new wxBoxSizer( wxVERTICAL );
	
	wxBoxSizer* bSizer269;
	bSizer269 = new wxBoxSizer( wxHORIZONTAL );
	
	m_staticText321 = new wxStaticText( m_panel49, wxID_ANY, wxT("Manage class average selections"), wxDefaultPosition, wxDefaultSize, 0 );
	m_staticText321->Wrap( -1 );
	m_staticText321->SetFont( wxFont( 10, 74, 90, 92, false, wxT("Sans") ) );
	
	bSizer269->Add( m_staticText321, 0, wxALIGN_BOTTOM|wxALL, 5 );
	
	
	bSizer269->Add( 0, 0, 1, wxEXPAND, 5 );
	
	JobDetailsToggleButton = new wxToggleButton( m_panel49, wxID_ANY, wxT("Show Job Details"), wxDefaultPosition, wxDefaultSize, 0 );
	bSizer269->Add( JobDetailsToggleButton, 0, wxALL, 5 );
	
	
	bSizer206->Add( bSizer269, 1, wxEXPAND, 5 );
	
	m_staticline671 = new wxStaticLine( m_panel49, wxID_ANY, wxDefaultPosition, wxDefaultSize, wxLI_HORIZONTAL );
	bSizer206->Add( m_staticline671, 0, wxEXPAND | wxALL, 5 );
	
	SelectionPanel = new wxPanel( m_panel49, wxID_ANY, wxDefaultPosition, wxDefaultSize, wxTAB_TRAVERSAL );
	wxBoxSizer* bSizer271;
	bSizer271 = new wxBoxSizer( wxVERTICAL );
	
	wxBoxSizer* bSizer267;
	bSizer267 = new wxBoxSizer( wxVERTICAL );
	
	SelectionManagerListCtrl = new ClassificationSelectionListCtrl( SelectionPanel, wxID_ANY, wxDefaultPosition, wxDefaultSize, wxLC_REPORT|wxLC_SINGLE_SEL|wxLC_VIRTUAL );
	bSizer267->Add( SelectionManagerListCtrl, 0, wxALL|wxEXPAND, 5 );
	
	wxBoxSizer* bSizer268;
	bSizer268 = new wxBoxSizer( wxHORIZONTAL );
	
	AddButton = new wxButton( SelectionPanel, wxID_ANY, wxT("Add"), wxDefaultPosition, wxDefaultSize, 0 );
	bSizer268->Add( AddButton, 0, wxALL, 5 );
	
	DeleteButton = new wxButton( SelectionPanel, wxID_ANY, wxT("Delete"), wxDefaultPosition, wxDefaultSize, 0 );
	bSizer268->Add( DeleteButton, 0, wxALL, 5 );
	
	RenameButton = new wxButton( SelectionPanel, wxID_ANY, wxT("Rename"), wxDefaultPosition, wxDefaultSize, 0 );
	bSizer268->Add( RenameButton, 0, wxALL, 5 );
	
	CopyOtherButton = new wxButton( SelectionPanel, wxID_ANY, wxT("Copy Other"), wxDefaultPosition, wxDefaultSize, 0 );
	bSizer268->Add( CopyOtherButton, 0, wxALL, 5 );
	
	m_staticline64 = new wxStaticLine( SelectionPanel, wxID_ANY, wxDefaultPosition, wxDefaultSize, wxLI_VERTICAL );
	bSizer268->Add( m_staticline64, 0, wxEXPAND | wxALL, 5 );
	
	ClearButton = new wxButton( SelectionPanel, wxID_ANY, wxT("Clear"), wxDefaultPosition, wxDefaultSize, 0 );
	bSizer268->Add( ClearButton, 0, wxALL, 5 );
	
	InvertButton = new wxButton( SelectionPanel, wxID_ANY, wxT("Invert"), wxDefaultPosition, wxDefaultSize, 0 );
	bSizer268->Add( InvertButton, 0, wxALL, 5 );
	
	
	bSizer267->Add( bSizer268, 0, wxEXPAND, 5 );
	
	
	bSizer271->Add( bSizer267, 1, wxEXPAND, 5 );
	
	
	SelectionPanel->SetSizer( bSizer271 );
	SelectionPanel->Layout();
	bSizer271->Fit( SelectionPanel );
	bSizer206->Add( SelectionPanel, 0, wxEXPAND | wxALL, 5 );
	
	ClassNumberStaticText = new wxStaticText( m_panel49, wxID_ANY, wxT("Images for class #1"), wxDefaultPosition, wxDefaultSize, 0 );
	ClassNumberStaticText->Wrap( -1 );
	ClassNumberStaticText->SetFont( wxFont( 10, 74, 90, 92, false, wxT("Sans") ) );
	
	bSizer206->Add( ClassNumberStaticText, 0, wxALIGN_LEFT|wxALL|wxBOTTOM, 5 );
	
	m_staticline65 = new wxStaticLine( m_panel49, wxID_ANY, wxDefaultPosition, wxDefaultSize, wxLI_HORIZONTAL );
	bSizer206->Add( m_staticline65, 0, wxEXPAND | wxALL, 5 );
	
	ParticleDisplayPanel = new DisplayPanel( m_panel49, wxID_ANY, wxDefaultPosition, wxDefaultSize, wxTAB_TRAVERSAL );
	bSizer206->Add( ParticleDisplayPanel, 90, wxEXPAND | wxALL, 5 );
	
	
	m_panel49->SetSizer( bSizer206 );
	m_panel49->Layout();
	bSizer206->Fit( m_panel49 );
	m_splitter7->SplitVertically( LeftPanel, m_panel49, -800 );
	bSizer202->Add( m_splitter7, 1, wxEXPAND, 5 );
	
	
	this->SetSizer( bSizer202 );
	this->Layout();
	
	// Connect Events
	this->Connect( wxEVT_UPDATE_UI, wxUpdateUIEventHandler( Refine2DResultsPanelParent::OnUpdateUI ) );
	JobDetailsToggleButton->Connect( wxEVT_COMMAND_TOGGLEBUTTON_CLICKED, wxCommandEventHandler( Refine2DResultsPanelParent::OnJobDetailsToggle ), NULL, this );
	SelectionManagerListCtrl->Connect( wxEVT_COMMAND_LIST_BEGIN_LABEL_EDIT, wxListEventHandler( Refine2DResultsPanelParent::OnBeginLabelEdit ), NULL, this );
	SelectionManagerListCtrl->Connect( wxEVT_COMMAND_LIST_END_LABEL_EDIT, wxListEventHandler( Refine2DResultsPanelParent::OnEndLabelEdit ), NULL, this );
	SelectionManagerListCtrl->Connect( wxEVT_COMMAND_LIST_ITEM_ACTIVATED, wxListEventHandler( Refine2DResultsPanelParent::OnActivated ), NULL, this );
	SelectionManagerListCtrl->Connect( wxEVT_COMMAND_LIST_ITEM_DESELECTED, wxListEventHandler( Refine2DResultsPanelParent::OnDeselected ), NULL, this );
	SelectionManagerListCtrl->Connect( wxEVT_COMMAND_LIST_ITEM_SELECTED, wxListEventHandler( Refine2DResultsPanelParent::OnSelected ), NULL, this );
	AddButton->Connect( wxEVT_COMMAND_BUTTON_CLICKED, wxCommandEventHandler( Refine2DResultsPanelParent::OnAddButtonClick ), NULL, this );
	DeleteButton->Connect( wxEVT_COMMAND_BUTTON_CLICKED, wxCommandEventHandler( Refine2DResultsPanelParent::OnDeleteButtonClick ), NULL, this );
	RenameButton->Connect( wxEVT_COMMAND_BUTTON_CLICKED, wxCommandEventHandler( Refine2DResultsPanelParent::OnRenameButtonClick ), NULL, this );
	CopyOtherButton->Connect( wxEVT_COMMAND_BUTTON_CLICKED, wxCommandEventHandler( Refine2DResultsPanelParent::OnCopyOtherButtonClick ), NULL, this );
	ClearButton->Connect( wxEVT_COMMAND_BUTTON_CLICKED, wxCommandEventHandler( Refine2DResultsPanelParent::OnClearButtonClick ), NULL, this );
	InvertButton->Connect( wxEVT_COMMAND_BUTTON_CLICKED, wxCommandEventHandler( Refine2DResultsPanelParent::OnInvertButtonClick ), NULL, this );
}

Refine2DResultsPanelParent::~Refine2DResultsPanelParent()
{
	// Disconnect Events
	this->Disconnect( wxEVT_UPDATE_UI, wxUpdateUIEventHandler( Refine2DResultsPanelParent::OnUpdateUI ) );
	JobDetailsToggleButton->Disconnect( wxEVT_COMMAND_TOGGLEBUTTON_CLICKED, wxCommandEventHandler( Refine2DResultsPanelParent::OnJobDetailsToggle ), NULL, this );
	SelectionManagerListCtrl->Disconnect( wxEVT_COMMAND_LIST_BEGIN_LABEL_EDIT, wxListEventHandler( Refine2DResultsPanelParent::OnBeginLabelEdit ), NULL, this );
	SelectionManagerListCtrl->Disconnect( wxEVT_COMMAND_LIST_END_LABEL_EDIT, wxListEventHandler( Refine2DResultsPanelParent::OnEndLabelEdit ), NULL, this );
	SelectionManagerListCtrl->Disconnect( wxEVT_COMMAND_LIST_ITEM_ACTIVATED, wxListEventHandler( Refine2DResultsPanelParent::OnActivated ), NULL, this );
	SelectionManagerListCtrl->Disconnect( wxEVT_COMMAND_LIST_ITEM_DESELECTED, wxListEventHandler( Refine2DResultsPanelParent::OnDeselected ), NULL, this );
	SelectionManagerListCtrl->Disconnect( wxEVT_COMMAND_LIST_ITEM_SELECTED, wxListEventHandler( Refine2DResultsPanelParent::OnSelected ), NULL, this );
	AddButton->Disconnect( wxEVT_COMMAND_BUTTON_CLICKED, wxCommandEventHandler( Refine2DResultsPanelParent::OnAddButtonClick ), NULL, this );
	DeleteButton->Disconnect( wxEVT_COMMAND_BUTTON_CLICKED, wxCommandEventHandler( Refine2DResultsPanelParent::OnDeleteButtonClick ), NULL, this );
	RenameButton->Disconnect( wxEVT_COMMAND_BUTTON_CLICKED, wxCommandEventHandler( Refine2DResultsPanelParent::OnRenameButtonClick ), NULL, this );
	CopyOtherButton->Disconnect( wxEVT_COMMAND_BUTTON_CLICKED, wxCommandEventHandler( Refine2DResultsPanelParent::OnCopyOtherButtonClick ), NULL, this );
	ClearButton->Disconnect( wxEVT_COMMAND_BUTTON_CLICKED, wxCommandEventHandler( Refine2DResultsPanelParent::OnClearButtonClick ), NULL, this );
	InvertButton->Disconnect( wxEVT_COMMAND_BUTTON_CLICKED, wxCommandEventHandler( Refine2DResultsPanelParent::OnInvertButtonClick ), NULL, this );
	
}

ShowCTFResultsParentPanel::ShowCTFResultsParentPanel( wxWindow* parent, wxWindowID id, const wxPoint& pos, const wxSize& size, long style ) : wxPanel( parent, id, pos, size, style )
{
	wxBoxSizer* bSizer92;
	bSizer92 = new wxBoxSizer( wxVERTICAL );
	
	m_splitter16 = new wxSplitterWindow( this, wxID_ANY, wxDefaultPosition, wxDefaultSize, wxSP_3D );
	m_splitter16->SetSashGravity( 0.5 );
	m_splitter16->Connect( wxEVT_IDLE, wxIdleEventHandler( ShowCTFResultsParentPanel::m_splitter16OnIdle ), NULL, this );
	
	m_panel87 = new wxPanel( m_splitter16, wxID_ANY, wxDefaultPosition, wxDefaultSize, wxTAB_TRAVERSAL );
	wxBoxSizer* bSizer301;
	bSizer301 = new wxBoxSizer( wxVERTICAL );
	
	m_splitter15 = new wxSplitterWindow( m_panel87, wxID_ANY, wxDefaultPosition, wxDefaultSize, wxSP_3D );
	m_splitter15->SetSashGravity( 0.5 );
	m_splitter15->Connect( wxEVT_IDLE, wxIdleEventHandler( ShowCTFResultsParentPanel::m_splitter15OnIdle ), NULL, this );
	
	m_panel88 = new wxPanel( m_splitter15, wxID_ANY, wxDefaultPosition, wxDefaultSize, wxTAB_TRAVERSAL );
	wxBoxSizer* bSizer302;
	bSizer302 = new wxBoxSizer( wxVERTICAL );
	
	m_staticText377 = new wxStaticText( m_panel88, wxID_ANY, wxT("2D CTF Fit Result"), wxDefaultPosition, wxDefaultSize, 0 );
	m_staticText377->Wrap( -1 );
	m_staticText377->SetFont( wxFont( 10, 74, 90, 92, false, wxT("Sans") ) );
	
	bSizer302->Add( m_staticText377, 0, wxALL, 5 );
	
	m_staticline81 = new wxStaticLine( m_panel88, wxID_ANY, wxDefaultPosition, wxDefaultSize, wxLI_HORIZONTAL );
	bSizer302->Add( m_staticline81, 0, wxEXPAND | wxALL, 5 );
	
	CTF2DResultsPanel = new BitmapPanel( m_panel88, wxID_ANY, wxDefaultPosition, wxDefaultSize, wxTAB_TRAVERSAL );
	bSizer302->Add( CTF2DResultsPanel, 1, wxEXPAND | wxALL, 5 );
	
	
	m_panel88->SetSizer( bSizer302 );
	m_panel88->Layout();
	bSizer302->Fit( m_panel88 );
	m_panel89 = new wxPanel( m_splitter15, wxID_ANY, wxDefaultPosition, wxDefaultSize, wxTAB_TRAVERSAL );
	wxBoxSizer* bSizer303;
	bSizer303 = new wxBoxSizer( wxVERTICAL );
	
	m_staticText378 = new wxStaticText( m_panel89, wxID_ANY, wxT("1D CTF Fit Result"), wxDefaultPosition, wxDefaultSize, 0 );
	m_staticText378->Wrap( -1 );
	m_staticText378->SetFont( wxFont( 10, 74, 90, 92, false, wxT("Sans") ) );
	
	bSizer303->Add( m_staticText378, 0, wxALL, 5 );
	
	m_staticline82 = new wxStaticLine( m_panel89, wxID_ANY, wxDefaultPosition, wxDefaultSize, wxLI_HORIZONTAL );
	bSizer303->Add( m_staticline82, 0, wxEXPAND | wxALL, 5 );
	
	CTFPlotPanel = new CTF1DPanel( m_panel89, wxID_ANY, wxDefaultPosition, wxDefaultSize, wxTAB_TRAVERSAL );
	bSizer303->Add( CTFPlotPanel, 1, wxEXPAND | wxALL, 5 );
	
	
	m_panel89->SetSizer( bSizer303 );
	m_panel89->Layout();
	bSizer303->Fit( m_panel89 );
	m_splitter15->SplitHorizontally( m_panel88, m_panel89, 0 );
	bSizer301->Add( m_splitter15, 1, wxEXPAND, 5 );
	
	
	m_panel87->SetSizer( bSizer301 );
	m_panel87->Layout();
	bSizer301->Fit( m_panel87 );
	m_panel86 = new wxPanel( m_splitter16, wxID_ANY, wxDefaultPosition, wxDefaultSize, wxTAB_TRAVERSAL );
	wxBoxSizer* bSizer304;
	bSizer304 = new wxBoxSizer( wxVERTICAL );
	
	m_staticText379 = new wxStaticText( m_panel86, wxID_ANY, wxT("Estimated CTF Parameters"), wxDefaultPosition, wxDefaultSize, 0 );
	m_staticText379->Wrap( -1 );
	m_staticText379->SetFont( wxFont( 10, 74, 90, 92, false, wxT("Sans") ) );
	
	bSizer304->Add( m_staticText379, 0, wxALL, 5 );
	
	m_staticline78 = new wxStaticLine( m_panel86, wxID_ANY, wxDefaultPosition, wxDefaultSize, wxLI_HORIZONTAL );
	bSizer304->Add( m_staticline78, 0, wxEXPAND | wxALL, 5 );
	
	wxBoxSizer* bSizer305;
	bSizer305 = new wxBoxSizer( wxHORIZONTAL );
	
	wxGridSizer* gSizer14;
	gSizer14 = new wxGridSizer( 0, 4, 0, 0 );
	
	m_staticText380 = new wxStaticText( m_panel86, wxID_ANY, wxT("\tDefocus 1 :"), wxDefaultPosition, wxDefaultSize, 0 );
	m_staticText380->Wrap( -1 );
	m_staticText380->SetFont( wxFont( 10, 74, 90, 92, false, wxT("Sans") ) );
	
	gSizer14->Add( m_staticText380, 0, wxALIGN_RIGHT|wxALL, 5 );
	
	Defocus1Text = new wxStaticText( m_panel86, wxID_ANY, wxEmptyString, wxDefaultPosition, wxDefaultSize, 0 );
	Defocus1Text->Wrap( -1 );
	gSizer14->Add( Defocus1Text, 0, wxALIGN_LEFT|wxALL, 5 );
	
	m_staticText389 = new wxStaticText( m_panel86, wxID_ANY, wxT("Score :"), wxDefaultPosition, wxDefaultSize, 0 );
	m_staticText389->Wrap( -1 );
	m_staticText389->SetFont( wxFont( 10, 74, 90, 92, false, wxT("Sans") ) );
	
	gSizer14->Add( m_staticText389, 0, wxALIGN_RIGHT|wxALL, 5 );
	
	ScoreText = new wxStaticText( m_panel86, wxID_ANY, wxEmptyString, wxDefaultPosition, wxDefaultSize, 0 );
	ScoreText->Wrap( -1 );
	gSizer14->Add( ScoreText, 0, wxALL, 5 );
	
	m_staticText382 = new wxStaticText( m_panel86, wxID_ANY, wxT("Defocus 2 :"), wxDefaultPosition, wxDefaultSize, 0 );
	m_staticText382->Wrap( -1 );
	m_staticText382->SetFont( wxFont( 10, 74, 90, 92, false, wxT("Sans") ) );
	
	gSizer14->Add( m_staticText382, 0, wxALIGN_RIGHT|wxALL, 5 );
	
	Defocus2Text = new wxStaticText( m_panel86, wxID_ANY, wxEmptyString, wxDefaultPosition, wxDefaultSize, 0 );
	Defocus2Text->Wrap( -1 );
	gSizer14->Add( Defocus2Text, 0, wxALL, 5 );
	
	m_staticText391 = new wxStaticText( m_panel86, wxID_ANY, wxT("Fit Res. :"), wxDefaultPosition, wxDefaultSize, 0 );
	m_staticText391->Wrap( -1 );
	m_staticText391->SetFont( wxFont( 10, 74, 90, 92, false, wxT("Sans") ) );
	
	gSizer14->Add( m_staticText391, 0, wxALIGN_RIGHT|wxALL, 5 );
	
	FitResText = new wxStaticText( m_panel86, wxID_ANY, wxEmptyString, wxDefaultPosition, wxDefaultSize, 0 );
	FitResText->Wrap( -1 );
	gSizer14->Add( FitResText, 0, wxALL, 5 );
	
	m_staticText384 = new wxStaticText( m_panel86, wxID_ANY, wxT("Angle :"), wxDefaultPosition, wxDefaultSize, 0 );
	m_staticText384->Wrap( -1 );
	m_staticText384->SetFont( wxFont( 10, 74, 90, 92, false, wxT("Sans") ) );
	
	gSizer14->Add( m_staticText384, 0, wxALIGN_RIGHT|wxALL, 5 );
	
	AngleText = new wxStaticText( m_panel86, wxID_ANY, wxEmptyString, wxDefaultPosition, wxDefaultSize, 0 );
	AngleText->Wrap( -1 );
	gSizer14->Add( AngleText, 0, wxALL, 5 );
	
	m_staticText393 = new wxStaticText( m_panel86, wxID_ANY, wxT("Alias Res. : "), wxDefaultPosition, wxDefaultSize, 0 );
	m_staticText393->Wrap( -1 );
	m_staticText393->SetFont( wxFont( 10, 74, 90, 92, false, wxT("Sans") ) );
	
	gSizer14->Add( m_staticText393, 0, wxALIGN_RIGHT|wxALL, 5 );
	
	AliasResText = new wxStaticText( m_panel86, wxID_ANY, wxEmptyString, wxDefaultPosition, wxDefaultSize, 0 );
	AliasResText->Wrap( -1 );
	gSizer14->Add( AliasResText, 0, wxALL, 5 );
	
	m_staticText386 = new wxStaticText( m_panel86, wxID_ANY, wxT("Phase Shift :"), wxDefaultPosition, wxDefaultSize, 0 );
	m_staticText386->Wrap( -1 );
	m_staticText386->SetFont( wxFont( 10, 74, 90, 92, false, wxT("Sans") ) );
	
	gSizer14->Add( m_staticText386, 0, wxALIGN_RIGHT|wxALL, 5 );
	
	PhaseShiftText = new wxStaticText( m_panel86, wxID_ANY, wxEmptyString, wxDefaultPosition, wxDefaultSize, 0 );
	PhaseShiftText->Wrap( -1 );
	gSizer14->Add( PhaseShiftText, 0, wxALL, 5 );
	
	
	bSizer305->Add( gSizer14, 0, 0, 5 );
	
	
	bSizer305->Add( 0, 0, 1, wxEXPAND, 5 );
	
	
	bSizer304->Add( bSizer305, 0, wxEXPAND, 5 );
	
	m_staticline83 = new wxStaticLine( m_panel86, wxID_ANY, wxDefaultPosition, wxDefaultSize, wxLI_HORIZONTAL );
	bSizer304->Add( m_staticline83, 0, wxEXPAND | wxALL, 5 );
	
	wxBoxSizer* bSizer306;
	bSizer306 = new wxBoxSizer( wxHORIZONTAL );
	
	m_staticText394 = new wxStaticText( m_panel86, wxID_ANY, wxT("Image / Aligned Movie Sum"), wxDefaultPosition, wxDefaultSize, 0 );
	m_staticText394->Wrap( -1 );
	m_staticText394->SetFont( wxFont( 10, 74, 90, 92, false, wxT("Sans") ) );
	
	bSizer306->Add( m_staticText394, 0, wxALL, 5 );
	
	ImageFileText = new wxStaticText( m_panel86, wxID_ANY, wxEmptyString, wxDefaultPosition, wxDefaultSize, 0 );
	ImageFileText->Wrap( -1 );
	ImageFileText->SetFont( wxFont( 10, 74, 90, 92, false, wxT("Sans") ) );
	
	bSizer306->Add( ImageFileText, 0, wxALL, 5 );
	
	
	bSizer304->Add( bSizer306, 0, wxEXPAND, 5 );
	
	m_staticline86 = new wxStaticLine( m_panel86, wxID_ANY, wxDefaultPosition, wxDefaultSize, wxLI_HORIZONTAL );
	bSizer304->Add( m_staticline86, 0, wxEXPAND | wxALL, 5 );
	
	ImageDisplayPanel = new DisplayPanel( m_panel86, wxID_ANY, wxDefaultPosition, wxDefaultSize, wxTAB_TRAVERSAL );
	bSizer304->Add( ImageDisplayPanel, 1, wxEXPAND | wxALL, 5 );
	
	
	m_panel86->SetSizer( bSizer304 );
	m_panel86->Layout();
	bSizer304->Fit( m_panel86 );
	m_splitter16->SplitVertically( m_panel87, m_panel86, 700 );
	bSizer92->Add( m_splitter16, 1, wxEXPAND, 5 );
	
	
	this->SetSizer( bSizer92 );
	this->Layout();
}

ShowCTFResultsParentPanel::~ShowCTFResultsParentPanel()
{
}

PickingResultsDisplayParentPanel::PickingResultsDisplayParentPanel( wxWindow* parent, wxWindowID id, const wxPoint& pos, const wxSize& size, long style ) : wxPanel( parent, id, pos, size, style )
{
	wxBoxSizer* bSizer92;
	bSizer92 = new wxBoxSizer( wxVERTICAL );
	
	wxBoxSizer* bSizer93;
	bSizer93 = new wxBoxSizer( wxVERTICAL );
	
	wxBoxSizer* bSizer94;
	bSizer94 = new wxBoxSizer( wxHORIZONTAL );
	
	m_staticline80 = new wxStaticLine( this, wxID_ANY, wxDefaultPosition, wxDefaultSize, wxLI_HORIZONTAL|wxLI_VERTICAL );
	bSizer94->Add( m_staticline80, 0, wxEXPAND | wxALL, 5 );
	
	CirclesAroundParticlesCheckBox = new wxCheckBox( this, wxID_ANY, wxT("Circles around particles"), wxDefaultPosition, wxDefaultSize, 0 );
	CirclesAroundParticlesCheckBox->SetValue(true); 
	CirclesAroundParticlesCheckBox->SetToolTip( wxT("Draw circles around picked particles") );
	
	bSizer94->Add( CirclesAroundParticlesCheckBox, 0, wxALIGN_CENTER_VERTICAL|wxALL, 5 );
	
	m_staticline87 = new wxStaticLine( this, wxID_ANY, wxDefaultPosition, wxDefaultSize, wxLI_HORIZONTAL|wxLI_VERTICAL );
	bSizer94->Add( m_staticline87, 0, wxEXPAND | wxALL, 5 );
	
	ScaleBarCheckBox = new wxCheckBox( this, wxID_ANY, wxT("Scale bar"), wxDefaultPosition, wxDefaultSize, 0 );
	ScaleBarCheckBox->SetValue(true); 
	ScaleBarCheckBox->SetToolTip( wxT("Display a scale bar") );
	
	bSizer94->Add( ScaleBarCheckBox, 0, wxALIGN_CENTER_VERTICAL|wxALL, 5 );
	
	m_staticline88 = new wxStaticLine( this, wxID_ANY, wxDefaultPosition, wxDefaultSize, wxLI_HORIZONTAL|wxLI_VERTICAL );
	bSizer94->Add( m_staticline88, 0, wxEXPAND | wxALL, 5 );
	
	HighPassFilterCheckBox = new wxCheckBox( this, wxID_ANY, wxT("High-pass filter"), wxDefaultPosition, wxDefaultSize, 0 );
	HighPassFilterCheckBox->SetValue(true); 
	HighPassFilterCheckBox->SetToolTip( wxT("Filter the image to remove density ramps") );
	
	bSizer94->Add( HighPassFilterCheckBox, 0, wxALIGN_CENTER_VERTICAL|wxALL, 5 );
	
	m_staticline81 = new wxStaticLine( this, wxID_ANY, wxDefaultPosition, wxDefaultSize, wxLI_HORIZONTAL|wxLI_VERTICAL );
	bSizer94->Add( m_staticline81, 0, wxEXPAND | wxALL, 5 );
	
	LowPassFilterCheckBox = new wxCheckBox( this, wxID_ANY, wxT("Low-pass filter"), wxDefaultPosition, wxDefaultSize, 0 );
	LowPassFilterCheckBox->SetToolTip( wxT("Filter the image to remove density ramps") );
	
	bSizer94->Add( LowPassFilterCheckBox, 0, wxALIGN_CENTER_VERTICAL|wxALL, 5 );
	
	LowResFilterTextCtrl = new NumericTextCtrl( this, wxID_ANY, wxT("20.00"), wxDefaultPosition, wxDefaultSize, wxTE_PROCESS_ENTER );
	LowResFilterTextCtrl->Enable( false );
	
	bSizer94->Add( LowResFilterTextCtrl, 0, wxALIGN_CENTER_VERTICAL|wxALL, 5 );
	
	LowAngstromStatic = new wxStaticText( this, wxID_ANY, wxT("Å"), wxDefaultPosition, wxDefaultSize, 0 );
	LowAngstromStatic->Wrap( -1 );
	LowAngstromStatic->Enable( false );
	
	bSizer94->Add( LowAngstromStatic, 0, wxALIGN_CENTER_VERTICAL|wxALL, 5 );
	
	m_staticline83 = new wxStaticLine( this, wxID_ANY, wxDefaultPosition, wxDefaultSize, wxLI_HORIZONTAL|wxLI_VERTICAL );
	bSizer94->Add( m_staticline83, 0, wxEXPAND | wxALL, 5 );
	
	UndoButton = new wxButton( this, wxID_ANY, wxT("Undo"), wxDefaultPosition, wxDefaultSize, 0 );
	UndoButton->Enable( false );
	UndoButton->SetToolTip( wxT("Undo manual change of particle coordinates") );
	
	bSizer94->Add( UndoButton, 0, wxALIGN_CENTER_VERTICAL|wxALL, 5 );
	
	RedoButton = new wxButton( this, wxID_ANY, wxT("Redo"), wxDefaultPosition, wxDefaultSize, 0 );
	RedoButton->Enable( false );
	RedoButton->SetToolTip( wxT("Redo manual change of particle coordinates") );
	
	bSizer94->Add( RedoButton, 0, wxALIGN_CENTER_VERTICAL|wxALL, 5 );
	
	
	bSizer93->Add( bSizer94, 1, wxALIGN_CENTER|wxEXPAND, 5 );
	
	m_staticline26 = new wxStaticLine( this, wxID_ANY, wxDefaultPosition, wxDefaultSize, wxLI_HORIZONTAL );
	bSizer93->Add( m_staticline26, 0, wxEXPAND | wxALL, 5 );
	
	
	bSizer92->Add( bSizer93, 1, wxEXPAND, 5 );
	
	PickingResultsImagePanel = new PickingBitmapPanel( this, wxID_ANY, wxDefaultPosition, wxDefaultSize, wxTAB_TRAVERSAL );
	bSizer92->Add( PickingResultsImagePanel, 50, wxEXPAND | wxALL, 5 );
	
	
	this->SetSizer( bSizer92 );
	this->Layout();
	
	// Connect Events
	CirclesAroundParticlesCheckBox->Connect( wxEVT_COMMAND_CHECKBOX_CLICKED, wxCommandEventHandler( PickingResultsDisplayParentPanel::OnCirclesAroundParticlesCheckBox ), NULL, this );
	ScaleBarCheckBox->Connect( wxEVT_COMMAND_CHECKBOX_CLICKED, wxCommandEventHandler( PickingResultsDisplayParentPanel::OnScaleBarCheckBox ), NULL, this );
	HighPassFilterCheckBox->Connect( wxEVT_COMMAND_CHECKBOX_CLICKED, wxCommandEventHandler( PickingResultsDisplayParentPanel::OnHighPassFilterCheckBox ), NULL, this );
	LowPassFilterCheckBox->Connect( wxEVT_COMMAND_CHECKBOX_CLICKED, wxCommandEventHandler( PickingResultsDisplayParentPanel::OnLowPassFilterCheckBox ), NULL, this );
	LowResFilterTextCtrl->Connect( wxEVT_KILL_FOCUS, wxFocusEventHandler( PickingResultsDisplayParentPanel::OnLowPassKillFocus ), NULL, this );
	LowResFilterTextCtrl->Connect( wxEVT_COMMAND_TEXT_ENTER, wxCommandEventHandler( PickingResultsDisplayParentPanel::OnLowPassEnter ), NULL, this );
	UndoButton->Connect( wxEVT_COMMAND_BUTTON_CLICKED, wxCommandEventHandler( PickingResultsDisplayParentPanel::OnUndoButtonClick ), NULL, this );
	RedoButton->Connect( wxEVT_COMMAND_BUTTON_CLICKED, wxCommandEventHandler( PickingResultsDisplayParentPanel::OnRedoButtonClick ), NULL, this );
}

PickingResultsDisplayParentPanel::~PickingResultsDisplayParentPanel()
{
	// Disconnect Events
	CirclesAroundParticlesCheckBox->Disconnect( wxEVT_COMMAND_CHECKBOX_CLICKED, wxCommandEventHandler( PickingResultsDisplayParentPanel::OnCirclesAroundParticlesCheckBox ), NULL, this );
	ScaleBarCheckBox->Disconnect( wxEVT_COMMAND_CHECKBOX_CLICKED, wxCommandEventHandler( PickingResultsDisplayParentPanel::OnScaleBarCheckBox ), NULL, this );
	HighPassFilterCheckBox->Disconnect( wxEVT_COMMAND_CHECKBOX_CLICKED, wxCommandEventHandler( PickingResultsDisplayParentPanel::OnHighPassFilterCheckBox ), NULL, this );
	LowPassFilterCheckBox->Disconnect( wxEVT_COMMAND_CHECKBOX_CLICKED, wxCommandEventHandler( PickingResultsDisplayParentPanel::OnLowPassFilterCheckBox ), NULL, this );
	LowResFilterTextCtrl->Disconnect( wxEVT_KILL_FOCUS, wxFocusEventHandler( PickingResultsDisplayParentPanel::OnLowPassKillFocus ), NULL, this );
	LowResFilterTextCtrl->Disconnect( wxEVT_COMMAND_TEXT_ENTER, wxCommandEventHandler( PickingResultsDisplayParentPanel::OnLowPassEnter ), NULL, this );
	UndoButton->Disconnect( wxEVT_COMMAND_BUTTON_CLICKED, wxCommandEventHandler( PickingResultsDisplayParentPanel::OnUndoButtonClick ), NULL, this );
	RedoButton->Disconnect( wxEVT_COMMAND_BUTTON_CLICKED, wxCommandEventHandler( PickingResultsDisplayParentPanel::OnRedoButtonClick ), NULL, this );
	
}

FindCTFResultsPanel::FindCTFResultsPanel( wxWindow* parent, wxWindowID id, const wxPoint& pos, const wxSize& size, long style ) : wxPanel( parent, id, pos, size, style )
{
	wxBoxSizer* bSizer63;
	bSizer63 = new wxBoxSizer( wxVERTICAL );
	
	m_staticline25 = new wxStaticLine( this, wxID_ANY, wxDefaultPosition, wxDefaultSize, wxLI_HORIZONTAL );
	bSizer63->Add( m_staticline25, 0, wxEXPAND | wxALL, 5 );
	
	m_splitter4 = new wxSplitterWindow( this, wxID_ANY, wxDefaultPosition, wxDefaultSize, wxSP_3D );
	m_splitter4->SetSashGravity( 0.5 );
	m_splitter4->Connect( wxEVT_IDLE, wxIdleEventHandler( FindCTFResultsPanel::m_splitter4OnIdle ), NULL, this );
	
	m_panel13 = new wxPanel( m_splitter4, wxID_ANY, wxDefaultPosition, wxDefaultSize, wxTAB_TRAVERSAL );
	wxBoxSizer* bSizer66;
	bSizer66 = new wxBoxSizer( wxVERTICAL );
	
	wxBoxSizer* bSizer64;
	bSizer64 = new wxBoxSizer( wxHORIZONTAL );
	
	AllImagesButton = new wxRadioButton( m_panel13, wxID_ANY, wxT("All Images"), wxDefaultPosition, wxDefaultSize, 0 );
	bSizer64->Add( AllImagesButton, 0, wxALIGN_CENTER_VERTICAL|wxALL, 5 );
	
	ByFilterButton = new wxRadioButton( m_panel13, wxID_ANY, wxT("By Filter"), wxDefaultPosition, wxDefaultSize, 0 );
	bSizer64->Add( ByFilterButton, 0, wxALIGN_CENTER_VERTICAL|wxALL, 5 );
	
	FilterButton = new wxButton( m_panel13, wxID_ANY, wxT("Define Filter"), wxDefaultPosition, wxDefaultSize, 0 );
	FilterButton->Enable( false );
	
	bSizer64->Add( FilterButton, 0, wxALIGN_CENTER_VERTICAL|wxALL, 5 );
	
	
	bSizer64->Add( 0, 0, 1, wxEXPAND, 5 );
	
	m_staticline77 = new wxStaticLine( m_panel13, wxID_ANY, wxDefaultPosition, wxDefaultSize, wxLI_HORIZONTAL|wxLI_VERTICAL );
	bSizer64->Add( m_staticline77, 0, wxEXPAND | wxALL, 5 );
	
	JobDetailsToggleButton = new wxToggleButton( m_panel13, wxID_ANY, wxT("Show Job Details"), wxDefaultPosition, wxDefaultSize, 0 );
	bSizer64->Add( JobDetailsToggleButton, 0, wxALIGN_CENTER_VERTICAL|wxALIGN_RIGHT|wxALL, 5 );
	
	
	bSizer66->Add( bSizer64, 0, wxEXPAND, 5 );
	
	ResultDataView = new ResultsDataViewListCtrl( m_panel13, wxID_ANY, wxDefaultPosition, wxDefaultSize, wxDV_VERT_RULES );
	bSizer66->Add( ResultDataView, 1, wxALL|wxEXPAND, 5 );
	
	wxBoxSizer* bSizer68;
	bSizer68 = new wxBoxSizer( wxHORIZONTAL );
	
	PreviousButton = new wxButton( m_panel13, wxID_ANY, wxT("&Previous"), wxDefaultPosition, wxDefaultSize, 0 );
	bSizer68->Add( PreviousButton, 0, wxALL, 5 );
	
	
	bSizer68->Add( 0, 0, 1, wxEXPAND, 5 );
	
	AddAllToGroupButton = new wxButton( m_panel13, wxID_ANY, wxT("Add All To Group"), wxDefaultPosition, wxDefaultSize, 0 );
	bSizer68->Add( AddAllToGroupButton, 0, wxALL, 5 );
	
	
	bSizer68->Add( 0, 0, 1, 0, 5 );
	
	NextButton = new wxButton( m_panel13, wxID_ANY, wxT("&Next"), wxDefaultPosition, wxDefaultSize, 0 );
	bSizer68->Add( NextButton, 0, wxALL, 5 );
	
	
	bSizer66->Add( bSizer68, 0, wxEXPAND, 5 );
	
	
	m_panel13->SetSizer( bSizer66 );
	m_panel13->Layout();
	bSizer66->Fit( m_panel13 );
	RightPanel = new wxPanel( m_splitter4, wxID_ANY, wxDefaultPosition, wxDefaultSize, wxTAB_TRAVERSAL );
	wxBoxSizer* bSizer681;
	bSizer681 = new wxBoxSizer( wxVERTICAL );
	
	wxBoxSizer* bSizer73;
	bSizer73 = new wxBoxSizer( wxVERTICAL );
	
	JobDetailsPanel = new wxPanel( RightPanel, wxID_ANY, wxDefaultPosition, wxDefaultSize, wxTAB_TRAVERSAL );
	JobDetailsPanel->Hide();
	
	wxBoxSizer* bSizer101;
	bSizer101 = new wxBoxSizer( wxVERTICAL );
	
	InfoSizer = new wxFlexGridSizer( 0, 6, 0, 0 );
	InfoSizer->SetFlexibleDirection( wxBOTH );
	InfoSizer->SetNonFlexibleGrowMode( wxFLEX_GROWMODE_SPECIFIED );
	
	m_staticText72 = new wxStaticText( JobDetailsPanel, wxID_ANY, wxT("Estimation ID :"), wxDefaultPosition, wxDefaultSize, 0 );
	m_staticText72->Wrap( -1 );
	m_staticText72->SetFont( wxFont( 10, 74, 90, 92, false, wxT("Sans") ) );
	
	InfoSizer->Add( m_staticText72, 0, wxALIGN_RIGHT|wxALL, 5 );
	
	EstimationIDStaticText = new wxStaticText( JobDetailsPanel, wxID_ANY, wxEmptyString, wxDefaultPosition, wxDefaultSize, 0 );
	EstimationIDStaticText->Wrap( -1 );
	InfoSizer->Add( EstimationIDStaticText, 0, wxALIGN_LEFT|wxALL, 5 );
	
	m_staticText74 = new wxStaticText( JobDetailsPanel, wxID_ANY, wxT("Date of Run :"), wxDefaultPosition, wxDefaultSize, 0 );
	m_staticText74->Wrap( -1 );
	m_staticText74->SetFont( wxFont( 10, 74, 90, 92, false, wxT("Sans") ) );
	
	InfoSizer->Add( m_staticText74, 0, wxALIGN_RIGHT|wxALL, 5 );
	
	DateOfRunStaticText = new wxStaticText( JobDetailsPanel, wxID_ANY, wxEmptyString, wxDefaultPosition, wxDefaultSize, 0 );
	DateOfRunStaticText->Wrap( -1 );
	InfoSizer->Add( DateOfRunStaticText, 0, wxALL, 5 );
	
	m_staticText93 = new wxStaticText( JobDetailsPanel, wxID_ANY, wxT("Time Of Run :"), wxDefaultPosition, wxDefaultSize, 0 );
	m_staticText93->Wrap( -1 );
	m_staticText93->SetFont( wxFont( 10, 74, 90, 92, false, wxT("Sans") ) );
	
	InfoSizer->Add( m_staticText93, 0, wxALIGN_RIGHT|wxALL, 5 );
	
	TimeOfRunStaticText = new wxStaticText( JobDetailsPanel, wxID_ANY, wxEmptyString, wxDefaultPosition, wxDefaultSize, 0 );
	TimeOfRunStaticText->Wrap( -1 );
	InfoSizer->Add( TimeOfRunStaticText, 0, wxALIGN_LEFT|wxALL, 5 );
	
	m_staticText83 = new wxStaticText( JobDetailsPanel, wxID_ANY, wxT("Voltage :"), wxDefaultPosition, wxDefaultSize, 0 );
	m_staticText83->Wrap( -1 );
	m_staticText83->SetFont( wxFont( 10, 74, 90, 92, false, wxT("Sans") ) );
	
	InfoSizer->Add( m_staticText83, 0, wxALIGN_RIGHT|wxALL, 5 );
	
	VoltageStaticText = new wxStaticText( JobDetailsPanel, wxID_ANY, wxEmptyString, wxDefaultPosition, wxDefaultSize, 0 );
	VoltageStaticText->Wrap( -1 );
	InfoSizer->Add( VoltageStaticText, 0, wxALIGN_LEFT|wxALL, 5 );
	
	m_staticText82 = new wxStaticText( JobDetailsPanel, wxID_ANY, wxT("Cs :"), wxDefaultPosition, wxDefaultSize, 0 );
	m_staticText82->Wrap( -1 );
	m_staticText82->SetFont( wxFont( 10, 74, 90, 92, false, wxT("Sans") ) );
	
	InfoSizer->Add( m_staticText82, 0, wxALIGN_RIGHT|wxALL, 5 );
	
	CsStaticText = new wxStaticText( JobDetailsPanel, wxID_ANY, wxEmptyString, wxDefaultPosition, wxDefaultSize, 0 );
	CsStaticText->Wrap( -1 );
	InfoSizer->Add( CsStaticText, 0, wxALIGN_LEFT|wxALL, 5 );
	
	m_staticText78 = new wxStaticText( JobDetailsPanel, wxID_ANY, wxT("Pixel Size :"), wxDefaultPosition, wxDefaultSize, 0 );
	m_staticText78->Wrap( -1 );
	m_staticText78->SetFont( wxFont( 10, 74, 90, 92, false, wxT("Sans") ) );
	
	InfoSizer->Add( m_staticText78, 0, wxALIGN_RIGHT|wxALL, 5 );
	
	PixelSizeStaticText = new wxStaticText( JobDetailsPanel, wxID_ANY, wxEmptyString, wxDefaultPosition, wxDefaultSize, 0 );
	PixelSizeStaticText->Wrap( -1 );
	InfoSizer->Add( PixelSizeStaticText, 0, wxALIGN_LEFT|wxALL, 5 );
	
	m_staticText96 = new wxStaticText( JobDetailsPanel, wxID_ANY, wxT("Amp. Contrast :"), wxDefaultPosition, wxDefaultSize, 0 );
	m_staticText96->Wrap( -1 );
	m_staticText96->SetFont( wxFont( 10, 74, 90, 92, false, wxT("Sans") ) );
	
	InfoSizer->Add( m_staticText96, 0, wxALIGN_RIGHT|wxALL, 5 );
	
	AmplitudeContrastStaticText = new wxStaticText( JobDetailsPanel, wxID_ANY, wxEmptyString, wxDefaultPosition, wxDefaultSize, 0 );
	AmplitudeContrastStaticText->Wrap( -1 );
	InfoSizer->Add( AmplitudeContrastStaticText, 0, wxALIGN_LEFT|wxALL, 5 );
	
	m_staticText85 = new wxStaticText( JobDetailsPanel, wxID_ANY, wxT("Box Size :"), wxDefaultPosition, wxDefaultSize, 0 );
	m_staticText85->Wrap( -1 );
	m_staticText85->SetFont( wxFont( 10, 74, 90, 92, false, wxT("Sans") ) );
	
	InfoSizer->Add( m_staticText85, 0, wxALIGN_RIGHT|wxALL, 5 );
	
	BoxSizeStaticText = new wxStaticText( JobDetailsPanel, wxID_ANY, wxEmptyString, wxDefaultPosition, wxDefaultSize, 0 );
	BoxSizeStaticText->Wrap( -1 );
	InfoSizer->Add( BoxSizeStaticText, 0, wxALIGN_LEFT|wxALL, 5 );
	
	m_staticText87 = new wxStaticText( JobDetailsPanel, wxID_ANY, wxT("Min. Res. :"), wxDefaultPosition, wxDefaultSize, 0 );
	m_staticText87->Wrap( -1 );
	m_staticText87->SetFont( wxFont( 10, 74, 90, 92, false, wxT("Sans") ) );
	
	InfoSizer->Add( m_staticText87, 0, wxALIGN_RIGHT|wxALL, 5 );
	
	MinResStaticText = new wxStaticText( JobDetailsPanel, wxID_ANY, wxEmptyString, wxDefaultPosition, wxDefaultSize, 0 );
	MinResStaticText->Wrap( -1 );
	InfoSizer->Add( MinResStaticText, 0, wxALIGN_LEFT|wxALL, 5 );
	
	m_staticText89 = new wxStaticText( JobDetailsPanel, wxID_ANY, wxT("Max. Res. :"), wxDefaultPosition, wxDefaultSize, 0 );
	m_staticText89->Wrap( -1 );
	m_staticText89->SetFont( wxFont( 10, 74, 90, 92, false, wxT("Sans") ) );
	
	InfoSizer->Add( m_staticText89, 0, wxALIGN_RIGHT|wxALL, 5 );
	
	MaxResStaticText = new wxStaticText( JobDetailsPanel, wxID_ANY, wxEmptyString, wxDefaultPosition, wxDefaultSize, 0 );
	MaxResStaticText->Wrap( -1 );
	InfoSizer->Add( MaxResStaticText, 0, wxALIGN_LEFT|wxALL, 5 );
	
	m_staticText91 = new wxStaticText( JobDetailsPanel, wxID_ANY, wxT("Min. Defocus :"), wxDefaultPosition, wxDefaultSize, 0 );
	m_staticText91->Wrap( -1 );
	m_staticText91->SetFont( wxFont( 10, 74, 90, 92, false, wxT("Sans") ) );
	
	InfoSizer->Add( m_staticText91, 0, wxALIGN_RIGHT|wxALL, 5 );
	
	MinDefocusStaticText = new wxStaticText( JobDetailsPanel, wxID_ANY, wxEmptyString, wxDefaultPosition, wxDefaultSize, 0 );
	MinDefocusStaticText->Wrap( -1 );
	InfoSizer->Add( MinDefocusStaticText, 0, wxALIGN_LEFT|wxALL, 5 );
	
	m_staticText79 = new wxStaticText( JobDetailsPanel, wxID_ANY, wxT("Max. Defocus :"), wxDefaultPosition, wxDefaultSize, 0 );
	m_staticText79->Wrap( -1 );
	m_staticText79->SetFont( wxFont( 10, 74, 90, 92, false, wxT("Sans") ) );
	
	InfoSizer->Add( m_staticText79, 0, wxALIGN_RIGHT|wxALL, 5 );
	
	MaxDefocusStaticText = new wxStaticText( JobDetailsPanel, wxID_ANY, wxEmptyString, wxDefaultPosition, wxDefaultSize, 0 );
	MaxDefocusStaticText->Wrap( -1 );
	InfoSizer->Add( MaxDefocusStaticText, 0, wxALIGN_LEFT|wxALL, 5 );
	
	m_staticText95 = new wxStaticText( JobDetailsPanel, wxID_ANY, wxT("Defocus Step :"), wxDefaultPosition, wxDefaultSize, 0 );
	m_staticText95->Wrap( -1 );
	m_staticText95->SetFont( wxFont( 10, 74, 90, 92, false, wxT("Sans") ) );
	
	InfoSizer->Add( m_staticText95, 0, wxALIGN_RIGHT|wxALL, 5 );
	
	DefocusStepStaticText = new wxStaticText( JobDetailsPanel, wxID_ANY, wxEmptyString, wxDefaultPosition, wxDefaultSize, 0 );
	DefocusStepStaticText->Wrap( -1 );
	InfoSizer->Add( DefocusStepStaticText, 0, wxALIGN_LEFT|wxALL, 5 );
	
	LargeAstigExpectedLabel = new wxStaticText( JobDetailsPanel, wxID_ANY, wxT("Exhaustive Search? :"), wxDefaultPosition, wxDefaultSize, 0 );
	LargeAstigExpectedLabel->Wrap( -1 );
	LargeAstigExpectedLabel->SetFont( wxFont( 10, 74, 90, 92, false, wxT("Sans") ) );
	
	InfoSizer->Add( LargeAstigExpectedLabel, 0, wxALIGN_RIGHT|wxALL, 5 );
	
	LargeAstigExpectedStaticText = new wxStaticText( JobDetailsPanel, wxID_ANY, wxEmptyString, wxDefaultPosition, wxDefaultSize, 0 );
	LargeAstigExpectedStaticText->Wrap( -1 );
	InfoSizer->Add( LargeAstigExpectedStaticText, 0, wxALL, 5 );
	
	m_staticText99 = new wxStaticText( JobDetailsPanel, wxID_ANY, wxT("Restrain Astig.?:"), wxDefaultPosition, wxDefaultSize, 0 );
	m_staticText99->Wrap( -1 );
	m_staticText99->SetFont( wxFont( 10, 74, 90, 92, false, wxT("Sans") ) );
	
	InfoSizer->Add( m_staticText99, 0, wxALIGN_RIGHT|wxALL, 5 );
	
	RestrainAstigStaticText = new wxStaticText( JobDetailsPanel, wxID_ANY, wxEmptyString, wxDefaultPosition, wxDefaultSize, 0 );
	RestrainAstigStaticText->Wrap( -1 );
	InfoSizer->Add( RestrainAstigStaticText, 0, wxALIGN_LEFT|wxALL, 5 );
	
	ToleratedAstigLabel = new wxStaticText( JobDetailsPanel, wxID_ANY, wxT("Tolerated Astig. :"), wxDefaultPosition, wxDefaultSize, 0 );
	ToleratedAstigLabel->Wrap( -1 );
	ToleratedAstigLabel->SetFont( wxFont( 10, 74, 90, 92, false, wxT("Sans") ) );
	
	InfoSizer->Add( ToleratedAstigLabel, 0, wxALIGN_RIGHT|wxALL, 5 );
	
	ToleratedAstigStaticText = new wxStaticText( JobDetailsPanel, wxID_ANY, wxEmptyString, wxDefaultPosition, wxDefaultSize, 0 );
	ToleratedAstigStaticText->Wrap( -1 );
	InfoSizer->Add( ToleratedAstigStaticText, 0, wxALIGN_LEFT|wxALL, 5 );
	
	NumberOfAveragedFramesLabel = new wxStaticText( JobDetailsPanel, wxID_ANY, wxT("Num. Averaged Frames :"), wxDefaultPosition, wxDefaultSize, 0 );
	NumberOfAveragedFramesLabel->Wrap( -1 );
	NumberOfAveragedFramesLabel->SetFont( wxFont( 10, 74, 90, 92, false, wxT("Sans") ) );
	
	InfoSizer->Add( NumberOfAveragedFramesLabel, 0, wxALL, 5 );
	
	NumberOfAveragedFramesStaticText = new wxStaticText( JobDetailsPanel, wxID_ANY, wxEmptyString, wxDefaultPosition, wxDefaultSize, 0 );
	NumberOfAveragedFramesStaticText->Wrap( -1 );
	InfoSizer->Add( NumberOfAveragedFramesStaticText, 0, wxALL, 5 );
	
	m_staticText103 = new wxStaticText( JobDetailsPanel, wxID_ANY, wxT("Add. Phase Shift :"), wxDefaultPosition, wxDefaultSize, 0 );
	m_staticText103->Wrap( -1 );
	m_staticText103->SetFont( wxFont( 10, 74, 90, 92, false, wxT("Sans") ) );
	
	InfoSizer->Add( m_staticText103, 0, wxALIGN_RIGHT|wxALL, 5 );
	
	AddtionalPhaseShiftStaticText = new wxStaticText( JobDetailsPanel, wxID_ANY, wxEmptyString, wxDefaultPosition, wxDefaultSize, 0 );
	AddtionalPhaseShiftStaticText->Wrap( -1 );
	InfoSizer->Add( AddtionalPhaseShiftStaticText, 0, wxALIGN_LEFT|wxALL, 5 );
	
	MinPhaseShiftLabel = new wxStaticText( JobDetailsPanel, wxID_ANY, wxT("Min. Phase Shift :"), wxDefaultPosition, wxDefaultSize, 0 );
	MinPhaseShiftLabel->Wrap( -1 );
	MinPhaseShiftLabel->SetFont( wxFont( 10, 74, 90, 92, false, wxT("Sans") ) );
	
	InfoSizer->Add( MinPhaseShiftLabel, 0, wxALIGN_RIGHT|wxALL, 5 );
	
	MinPhaseShiftStaticText = new wxStaticText( JobDetailsPanel, wxID_ANY, wxEmptyString, wxDefaultPosition, wxDefaultSize, 0 );
	MinPhaseShiftStaticText->Wrap( -1 );
	InfoSizer->Add( MinPhaseShiftStaticText, 0, wxALIGN_LEFT|wxALL, 5 );
	
	MaxPhaseShiftLabel = new wxStaticText( JobDetailsPanel, wxID_ANY, wxT("Max. Phase Shift :"), wxDefaultPosition, wxDefaultSize, 0 );
	MaxPhaseShiftLabel->Wrap( -1 );
	MaxPhaseShiftLabel->SetFont( wxFont( 10, 74, 90, 92, false, wxT("Sans") ) );
	
	InfoSizer->Add( MaxPhaseShiftLabel, 0, wxALIGN_RIGHT|wxALL, 5 );
	
	MaxPhaseshiftStaticText = new wxStaticText( JobDetailsPanel, wxID_ANY, wxEmptyString, wxDefaultPosition, wxDefaultSize, 0 );
	MaxPhaseshiftStaticText->Wrap( -1 );
	InfoSizer->Add( MaxPhaseshiftStaticText, 0, wxALL, 5 );
	
	PhaseShiftStepLabel = new wxStaticText( JobDetailsPanel, wxID_ANY, wxT("Phase Shift Step :"), wxDefaultPosition, wxDefaultSize, 0 );
	PhaseShiftStepLabel->Wrap( -1 );
	PhaseShiftStepLabel->SetFont( wxFont( 10, 74, 90, 92, false, wxT("Sans") ) );
	
	InfoSizer->Add( PhaseShiftStepLabel, 0, wxALIGN_RIGHT|wxALL, 5 );
	
	PhaseShiftStepStaticText = new wxStaticText( JobDetailsPanel, wxID_ANY, wxEmptyString, wxDefaultPosition, wxDefaultSize, 0 );
	PhaseShiftStepStaticText->Wrap( -1 );
	InfoSizer->Add( PhaseShiftStepStaticText, 0, wxALL, 5 );
	
	
	bSizer101->Add( InfoSizer, 1, wxEXPAND, 5 );
	
	m_staticline30 = new wxStaticLine( JobDetailsPanel, wxID_ANY, wxDefaultPosition, wxDefaultSize, wxLI_HORIZONTAL );
	bSizer101->Add( m_staticline30, 0, wxEXPAND | wxALL, 5 );
	
	
	JobDetailsPanel->SetSizer( bSizer101 );
	JobDetailsPanel->Layout();
	bSizer101->Fit( JobDetailsPanel );
	bSizer73->Add( JobDetailsPanel, 1, wxALL|wxEXPAND, 5 );
	
	
	bSizer681->Add( bSizer73, 0, wxEXPAND, 5 );
	
	wxGridSizer* gSizer5;
	gSizer5 = new wxGridSizer( 0, 6, 0, 0 );
	
	
	bSizer681->Add( gSizer5, 0, wxEXPAND, 5 );
	
	ResultPanel = new ShowCTFResultsPanel( RightPanel, wxID_ANY, wxDefaultPosition, wxDefaultSize, wxTAB_TRAVERSAL );
	bSizer681->Add( ResultPanel, 1, wxEXPAND | wxALL, 5 );
	
	wxBoxSizer* bSizer69;
	bSizer69 = new wxBoxSizer( wxHORIZONTAL );
	
	DeleteFromGroupButton = new wxButton( RightPanel, wxID_ANY, wxT("Delete Image From Group"), wxDefaultPosition, wxDefaultSize, 0 );
	bSizer69->Add( DeleteFromGroupButton, 0, wxALL, 5 );
	
	AddToGroupButton = new wxButton( RightPanel, wxID_ANY, wxT("Add Image To Group"), wxDefaultPosition, wxDefaultSize, 0 );
	bSizer69->Add( AddToGroupButton, 0, wxALIGN_CENTER_VERTICAL|wxALL, 5 );
	
	GroupComboBox = new MemoryComboBox( RightPanel, wxID_ANY, wxT("Combo!"), wxDefaultPosition, wxDefaultSize, 0, NULL, wxCB_READONLY ); 
	GroupComboBox->SetMinSize( wxSize( 200,-1 ) );
	
	bSizer69->Add( GroupComboBox, 0, wxALIGN_CENTER_VERTICAL|wxALL, 5 );
	
	
	bSizer681->Add( bSizer69, 0, wxALIGN_RIGHT, 5 );
	
	
	RightPanel->SetSizer( bSizer681 );
	RightPanel->Layout();
	bSizer681->Fit( RightPanel );
	m_splitter4->SplitVertically( m_panel13, RightPanel, 450 );
	bSizer63->Add( m_splitter4, 1, wxEXPAND, 5 );
	
	
	this->SetSizer( bSizer63 );
	this->Layout();
	
	// Connect Events
	this->Connect( wxEVT_UPDATE_UI, wxUpdateUIEventHandler( FindCTFResultsPanel::OnUpdateUI ) );
	AllImagesButton->Connect( wxEVT_COMMAND_RADIOBUTTON_SELECTED, wxCommandEventHandler( FindCTFResultsPanel::OnAllMoviesSelect ), NULL, this );
	ByFilterButton->Connect( wxEVT_COMMAND_RADIOBUTTON_SELECTED, wxCommandEventHandler( FindCTFResultsPanel::OnByFilterSelect ), NULL, this );
	FilterButton->Connect( wxEVT_COMMAND_BUTTON_CLICKED, wxCommandEventHandler( FindCTFResultsPanel::OnDefineFilterClick ), NULL, this );
	JobDetailsToggleButton->Connect( wxEVT_COMMAND_TOGGLEBUTTON_CLICKED, wxCommandEventHandler( FindCTFResultsPanel::OnJobDetailsToggle ), NULL, this );
	PreviousButton->Connect( wxEVT_COMMAND_BUTTON_CLICKED, wxCommandEventHandler( FindCTFResultsPanel::OnPreviousButtonClick ), NULL, this );
	AddAllToGroupButton->Connect( wxEVT_COMMAND_BUTTON_CLICKED, wxCommandEventHandler( FindCTFResultsPanel::OnAddAllToGroupClick ), NULL, this );
	NextButton->Connect( wxEVT_COMMAND_BUTTON_CLICKED, wxCommandEventHandler( FindCTFResultsPanel::OnNextButtonClick ), NULL, this );
	DeleteFromGroupButton->Connect( wxEVT_COMMAND_BUTTON_CLICKED, wxCommandEventHandler( FindCTFResultsPanel::OnRemoveFromGroupClick ), NULL, this );
	AddToGroupButton->Connect( wxEVT_COMMAND_BUTTON_CLICKED, wxCommandEventHandler( FindCTFResultsPanel::OnAddToGroupClick ), NULL, this );
}

FindCTFResultsPanel::~FindCTFResultsPanel()
{
	// Disconnect Events
	this->Disconnect( wxEVT_UPDATE_UI, wxUpdateUIEventHandler( FindCTFResultsPanel::OnUpdateUI ) );
	AllImagesButton->Disconnect( wxEVT_COMMAND_RADIOBUTTON_SELECTED, wxCommandEventHandler( FindCTFResultsPanel::OnAllMoviesSelect ), NULL, this );
	ByFilterButton->Disconnect( wxEVT_COMMAND_RADIOBUTTON_SELECTED, wxCommandEventHandler( FindCTFResultsPanel::OnByFilterSelect ), NULL, this );
	FilterButton->Disconnect( wxEVT_COMMAND_BUTTON_CLICKED, wxCommandEventHandler( FindCTFResultsPanel::OnDefineFilterClick ), NULL, this );
	JobDetailsToggleButton->Disconnect( wxEVT_COMMAND_TOGGLEBUTTON_CLICKED, wxCommandEventHandler( FindCTFResultsPanel::OnJobDetailsToggle ), NULL, this );
	PreviousButton->Disconnect( wxEVT_COMMAND_BUTTON_CLICKED, wxCommandEventHandler( FindCTFResultsPanel::OnPreviousButtonClick ), NULL, this );
	AddAllToGroupButton->Disconnect( wxEVT_COMMAND_BUTTON_CLICKED, wxCommandEventHandler( FindCTFResultsPanel::OnAddAllToGroupClick ), NULL, this );
	NextButton->Disconnect( wxEVT_COMMAND_BUTTON_CLICKED, wxCommandEventHandler( FindCTFResultsPanel::OnNextButtonClick ), NULL, this );
	DeleteFromGroupButton->Disconnect( wxEVT_COMMAND_BUTTON_CLICKED, wxCommandEventHandler( FindCTFResultsPanel::OnRemoveFromGroupClick ), NULL, this );
	AddToGroupButton->Disconnect( wxEVT_COMMAND_BUTTON_CLICKED, wxCommandEventHandler( FindCTFResultsPanel::OnAddToGroupClick ), NULL, this );
	
}

PickingResultsPanel::PickingResultsPanel( wxWindow* parent, wxWindowID id, const wxPoint& pos, const wxSize& size, long style ) : wxPanel( parent, id, pos, size, style )
{
	wxBoxSizer* bSizer63;
	bSizer63 = new wxBoxSizer( wxVERTICAL );
	
	m_staticline25 = new wxStaticLine( this, wxID_ANY, wxDefaultPosition, wxDefaultSize, wxLI_HORIZONTAL );
	bSizer63->Add( m_staticline25, 0, wxEXPAND | wxALL, 5 );
	
	m_splitter4 = new wxSplitterWindow( this, wxID_ANY, wxDefaultPosition, wxDefaultSize, wxSP_3D );
	m_splitter4->SetSashGravity( 0.5 );
	m_splitter4->Connect( wxEVT_IDLE, wxIdleEventHandler( PickingResultsPanel::m_splitter4OnIdle ), NULL, this );
	
	m_panel13 = new wxPanel( m_splitter4, wxID_ANY, wxDefaultPosition, wxDefaultSize, wxTAB_TRAVERSAL );
	wxBoxSizer* bSizer66;
	bSizer66 = new wxBoxSizer( wxVERTICAL );
	
	wxBoxSizer* bSizer64;
	bSizer64 = new wxBoxSizer( wxHORIZONTAL );
	
	AllImagesButton = new wxRadioButton( m_panel13, wxID_ANY, wxT("All Images"), wxDefaultPosition, wxDefaultSize, 0 );
	bSizer64->Add( AllImagesButton, 0, wxALIGN_CENTER_VERTICAL|wxALL, 5 );
	
	ByFilterButton = new wxRadioButton( m_panel13, wxID_ANY, wxT("By Filter"), wxDefaultPosition, wxDefaultSize, 0 );
	ByFilterButton->Enable( false );
	
	bSizer64->Add( ByFilterButton, 0, wxALIGN_CENTER_VERTICAL|wxALL, 5 );
	
	FilterButton = new wxButton( m_panel13, wxID_ANY, wxT("Define Filter"), wxDefaultPosition, wxDefaultSize, 0 );
	FilterButton->Enable( false );
	
	bSizer64->Add( FilterButton, 0, wxALIGN_CENTER_VERTICAL|wxALL, 5 );
	
	m_staticline85 = new wxStaticLine( m_panel13, wxID_ANY, wxDefaultPosition, wxDefaultSize, wxLI_HORIZONTAL|wxLI_VERTICAL );
	bSizer64->Add( m_staticline85, 0, wxEXPAND | wxALL, 5 );
	
	
	bSizer64->Add( 0, 0, 1, wxEXPAND, 5 );
	
	JobDetailsToggleButton = new wxToggleButton( m_panel13, wxID_ANY, wxT("Show Job Details"), wxDefaultPosition, wxDefaultSize, 0 );
	bSizer64->Add( JobDetailsToggleButton, 0, wxALIGN_CENTER_VERTICAL|wxALIGN_RIGHT|wxALL, 5 );
	
	
	bSizer66->Add( bSizer64, 0, wxEXPAND, 5 );
	
	ResultDataView = new ResultsDataViewListCtrl( m_panel13, wxID_ANY, wxDefaultPosition, wxDefaultSize, wxDV_VERT_RULES );
	bSizer66->Add( ResultDataView, 1, wxALL|wxEXPAND, 5 );
	
	wxBoxSizer* bSizer68;
	bSizer68 = new wxBoxSizer( wxHORIZONTAL );
	
	PreviousButton = new wxButton( m_panel13, wxID_ANY, wxT("&Previous"), wxDefaultPosition, wxDefaultSize, 0 );
	bSizer68->Add( PreviousButton, 0, wxALL, 5 );
	
	
	bSizer68->Add( 0, 0, 1, 0, 5 );
	
	NextButton = new wxButton( m_panel13, wxID_ANY, wxT("&Next"), wxDefaultPosition, wxDefaultSize, 0 );
	bSizer68->Add( NextButton, 0, wxALL, 5 );
	
	
	bSizer66->Add( bSizer68, 0, wxEXPAND, 5 );
	
	
	m_panel13->SetSizer( bSizer66 );
	m_panel13->Layout();
	bSizer66->Fit( m_panel13 );
	RightPanel = new wxPanel( m_splitter4, wxID_ANY, wxDefaultPosition, wxDefaultSize, wxTAB_TRAVERSAL );
	wxBoxSizer* bSizer681;
	bSizer681 = new wxBoxSizer( wxVERTICAL );
	
	wxBoxSizer* bSizer73;
	bSizer73 = new wxBoxSizer( wxVERTICAL );
	
	JobDetailsPanel = new wxPanel( RightPanel, wxID_ANY, wxDefaultPosition, wxDefaultSize, wxTAB_TRAVERSAL );
	JobDetailsPanel->Hide();
	
	wxBoxSizer* bSizer101;
	bSizer101 = new wxBoxSizer( wxVERTICAL );
	
	InfoSizer = new wxFlexGridSizer( 0, 6, 0, 0 );
	InfoSizer->SetFlexibleDirection( wxBOTH );
	InfoSizer->SetNonFlexibleGrowMode( wxFLEX_GROWMODE_SPECIFIED );
	
	m_staticText72 = new wxStaticText( JobDetailsPanel, wxID_ANY, wxT("Pick ID :"), wxDefaultPosition, wxDefaultSize, 0 );
	m_staticText72->Wrap( -1 );
	m_staticText72->SetFont( wxFont( 10, 74, 90, 92, false, wxT("Sans") ) );
	
	InfoSizer->Add( m_staticText72, 0, wxALIGN_RIGHT|wxALL, 5 );
	
	PickIDStaticText = new wxStaticText( JobDetailsPanel, wxID_ANY, wxEmptyString, wxDefaultPosition, wxDefaultSize, 0 );
	PickIDStaticText->Wrap( -1 );
	InfoSizer->Add( PickIDStaticText, 0, wxALIGN_LEFT|wxALL, 5 );
	
	m_staticText74 = new wxStaticText( JobDetailsPanel, wxID_ANY, wxT("Date of Run :"), wxDefaultPosition, wxDefaultSize, 0 );
	m_staticText74->Wrap( -1 );
	m_staticText74->SetFont( wxFont( 10, 74, 90, 92, false, wxT("Sans") ) );
	
	InfoSizer->Add( m_staticText74, 0, wxALIGN_RIGHT|wxALL, 5 );
	
	DateOfRunStaticText = new wxStaticText( JobDetailsPanel, wxID_ANY, wxEmptyString, wxDefaultPosition, wxDefaultSize, 0 );
	DateOfRunStaticText->Wrap( -1 );
	InfoSizer->Add( DateOfRunStaticText, 0, wxALL, 5 );
	
	m_staticText93 = new wxStaticText( JobDetailsPanel, wxID_ANY, wxT("Time Of Run :"), wxDefaultPosition, wxDefaultSize, 0 );
	m_staticText93->Wrap( -1 );
	m_staticText93->SetFont( wxFont( 10, 74, 90, 92, false, wxT("Sans") ) );
	
	InfoSizer->Add( m_staticText93, 0, wxALIGN_RIGHT|wxALL, 5 );
	
	TimeOfRunStaticText = new wxStaticText( JobDetailsPanel, wxID_ANY, wxEmptyString, wxDefaultPosition, wxDefaultSize, 0 );
	TimeOfRunStaticText->Wrap( -1 );
	InfoSizer->Add( TimeOfRunStaticText, 0, wxALIGN_LEFT|wxALL, 5 );
	
	m_staticText83 = new wxStaticText( JobDetailsPanel, wxID_ANY, wxT("Algorithm :"), wxDefaultPosition, wxDefaultSize, 0 );
	m_staticText83->Wrap( -1 );
	m_staticText83->SetFont( wxFont( 10, 74, 90, 92, false, wxT("Sans") ) );
	
	InfoSizer->Add( m_staticText83, 0, wxALIGN_RIGHT|wxALL, 5 );
	
	AlgorithmStaticText = new wxStaticText( JobDetailsPanel, wxID_ANY, wxEmptyString, wxDefaultPosition, wxDefaultSize, 0 );
	AlgorithmStaticText->Wrap( -1 );
	InfoSizer->Add( AlgorithmStaticText, 0, wxALIGN_LEFT|wxALL, 5 );
	
	m_staticText82 = new wxStaticText( JobDetailsPanel, wxID_ANY, wxT("Manual edit :"), wxDefaultPosition, wxDefaultSize, 0 );
	m_staticText82->Wrap( -1 );
	m_staticText82->SetFont( wxFont( 10, 74, 90, 92, false, wxT("Sans") ) );
	
	InfoSizer->Add( m_staticText82, 0, wxALIGN_RIGHT|wxALL, 5 );
	
	ManualEditStaticText = new wxStaticText( JobDetailsPanel, wxID_ANY, wxEmptyString, wxDefaultPosition, wxDefaultSize, 0 );
	ManualEditStaticText->Wrap( -1 );
	InfoSizer->Add( ManualEditStaticText, 0, wxALIGN_LEFT|wxALL, 5 );
	
	m_staticText78 = new wxStaticText( JobDetailsPanel, wxID_ANY, wxT("Threshold :"), wxDefaultPosition, wxDefaultSize, 0 );
	m_staticText78->Wrap( -1 );
	m_staticText78->SetFont( wxFont( 10, 74, 90, 92, false, wxT("Sans") ) );
	
	InfoSizer->Add( m_staticText78, 0, wxALIGN_RIGHT|wxALL, 5 );
	
	ThresholdStaticText = new wxStaticText( JobDetailsPanel, wxID_ANY, wxEmptyString, wxDefaultPosition, wxDefaultSize, 0 );
	ThresholdStaticText->Wrap( -1 );
	InfoSizer->Add( ThresholdStaticText, 0, wxALIGN_LEFT|wxALL, 5 );
	
	m_staticText96 = new wxStaticText( JobDetailsPanel, wxID_ANY, wxT("Max. Radius :"), wxDefaultPosition, wxDefaultSize, 0 );
	m_staticText96->Wrap( -1 );
	m_staticText96->SetFont( wxFont( 10, 74, 90, 92, false, wxT("Sans") ) );
	
	InfoSizer->Add( m_staticText96, 0, wxALIGN_RIGHT|wxALL, 5 );
	
	MaximumRadiusStaticText = new wxStaticText( JobDetailsPanel, wxID_ANY, wxEmptyString, wxDefaultPosition, wxDefaultSize, 0 );
	MaximumRadiusStaticText->Wrap( -1 );
	InfoSizer->Add( MaximumRadiusStaticText, 0, wxALIGN_LEFT|wxALL, 5 );
	
	m_staticText85 = new wxStaticText( JobDetailsPanel, wxID_ANY, wxT("Charact. Radius :"), wxDefaultPosition, wxDefaultSize, 0 );
	m_staticText85->Wrap( -1 );
	m_staticText85->SetFont( wxFont( 10, 74, 90, 92, false, wxT("Sans") ) );
	
	InfoSizer->Add( m_staticText85, 0, wxALIGN_RIGHT|wxALL, 5 );
	
	CharacteristicRadiusStaticText = new wxStaticText( JobDetailsPanel, wxID_ANY, wxEmptyString, wxDefaultPosition, wxDefaultSize, 0 );
	CharacteristicRadiusStaticText->Wrap( -1 );
	InfoSizer->Add( CharacteristicRadiusStaticText, 0, wxALIGN_LEFT|wxALL, 5 );
	
	m_staticText87 = new wxStaticText( JobDetailsPanel, wxID_ANY, wxT("Highest Res. :"), wxDefaultPosition, wxDefaultSize, 0 );
	m_staticText87->Wrap( -1 );
	m_staticText87->SetFont( wxFont( 10, 74, 90, 92, false, wxT("Sans") ) );
	
	InfoSizer->Add( m_staticText87, 0, wxALIGN_RIGHT|wxALL, 5 );
	
	HighestResStaticText = new wxStaticText( JobDetailsPanel, wxID_ANY, wxEmptyString, wxDefaultPosition, wxDefaultSize, 0 );
	HighestResStaticText->Wrap( -1 );
	InfoSizer->Add( HighestResStaticText, 0, wxALIGN_LEFT|wxALL, 5 );
	
	m_staticText89 = new wxStaticText( JobDetailsPanel, wxID_ANY, wxT("Min. Edge Dist. :"), wxDefaultPosition, wxDefaultSize, 0 );
	m_staticText89->Wrap( -1 );
	m_staticText89->SetFont( wxFont( 10, 74, 90, 92, false, wxT("Sans") ) );
	
	InfoSizer->Add( m_staticText89, 0, wxALIGN_RIGHT|wxALL, 5 );
	
	MinEdgeDistStaticText = new wxStaticText( JobDetailsPanel, wxID_ANY, wxEmptyString, wxDefaultPosition, wxDefaultSize, 0 );
	MinEdgeDistStaticText->Wrap( -1 );
	InfoSizer->Add( MinEdgeDistStaticText, 0, wxALIGN_LEFT|wxALL, 5 );
	
	m_staticText91 = new wxStaticText( JobDetailsPanel, wxID_ANY, wxT("Avoid High Var. :"), wxDefaultPosition, wxDefaultSize, 0 );
	m_staticText91->Wrap( -1 );
	m_staticText91->SetFont( wxFont( 10, 74, 90, 92, false, wxT("Sans") ) );
	
	InfoSizer->Add( m_staticText91, 0, wxALIGN_RIGHT|wxALL, 5 );
	
	AvoidHighVarStaticText = new wxStaticText( JobDetailsPanel, wxID_ANY, wxEmptyString, wxDefaultPosition, wxDefaultSize, 0 );
	AvoidHighVarStaticText->Wrap( -1 );
	InfoSizer->Add( AvoidHighVarStaticText, 0, wxALIGN_LEFT|wxALL, 5 );
	
	m_staticText79 = new wxStaticText( JobDetailsPanel, wxID_ANY, wxT("Avoid Hi/Lo Mean :"), wxDefaultPosition, wxDefaultSize, 0 );
	m_staticText79->Wrap( -1 );
	m_staticText79->SetFont( wxFont( 10, 74, 90, 92, false, wxT("Sans") ) );
	
	InfoSizer->Add( m_staticText79, 0, wxALIGN_RIGHT|wxALL, 5 );
	
	AvoidHighLowMeanStaticText = new wxStaticText( JobDetailsPanel, wxID_ANY, wxEmptyString, wxDefaultPosition, wxDefaultSize, 0 );
	AvoidHighLowMeanStaticText->Wrap( -1 );
	InfoSizer->Add( AvoidHighLowMeanStaticText, 0, wxALIGN_LEFT|wxALL, 5 );
	
	m_staticText95 = new wxStaticText( JobDetailsPanel, wxID_ANY, wxT("Num. Bckgd. Boxes :"), wxDefaultPosition, wxDefaultSize, 0 );
	m_staticText95->Wrap( -1 );
	m_staticText95->SetFont( wxFont( 10, 74, 90, 92, false, wxT("Sans") ) );
	
	InfoSizer->Add( m_staticText95, 0, wxALIGN_RIGHT|wxALL, 5 );
	
	NumBackgroundBoxesStaticText = new wxStaticText( JobDetailsPanel, wxID_ANY, wxEmptyString, wxDefaultPosition, wxDefaultSize, 0 );
	NumBackgroundBoxesStaticText->Wrap( -1 );
	InfoSizer->Add( NumBackgroundBoxesStaticText, 0, wxALIGN_LEFT|wxALL, 5 );
	
	
	bSizer101->Add( InfoSizer, 1, wxEXPAND, 5 );
	
	m_staticline30 = new wxStaticLine( JobDetailsPanel, wxID_ANY, wxDefaultPosition, wxDefaultSize, wxLI_HORIZONTAL );
	bSizer101->Add( m_staticline30, 0, wxEXPAND | wxALL, 5 );
	
	
	JobDetailsPanel->SetSizer( bSizer101 );
	JobDetailsPanel->Layout();
	bSizer101->Fit( JobDetailsPanel );
	bSizer73->Add( JobDetailsPanel, 1, wxALL|wxEXPAND, 5 );
	
	
	bSizer681->Add( bSizer73, 0, wxEXPAND, 5 );
	
	wxGridSizer* gSizer5;
	gSizer5 = new wxGridSizer( 0, 6, 0, 0 );
	
	
	bSizer681->Add( gSizer5, 0, wxEXPAND, 5 );
	
	ResultDisplayPanel = new PickingResultsDisplayPanel( RightPanel, wxID_ANY, wxDefaultPosition, wxDefaultSize, wxTAB_TRAVERSAL );
	bSizer681->Add( ResultDisplayPanel, 1, wxEXPAND | wxALL, 5 );
	
	wxBoxSizer* bSizer69;
	bSizer69 = new wxBoxSizer( wxHORIZONTAL );
	
	m_staticText469 = new wxStaticText( RightPanel, wxID_ANY, wxT("Left-Click on particles to select/deselect.\nCtrl-Left-Click to rubberband area and deselect.\nShift-Left-Click to paint area and deselect."), wxDefaultPosition, wxDefaultSize, 0 );
	m_staticText469->Wrap( -1 );
	bSizer69->Add( m_staticText469, 0, wxALIGN_CENTER_VERTICAL|wxALL, 5 );
	
	
	bSizer69->Add( 0, 0, 1, wxEXPAND, 5 );
	
	DeleteFromGroupButton = new wxButton( RightPanel, wxID_ANY, wxT("Delete Image From Group"), wxDefaultPosition, wxDefaultSize, 0 );
	bSizer69->Add( DeleteFromGroupButton, 0, wxALIGN_CENTER_VERTICAL|wxALL, 5 );
	
	AddToGroupButton = new wxButton( RightPanel, wxID_ANY, wxT("Add Image To Group"), wxDefaultPosition, wxDefaultSize, 0 );
	bSizer69->Add( AddToGroupButton, 0, wxALIGN_CENTER_VERTICAL|wxALL, 5 );
	
	GroupComboBox = new MemoryComboBox( RightPanel, wxID_ANY, wxT("Combo!"), wxDefaultPosition, wxDefaultSize, 0, NULL, wxCB_READONLY ); 
	GroupComboBox->SetMinSize( wxSize( 200,-1 ) );
	
	bSizer69->Add( GroupComboBox, 0, wxALIGN_CENTER_VERTICAL|wxALL, 5 );
	
	
	bSizer681->Add( bSizer69, 0, wxALIGN_RIGHT|wxEXPAND, 5 );
	
	
	RightPanel->SetSizer( bSizer681 );
	RightPanel->Layout();
	bSizer681->Fit( RightPanel );
	m_splitter4->SplitVertically( m_panel13, RightPanel, 450 );
	bSizer63->Add( m_splitter4, 1, wxEXPAND, 5 );
	
	
	this->SetSizer( bSizer63 );
	this->Layout();
	
	// Connect Events
	this->Connect( wxEVT_UPDATE_UI, wxUpdateUIEventHandler( PickingResultsPanel::OnUpdateUI ) );
	AllImagesButton->Connect( wxEVT_COMMAND_RADIOBUTTON_SELECTED, wxCommandEventHandler( PickingResultsPanel::OnAllMoviesSelect ), NULL, this );
	ByFilterButton->Connect( wxEVT_COMMAND_RADIOBUTTON_SELECTED, wxCommandEventHandler( PickingResultsPanel::OnByFilterSelect ), NULL, this );
	FilterButton->Connect( wxEVT_COMMAND_BUTTON_CLICKED, wxCommandEventHandler( PickingResultsPanel::OnDefineFilterClick ), NULL, this );
	JobDetailsToggleButton->Connect( wxEVT_COMMAND_TOGGLEBUTTON_CLICKED, wxCommandEventHandler( PickingResultsPanel::OnJobDetailsToggle ), NULL, this );
	PreviousButton->Connect( wxEVT_COMMAND_BUTTON_CLICKED, wxCommandEventHandler( PickingResultsPanel::OnPreviousButtonClick ), NULL, this );
	NextButton->Connect( wxEVT_COMMAND_BUTTON_CLICKED, wxCommandEventHandler( PickingResultsPanel::OnNextButtonClick ), NULL, this );
	DeleteFromGroupButton->Connect( wxEVT_COMMAND_BUTTON_CLICKED, wxCommandEventHandler( PickingResultsPanel::OnRemoveFromGroupClick ), NULL, this );
	AddToGroupButton->Connect( wxEVT_COMMAND_BUTTON_CLICKED, wxCommandEventHandler( PickingResultsPanel::OnAddToGroupClick ), NULL, this );
}

PickingResultsPanel::~PickingResultsPanel()
{
	// Disconnect Events
	this->Disconnect( wxEVT_UPDATE_UI, wxUpdateUIEventHandler( PickingResultsPanel::OnUpdateUI ) );
	AllImagesButton->Disconnect( wxEVT_COMMAND_RADIOBUTTON_SELECTED, wxCommandEventHandler( PickingResultsPanel::OnAllMoviesSelect ), NULL, this );
	ByFilterButton->Disconnect( wxEVT_COMMAND_RADIOBUTTON_SELECTED, wxCommandEventHandler( PickingResultsPanel::OnByFilterSelect ), NULL, this );
	FilterButton->Disconnect( wxEVT_COMMAND_BUTTON_CLICKED, wxCommandEventHandler( PickingResultsPanel::OnDefineFilterClick ), NULL, this );
	JobDetailsToggleButton->Disconnect( wxEVT_COMMAND_TOGGLEBUTTON_CLICKED, wxCommandEventHandler( PickingResultsPanel::OnJobDetailsToggle ), NULL, this );
	PreviousButton->Disconnect( wxEVT_COMMAND_BUTTON_CLICKED, wxCommandEventHandler( PickingResultsPanel::OnPreviousButtonClick ), NULL, this );
	NextButton->Disconnect( wxEVT_COMMAND_BUTTON_CLICKED, wxCommandEventHandler( PickingResultsPanel::OnNextButtonClick ), NULL, this );
	DeleteFromGroupButton->Disconnect( wxEVT_COMMAND_BUTTON_CLICKED, wxCommandEventHandler( PickingResultsPanel::OnRemoveFromGroupClick ), NULL, this );
	AddToGroupButton->Disconnect( wxEVT_COMMAND_BUTTON_CLICKED, wxCommandEventHandler( PickingResultsPanel::OnAddToGroupClick ), NULL, this );
	
}

MovieAlignResultsPanel::MovieAlignResultsPanel( wxWindow* parent, wxWindowID id, const wxPoint& pos, const wxSize& size, long style ) : wxPanel( parent, id, pos, size, style )
{
	wxBoxSizer* bSizer63;
	bSizer63 = new wxBoxSizer( wxVERTICAL );
	
	m_staticline25 = new wxStaticLine( this, wxID_ANY, wxDefaultPosition, wxDefaultSize, wxLI_HORIZONTAL );
	bSizer63->Add( m_staticline25, 0, wxEXPAND | wxALL, 5 );
	
	m_splitter4 = new wxSplitterWindow( this, wxID_ANY, wxDefaultPosition, wxDefaultSize, wxSP_3D );
	m_splitter4->SetSashGravity( 0.5 );
	m_splitter4->Connect( wxEVT_IDLE, wxIdleEventHandler( MovieAlignResultsPanel::m_splitter4OnIdle ), NULL, this );
	
	m_panel13 = new wxPanel( m_splitter4, wxID_ANY, wxDefaultPosition, wxDefaultSize, wxTAB_TRAVERSAL );
	wxBoxSizer* bSizer66;
	bSizer66 = new wxBoxSizer( wxVERTICAL );
	
	wxBoxSizer* bSizer64;
	bSizer64 = new wxBoxSizer( wxHORIZONTAL );
	
	AllMoviesButton = new wxRadioButton( m_panel13, wxID_ANY, wxT("All Movies"), wxDefaultPosition, wxDefaultSize, 0 );
	bSizer64->Add( AllMoviesButton, 0, wxALIGN_CENTER_VERTICAL|wxALL, 5 );
	
	ByFilterButton = new wxRadioButton( m_panel13, wxID_ANY, wxT("By Filter"), wxDefaultPosition, wxDefaultSize, 0 );
	bSizer64->Add( ByFilterButton, 0, wxALIGN_CENTER_VERTICAL|wxALL, 5 );
	
	FilterButton = new wxButton( m_panel13, wxID_ANY, wxT("Define Filter"), wxDefaultPosition, wxDefaultSize, 0 );
	FilterButton->Enable( false );
	
	bSizer64->Add( FilterButton, 0, wxALIGN_CENTER_VERTICAL|wxALL, 5 );
	
	
	bSizer64->Add( 0, 0, 1, wxEXPAND, 5 );
	
	m_staticline76 = new wxStaticLine( m_panel13, wxID_ANY, wxDefaultPosition, wxDefaultSize, wxLI_HORIZONTAL|wxLI_VERTICAL );
	bSizer64->Add( m_staticline76, 0, wxEXPAND | wxALL, 5 );
	
	JobDetailsToggleButton = new wxToggleButton( m_panel13, wxID_ANY, wxT("Show Job Details"), wxDefaultPosition, wxDefaultSize, 0 );
	bSizer64->Add( JobDetailsToggleButton, 0, wxALIGN_CENTER|wxALIGN_RIGHT|wxALL|wxEXPAND, 5 );
	
	
	bSizer66->Add( bSizer64, 0, wxEXPAND, 5 );
	
	ResultDataView = new ResultsDataViewListCtrl( m_panel13, wxID_ANY, wxDefaultPosition, wxDefaultSize, wxDV_VERT_RULES );
	bSizer66->Add( ResultDataView, 1, wxALL|wxEXPAND, 5 );
	
	wxBoxSizer* bSizer68;
	bSizer68 = new wxBoxSizer( wxHORIZONTAL );
	
	PreviousButton = new wxButton( m_panel13, wxID_ANY, wxT("&Previous"), wxDefaultPosition, wxDefaultSize, 0 );
	bSizer68->Add( PreviousButton, 0, wxALL, 5 );
	
	
	bSizer68->Add( 0, 0, 1, wxEXPAND, 5 );
	
	AddAllToGroupButton = new wxButton( m_panel13, wxID_ANY, wxT("Add All To Group"), wxDefaultPosition, wxDefaultSize, 0 );
	bSizer68->Add( AddAllToGroupButton, 0, wxALL, 5 );
	
	
	bSizer68->Add( 0, 0, 1, 0, 5 );
	
	NextButton = new wxButton( m_panel13, wxID_ANY, wxT("&Next"), wxDefaultPosition, wxDefaultSize, 0 );
	bSizer68->Add( NextButton, 0, wxALL, 5 );
	
	
	bSizer66->Add( bSizer68, 0, wxEXPAND, 5 );
	
	
	m_panel13->SetSizer( bSizer66 );
	m_panel13->Layout();
	bSizer66->Fit( m_panel13 );
	RightPanel = new wxPanel( m_splitter4, wxID_ANY, wxDefaultPosition, wxDefaultSize, wxTAB_TRAVERSAL );
	wxBoxSizer* bSizer681;
	bSizer681 = new wxBoxSizer( wxVERTICAL );
	
	wxBoxSizer* bSizer73;
	bSizer73 = new wxBoxSizer( wxVERTICAL );
	
	JobDetailsPanel = new wxPanel( RightPanel, wxID_ANY, wxDefaultPosition, wxDefaultSize, wxTAB_TRAVERSAL );
	JobDetailsPanel->Hide();
	
	InfoSizer = new wxFlexGridSizer( 0, 6, 0, 0 );
	InfoSizer->SetFlexibleDirection( wxBOTH );
	InfoSizer->SetNonFlexibleGrowMode( wxFLEX_GROWMODE_SPECIFIED );
	
	m_staticText72 = new wxStaticText( JobDetailsPanel, wxID_ANY, wxT("Alignment ID :"), wxDefaultPosition, wxDefaultSize, 0 );
	m_staticText72->Wrap( -1 );
	m_staticText72->SetFont( wxFont( 10, 74, 90, 92, false, wxT("Sans") ) );
	
	InfoSizer->Add( m_staticText72, 0, wxALIGN_RIGHT|wxALL, 5 );
	
	AlignmentIDStaticText = new wxStaticText( JobDetailsPanel, wxID_ANY, wxEmptyString, wxDefaultPosition, wxDefaultSize, 0 );
	AlignmentIDStaticText->Wrap( -1 );
	InfoSizer->Add( AlignmentIDStaticText, 0, wxALIGN_LEFT|wxALL, 5 );
	
	m_staticText74 = new wxStaticText( JobDetailsPanel, wxID_ANY, wxT("Date of Run :"), wxDefaultPosition, wxDefaultSize, 0 );
	m_staticText74->Wrap( -1 );
	m_staticText74->SetFont( wxFont( 10, 74, 90, 92, false, wxT("Sans") ) );
	
	InfoSizer->Add( m_staticText74, 0, wxALIGN_RIGHT|wxALL, 5 );
	
	DateOfRunStaticText = new wxStaticText( JobDetailsPanel, wxID_ANY, wxEmptyString, wxDefaultPosition, wxDefaultSize, 0 );
	DateOfRunStaticText->Wrap( -1 );
	InfoSizer->Add( DateOfRunStaticText, 0, wxALL, 5 );
	
	m_staticText93 = new wxStaticText( JobDetailsPanel, wxID_ANY, wxT("Time Of Run :"), wxDefaultPosition, wxDefaultSize, 0 );
	m_staticText93->Wrap( -1 );
	m_staticText93->SetFont( wxFont( 10, 74, 90, 92, false, wxT("Sans") ) );
	
	InfoSizer->Add( m_staticText93, 0, wxALIGN_RIGHT|wxALL, 5 );
	
	TimeOfRunStaticText = new wxStaticText( JobDetailsPanel, wxID_ANY, wxEmptyString, wxDefaultPosition, wxDefaultSize, 0 );
	TimeOfRunStaticText->Wrap( -1 );
	InfoSizer->Add( TimeOfRunStaticText, 0, wxALIGN_LEFT|wxALL, 5 );
	
	m_staticText83 = new wxStaticText( JobDetailsPanel, wxID_ANY, wxT("Voltage :"), wxDefaultPosition, wxDefaultSize, 0 );
	m_staticText83->Wrap( -1 );
	m_staticText83->SetFont( wxFont( 10, 74, 90, 92, false, wxT("Sans") ) );
	
	InfoSizer->Add( m_staticText83, 0, wxALIGN_RIGHT|wxALL, 5 );
	
	VoltageStaticText = new wxStaticText( JobDetailsPanel, wxID_ANY, wxEmptyString, wxDefaultPosition, wxDefaultSize, 0 );
	VoltageStaticText->Wrap( -1 );
	InfoSizer->Add( VoltageStaticText, 0, wxALIGN_LEFT|wxALL, 5 );
	
	m_staticText78 = new wxStaticText( JobDetailsPanel, wxID_ANY, wxT("Pixel Size :"), wxDefaultPosition, wxDefaultSize, 0 );
	m_staticText78->Wrap( -1 );
	m_staticText78->SetFont( wxFont( 10, 74, 90, 92, false, wxT("Sans") ) );
	
	InfoSizer->Add( m_staticText78, 0, wxALIGN_RIGHT|wxALL, 5 );
	
	PixelSizeStaticText = new wxStaticText( JobDetailsPanel, wxID_ANY, wxEmptyString, wxDefaultPosition, wxDefaultSize, 0 );
	PixelSizeStaticText->Wrap( -1 );
	InfoSizer->Add( PixelSizeStaticText, 0, wxALIGN_LEFT|wxALL, 5 );
	
	m_staticText82 = new wxStaticText( JobDetailsPanel, wxID_ANY, wxT("Exp. per Frame :"), wxDefaultPosition, wxDefaultSize, 0 );
	m_staticText82->Wrap( -1 );
	m_staticText82->SetFont( wxFont( 10, 74, 90, 92, false, wxT("Sans") ) );
	
	InfoSizer->Add( m_staticText82, 0, wxALIGN_RIGHT|wxALL, 5 );
	
	ExposureStaticText = new wxStaticText( JobDetailsPanel, wxID_ANY, wxEmptyString, wxDefaultPosition, wxDefaultSize, 0 );
	ExposureStaticText->Wrap( -1 );
	InfoSizer->Add( ExposureStaticText, 0, wxALIGN_LEFT|wxALL, 5 );
	
	m_staticText96 = new wxStaticText( JobDetailsPanel, wxID_ANY, wxT("Pre Exp. :"), wxDefaultPosition, wxDefaultSize, 0 );
	m_staticText96->Wrap( -1 );
	m_staticText96->SetFont( wxFont( 10, 74, 90, 92, false, wxT("Sans") ) );
	
	InfoSizer->Add( m_staticText96, 0, wxALIGN_RIGHT|wxALL, 5 );
	
	PreExposureStaticText = new wxStaticText( JobDetailsPanel, wxID_ANY, wxEmptyString, wxDefaultPosition, wxDefaultSize, 0 );
	PreExposureStaticText->Wrap( -1 );
	InfoSizer->Add( PreExposureStaticText, 0, wxALIGN_LEFT|wxALL, 5 );
	
	m_staticText85 = new wxStaticText( JobDetailsPanel, wxID_ANY, wxT("Min. Shift :"), wxDefaultPosition, wxDefaultSize, 0 );
	m_staticText85->Wrap( -1 );
	m_staticText85->SetFont( wxFont( 10, 74, 90, 92, false, wxT("Sans") ) );
	
	InfoSizer->Add( m_staticText85, 0, wxALIGN_RIGHT|wxALL, 5 );
	
	MinShiftStaticText = new wxStaticText( JobDetailsPanel, wxID_ANY, wxEmptyString, wxDefaultPosition, wxDefaultSize, 0 );
	MinShiftStaticText->Wrap( -1 );
	InfoSizer->Add( MinShiftStaticText, 0, wxALIGN_LEFT|wxALL, 5 );
	
	m_staticText87 = new wxStaticText( JobDetailsPanel, wxID_ANY, wxT("Max. Shift :"), wxDefaultPosition, wxDefaultSize, 0 );
	m_staticText87->Wrap( -1 );
	m_staticText87->SetFont( wxFont( 10, 74, 90, 92, false, wxT("Sans") ) );
	
	InfoSizer->Add( m_staticText87, 0, wxALIGN_RIGHT|wxALL, 5 );
	
	MaxShiftStaticText = new wxStaticText( JobDetailsPanel, wxID_ANY, wxEmptyString, wxDefaultPosition, wxDefaultSize, 0 );
	MaxShiftStaticText->Wrap( -1 );
	InfoSizer->Add( MaxShiftStaticText, 0, wxALIGN_LEFT|wxALL, 5 );
	
	m_staticText89 = new wxStaticText( JobDetailsPanel, wxID_ANY, wxT("Term. Threshold :"), wxDefaultPosition, wxDefaultSize, 0 );
	m_staticText89->Wrap( -1 );
	m_staticText89->SetFont( wxFont( 10, 74, 90, 92, false, wxT("Sans") ) );
	
	InfoSizer->Add( m_staticText89, 0, wxALIGN_RIGHT|wxALL, 5 );
	
	TerminationThresholdStaticText = new wxStaticText( JobDetailsPanel, wxID_ANY, wxEmptyString, wxDefaultPosition, wxDefaultSize, 0 );
	TerminationThresholdStaticText->Wrap( -1 );
	InfoSizer->Add( TerminationThresholdStaticText, 0, wxALIGN_LEFT|wxALL, 5 );
	
	m_staticText91 = new wxStaticText( JobDetailsPanel, wxID_ANY, wxT("Max. Iterations :"), wxDefaultPosition, wxDefaultSize, 0 );
	m_staticText91->Wrap( -1 );
	m_staticText91->SetFont( wxFont( 10, 74, 90, 92, false, wxT("Sans") ) );
	
	InfoSizer->Add( m_staticText91, 0, wxALIGN_RIGHT|wxALL, 5 );
	
	MaxIterationsStaticText = new wxStaticText( JobDetailsPanel, wxID_ANY, wxEmptyString, wxDefaultPosition, wxDefaultSize, 0 );
	MaxIterationsStaticText->Wrap( -1 );
	InfoSizer->Add( MaxIterationsStaticText, 0, wxALIGN_LEFT|wxALL, 5 );
	
	m_staticText79 = new wxStaticText( JobDetailsPanel, wxID_ANY, wxT("b-factor :"), wxDefaultPosition, wxDefaultSize, 0 );
	m_staticText79->Wrap( -1 );
	m_staticText79->SetFont( wxFont( 10, 74, 90, 92, false, wxT("Sans") ) );
	
	InfoSizer->Add( m_staticText79, 0, wxALIGN_RIGHT|wxALL, 5 );
	
	BfactorStaticText = new wxStaticText( JobDetailsPanel, wxID_ANY, wxEmptyString, wxDefaultPosition, wxDefaultSize, 0 );
	BfactorStaticText->Wrap( -1 );
	InfoSizer->Add( BfactorStaticText, 0, wxALIGN_LEFT|wxALL, 5 );
	
	m_staticText95 = new wxStaticText( JobDetailsPanel, wxID_ANY, wxT("Exp. Filter :"), wxDefaultPosition, wxDefaultSize, 0 );
	m_staticText95->Wrap( -1 );
	m_staticText95->SetFont( wxFont( 10, 74, 90, 92, false, wxT("Sans") ) );
	
	InfoSizer->Add( m_staticText95, 0, wxALIGN_RIGHT|wxALL, 5 );
	
	ExposureFilterStaticText = new wxStaticText( JobDetailsPanel, wxID_ANY, wxEmptyString, wxDefaultPosition, wxDefaultSize, 0 );
	ExposureFilterStaticText->Wrap( -1 );
	InfoSizer->Add( ExposureFilterStaticText, 0, wxALIGN_LEFT|wxALL, 5 );
	
	m_staticText99 = new wxStaticText( JobDetailsPanel, wxID_ANY, wxT("Restore Power :"), wxDefaultPosition, wxDefaultSize, 0 );
	m_staticText99->Wrap( -1 );
	m_staticText99->SetFont( wxFont( 10, 74, 90, 92, false, wxT("Sans") ) );
	
	InfoSizer->Add( m_staticText99, 0, wxALIGN_RIGHT|wxALL, 5 );
	
	RestorePowerStaticText = new wxStaticText( JobDetailsPanel, wxID_ANY, wxEmptyString, wxDefaultPosition, wxDefaultSize, 0 );
	RestorePowerStaticText->Wrap( -1 );
	InfoSizer->Add( RestorePowerStaticText, 0, wxALIGN_LEFT|wxALL, 5 );
	
	m_staticText101 = new wxStaticText( JobDetailsPanel, wxID_ANY, wxT("Mask Cross :"), wxDefaultPosition, wxDefaultSize, 0 );
	m_staticText101->Wrap( -1 );
	m_staticText101->SetFont( wxFont( 10, 74, 90, 92, false, wxT("Sans") ) );
	
	InfoSizer->Add( m_staticText101, 0, wxALIGN_RIGHT|wxALL, 5 );
	
	MaskCrossStaticText = new wxStaticText( JobDetailsPanel, wxID_ANY, wxEmptyString, wxDefaultPosition, wxDefaultSize, 0 );
	MaskCrossStaticText->Wrap( -1 );
	InfoSizer->Add( MaskCrossStaticText, 0, wxALIGN_LEFT|wxALL, 5 );
	
	m_staticText103 = new wxStaticText( JobDetailsPanel, wxID_ANY, wxT("Horiz. Mask :"), wxDefaultPosition, wxDefaultSize, 0 );
	m_staticText103->Wrap( -1 );
	m_staticText103->SetFont( wxFont( 10, 74, 90, 92, false, wxT("Sans") ) );
	
	InfoSizer->Add( m_staticText103, 0, wxALIGN_RIGHT|wxALL, 5 );
	
	HorizontalMaskStaticText = new wxStaticText( JobDetailsPanel, wxID_ANY, wxEmptyString, wxDefaultPosition, wxDefaultSize, 0 );
	HorizontalMaskStaticText->Wrap( -1 );
	InfoSizer->Add( HorizontalMaskStaticText, 0, wxALIGN_LEFT|wxALL, 5 );
	
	m_staticText105 = new wxStaticText( JobDetailsPanel, wxID_ANY, wxT("Vert. Mask :"), wxDefaultPosition, wxDefaultSize, 0 );
	m_staticText105->Wrap( -1 );
	m_staticText105->SetFont( wxFont( 10, 74, 90, 92, false, wxT("Sans") ) );
	
	InfoSizer->Add( m_staticText105, 0, wxALIGN_RIGHT|wxALL, 5 );
	
	VerticalMaskStaticText = new wxStaticText( JobDetailsPanel, wxID_ANY, wxEmptyString, wxDefaultPosition, wxDefaultSize, 0 );
	VerticalMaskStaticText->Wrap( -1 );
	InfoSizer->Add( VerticalMaskStaticText, 0, wxALIGN_LEFT|wxALL, 5 );
	
	m_staticText1051 = new wxStaticText( JobDetailsPanel, wxID_ANY, wxT("Sum all Frames :"), wxDefaultPosition, wxDefaultSize, 0 );
	m_staticText1051->Wrap( -1 );
	m_staticText1051->SetFont( wxFont( 10, 74, 90, 92, false, wxT("Sans") ) );
	
	InfoSizer->Add( m_staticText1051, 0, wxALIGN_RIGHT|wxALL, 5 );
	
	IncludeAllFramesStaticText = new wxStaticText( JobDetailsPanel, wxID_ANY, wxEmptyString, wxDefaultPosition, wxDefaultSize, 0 );
	IncludeAllFramesStaticText->Wrap( -1 );
	InfoSizer->Add( IncludeAllFramesStaticText, 0, wxALIGN_LEFT|wxALL, 5 );
	
	m_staticText1052 = new wxStaticText( JobDetailsPanel, wxID_ANY, wxT("First Frame :"), wxDefaultPosition, wxDefaultSize, 0 );
	m_staticText1052->Wrap( -1 );
	m_staticText1052->SetFont( wxFont( 10, 74, 90, 92, false, wxT("Sans") ) );
	
	InfoSizer->Add( m_staticText1052, 0, wxALIGN_RIGHT|wxALL, 5 );
	
	FirstFrameStaticText = new wxStaticText( JobDetailsPanel, wxID_ANY, wxEmptyString, wxDefaultPosition, wxDefaultSize, 0 );
	FirstFrameStaticText->Wrap( -1 );
	InfoSizer->Add( FirstFrameStaticText, 0, wxALIGN_LEFT|wxALL, 5 );
	
	m_staticText1053 = new wxStaticText( JobDetailsPanel, wxID_ANY, wxT("Last Frame :"), wxDefaultPosition, wxDefaultSize, 0 );
	m_staticText1053->Wrap( -1 );
	m_staticText1053->SetFont( wxFont( 10, 74, 90, 92, false, wxT("Sans") ) );
	
	InfoSizer->Add( m_staticText1053, 0, wxALIGN_RIGHT|wxALL|wxRIGHT, 5 );
	
	LastFrameStaticText = new wxStaticText( JobDetailsPanel, wxID_ANY, wxEmptyString, wxDefaultPosition, wxDefaultSize, 0 );
	LastFrameStaticText->Wrap( -1 );
	InfoSizer->Add( LastFrameStaticText, 0, wxALL|wxLEFT, 5 );
	
	
	JobDetailsPanel->SetSizer( InfoSizer );
	JobDetailsPanel->Layout();
	InfoSizer->Fit( JobDetailsPanel );
	bSizer73->Add( JobDetailsPanel, 1, wxALL|wxEXPAND, 5 );
	
	
	bSizer681->Add( bSizer73, 0, wxEXPAND, 5 );
	
	wxGridSizer* gSizer5;
	gSizer5 = new wxGridSizer( 0, 6, 0, 0 );
	
	
	bSizer681->Add( gSizer5, 0, wxEXPAND, 5 );
	
	ResultPanel = new UnblurResultsPanel( RightPanel, wxID_ANY, wxDefaultPosition, wxDefaultSize, wxTAB_TRAVERSAL );
	bSizer681->Add( ResultPanel, 1, wxEXPAND | wxALL, 5 );
	
	wxBoxSizer* bSizer69;
	bSizer69 = new wxBoxSizer( wxHORIZONTAL );
	
	DeleteFromGroupButton = new wxButton( RightPanel, wxID_ANY, wxT("Delete Movie From Group"), wxDefaultPosition, wxDefaultSize, 0 );
	bSizer69->Add( DeleteFromGroupButton, 0, wxALL, 5 );
	
	AddToGroupButton = new wxButton( RightPanel, wxID_ANY, wxT("Add Movie To Group"), wxDefaultPosition, wxDefaultSize, 0 );
	bSizer69->Add( AddToGroupButton, 0, wxALIGN_CENTER_VERTICAL|wxALL, 5 );
	
	GroupComboBox = new MemoryComboBox( RightPanel, wxID_ANY, wxT("Combo!"), wxDefaultPosition, wxDefaultSize, 0, NULL, wxCB_READONLY ); 
	GroupComboBox->SetMinSize( wxSize( 200,-1 ) );
	
	bSizer69->Add( GroupComboBox, 0, wxALIGN_CENTER_VERTICAL|wxALL, 5 );
	
	
	bSizer681->Add( bSizer69, 0, wxALIGN_RIGHT, 5 );
	
	
	RightPanel->SetSizer( bSizer681 );
	RightPanel->Layout();
	bSizer681->Fit( RightPanel );
	m_splitter4->SplitVertically( m_panel13, RightPanel, 450 );
	bSizer63->Add( m_splitter4, 1, wxEXPAND, 5 );
	
	
	this->SetSizer( bSizer63 );
	this->Layout();
	
	// Connect Events
	this->Connect( wxEVT_UPDATE_UI, wxUpdateUIEventHandler( MovieAlignResultsPanel::OnUpdateUI ) );
	AllMoviesButton->Connect( wxEVT_COMMAND_RADIOBUTTON_SELECTED, wxCommandEventHandler( MovieAlignResultsPanel::OnAllMoviesSelect ), NULL, this );
	ByFilterButton->Connect( wxEVT_COMMAND_RADIOBUTTON_SELECTED, wxCommandEventHandler( MovieAlignResultsPanel::OnByFilterSelect ), NULL, this );
	FilterButton->Connect( wxEVT_COMMAND_BUTTON_CLICKED, wxCommandEventHandler( MovieAlignResultsPanel::OnDefineFilterClick ), NULL, this );
	JobDetailsToggleButton->Connect( wxEVT_COMMAND_TOGGLEBUTTON_CLICKED, wxCommandEventHandler( MovieAlignResultsPanel::OnJobDetailsToggle ), NULL, this );
	PreviousButton->Connect( wxEVT_COMMAND_BUTTON_CLICKED, wxCommandEventHandler( MovieAlignResultsPanel::OnPreviousButtonClick ), NULL, this );
	AddAllToGroupButton->Connect( wxEVT_COMMAND_BUTTON_CLICKED, wxCommandEventHandler( MovieAlignResultsPanel::OnAddAllToGroupClick ), NULL, this );
	NextButton->Connect( wxEVT_COMMAND_BUTTON_CLICKED, wxCommandEventHandler( MovieAlignResultsPanel::OnNextButtonClick ), NULL, this );
	DeleteFromGroupButton->Connect( wxEVT_COMMAND_BUTTON_CLICKED, wxCommandEventHandler( MovieAlignResultsPanel::OnRemoveFromGroupClick ), NULL, this );
	AddToGroupButton->Connect( wxEVT_COMMAND_BUTTON_CLICKED, wxCommandEventHandler( MovieAlignResultsPanel::OnAddToGroupClick ), NULL, this );
}

MovieAlignResultsPanel::~MovieAlignResultsPanel()
{
	// Disconnect Events
	this->Disconnect( wxEVT_UPDATE_UI, wxUpdateUIEventHandler( MovieAlignResultsPanel::OnUpdateUI ) );
	AllMoviesButton->Disconnect( wxEVT_COMMAND_RADIOBUTTON_SELECTED, wxCommandEventHandler( MovieAlignResultsPanel::OnAllMoviesSelect ), NULL, this );
	ByFilterButton->Disconnect( wxEVT_COMMAND_RADIOBUTTON_SELECTED, wxCommandEventHandler( MovieAlignResultsPanel::OnByFilterSelect ), NULL, this );
	FilterButton->Disconnect( wxEVT_COMMAND_BUTTON_CLICKED, wxCommandEventHandler( MovieAlignResultsPanel::OnDefineFilterClick ), NULL, this );
	JobDetailsToggleButton->Disconnect( wxEVT_COMMAND_TOGGLEBUTTON_CLICKED, wxCommandEventHandler( MovieAlignResultsPanel::OnJobDetailsToggle ), NULL, this );
	PreviousButton->Disconnect( wxEVT_COMMAND_BUTTON_CLICKED, wxCommandEventHandler( MovieAlignResultsPanel::OnPreviousButtonClick ), NULL, this );
	AddAllToGroupButton->Disconnect( wxEVT_COMMAND_BUTTON_CLICKED, wxCommandEventHandler( MovieAlignResultsPanel::OnAddAllToGroupClick ), NULL, this );
	NextButton->Disconnect( wxEVT_COMMAND_BUTTON_CLICKED, wxCommandEventHandler( MovieAlignResultsPanel::OnNextButtonClick ), NULL, this );
	DeleteFromGroupButton->Disconnect( wxEVT_COMMAND_BUTTON_CLICKED, wxCommandEventHandler( MovieAlignResultsPanel::OnRemoveFromGroupClick ), NULL, this );
	AddToGroupButton->Disconnect( wxEVT_COMMAND_BUTTON_CLICKED, wxCommandEventHandler( MovieAlignResultsPanel::OnAddToGroupClick ), NULL, this );
	
}

ActionsPanel::ActionsPanel( wxWindow* parent, wxWindowID id, const wxPoint& pos, const wxSize& size, long style ) : wxPanel( parent, id, pos, size, style )
{
	wxBoxSizer* bSizer12;
	bSizer12 = new wxBoxSizer( wxHORIZONTAL );
	
	m_staticline3 = new wxStaticLine( this, wxID_ANY, wxDefaultPosition, wxDefaultSize, wxLI_VERTICAL );
	bSizer12->Add( m_staticline3, 0, wxEXPAND | wxALL, 5 );
	
	ActionsBook = new wxListbook( this, wxID_ANY, wxDefaultPosition, wxDefaultSize, wxLB_TOP );
	#ifdef __WXGTK__ // Small icon style not supported in GTK
	wxListView* ActionsBookListView = ActionsBook->GetListView();
	long ActionsBookFlags = ActionsBookListView->GetWindowStyleFlag();
	if( ActionsBookFlags & wxLC_SMALL_ICON )
	{
		ActionsBookFlags = ( ActionsBookFlags & ~wxLC_SMALL_ICON ) | wxLC_ICON;
	}
	ActionsBookListView->SetWindowStyleFlag( ActionsBookFlags );
	#endif
	
	bSizer12->Add( ActionsBook, 1, wxEXPAND | wxALL, 5 );
	
	
	this->SetSizer( bSizer12 );
	this->Layout();
}

ActionsPanel::~ActionsPanel()
{
}

SettingsPanel::SettingsPanel( wxWindow* parent, wxWindowID id, const wxPoint& pos, const wxSize& size, long style ) : wxPanel( parent, id, pos, size, style )
{
	wxBoxSizer* bSizer12;
	bSizer12 = new wxBoxSizer( wxHORIZONTAL );
	
	m_staticline3 = new wxStaticLine( this, wxID_ANY, wxDefaultPosition, wxDefaultSize, wxLI_VERTICAL );
	bSizer12->Add( m_staticline3, 0, wxEXPAND | wxALL, 5 );
	
	SettingsBook = new wxListbook( this, wxID_ANY, wxDefaultPosition, wxDefaultSize, wxLB_TOP );
	#ifdef __WXGTK__ // Small icon style not supported in GTK
	wxListView* SettingsBookListView = SettingsBook->GetListView();
	long SettingsBookFlags = SettingsBookListView->GetWindowStyleFlag();
	if( SettingsBookFlags & wxLC_SMALL_ICON )
	{
		SettingsBookFlags = ( SettingsBookFlags & ~wxLC_SMALL_ICON ) | wxLC_ICON;
	}
	SettingsBookListView->SetWindowStyleFlag( SettingsBookFlags );
	#endif
	
	bSizer12->Add( SettingsBook, 1, wxEXPAND | wxALL, 5 );
	
	
	this->SetSizer( bSizer12 );
	this->Layout();
}

SettingsPanel::~SettingsPanel()
{
}

ResultsPanel::ResultsPanel( wxWindow* parent, wxWindowID id, const wxPoint& pos, const wxSize& size, long style ) : wxPanel( parent, id, pos, size, style )
{
	wxBoxSizer* bSizer12;
	bSizer12 = new wxBoxSizer( wxHORIZONTAL );
	
	m_staticline3 = new wxStaticLine( this, wxID_ANY, wxDefaultPosition, wxDefaultSize, wxLI_VERTICAL );
	bSizer12->Add( m_staticline3, 0, wxEXPAND | wxALL, 5 );
	
	ResultsBook = new wxListbook( this, wxID_ANY, wxDefaultPosition, wxDefaultSize, wxLB_TOP );
	#ifdef __WXGTK__ // Small icon style not supported in GTK
	wxListView* ResultsBookListView = ResultsBook->GetListView();
	long ResultsBookFlags = ResultsBookListView->GetWindowStyleFlag();
	if( ResultsBookFlags & wxLC_SMALL_ICON )
	{
		ResultsBookFlags = ( ResultsBookFlags & ~wxLC_SMALL_ICON ) | wxLC_ICON;
	}
	ResultsBookListView->SetWindowStyleFlag( ResultsBookFlags );
	#endif
	
	bSizer12->Add( ResultsBook, 1, wxEXPAND | wxALL, 5 );
	
	
	this->SetSizer( bSizer12 );
	this->Layout();
	
	// Connect Events
	ResultsBook->Connect( wxEVT_COMMAND_LISTBOOK_PAGE_CHANGED, wxListbookEventHandler( ResultsPanel::OnResultsBookPageChanged ), NULL, this );
}

ResultsPanel::~ResultsPanel()
{
	// Disconnect Events
	ResultsBook->Disconnect( wxEVT_COMMAND_LISTBOOK_PAGE_CHANGED, wxListbookEventHandler( ResultsPanel::OnResultsBookPageChanged ), NULL, this );
	
}

AssetsPanel::AssetsPanel( wxWindow* parent, wxWindowID id, const wxPoint& pos, const wxSize& size, long style ) : wxPanel( parent, id, pos, size, style )
{
	wxBoxSizer* bSizer76;
	bSizer76 = new wxBoxSizer( wxHORIZONTAL );
	
	m_staticline68 = new wxStaticLine( this, wxID_ANY, wxDefaultPosition, wxDefaultSize, wxLI_VERTICAL );
	bSizer76->Add( m_staticline68, 0, wxEXPAND | wxALL, 5 );
	
	AssetsBook = new wxListbook( this, wxID_ANY, wxDefaultPosition, wxDefaultSize, wxLB_TOP );
	#ifdef __WXGTK__ // Small icon style not supported in GTK
	wxListView* AssetsBookListView = AssetsBook->GetListView();
	long AssetsBookFlags = AssetsBookListView->GetWindowStyleFlag();
	if( AssetsBookFlags & wxLC_SMALL_ICON )
	{
		AssetsBookFlags = ( AssetsBookFlags & ~wxLC_SMALL_ICON ) | wxLC_ICON;
	}
	AssetsBookListView->SetWindowStyleFlag( AssetsBookFlags );
	#endif
	
	bSizer76->Add( AssetsBook, 1, wxEXPAND | wxALL, 5 );
	
	
	this->SetSizer( bSizer76 );
	this->Layout();
}

AssetsPanel::~AssetsPanel()
{
}

OverviewPanel::OverviewPanel( wxWindow* parent, wxWindowID id, const wxPoint& pos, const wxSize& size, long style ) : wxPanel( parent, id, pos, size, style )
{
	wxBoxSizer* bSizer10;
	bSizer10 = new wxBoxSizer( wxHORIZONTAL );
	
	m_staticline2 = new wxStaticLine( this, wxID_ANY, wxDefaultPosition, wxDefaultSize, wxLI_VERTICAL );
	bSizer10->Add( m_staticline2, 0, wxEXPAND | wxALL, 5 );
	
	wxBoxSizer* bSizer198;
	bSizer198 = new wxBoxSizer( wxVERTICAL );
	
	WelcomePanel = new wxPanel( this, wxID_ANY, wxDefaultPosition, wxDefaultSize, wxTAB_TRAVERSAL );
	wxBoxSizer* bSizer281;
	bSizer281 = new wxBoxSizer( wxVERTICAL );
	
	InfoText = new wxRichTextCtrl( WelcomePanel, wxID_ANY, wxEmptyString, wxDefaultPosition, wxDefaultSize, wxTE_READONLY|wxHSCROLL|wxVSCROLL|wxWANTS_CHARS );
	bSizer281->Add( InfoText, 1, wxEXPAND | wxALL, 5 );
	
	
	WelcomePanel->SetSizer( bSizer281 );
	WelcomePanel->Layout();
	bSizer281->Fit( WelcomePanel );
	bSizer198->Add( WelcomePanel, 1, wxEXPAND | wxALL, 5 );
	
	
	bSizer10->Add( bSizer198, 1, wxALIGN_CENTER|wxEXPAND, 5 );
	
	
	this->SetSizer( bSizer10 );
	this->Layout();
	
	// Connect Events
	InfoText->Connect( wxEVT_COMMAND_TEXT_URL, wxTextUrlEventHandler( OverviewPanel::OnInfoURL ), NULL, this );
}

OverviewPanel::~OverviewPanel()
{
	// Disconnect Events
	InfoText->Disconnect( wxEVT_COMMAND_TEXT_URL, wxTextUrlEventHandler( OverviewPanel::OnInfoURL ), NULL, this );
	
}

VolumeImportDialog::VolumeImportDialog( wxWindow* parent, wxWindowID id, const wxString& title, const wxPoint& pos, const wxSize& size, long style ) : wxDialog( parent, id, title, pos, size, style )
{
	this->SetSizeHints( wxDefaultSize, wxDefaultSize );
	
	wxBoxSizer* bSizer26;
	bSizer26 = new wxBoxSizer( wxVERTICAL );
	
	PathListCtrl = new wxListCtrl( this, wxID_ANY, wxDefaultPosition, wxDefaultSize, wxLC_LIST|wxLC_NO_HEADER|wxLC_REPORT|wxVSCROLL );
	bSizer26->Add( PathListCtrl, 100, wxALL|wxEXPAND, 5 );
	
	wxBoxSizer* bSizer27;
	bSizer27 = new wxBoxSizer( wxHORIZONTAL );
	
	m_button10 = new wxButton( this, wxID_ANY, wxT("Add Files"), wxDefaultPosition, wxDefaultSize, 0 );
	bSizer27->Add( m_button10, 33, wxALL, 5 );
	
	m_button11 = new wxButton( this, wxID_ANY, wxT("Add Directory"), wxDefaultPosition, wxDefaultSize, 0 );
	bSizer27->Add( m_button11, 33, wxALL, 5 );
	
	ClearButton = new wxButton( this, wxID_ANY, wxT("Clear"), wxDefaultPosition, wxDefaultSize, 0 );
	bSizer27->Add( ClearButton, 33, wxALL, 5 );
	
	
	bSizer26->Add( bSizer27, 0, wxEXPAND, 5 );
	
	m_staticline7 = new wxStaticLine( this, wxID_ANY, wxDefaultPosition, wxDefaultSize, wxLI_HORIZONTAL );
	bSizer26->Add( m_staticline7, 0, wxEXPAND | wxALL, 5 );
	
	wxBoxSizer* bSizer29;
	bSizer29 = new wxBoxSizer( wxHORIZONTAL );
	
	m_staticText20 = new wxStaticText( this, wxID_ANY, wxT("Pixel Size (Å) :"), wxDefaultPosition, wxDefaultSize, 0 );
	m_staticText20->Wrap( -1 );
	bSizer29->Add( m_staticText20, 50, wxALIGN_CENTER_VERTICAL|wxALL, 5 );
	
	PixelSizeText = new wxTextCtrl( this, wxID_ANY, wxEmptyString, wxDefaultPosition, wxDefaultSize, 0 );
	bSizer29->Add( PixelSizeText, 50, wxALIGN_CENTER_VERTICAL|wxALL, 5 );
	
	
	bSizer26->Add( bSizer29, 0, wxEXPAND, 5 );
	
	m_staticline8 = new wxStaticLine( this, wxID_ANY, wxDefaultPosition, wxDefaultSize, wxLI_HORIZONTAL );
	bSizer26->Add( m_staticline8, 0, wxEXPAND | wxALL, 5 );
	
	wxBoxSizer* bSizer33;
	bSizer33 = new wxBoxSizer( wxHORIZONTAL );
	
	m_button13 = new wxButton( this, wxID_ANY, wxT("Cancel"), wxDefaultPosition, wxDefaultSize, 0 );
	bSizer33->Add( m_button13, 0, wxALL, 5 );
	
	
	bSizer33->Add( 0, 0, 1, wxEXPAND, 5 );
	
	
	bSizer33->Add( 0, 0, 1, wxEXPAND, 5 );
	
	ImportButton = new wxButton( this, wxID_ANY, wxT("Import"), wxDefaultPosition, wxDefaultSize, 0 );
	ImportButton->Enable( false );
	
	bSizer33->Add( ImportButton, 0, wxALL, 5 );
	
	
	bSizer26->Add( bSizer33, 1, wxEXPAND, 5 );
	
	
	this->SetSizer( bSizer26 );
	this->Layout();
	
	this->Centre( wxBOTH );
	
	// Connect Events
	m_button10->Connect( wxEVT_COMMAND_BUTTON_CLICKED, wxCommandEventHandler( VolumeImportDialog::AddFilesClick ), NULL, this );
	m_button11->Connect( wxEVT_COMMAND_BUTTON_CLICKED, wxCommandEventHandler( VolumeImportDialog::AddDirectoryClick ), NULL, this );
	ClearButton->Connect( wxEVT_COMMAND_BUTTON_CLICKED, wxCommandEventHandler( VolumeImportDialog::ClearClick ), NULL, this );
	PixelSizeText->Connect( wxEVT_CHAR, wxKeyEventHandler( VolumeImportDialog::OnTextKeyPress ), NULL, this );
	PixelSizeText->Connect( wxEVT_COMMAND_TEXT_UPDATED, wxCommandEventHandler( VolumeImportDialog::TextChanged ), NULL, this );
	m_button13->Connect( wxEVT_COMMAND_BUTTON_CLICKED, wxCommandEventHandler( VolumeImportDialog::CancelClick ), NULL, this );
	ImportButton->Connect( wxEVT_COMMAND_BUTTON_CLICKED, wxCommandEventHandler( VolumeImportDialog::ImportClick ), NULL, this );
}

VolumeImportDialog::~VolumeImportDialog()
{
	// Disconnect Events
	m_button10->Disconnect( wxEVT_COMMAND_BUTTON_CLICKED, wxCommandEventHandler( VolumeImportDialog::AddFilesClick ), NULL, this );
	m_button11->Disconnect( wxEVT_COMMAND_BUTTON_CLICKED, wxCommandEventHandler( VolumeImportDialog::AddDirectoryClick ), NULL, this );
	ClearButton->Disconnect( wxEVT_COMMAND_BUTTON_CLICKED, wxCommandEventHandler( VolumeImportDialog::ClearClick ), NULL, this );
	PixelSizeText->Disconnect( wxEVT_CHAR, wxKeyEventHandler( VolumeImportDialog::OnTextKeyPress ), NULL, this );
	PixelSizeText->Disconnect( wxEVT_COMMAND_TEXT_UPDATED, wxCommandEventHandler( VolumeImportDialog::TextChanged ), NULL, this );
	m_button13->Disconnect( wxEVT_COMMAND_BUTTON_CLICKED, wxCommandEventHandler( VolumeImportDialog::CancelClick ), NULL, this );
	ImportButton->Disconnect( wxEVT_COMMAND_BUTTON_CLICKED, wxCommandEventHandler( VolumeImportDialog::ImportClick ), NULL, this );
	
}

FindParticlesPanel::FindParticlesPanel( wxWindow* parent, wxWindowID id, const wxPoint& pos, const wxSize& size, long style ) : JobPanel( parent, id, pos, size, style )
{
	wxBoxSizer* bSizer43;
	bSizer43 = new wxBoxSizer( wxVERTICAL );
	
	m_staticline12 = new wxStaticLine( this, wxID_ANY, wxDefaultPosition, wxDefaultSize, wxLI_HORIZONTAL );
	bSizer43->Add( m_staticline12, 0, wxEXPAND | wxALL, 5 );
	
	wxBoxSizer* bSizer1211;
	bSizer1211 = new wxBoxSizer( wxVERTICAL );
	
	wxBoxSizer* bSizer45;
	bSizer45 = new wxBoxSizer( wxHORIZONTAL );
	
	wxBoxSizer* bSizer44;
	bSizer44 = new wxBoxSizer( wxHORIZONTAL );
	
	m_staticText21 = new wxStaticText( this, wxID_ANY, wxT("Input Group :"), wxDefaultPosition, wxDefaultSize, 0 );
	m_staticText21->Wrap( -1 );
	bSizer44->Add( m_staticText21, 0, wxALIGN_CENTER_VERTICAL|wxALL, 5 );
	
	GroupComboBox = new ImageGroupPickerComboPanel( this, wxID_ANY, wxDefaultPosition, wxDefaultSize, wxTAB_TRAVERSAL );
	GroupComboBox->SetMinSize( wxSize( 350,-1 ) );
	GroupComboBox->SetMaxSize( wxSize( 350,-1 ) );
	
	bSizer44->Add( GroupComboBox, 1, wxEXPAND | wxALL, 5 );
	
	PickingAlgorithStaticText = new wxStaticText( this, wxID_ANY, wxT("Picking algorithm :"), wxDefaultPosition, wxDefaultSize, 0 );
	PickingAlgorithStaticText->Wrap( -1 );
	PickingAlgorithStaticText->Enable( false );
	
	bSizer44->Add( PickingAlgorithStaticText, 0, wxALIGN_CENTER_VERTICAL|wxALL, 5 );
	
	PickingAlgorithmComboBox = new wxComboBox( this, wxID_ANY, wxEmptyString, wxDefaultPosition, wxDefaultSize, 0, NULL, wxCB_READONLY ); 
	PickingAlgorithmComboBox->SetSelection( 0 );
	PickingAlgorithmComboBox->Enable( false );
	PickingAlgorithmComboBox->SetMinSize( wxSize( 150,-1 ) );
	
	bSizer44->Add( PickingAlgorithmComboBox, 0, wxALIGN_CENTER_VERTICAL|wxALL, 5 );
	
	
	bSizer44->Add( 0, 0, 60, wxEXPAND, 5 );
	
	
	bSizer45->Add( bSizer44, 1, wxEXPAND, 5 );
	
	ExpertToggleButton = new wxToggleButton( this, wxID_ANY, wxT("Show Expert Options"), wxDefaultPosition, wxDefaultSize, 0 );
	ExpertToggleButton->Enable( false );
	
	bSizer45->Add( ExpertToggleButton, 0, wxALL, 5 );
	
	
	bSizer1211->Add( bSizer45, 1, wxEXPAND, 5 );
	
	PleaseEstimateCTFStaticText = new wxStaticText( this, wxID_ANY, wxT("Please run CTF estimation on this group before picking particles"), wxDefaultPosition, wxDefaultSize, 0 );
	PleaseEstimateCTFStaticText->Wrap( -1 );
	PleaseEstimateCTFStaticText->SetFont( wxFont( wxNORMAL_FONT->GetPointSize(), 70, 90, 92, false, wxEmptyString ) );
	PleaseEstimateCTFStaticText->SetForegroundColour( wxColour( 180, 0, 0 ) );
	
	bSizer1211->Add( PleaseEstimateCTFStaticText, 0, wxALL, 5 );
	
	
	bSizer43->Add( bSizer1211, 0, wxEXPAND, 5 );
	
	m_staticline10 = new wxStaticLine( this, wxID_ANY, wxDefaultPosition, wxDefaultSize, wxLI_HORIZONTAL );
	bSizer43->Add( m_staticline10, 0, wxEXPAND | wxALL, 5 );
	
	FindParticlesSplitterWindow = new wxSplitterWindow( this, wxID_ANY, wxDefaultPosition, wxDefaultSize, wxSP_3D|wxSP_PERMIT_UNSPLIT );
	FindParticlesSplitterWindow->Connect( wxEVT_IDLE, wxIdleEventHandler( FindParticlesPanel::FindParticlesSplitterWindowOnIdle ), NULL, this );
	FindParticlesSplitterWindow->SetMinimumPaneSize( 10 );
	
	LeftPanel = new wxPanel( FindParticlesSplitterWindow, wxID_ANY, wxDefaultPosition, wxDefaultSize, wxTAB_TRAVERSAL );
	wxBoxSizer* bSizer214;
	bSizer214 = new wxBoxSizer( wxVERTICAL );
	
	PickingParametersPanel = new wxScrolledWindow( LeftPanel, wxID_ANY, wxDefaultPosition, wxSize( -1,-1 ), wxHSCROLL|wxVSCROLL );
	PickingParametersPanel->SetScrollRate( 5, 5 );
	InputSizer = new wxBoxSizer( wxVERTICAL );
	
	wxFlexGridSizer* fgSizer1;
	fgSizer1 = new wxFlexGridSizer( 0, 2, 0, 0 );
	fgSizer1->AddGrowableCol( 1 );
	fgSizer1->SetFlexibleDirection( wxBOTH );
	fgSizer1->SetNonFlexibleGrowMode( wxFLEX_GROWMODE_SPECIFIED );
	
	m_staticText196 = new wxStaticText( PickingParametersPanel, wxID_ANY, wxT("Maximum particle radius (Å) :"), wxDefaultPosition, wxDefaultSize, 0 );
	m_staticText196->Wrap( -1 );
	fgSizer1->Add( m_staticText196, 0, wxALIGN_CENTER_VERTICAL|wxALL, 5 );
	
	MaximumParticleRadiusNumericCtrl = new NumericTextCtrl( PickingParametersPanel, wxID_ANY, wxT("120.0"), wxDefaultPosition, wxDefaultSize, wxTE_PROCESS_ENTER );
	fgSizer1->Add( MaximumParticleRadiusNumericCtrl, 0, wxALL|wxEXPAND, 5 );
	
	CharacteristicParticleRadiusStaticText = new wxStaticText( PickingParametersPanel, wxID_ANY, wxT("Characteristic particle radius (Å) :"), wxDefaultPosition, wxDefaultSize, 0 );
	CharacteristicParticleRadiusStaticText->Wrap( -1 );
	fgSizer1->Add( CharacteristicParticleRadiusStaticText, 0, wxALIGN_CENTER_VERTICAL|wxALL, 5 );
	
	CharacteristicParticleRadiusNumericCtrl = new NumericTextCtrl( PickingParametersPanel, wxID_ANY, wxT("80.0"), wxDefaultPosition, wxDefaultSize, wxTE_PROCESS_ENTER );
	fgSizer1->Add( CharacteristicParticleRadiusNumericCtrl, 0, wxALL|wxEXPAND, 5 );
	
	ThresholdPeakHeightStaticText1 = new wxStaticText( PickingParametersPanel, wxID_ANY, wxT("Threshold peak height :"), wxDefaultPosition, wxDefaultSize, 0 );
	ThresholdPeakHeightStaticText1->Wrap( -1 );
	fgSizer1->Add( ThresholdPeakHeightStaticText1, 0, wxALL, 5 );
	
	ThresholdPeakHeightNumericCtrl = new NumericTextCtrl( PickingParametersPanel, wxID_ANY, wxT("6.0"), wxDefaultPosition, wxDefaultSize, wxTE_PROCESS_ENTER );
	fgSizer1->Add( ThresholdPeakHeightNumericCtrl, 0, wxALL|wxEXPAND, 5 );
	
	AvoidHighVarianceAreasCheckBox = new wxCheckBox( PickingParametersPanel, wxID_ANY, wxT("Avoid high variance areas"), wxDefaultPosition, wxDefaultSize, 0 );
	fgSizer1->Add( AvoidHighVarianceAreasCheckBox, 0, wxALL, 5 );
	
	
	InputSizer->Add( fgSizer1, 0, wxEXPAND, 5 );
	
	m_staticline106 = new wxStaticLine( PickingParametersPanel, wxID_ANY, wxDefaultPosition, wxDefaultSize, wxLI_HORIZONTAL );
	InputSizer->Add( m_staticline106, 0, wxEXPAND | wxALL, 5 );
	
	m_staticText440 = new wxStaticText( PickingParametersPanel, wxID_ANY, wxT("Select Preview Image :-"), wxDefaultPosition, wxDefaultSize, 0 );
	m_staticText440->Wrap( -1 );
	InputSizer->Add( m_staticText440, 0, wxALL, 5 );
	
	ImageComboBox = new ImagesPickerComboPanel( PickingParametersPanel, wxID_ANY, wxDefaultPosition, wxDefaultSize, wxTAB_TRAVERSAL );
	ImageComboBox->SetMinSize( wxSize( 350,-1 ) );
	ImageComboBox->SetMaxSize( wxSize( 350,-1 ) );
	
	InputSizer->Add( ImageComboBox, 0, wxALIGN_CENTER_VERTICAL|wxALL, 5 );
	
	wxBoxSizer* bSizer212;
	bSizer212 = new wxBoxSizer( wxHORIZONTAL );
	
	TestOnCurrentMicrographButton = new wxButton( PickingParametersPanel, wxID_ANY, wxT("Preview"), wxDefaultPosition, wxDefaultSize, 0 );
	bSizer212->Add( TestOnCurrentMicrographButton, 0, wxALL, 5 );
	
	AutoPickRefreshCheckBox = new wxCheckBox( PickingParametersPanel, wxID_ANY, wxT("Auto preview"), wxDefaultPosition, wxDefaultSize, 0 );
	bSizer212->Add( AutoPickRefreshCheckBox, 0, wxALIGN_CENTER_VERTICAL|wxALL, 5 );
	
	
	InputSizer->Add( bSizer212, 0, 0, 5 );
	
	ExpertOptionsPanel = new wxPanel( PickingParametersPanel, wxID_ANY, wxDefaultPosition, wxDefaultSize, wxTAB_TRAVERSAL );
	ExpertOptionsPanel->Hide();
	
	ExpertInputSizer = new wxBoxSizer( wxVERTICAL );
	
	m_staticline35 = new wxStaticLine( ExpertOptionsPanel, wxID_ANY, wxDefaultPosition, wxDefaultSize, wxLI_HORIZONTAL );
	ExpertInputSizer->Add( m_staticline35, 0, wxEXPAND | wxALL, 5 );
	
	wxFlexGridSizer* ExpertOptionsSizer;
	ExpertOptionsSizer = new wxFlexGridSizer( 0, 2, 0, 0 );
	ExpertOptionsSizer->SetFlexibleDirection( wxBOTH );
	ExpertOptionsSizer->SetNonFlexibleGrowMode( wxFLEX_GROWMODE_SPECIFIED );
	
	ExpertOptionsStaticText = new wxStaticText( ExpertOptionsPanel, wxID_ANY, wxT("Expert Options"), wxDefaultPosition, wxDefaultSize, 0 );
	ExpertOptionsStaticText->Wrap( -1 );
	ExpertOptionsStaticText->SetFont( wxFont( wxNORMAL_FONT->GetPointSize(), 70, 90, 92, true, wxEmptyString ) );
	
	ExpertOptionsSizer->Add( ExpertOptionsStaticText, 0, wxALL, 5 );
	
	
	ExpertOptionsSizer->Add( 0, 0, 1, wxEXPAND, 5 );
	
	HighestResolutionStaticText = new wxStaticText( ExpertOptionsPanel, wxID_ANY, wxT("Highest resolution used in picking (Å) :"), wxDefaultPosition, wxDefaultSize, 0 );
	HighestResolutionStaticText->Wrap( -1 );
	ExpertOptionsSizer->Add( HighestResolutionStaticText, 0, wxALIGN_CENTER_VERTICAL|wxALL, 5 );
	
	HighestResolutionNumericCtrl = new NumericTextCtrl( ExpertOptionsPanel, wxID_ANY, wxT("30.00"), wxDefaultPosition, wxDefaultSize, wxTE_PROCESS_ENTER );
	ExpertOptionsSizer->Add( HighestResolutionNumericCtrl, 0, wxALL|wxEXPAND, 5 );
	
	SetMinimumDistanceFromEdgesCheckBox = new wxCheckBox( ExpertOptionsPanel, wxID_ANY, wxT("Set minimum distance from edges (pix.) : "), wxDefaultPosition, wxDefaultSize, 0 );
	ExpertOptionsSizer->Add( SetMinimumDistanceFromEdgesCheckBox, 0, wxALL, 5 );
	
	MinimumDistanceFromEdgesSpinCtrl = new wxSpinCtrl( ExpertOptionsPanel, wxID_ANY, wxEmptyString, wxDefaultPosition, wxDefaultSize, wxSP_ARROW_KEYS, 1, 999999999, 128 );
	MinimumDistanceFromEdgesSpinCtrl->Enable( false );
	
	ExpertOptionsSizer->Add( MinimumDistanceFromEdgesSpinCtrl, 0, wxALL|wxEXPAND, 5 );
	
	m_checkBox8 = new wxCheckBox( ExpertOptionsPanel, wxID_ANY, wxT("Use radial averages of templates"), wxDefaultPosition, wxDefaultSize, 0 );
	m_checkBox8->SetValue(true); 
	m_checkBox8->Enable( false );
	
	ExpertOptionsSizer->Add( m_checkBox8, 0, wxALL, 5 );
	
	
	ExpertOptionsSizer->Add( 0, 0, 1, wxEXPAND, 5 );
	
	m_checkBox9 = new wxCheckBox( ExpertOptionsPanel, wxID_ANY, wxT("Rotate each template this many times : "), wxDefaultPosition, wxDefaultSize, 0 );
	m_checkBox9->Enable( false );
	
	ExpertOptionsSizer->Add( m_checkBox9, 0, wxALL, 5 );
	
	NumberOfTemplateRotationsSpinCtrl = new wxSpinCtrl( ExpertOptionsPanel, wxID_ANY, wxEmptyString, wxDefaultPosition, wxDefaultSize, wxSP_ARROW_KEYS, 1, 360, 72 );
	NumberOfTemplateRotationsSpinCtrl->Enable( false );
	
	ExpertOptionsSizer->Add( NumberOfTemplateRotationsSpinCtrl, 0, wxALL|wxEXPAND, 5 );
	
	AvoidAbnormalLocalMeanAreasCheckBox = new wxCheckBox( ExpertOptionsPanel, wxID_ANY, wxT("Avoid areas with abnormal local mean"), wxDefaultPosition, wxDefaultSize, 0 );
	AvoidAbnormalLocalMeanAreasCheckBox->SetValue(true); 
	ExpertOptionsSizer->Add( AvoidAbnormalLocalMeanAreasCheckBox, 0, wxALL, 5 );
	
	
	ExpertOptionsSizer->Add( 0, 0, 1, wxEXPAND, 5 );
	
	ShowEstimatedBackgroundSpectrumCheckBox = new wxCheckBox( ExpertOptionsPanel, wxID_ANY, wxT("Show estimated background spectrum"), wxDefaultPosition, wxDefaultSize, 0 );
	ShowEstimatedBackgroundSpectrumCheckBox->Enable( false );
	
	ExpertOptionsSizer->Add( ShowEstimatedBackgroundSpectrumCheckBox, 0, wxALL, 5 );
	
	
	ExpertOptionsSizer->Add( 0, 0, 1, wxEXPAND, 5 );
	
	ShowPositionsOfBackgroundBoxesCheckBox = new wxCheckBox( ExpertOptionsPanel, wxID_ANY, wxT("Show positions of background boxes"), wxDefaultPosition, wxDefaultSize, 0 );
	ShowPositionsOfBackgroundBoxesCheckBox->Enable( false );
	
	ExpertOptionsSizer->Add( ShowPositionsOfBackgroundBoxesCheckBox, 0, wxALL, 5 );
	
	
	ExpertOptionsSizer->Add( 0, 0, 1, wxEXPAND, 5 );
	
	m_staticText170 = new wxStaticText( ExpertOptionsPanel, wxID_ANY, wxT("Number of background boxes : "), wxDefaultPosition, wxDefaultSize, 0 );
	m_staticText170->Wrap( -1 );
	ExpertOptionsSizer->Add( m_staticText170, 0, wxALIGN_CENTER_VERTICAL|wxALL, 5 );
	
	NumberOfBackgroundBoxesSpinCtrl = new wxSpinCtrl( ExpertOptionsPanel, wxID_ANY, wxEmptyString, wxDefaultPosition, wxDefaultSize, wxSP_ARROW_KEYS, 1, 999, 50 );
	ExpertOptionsSizer->Add( NumberOfBackgroundBoxesSpinCtrl, 0, wxALL|wxEXPAND, 5 );
	
	m_staticText169 = new wxStaticText( ExpertOptionsPanel, wxID_ANY, wxT("Algorithm to find background areas : "), wxDefaultPosition, wxDefaultSize, 0 );
	m_staticText169->Wrap( -1 );
	ExpertOptionsSizer->Add( m_staticText169, 0, wxALIGN_CENTER_VERTICAL|wxALL, 5 );
	
	wxString AlgorithmToFindBackgroundChoiceChoices[] = { wxT("Lowest variance"), wxT("Variance near mode") };
	int AlgorithmToFindBackgroundChoiceNChoices = sizeof( AlgorithmToFindBackgroundChoiceChoices ) / sizeof( wxString );
	AlgorithmToFindBackgroundChoice = new wxChoice( ExpertOptionsPanel, wxID_ANY, wxDefaultPosition, wxDefaultSize, AlgorithmToFindBackgroundChoiceNChoices, AlgorithmToFindBackgroundChoiceChoices, 0 );
	AlgorithmToFindBackgroundChoice->SetSelection( 0 );
	ExpertOptionsSizer->Add( AlgorithmToFindBackgroundChoice, 0, wxALL|wxEXPAND, 5 );
	
	
	ExpertInputSizer->Add( ExpertOptionsSizer, 1, wxEXPAND, 5 );
	
	
	ExpertOptionsPanel->SetSizer( ExpertInputSizer );
	ExpertOptionsPanel->Layout();
	ExpertInputSizer->Fit( ExpertOptionsPanel );
	InputSizer->Add( ExpertOptionsPanel, 0, wxALL|wxEXPAND, 0 );
	
	
	PickingParametersPanel->SetSizer( InputSizer );
	PickingParametersPanel->Layout();
	InputSizer->Fit( PickingParametersPanel );
	bSizer214->Add( PickingParametersPanel, 1, wxALL|wxEXPAND, 5 );
	
	OutputTextPanel = new wxPanel( LeftPanel, wxID_ANY, wxDefaultPosition, wxDefaultSize, wxTAB_TRAVERSAL );
	OutputTextPanel->Hide();
	
	wxBoxSizer* bSizer56;
	bSizer56 = new wxBoxSizer( wxVERTICAL );
	
	output_textctrl = new wxTextCtrl( OutputTextPanel, wxID_ANY, wxEmptyString, wxDefaultPosition, wxDefaultSize, wxTE_MULTILINE|wxTE_READONLY );
	bSizer56->Add( output_textctrl, 1, wxALL|wxEXPAND, 5 );
	
	
	OutputTextPanel->SetSizer( bSizer56 );
	OutputTextPanel->Layout();
	bSizer56->Fit( OutputTextPanel );
	bSizer214->Add( OutputTextPanel, 30, wxEXPAND | wxALL, 5 );
	
	
	LeftPanel->SetSizer( bSizer214 );
	LeftPanel->Layout();
	bSizer214->Fit( LeftPanel );
	RightPanel = new wxPanel( FindParticlesSplitterWindow, wxID_ANY, wxDefaultPosition, wxDefaultSize, wxTAB_TRAVERSAL );
	wxBoxSizer* bSizer215;
	bSizer215 = new wxBoxSizer( wxVERTICAL );
	
	PickingResultsPanel = new PickingResultsDisplayPanel( RightPanel, wxID_ANY, wxDefaultPosition, wxDefaultSize, wxTAB_TRAVERSAL );
	PickingResultsPanel->Hide();
	
	bSizer215->Add( PickingResultsPanel, 1, wxEXPAND | wxALL, 5 );
	
	InfoPanel = new wxPanel( RightPanel, wxID_ANY, wxDefaultPosition, wxDefaultSize, wxTAB_TRAVERSAL );
	wxBoxSizer* bSizer61;
	bSizer61 = new wxBoxSizer( wxVERTICAL );
	
	InfoText = new wxRichTextCtrl( InfoPanel, wxID_ANY, wxEmptyString, wxDefaultPosition, wxDefaultSize, wxTE_READONLY|wxHSCROLL|wxVSCROLL );
	bSizer61->Add( InfoText, 1, wxEXPAND | wxALL, 5 );
	
	
	InfoPanel->SetSizer( bSizer61 );
	InfoPanel->Layout();
	bSizer61->Fit( InfoPanel );
	bSizer215->Add( InfoPanel, 1, wxEXPAND | wxALL, 5 );
	
	
	RightPanel->SetSizer( bSizer215 );
	RightPanel->Layout();
	bSizer215->Fit( RightPanel );
	FindParticlesSplitterWindow->SplitVertically( LeftPanel, RightPanel, 350 );
	bSizer43->Add( FindParticlesSplitterWindow, 1, wxEXPAND, 5 );
	
	m_staticline11 = new wxStaticLine( this, wxID_ANY, wxDefaultPosition, wxDefaultSize, wxLI_HORIZONTAL );
	bSizer43->Add( m_staticline11, 0, wxEXPAND | wxALL, 5 );
	
	wxBoxSizer* bSizer48;
	bSizer48 = new wxBoxSizer( wxHORIZONTAL );
	
	wxBoxSizer* bSizer70;
	bSizer70 = new wxBoxSizer( wxHORIZONTAL );
	
	wxBoxSizer* bSizer71;
	bSizer71 = new wxBoxSizer( wxVERTICAL );
	
	wxBoxSizer* bSizer55;
	bSizer55 = new wxBoxSizer( wxHORIZONTAL );
	
	
	bSizer71->Add( bSizer55, 0, wxALIGN_CENTER_HORIZONTAL, 5 );
	
	
	bSizer70->Add( bSizer71, 1, wxALIGN_CENTER_VERTICAL, 5 );
	
	wxBoxSizer* bSizer74;
	bSizer74 = new wxBoxSizer( wxVERTICAL );
	
	
	bSizer70->Add( bSizer74, 0, wxALIGN_CENTER_VERTICAL, 5 );
	
	ProgressPanel = new wxPanel( this, wxID_ANY, wxDefaultPosition, wxDefaultSize, wxTAB_TRAVERSAL );
	ProgressPanel->Hide();
	
	wxBoxSizer* bSizer57;
	bSizer57 = new wxBoxSizer( wxHORIZONTAL );
	
	wxBoxSizer* bSizer59;
	bSizer59 = new wxBoxSizer( wxHORIZONTAL );
	
	NumberConnectedText = new wxStaticText( ProgressPanel, wxID_ANY, wxT("o"), wxDefaultPosition, wxDefaultSize, 0 );
	NumberConnectedText->Wrap( -1 );
	bSizer59->Add( NumberConnectedText, 0, wxALIGN_CENTER|wxALIGN_CENTER_VERTICAL|wxALL, 5 );
	
	ProgressBar = new wxGauge( ProgressPanel, wxID_ANY, 100, wxDefaultPosition, wxDefaultSize, wxGA_HORIZONTAL );
	ProgressBar->SetValue( 0 ); 
	bSizer59->Add( ProgressBar, 100, wxALIGN_CENTER|wxALIGN_CENTER_HORIZONTAL|wxALIGN_CENTER_VERTICAL|wxALL|wxEXPAND, 5 );
	
	TimeRemainingText = new wxStaticText( ProgressPanel, wxID_ANY, wxT("Time Remaining : ???h:??m:??s   "), wxDefaultPosition, wxDefaultSize, wxALIGN_CENTRE );
	TimeRemainingText->Wrap( -1 );
	bSizer59->Add( TimeRemainingText, 0, wxALIGN_CENTER_VERTICAL|wxALIGN_RIGHT|wxALL, 5 );
	
	m_staticline60 = new wxStaticLine( ProgressPanel, wxID_ANY, wxDefaultPosition, wxDefaultSize, wxLI_HORIZONTAL|wxLI_VERTICAL );
	bSizer59->Add( m_staticline60, 0, wxEXPAND | wxALL, 5 );
	
	FinishButton = new wxButton( ProgressPanel, wxID_ANY, wxT("Finish"), wxDefaultPosition, wxDefaultSize, 0 );
	FinishButton->Hide();
	
	bSizer59->Add( FinishButton, 0, wxALIGN_CENTER_HORIZONTAL|wxALIGN_CENTER_VERTICAL|wxALL, 5 );
	
	CancelAlignmentButton = new wxButton( ProgressPanel, wxID_ANY, wxT("Terminate Job"), wxDefaultPosition, wxDefaultSize, 0 );
	bSizer59->Add( CancelAlignmentButton, 0, wxALIGN_CENTER_HORIZONTAL|wxALIGN_CENTER_VERTICAL|wxALL, 5 );
	
	
	bSizer57->Add( bSizer59, 1, wxEXPAND, 5 );
	
	
	ProgressPanel->SetSizer( bSizer57 );
	ProgressPanel->Layout();
	bSizer57->Fit( ProgressPanel );
	bSizer70->Add( ProgressPanel, 1, wxEXPAND | wxALL, 5 );
	
	
	bSizer48->Add( bSizer70, 1, wxEXPAND, 5 );
	
	StartPanel = new wxPanel( this, wxID_ANY, wxDefaultPosition, wxDefaultSize, wxTAB_TRAVERSAL );
	wxBoxSizer* bSizer58;
	bSizer58 = new wxBoxSizer( wxHORIZONTAL );
	
	RunProfileText = new wxStaticText( StartPanel, wxID_ANY, wxT("Run Profile :"), wxDefaultPosition, wxDefaultSize, 0 );
	RunProfileText->Wrap( -1 );
	bSizer58->Add( RunProfileText, 0, wxALIGN_CENTER_VERTICAL|wxALL, 5 );
	
	RunProfileComboBox = new MemoryComboBox( StartPanel, wxID_ANY, wxEmptyString, wxDefaultPosition, wxDefaultSize, 0, NULL, wxCB_READONLY ); 
	bSizer58->Add( RunProfileComboBox, 50, wxALIGN_CENTER_VERTICAL|wxALL|wxEXPAND, 5 );
	
	wxBoxSizer* bSizer60;
	bSizer60 = new wxBoxSizer( wxVERTICAL );
	
	StartPickingButton = new wxButton( StartPanel, wxID_ANY, wxT("Start Picking"), wxDefaultPosition, wxDefaultSize, 0 );
	bSizer60->Add( StartPickingButton, 0, wxALL, 5 );
	
	
	bSizer58->Add( bSizer60, 50, wxEXPAND, 5 );
	
	
	StartPanel->SetSizer( bSizer58 );
	StartPanel->Layout();
	bSizer58->Fit( StartPanel );
	bSizer48->Add( StartPanel, 1, wxEXPAND | wxALL, 5 );
	
	
	bSizer43->Add( bSizer48, 0, wxEXPAND, 5 );
	
	
	this->SetSizer( bSizer43 );
	this->Layout();
	
	// Connect Events
	this->Connect( wxEVT_UPDATE_UI, wxUpdateUIEventHandler( FindParticlesPanel::OnUpdateUI ) );
	PickingAlgorithmComboBox->Connect( wxEVT_COMMAND_COMBOBOX_SELECTED, wxCommandEventHandler( FindParticlesPanel::OnPickingAlgorithmComboBox ), NULL, this );
	ExpertToggleButton->Connect( wxEVT_COMMAND_TOGGLEBUTTON_CLICKED, wxCommandEventHandler( FindParticlesPanel::OnExpertOptionsToggle ), NULL, this );
	MaximumParticleRadiusNumericCtrl->Connect( wxEVT_KILL_FOCUS, wxFocusEventHandler( FindParticlesPanel::OnMaximumParticleRadiusNumericTextKillFocus ), NULL, this );
	MaximumParticleRadiusNumericCtrl->Connect( wxEVT_SET_FOCUS, wxFocusEventHandler( FindParticlesPanel::OnMaximumParticleRadiusNumericTextSetFocus ), NULL, this );
	MaximumParticleRadiusNumericCtrl->Connect( wxEVT_COMMAND_TEXT_ENTER, wxCommandEventHandler( FindParticlesPanel::OnMaximumParticleRadiusNumericTextEnter ), NULL, this );
	CharacteristicParticleRadiusNumericCtrl->Connect( wxEVT_KILL_FOCUS, wxFocusEventHandler( FindParticlesPanel::OnCharacteristicParticleRadiusNumericTextKillFocus ), NULL, this );
	CharacteristicParticleRadiusNumericCtrl->Connect( wxEVT_SET_FOCUS, wxFocusEventHandler( FindParticlesPanel::OnCharacteristicParticleRadiusNumericTextSetFocus ), NULL, this );
	CharacteristicParticleRadiusNumericCtrl->Connect( wxEVT_COMMAND_TEXT_ENTER, wxCommandEventHandler( FindParticlesPanel::OnCharacteristicParticleRadiusNumericTextEnter ), NULL, this );
	ThresholdPeakHeightNumericCtrl->Connect( wxEVT_KILL_FOCUS, wxFocusEventHandler( FindParticlesPanel::OnThresholdPeakHeightNumericTextKillFocus ), NULL, this );
	ThresholdPeakHeightNumericCtrl->Connect( wxEVT_SET_FOCUS, wxFocusEventHandler( FindParticlesPanel::OnThresholdPeakHeightNumericTextSetFocus ), NULL, this );
	ThresholdPeakHeightNumericCtrl->Connect( wxEVT_COMMAND_TEXT_ENTER, wxCommandEventHandler( FindParticlesPanel::OnThresholdPeakHeightNumericTextEnter ), NULL, this );
	AvoidHighVarianceAreasCheckBox->Connect( wxEVT_COMMAND_CHECKBOX_CLICKED, wxCommandEventHandler( FindParticlesPanel::OnAvoidHighVarianceAreasCheckBox ), NULL, this );
	TestOnCurrentMicrographButton->Connect( wxEVT_COMMAND_BUTTON_CLICKED, wxCommandEventHandler( FindParticlesPanel::OnTestOnCurrentMicrographButtonClick ), NULL, this );
	AutoPickRefreshCheckBox->Connect( wxEVT_COMMAND_CHECKBOX_CLICKED, wxCommandEventHandler( FindParticlesPanel::OnAutoPickRefreshCheckBox ), NULL, this );
	HighestResolutionNumericCtrl->Connect( wxEVT_KILL_FOCUS, wxFocusEventHandler( FindParticlesPanel::OnHighestResolutionNumericKillFocus ), NULL, this );
	HighestResolutionNumericCtrl->Connect( wxEVT_SET_FOCUS, wxFocusEventHandler( FindParticlesPanel::OnHighestResolutionNumericSetFocus ), NULL, this );
	HighestResolutionNumericCtrl->Connect( wxEVT_COMMAND_TEXT_ENTER, wxCommandEventHandler( FindParticlesPanel::OnHighestResolutionNumericTextEnter ), NULL, this );
	SetMinimumDistanceFromEdgesCheckBox->Connect( wxEVT_COMMAND_CHECKBOX_CLICKED, wxCommandEventHandler( FindParticlesPanel::OnSetMinimumDistanceFromEdgesCheckBox ), NULL, this );
	MinimumDistanceFromEdgesSpinCtrl->Connect( wxEVT_COMMAND_SPINCTRL_UPDATED, wxSpinEventHandler( FindParticlesPanel::OnMinimumDistanceFromEdgesSpinCtrl ), NULL, this );
	AvoidAbnormalLocalMeanAreasCheckBox->Connect( wxEVT_COMMAND_CHECKBOX_CLICKED, wxCommandEventHandler( FindParticlesPanel::OnAvoidAbnormalLocalMeanAreasCheckBox ), NULL, this );
	NumberOfBackgroundBoxesSpinCtrl->Connect( wxEVT_COMMAND_SPINCTRL_UPDATED, wxSpinEventHandler( FindParticlesPanel::OnNumberOfBackgroundBoxesSpinCtrl ), NULL, this );
	AlgorithmToFindBackgroundChoice->Connect( wxEVT_COMMAND_CHOICE_SELECTED, wxCommandEventHandler( FindParticlesPanel::OnAlgorithmToFindBackgroundChoice ), NULL, this );
	InfoText->Connect( wxEVT_COMMAND_TEXT_URL, wxTextUrlEventHandler( FindParticlesPanel::OnInfoURL ), NULL, this );
	FinishButton->Connect( wxEVT_COMMAND_BUTTON_CLICKED, wxCommandEventHandler( FindParticlesPanel::FinishButtonClick ), NULL, this );
	CancelAlignmentButton->Connect( wxEVT_COMMAND_BUTTON_CLICKED, wxCommandEventHandler( FindParticlesPanel::TerminateButtonClick ), NULL, this );
	StartPickingButton->Connect( wxEVT_COMMAND_BUTTON_CLICKED, wxCommandEventHandler( FindParticlesPanel::StartPickingClick ), NULL, this );
}

FindParticlesPanel::~FindParticlesPanel()
{
	// Disconnect Events
	this->Disconnect( wxEVT_UPDATE_UI, wxUpdateUIEventHandler( FindParticlesPanel::OnUpdateUI ) );
	PickingAlgorithmComboBox->Disconnect( wxEVT_COMMAND_COMBOBOX_SELECTED, wxCommandEventHandler( FindParticlesPanel::OnPickingAlgorithmComboBox ), NULL, this );
	ExpertToggleButton->Disconnect( wxEVT_COMMAND_TOGGLEBUTTON_CLICKED, wxCommandEventHandler( FindParticlesPanel::OnExpertOptionsToggle ), NULL, this );
	MaximumParticleRadiusNumericCtrl->Disconnect( wxEVT_KILL_FOCUS, wxFocusEventHandler( FindParticlesPanel::OnMaximumParticleRadiusNumericTextKillFocus ), NULL, this );
	MaximumParticleRadiusNumericCtrl->Disconnect( wxEVT_SET_FOCUS, wxFocusEventHandler( FindParticlesPanel::OnMaximumParticleRadiusNumericTextSetFocus ), NULL, this );
	MaximumParticleRadiusNumericCtrl->Disconnect( wxEVT_COMMAND_TEXT_ENTER, wxCommandEventHandler( FindParticlesPanel::OnMaximumParticleRadiusNumericTextEnter ), NULL, this );
	CharacteristicParticleRadiusNumericCtrl->Disconnect( wxEVT_KILL_FOCUS, wxFocusEventHandler( FindParticlesPanel::OnCharacteristicParticleRadiusNumericTextKillFocus ), NULL, this );
	CharacteristicParticleRadiusNumericCtrl->Disconnect( wxEVT_SET_FOCUS, wxFocusEventHandler( FindParticlesPanel::OnCharacteristicParticleRadiusNumericTextSetFocus ), NULL, this );
	CharacteristicParticleRadiusNumericCtrl->Disconnect( wxEVT_COMMAND_TEXT_ENTER, wxCommandEventHandler( FindParticlesPanel::OnCharacteristicParticleRadiusNumericTextEnter ), NULL, this );
	ThresholdPeakHeightNumericCtrl->Disconnect( wxEVT_KILL_FOCUS, wxFocusEventHandler( FindParticlesPanel::OnThresholdPeakHeightNumericTextKillFocus ), NULL, this );
	ThresholdPeakHeightNumericCtrl->Disconnect( wxEVT_SET_FOCUS, wxFocusEventHandler( FindParticlesPanel::OnThresholdPeakHeightNumericTextSetFocus ), NULL, this );
	ThresholdPeakHeightNumericCtrl->Disconnect( wxEVT_COMMAND_TEXT_ENTER, wxCommandEventHandler( FindParticlesPanel::OnThresholdPeakHeightNumericTextEnter ), NULL, this );
	AvoidHighVarianceAreasCheckBox->Disconnect( wxEVT_COMMAND_CHECKBOX_CLICKED, wxCommandEventHandler( FindParticlesPanel::OnAvoidHighVarianceAreasCheckBox ), NULL, this );
	TestOnCurrentMicrographButton->Disconnect( wxEVT_COMMAND_BUTTON_CLICKED, wxCommandEventHandler( FindParticlesPanel::OnTestOnCurrentMicrographButtonClick ), NULL, this );
	AutoPickRefreshCheckBox->Disconnect( wxEVT_COMMAND_CHECKBOX_CLICKED, wxCommandEventHandler( FindParticlesPanel::OnAutoPickRefreshCheckBox ), NULL, this );
	HighestResolutionNumericCtrl->Disconnect( wxEVT_KILL_FOCUS, wxFocusEventHandler( FindParticlesPanel::OnHighestResolutionNumericKillFocus ), NULL, this );
	HighestResolutionNumericCtrl->Disconnect( wxEVT_SET_FOCUS, wxFocusEventHandler( FindParticlesPanel::OnHighestResolutionNumericSetFocus ), NULL, this );
	HighestResolutionNumericCtrl->Disconnect( wxEVT_COMMAND_TEXT_ENTER, wxCommandEventHandler( FindParticlesPanel::OnHighestResolutionNumericTextEnter ), NULL, this );
	SetMinimumDistanceFromEdgesCheckBox->Disconnect( wxEVT_COMMAND_CHECKBOX_CLICKED, wxCommandEventHandler( FindParticlesPanel::OnSetMinimumDistanceFromEdgesCheckBox ), NULL, this );
	MinimumDistanceFromEdgesSpinCtrl->Disconnect( wxEVT_COMMAND_SPINCTRL_UPDATED, wxSpinEventHandler( FindParticlesPanel::OnMinimumDistanceFromEdgesSpinCtrl ), NULL, this );
	AvoidAbnormalLocalMeanAreasCheckBox->Disconnect( wxEVT_COMMAND_CHECKBOX_CLICKED, wxCommandEventHandler( FindParticlesPanel::OnAvoidAbnormalLocalMeanAreasCheckBox ), NULL, this );
	NumberOfBackgroundBoxesSpinCtrl->Disconnect( wxEVT_COMMAND_SPINCTRL_UPDATED, wxSpinEventHandler( FindParticlesPanel::OnNumberOfBackgroundBoxesSpinCtrl ), NULL, this );
	AlgorithmToFindBackgroundChoice->Disconnect( wxEVT_COMMAND_CHOICE_SELECTED, wxCommandEventHandler( FindParticlesPanel::OnAlgorithmToFindBackgroundChoice ), NULL, this );
	InfoText->Disconnect( wxEVT_COMMAND_TEXT_URL, wxTextUrlEventHandler( FindParticlesPanel::OnInfoURL ), NULL, this );
	FinishButton->Disconnect( wxEVT_COMMAND_BUTTON_CLICKED, wxCommandEventHandler( FindParticlesPanel::FinishButtonClick ), NULL, this );
	CancelAlignmentButton->Disconnect( wxEVT_COMMAND_BUTTON_CLICKED, wxCommandEventHandler( FindParticlesPanel::TerminateButtonClick ), NULL, this );
	StartPickingButton->Disconnect( wxEVT_COMMAND_BUTTON_CLICKED, wxCommandEventHandler( FindParticlesPanel::StartPickingClick ), NULL, this );
	
}

MovieImportDialog::MovieImportDialog( wxWindow* parent, wxWindowID id, const wxString& title, const wxPoint& pos, const wxSize& size, long style ) : wxDialog( parent, id, title, pos, size, style )
{
	this->SetSizeHints( wxDefaultSize, wxDefaultSize );
	
	wxBoxSizer* bSizer26;
	bSizer26 = new wxBoxSizer( wxVERTICAL );
	
	PathListCtrl = new wxListCtrl( this, wxID_ANY, wxDefaultPosition, wxDefaultSize, wxLC_LIST|wxLC_NO_HEADER|wxLC_REPORT|wxVSCROLL );
	bSizer26->Add( PathListCtrl, 0, wxALL|wxEXPAND, 5 );
	
	wxBoxSizer* bSizer27;
	bSizer27 = new wxBoxSizer( wxHORIZONTAL );
	
	m_button10 = new wxButton( this, wxID_ANY, wxT("Add Files"), wxDefaultPosition, wxDefaultSize, 0 );
	bSizer27->Add( m_button10, 33, wxALL, 5 );
	
	m_button11 = new wxButton( this, wxID_ANY, wxT("Add Directory"), wxDefaultPosition, wxDefaultSize, 0 );
	bSizer27->Add( m_button11, 33, wxALL, 5 );
	
	s = new wxButton( this, wxID_ANY, wxT("Clear"), wxDefaultPosition, wxDefaultSize, 0 );
	bSizer27->Add( s, 33, wxALL, 5 );
	
	
	bSizer26->Add( bSizer27, 0, wxEXPAND, 5 );
	
	m_staticline7 = new wxStaticLine( this, wxID_ANY, wxDefaultPosition, wxDefaultSize, wxLI_HORIZONTAL );
	bSizer26->Add( m_staticline7, 0, wxEXPAND | wxALL, 5 );
	
	wxBoxSizer* bSizer28;
	bSizer28 = new wxBoxSizer( wxHORIZONTAL );
	
	m_staticText19 = new wxStaticText( this, wxID_ANY, wxT("Voltage (kV) :"), wxDefaultPosition, wxDefaultSize, 0 );
	m_staticText19->Wrap( -1 );
	bSizer28->Add( m_staticText19, 50, wxALIGN_CENTER_VERTICAL|wxALL, 5 );
	
	VoltageCombo = new wxComboBox( this, wxID_ANY, wxEmptyString, wxDefaultPosition, wxDefaultSize, 0, NULL, 0 );
	VoltageCombo->Append( wxT("300") );
	VoltageCombo->Append( wxT("200") );
	VoltageCombo->Append( wxT("120") );
	bSizer28->Add( VoltageCombo, 50, wxALIGN_CENTER_VERTICAL|wxALL, 5 );
	
	
	bSizer26->Add( bSizer28, 0, wxEXPAND, 5 );
	
	wxBoxSizer* bSizer30;
	bSizer30 = new wxBoxSizer( wxHORIZONTAL );
	
	m_staticText21 = new wxStaticText( this, wxID_ANY, wxT("Spherical Aberration (mm) :"), wxDefaultPosition, wxDefaultSize, 0 );
	m_staticText21->Wrap( -1 );
	bSizer30->Add( m_staticText21, 50, wxALIGN_CENTER_VERTICAL|wxALL, 5 );
	
	CsText = new wxTextCtrl( this, wxID_ANY, wxEmptyString, wxDefaultPosition, wxDefaultSize, 0 );
	bSizer30->Add( CsText, 50, wxALIGN_CENTER_VERTICAL|wxALL, 5 );
	
	
	bSizer26->Add( bSizer30, 0, wxEXPAND, 5 );
	
	wxBoxSizer* bSizer29;
	bSizer29 = new wxBoxSizer( wxHORIZONTAL );
	
	m_staticText20 = new wxStaticText( this, wxID_ANY, wxT("Pixel Size (Å) :"), wxDefaultPosition, wxDefaultSize, 0 );
	m_staticText20->Wrap( -1 );
	bSizer29->Add( m_staticText20, 50, wxALIGN_CENTER_VERTICAL|wxALL, 5 );
	
	PixelSizeText = new wxTextCtrl( this, wxID_ANY, wxEmptyString, wxDefaultPosition, wxDefaultSize, 0 );
	bSizer29->Add( PixelSizeText, 50, wxALIGN_CENTER_VERTICAL|wxALL, 5 );
	
	
	bSizer26->Add( bSizer29, 0, wxEXPAND, 5 );
	
	wxBoxSizer* bSizer32;
	bSizer32 = new wxBoxSizer( wxHORIZONTAL );
	
	m_staticText22 = new wxStaticText( this, wxID_ANY, wxT("Exposure per frame (e¯/Å²) :"), wxDefaultPosition, wxDefaultSize, 0 );
	m_staticText22->Wrap( -1 );
	bSizer32->Add( m_staticText22, 50, wxALIGN_CENTER_VERTICAL|wxALL, 5 );
	
	DoseText = new wxTextCtrl( this, wxID_ANY, wxEmptyString, wxDefaultPosition, wxDefaultSize, 0 );
	bSizer32->Add( DoseText, 50, wxALIGN_CENTER_VERTICAL|wxALL, 5 );
	
	
	bSizer26->Add( bSizer32, 0, wxEXPAND, 5 );
	
	wxBoxSizer* bSizer321;
	bSizer321 = new wxBoxSizer( wxHORIZONTAL );
	
	MoviesAreGainCorrectedCheckBox = new wxCheckBox( this, wxID_ANY, wxT("Movies are gain corrected"), wxDefaultPosition, wxDefaultSize, 0 );
	MoviesAreGainCorrectedCheckBox->SetValue(true); 
	bSizer321->Add( MoviesAreGainCorrectedCheckBox, 50, wxALIGN_CENTER_VERTICAL|wxALL, 5 );
	
	
	bSizer321->Add( 0, 0, 50, wxEXPAND, 5 );
	
	
	bSizer26->Add( bSizer321, 0, wxEXPAND, 5 );
	
	wxBoxSizer* bSizer229;
	bSizer229 = new wxBoxSizer( wxHORIZONTAL );
	
	GainFileStaticText = new wxStaticText( this, wxID_ANY, wxT("        Camera gain image :"), wxDefaultPosition, wxDefaultSize, 0 );
	GainFileStaticText->Wrap( -1 );
	GainFileStaticText->Enable( false );
	
	bSizer229->Add( GainFileStaticText, 50, wxALIGN_CENTER_VERTICAL|wxALL, 5 );
	
	GainFilePicker = new wxFilePickerCtrl( this, wxID_ANY, wxEmptyString, wxT("Select a file"), wxT("Any supported type (*.mrc;*.tif;*.dm;*.dm3;*.dm4)|*.mrc;*.tif;*.dm;*.dm3;*.dm4|MRC files (*.mrc) | *.mrc |TIFF files (*.tif) | *.tif | DM files (*.dm;*.dm3;*.dm4)|*.dm;*.dm3;*.dm4"), wxDefaultPosition, wxDefaultSize, wxFLP_DEFAULT_STYLE|wxFLP_FILE_MUST_EXIST );
	GainFilePicker->Enable( false );
	
	bSizer229->Add( GainFilePicker, 50, wxALIGN_CENTER_VERTICAL|wxALL, 5 );
	
	
	bSizer26->Add( bSizer229, 0, wxEXPAND, 5 );
	
	wxBoxSizer* bSizer3211;
	bSizer3211 = new wxBoxSizer( wxHORIZONTAL );
	
	ResampleMoviesCheckBox = new wxCheckBox( this, wxID_ANY, wxT("Resample movies during processing"), wxDefaultPosition, wxDefaultSize, 0 );
	bSizer3211->Add( ResampleMoviesCheckBox, 50, wxALIGN_CENTER_VERTICAL|wxALL, 5 );
	
	
	bSizer3211->Add( 0, 0, 50, wxEXPAND, 5 );
	
	
	bSizer26->Add( bSizer3211, 0, wxEXPAND, 5 );
	
	wxBoxSizer* bSizer2291;
	bSizer2291 = new wxBoxSizer( wxHORIZONTAL );
	
	DesiredPixelSizeStaticText = new wxStaticText( this, wxID_ANY, wxT("        Desired pixel size (Å) :"), wxDefaultPosition, wxDefaultSize, 0 );
	DesiredPixelSizeStaticText->Wrap( -1 );
	DesiredPixelSizeStaticText->Enable( false );
	
	bSizer2291->Add( DesiredPixelSizeStaticText, 50, wxALIGN_CENTER_VERTICAL|wxALL, 5 );
	
	DesiredPixelSizeTextCtrl = new NumericTextCtrl( this, wxID_ANY, wxT("1.00"), wxDefaultPosition, wxDefaultSize, 0 );
	DesiredPixelSizeTextCtrl->Enable( false );
	
	bSizer2291->Add( DesiredPixelSizeTextCtrl, 50, wxALL, 5 );
	
	
	bSizer26->Add( bSizer2291, 0, wxEXPAND, 5 );
	
	wxBoxSizer* bSizer282;
	bSizer282 = new wxBoxSizer( wxVERTICAL );
	
	CorrectMagDistortionCheckBox = new wxCheckBox( this, wxID_ANY, wxT("Correct magnification distortion"), wxDefaultPosition, wxDefaultSize, 0 );
	bSizer282->Add( CorrectMagDistortionCheckBox, 0, wxALL, 5 );
	
	wxBoxSizer* bSizer283;
	bSizer283 = new wxBoxSizer( wxHORIZONTAL );
	
	DistortionAngleStaticText = new wxStaticText( this, wxID_ANY, wxT("        Distortion Angle (°) :"), wxDefaultPosition, wxDefaultSize, 0 );
	DistortionAngleStaticText->Wrap( -1 );
	DistortionAngleStaticText->Enable( false );
	
	bSizer283->Add( DistortionAngleStaticText, 50, wxALIGN_CENTER_VERTICAL|wxALL, 5 );
	
	DistortionAngleTextCtrl = new NumericTextCtrl( this, wxID_ANY, wxT("0.00"), wxDefaultPosition, wxDefaultSize, 0 );
	DistortionAngleTextCtrl->Enable( false );
	
	bSizer283->Add( DistortionAngleTextCtrl, 50, wxALL, 5 );
	
	
	bSizer282->Add( bSizer283, 1, wxEXPAND, 5 );
	
	wxBoxSizer* bSizer2831;
	bSizer2831 = new wxBoxSizer( wxHORIZONTAL );
	
	MajorScaleStaticText = new wxStaticText( this, wxID_ANY, wxT("        Major Scale  :"), wxDefaultPosition, wxDefaultSize, 0 );
	MajorScaleStaticText->Wrap( -1 );
	MajorScaleStaticText->Enable( false );
	
	bSizer2831->Add( MajorScaleStaticText, 50, wxALIGN_CENTER_VERTICAL|wxALL, 5 );
	
	MajorScaleTextCtrl = new NumericTextCtrl( this, wxID_ANY, wxT("1.000"), wxDefaultPosition, wxDefaultSize, 0 );
	MajorScaleTextCtrl->Enable( false );
	
	bSizer2831->Add( MajorScaleTextCtrl, 50, wxALL, 5 );
	
	
	bSizer282->Add( bSizer2831, 1, wxEXPAND, 5 );
	
	wxBoxSizer* bSizer28311;
	bSizer28311 = new wxBoxSizer( wxHORIZONTAL );
	
	MinorScaleStaticText = new wxStaticText( this, wxID_ANY, wxT("        Minor Scale  :"), wxDefaultPosition, wxDefaultSize, 0 );
	MinorScaleStaticText->Wrap( -1 );
	MinorScaleStaticText->Enable( false );
	
	bSizer28311->Add( MinorScaleStaticText, 50, wxALIGN_CENTER_VERTICAL|wxALL, 5 );
	
	MinorScaleTextCtrl = new NumericTextCtrl( this, wxID_ANY, wxT("1.000"), wxDefaultPosition, wxDefaultSize, 0 );
	MinorScaleTextCtrl->Enable( false );
	
	bSizer28311->Add( MinorScaleTextCtrl, 50, wxALL, 5 );
	
	
	bSizer282->Add( bSizer28311, 1, wxEXPAND, 5 );
	
	
	bSizer26->Add( bSizer282, 0, wxEXPAND, 5 );
	
	wxBoxSizer* bSizer3212;
	bSizer3212 = new wxBoxSizer( wxHORIZONTAL );
	
	MoviesHaveInvertedContrast = new wxCheckBox( this, wxID_ANY, wxT("Particles are white"), wxDefaultPosition, wxDefaultSize, 0 );
	bSizer3212->Add( MoviesHaveInvertedContrast, 50, wxALIGN_CENTER_VERTICAL|wxALL, 5 );
	
	
	bSizer3212->Add( 0, 0, 50, wxEXPAND, 5 );
	
	
	bSizer26->Add( bSizer3212, 1, wxEXPAND, 5 );
	
	m_staticline8 = new wxStaticLine( this, wxID_ANY, wxDefaultPosition, wxDefaultSize, wxLI_HORIZONTAL );
	bSizer26->Add( m_staticline8, 0, wxEXPAND | wxALL, 5 );
	
	wxBoxSizer* bSizer33;
	bSizer33 = new wxBoxSizer( wxHORIZONTAL );
	
	m_button13 = new wxButton( this, wxID_ANY, wxT("Cancel"), wxDefaultPosition, wxDefaultSize, 0 );
	bSizer33->Add( m_button13, 0, wxALL, 5 );
	
	
	bSizer33->Add( 0, 0, 1, wxEXPAND, 5 );
	
	
	bSizer33->Add( 0, 0, 1, wxEXPAND, 5 );
	
	ImportButton = new wxButton( this, wxID_ANY, wxT("Import"), wxDefaultPosition, wxDefaultSize, 0 );
	ImportButton->Enable( false );
	
	bSizer33->Add( ImportButton, 0, wxALL, 5 );
	
	
	bSizer26->Add( bSizer33, 0, wxEXPAND, 5 );
	
	
	this->SetSizer( bSizer26 );
	this->Layout();
	bSizer26->Fit( this );
	
	this->Centre( wxBOTH );
	
	// Connect Events
	m_button10->Connect( wxEVT_COMMAND_BUTTON_CLICKED, wxCommandEventHandler( MovieImportDialog::AddFilesClick ), NULL, this );
	m_button11->Connect( wxEVT_COMMAND_BUTTON_CLICKED, wxCommandEventHandler( MovieImportDialog::AddDirectoryClick ), NULL, this );
	s->Connect( wxEVT_COMMAND_BUTTON_CLICKED, wxCommandEventHandler( MovieImportDialog::ClearClick ), NULL, this );
	VoltageCombo->Connect( wxEVT_CHAR, wxKeyEventHandler( MovieImportDialog::OnTextKeyPress ), NULL, this );
	VoltageCombo->Connect( wxEVT_COMMAND_TEXT_UPDATED, wxCommandEventHandler( MovieImportDialog::TextChanged ), NULL, this );
	CsText->Connect( wxEVT_CHAR, wxKeyEventHandler( MovieImportDialog::OnTextKeyPress ), NULL, this );
	CsText->Connect( wxEVT_COMMAND_TEXT_UPDATED, wxCommandEventHandler( MovieImportDialog::TextChanged ), NULL, this );
	PixelSizeText->Connect( wxEVT_CHAR, wxKeyEventHandler( MovieImportDialog::OnTextKeyPress ), NULL, this );
	PixelSizeText->Connect( wxEVT_COMMAND_TEXT_UPDATED, wxCommandEventHandler( MovieImportDialog::TextChanged ), NULL, this );
	DoseText->Connect( wxEVT_CHAR, wxKeyEventHandler( MovieImportDialog::OnTextKeyPress ), NULL, this );
	DoseText->Connect( wxEVT_COMMAND_TEXT_UPDATED, wxCommandEventHandler( MovieImportDialog::TextChanged ), NULL, this );
	MoviesAreGainCorrectedCheckBox->Connect( wxEVT_COMMAND_CHECKBOX_CLICKED, wxCommandEventHandler( MovieImportDialog::OnMoviesAreGainCorrectedCheckBox ), NULL, this );
	GainFilePicker->Connect( wxEVT_COMMAND_FILEPICKER_CHANGED, wxFileDirPickerEventHandler( MovieImportDialog::OnGainFilePickerChanged ), NULL, this );
	ResampleMoviesCheckBox->Connect( wxEVT_COMMAND_CHECKBOX_CLICKED, wxCommandEventHandler( MovieImportDialog::OnResampleMoviesCheckBox ), NULL, this );
	DesiredPixelSizeTextCtrl->Connect( wxEVT_COMMAND_TEXT_UPDATED, wxCommandEventHandler( MovieImportDialog::TextChanged ), NULL, this );
	CorrectMagDistortionCheckBox->Connect( wxEVT_COMMAND_CHECKBOX_CLICKED, wxCommandEventHandler( MovieImportDialog::OnCorrectMagDistortionCheckBox ), NULL, this );
	DistortionAngleTextCtrl->Connect( wxEVT_COMMAND_TEXT_UPDATED, wxCommandEventHandler( MovieImportDialog::TextChanged ), NULL, this );
	MajorScaleTextCtrl->Connect( wxEVT_COMMAND_TEXT_UPDATED, wxCommandEventHandler( MovieImportDialog::TextChanged ), NULL, this );
	MinorScaleTextCtrl->Connect( wxEVT_COMMAND_TEXT_UPDATED, wxCommandEventHandler( MovieImportDialog::TextChanged ), NULL, this );
	MoviesHaveInvertedContrast->Connect( wxEVT_COMMAND_CHECKBOX_CLICKED, wxCommandEventHandler( MovieImportDialog::OnMoviesHaveInvertedContrastCheckBox ), NULL, this );
	m_button13->Connect( wxEVT_COMMAND_BUTTON_CLICKED, wxCommandEventHandler( MovieImportDialog::CancelClick ), NULL, this );
	ImportButton->Connect( wxEVT_COMMAND_BUTTON_CLICKED, wxCommandEventHandler( MovieImportDialog::ImportClick ), NULL, this );
}

MovieImportDialog::~MovieImportDialog()
{
	// Disconnect Events
	m_button10->Disconnect( wxEVT_COMMAND_BUTTON_CLICKED, wxCommandEventHandler( MovieImportDialog::AddFilesClick ), NULL, this );
	m_button11->Disconnect( wxEVT_COMMAND_BUTTON_CLICKED, wxCommandEventHandler( MovieImportDialog::AddDirectoryClick ), NULL, this );
	s->Disconnect( wxEVT_COMMAND_BUTTON_CLICKED, wxCommandEventHandler( MovieImportDialog::ClearClick ), NULL, this );
	VoltageCombo->Disconnect( wxEVT_CHAR, wxKeyEventHandler( MovieImportDialog::OnTextKeyPress ), NULL, this );
	VoltageCombo->Disconnect( wxEVT_COMMAND_TEXT_UPDATED, wxCommandEventHandler( MovieImportDialog::TextChanged ), NULL, this );
	CsText->Disconnect( wxEVT_CHAR, wxKeyEventHandler( MovieImportDialog::OnTextKeyPress ), NULL, this );
	CsText->Disconnect( wxEVT_COMMAND_TEXT_UPDATED, wxCommandEventHandler( MovieImportDialog::TextChanged ), NULL, this );
	PixelSizeText->Disconnect( wxEVT_CHAR, wxKeyEventHandler( MovieImportDialog::OnTextKeyPress ), NULL, this );
	PixelSizeText->Disconnect( wxEVT_COMMAND_TEXT_UPDATED, wxCommandEventHandler( MovieImportDialog::TextChanged ), NULL, this );
	DoseText->Disconnect( wxEVT_CHAR, wxKeyEventHandler( MovieImportDialog::OnTextKeyPress ), NULL, this );
	DoseText->Disconnect( wxEVT_COMMAND_TEXT_UPDATED, wxCommandEventHandler( MovieImportDialog::TextChanged ), NULL, this );
	MoviesAreGainCorrectedCheckBox->Disconnect( wxEVT_COMMAND_CHECKBOX_CLICKED, wxCommandEventHandler( MovieImportDialog::OnMoviesAreGainCorrectedCheckBox ), NULL, this );
	GainFilePicker->Disconnect( wxEVT_COMMAND_FILEPICKER_CHANGED, wxFileDirPickerEventHandler( MovieImportDialog::OnGainFilePickerChanged ), NULL, this );
	ResampleMoviesCheckBox->Disconnect( wxEVT_COMMAND_CHECKBOX_CLICKED, wxCommandEventHandler( MovieImportDialog::OnResampleMoviesCheckBox ), NULL, this );
	DesiredPixelSizeTextCtrl->Disconnect( wxEVT_COMMAND_TEXT_UPDATED, wxCommandEventHandler( MovieImportDialog::TextChanged ), NULL, this );
	CorrectMagDistortionCheckBox->Disconnect( wxEVT_COMMAND_CHECKBOX_CLICKED, wxCommandEventHandler( MovieImportDialog::OnCorrectMagDistortionCheckBox ), NULL, this );
	DistortionAngleTextCtrl->Disconnect( wxEVT_COMMAND_TEXT_UPDATED, wxCommandEventHandler( MovieImportDialog::TextChanged ), NULL, this );
	MajorScaleTextCtrl->Disconnect( wxEVT_COMMAND_TEXT_UPDATED, wxCommandEventHandler( MovieImportDialog::TextChanged ), NULL, this );
	MinorScaleTextCtrl->Disconnect( wxEVT_COMMAND_TEXT_UPDATED, wxCommandEventHandler( MovieImportDialog::TextChanged ), NULL, this );
	MoviesHaveInvertedContrast->Disconnect( wxEVT_COMMAND_CHECKBOX_CLICKED, wxCommandEventHandler( MovieImportDialog::OnMoviesHaveInvertedContrastCheckBox ), NULL, this );
	m_button13->Disconnect( wxEVT_COMMAND_BUTTON_CLICKED, wxCommandEventHandler( MovieImportDialog::CancelClick ), NULL, this );
	ImportButton->Disconnect( wxEVT_COMMAND_BUTTON_CLICKED, wxCommandEventHandler( MovieImportDialog::ImportClick ), NULL, this );
	
}

ImageImportDialog::ImageImportDialog( wxWindow* parent, wxWindowID id, const wxString& title, const wxPoint& pos, const wxSize& size, long style ) : wxDialog( parent, id, title, pos, size, style )
{
	this->SetSizeHints( wxDefaultSize, wxDefaultSize );
	
	wxBoxSizer* bSizer26;
	bSizer26 = new wxBoxSizer( wxVERTICAL );
	
	PathListCtrl = new wxListCtrl( this, wxID_ANY, wxDefaultPosition, wxDefaultSize, wxLC_LIST|wxLC_NO_HEADER|wxLC_REPORT|wxVSCROLL );
	bSizer26->Add( PathListCtrl, 100, wxALL|wxEXPAND, 5 );
	
	wxBoxSizer* bSizer27;
	bSizer27 = new wxBoxSizer( wxHORIZONTAL );
	
	m_button10 = new wxButton( this, wxID_ANY, wxT("Add Files"), wxDefaultPosition, wxDefaultSize, 0 );
	bSizer27->Add( m_button10, 33, wxALL, 5 );
	
	m_button11 = new wxButton( this, wxID_ANY, wxT("Add Directory"), wxDefaultPosition, wxDefaultSize, 0 );
	bSizer27->Add( m_button11, 33, wxALL, 5 );
	
	ClearButton = new wxButton( this, wxID_ANY, wxT("Clear"), wxDefaultPosition, wxDefaultSize, 0 );
	bSizer27->Add( ClearButton, 33, wxALL, 5 );
	
	
	bSizer26->Add( bSizer27, 0, wxEXPAND, 5 );
	
	m_staticline7 = new wxStaticLine( this, wxID_ANY, wxDefaultPosition, wxDefaultSize, wxLI_HORIZONTAL );
	bSizer26->Add( m_staticline7, 0, wxEXPAND | wxALL, 5 );
	
	wxBoxSizer* bSizer28;
	bSizer28 = new wxBoxSizer( wxHORIZONTAL );
	
	m_staticText19 = new wxStaticText( this, wxID_ANY, wxT("Voltage (kV) :"), wxDefaultPosition, wxDefaultSize, 0 );
	m_staticText19->Wrap( -1 );
	bSizer28->Add( m_staticText19, 50, wxALIGN_CENTER_VERTICAL|wxALL, 5 );
	
	VoltageCombo = new wxComboBox( this, wxID_ANY, wxEmptyString, wxDefaultPosition, wxDefaultSize, 0, NULL, 0 );
	VoltageCombo->Append( wxT("300") );
	VoltageCombo->Append( wxT("200") );
	VoltageCombo->Append( wxT("120") );
	bSizer28->Add( VoltageCombo, 50, wxALIGN_CENTER_VERTICAL|wxALL, 5 );
	
	
	bSizer26->Add( bSizer28, 0, wxEXPAND, 5 );
	
	wxBoxSizer* bSizer30;
	bSizer30 = new wxBoxSizer( wxHORIZONTAL );
	
	m_staticText21 = new wxStaticText( this, wxID_ANY, wxT("Spherical Aberration (mm) :"), wxDefaultPosition, wxDefaultSize, 0 );
	m_staticText21->Wrap( -1 );
	bSizer30->Add( m_staticText21, 50, wxALIGN_CENTER_VERTICAL|wxALL, 5 );
	
	CsText = new wxTextCtrl( this, wxID_ANY, wxEmptyString, wxDefaultPosition, wxDefaultSize, 0 );
	bSizer30->Add( CsText, 50, wxALIGN_CENTER_VERTICAL|wxALL, 5 );
	
	
	bSizer26->Add( bSizer30, 0, wxEXPAND, 5 );
	
	wxBoxSizer* bSizer29;
	bSizer29 = new wxBoxSizer( wxHORIZONTAL );
	
	m_staticText20 = new wxStaticText( this, wxID_ANY, wxT("Pixel Size (Å) :"), wxDefaultPosition, wxDefaultSize, 0 );
	m_staticText20->Wrap( -1 );
	bSizer29->Add( m_staticText20, 50, wxALIGN_CENTER_VERTICAL|wxALL, 5 );
	
	PixelSizeText = new wxTextCtrl( this, wxID_ANY, wxEmptyString, wxDefaultPosition, wxDefaultSize, 0 );
	bSizer29->Add( PixelSizeText, 50, wxALIGN_CENTER_VERTICAL|wxALL, 5 );
	
	
	bSizer26->Add( bSizer29, 0, wxEXPAND, 5 );
	
	wxBoxSizer* bSizer3212;
	bSizer3212 = new wxBoxSizer( wxHORIZONTAL );
	
	ImagesHaveInvertedContrast = new wxCheckBox( this, wxID_ANY, wxT("Particles are white"), wxDefaultPosition, wxDefaultSize, 0 );
	bSizer3212->Add( ImagesHaveInvertedContrast, 50, wxALIGN_CENTER_VERTICAL|wxALL, 5 );
	
	
	bSizer3212->Add( 0, 0, 50, wxEXPAND, 5 );
	
	
	bSizer26->Add( bSizer3212, 1, wxEXPAND, 5 );
	
	m_staticline8 = new wxStaticLine( this, wxID_ANY, wxDefaultPosition, wxDefaultSize, wxLI_HORIZONTAL );
	bSizer26->Add( m_staticline8, 0, wxEXPAND | wxALL, 5 );
	
	wxBoxSizer* bSizer33;
	bSizer33 = new wxBoxSizer( wxHORIZONTAL );
	
	m_button13 = new wxButton( this, wxID_ANY, wxT("Cancel"), wxDefaultPosition, wxDefaultSize, 0 );
	bSizer33->Add( m_button13, 0, wxALL, 5 );
	
	
	bSizer33->Add( 0, 0, 1, wxEXPAND, 5 );
	
	
	bSizer33->Add( 0, 0, 1, wxEXPAND, 5 );
	
	ImportButton = new wxButton( this, wxID_ANY, wxT("Import"), wxDefaultPosition, wxDefaultSize, 0 );
	ImportButton->Enable( false );
	
	bSizer33->Add( ImportButton, 0, wxALL, 5 );
	
	
	bSizer26->Add( bSizer33, 1, wxEXPAND, 5 );
	
	
	this->SetSizer( bSizer26 );
	this->Layout();
	
	this->Centre( wxBOTH );
	
	// Connect Events
	m_button10->Connect( wxEVT_COMMAND_BUTTON_CLICKED, wxCommandEventHandler( ImageImportDialog::AddFilesClick ), NULL, this );
	m_button11->Connect( wxEVT_COMMAND_BUTTON_CLICKED, wxCommandEventHandler( ImageImportDialog::AddDirectoryClick ), NULL, this );
	ClearButton->Connect( wxEVT_COMMAND_BUTTON_CLICKED, wxCommandEventHandler( ImageImportDialog::ClearClick ), NULL, this );
	VoltageCombo->Connect( wxEVT_CHAR, wxKeyEventHandler( ImageImportDialog::OnTextKeyPress ), NULL, this );
	VoltageCombo->Connect( wxEVT_COMMAND_TEXT_UPDATED, wxCommandEventHandler( ImageImportDialog::TextChanged ), NULL, this );
	CsText->Connect( wxEVT_CHAR, wxKeyEventHandler( ImageImportDialog::OnTextKeyPress ), NULL, this );
	CsText->Connect( wxEVT_COMMAND_TEXT_UPDATED, wxCommandEventHandler( ImageImportDialog::TextChanged ), NULL, this );
	PixelSizeText->Connect( wxEVT_CHAR, wxKeyEventHandler( ImageImportDialog::OnTextKeyPress ), NULL, this );
	PixelSizeText->Connect( wxEVT_COMMAND_TEXT_UPDATED, wxCommandEventHandler( ImageImportDialog::TextChanged ), NULL, this );
	ImagesHaveInvertedContrast->Connect( wxEVT_COMMAND_CHECKBOX_CLICKED, wxCommandEventHandler( ImageImportDialog::OnImagesHaveInvertedContrastCheckBox ), NULL, this );
	m_button13->Connect( wxEVT_COMMAND_BUTTON_CLICKED, wxCommandEventHandler( ImageImportDialog::CancelClick ), NULL, this );
	ImportButton->Connect( wxEVT_COMMAND_BUTTON_CLICKED, wxCommandEventHandler( ImageImportDialog::ImportClick ), NULL, this );
}

ImageImportDialog::~ImageImportDialog()
{
	// Disconnect Events
	m_button10->Disconnect( wxEVT_COMMAND_BUTTON_CLICKED, wxCommandEventHandler( ImageImportDialog::AddFilesClick ), NULL, this );
	m_button11->Disconnect( wxEVT_COMMAND_BUTTON_CLICKED, wxCommandEventHandler( ImageImportDialog::AddDirectoryClick ), NULL, this );
	ClearButton->Disconnect( wxEVT_COMMAND_BUTTON_CLICKED, wxCommandEventHandler( ImageImportDialog::ClearClick ), NULL, this );
	VoltageCombo->Disconnect( wxEVT_CHAR, wxKeyEventHandler( ImageImportDialog::OnTextKeyPress ), NULL, this );
	VoltageCombo->Disconnect( wxEVT_COMMAND_TEXT_UPDATED, wxCommandEventHandler( ImageImportDialog::TextChanged ), NULL, this );
	CsText->Disconnect( wxEVT_CHAR, wxKeyEventHandler( ImageImportDialog::OnTextKeyPress ), NULL, this );
	CsText->Disconnect( wxEVT_COMMAND_TEXT_UPDATED, wxCommandEventHandler( ImageImportDialog::TextChanged ), NULL, this );
	PixelSizeText->Disconnect( wxEVT_CHAR, wxKeyEventHandler( ImageImportDialog::OnTextKeyPress ), NULL, this );
	PixelSizeText->Disconnect( wxEVT_COMMAND_TEXT_UPDATED, wxCommandEventHandler( ImageImportDialog::TextChanged ), NULL, this );
	ImagesHaveInvertedContrast->Disconnect( wxEVT_COMMAND_CHECKBOX_CLICKED, wxCommandEventHandler( ImageImportDialog::OnImagesHaveInvertedContrastCheckBox ), NULL, this );
	m_button13->Disconnect( wxEVT_COMMAND_BUTTON_CLICKED, wxCommandEventHandler( ImageImportDialog::CancelClick ), NULL, this );
	ImportButton->Disconnect( wxEVT_COMMAND_BUTTON_CLICKED, wxCommandEventHandler( ImageImportDialog::ImportClick ), NULL, this );
	
}

AssetParentPanel::AssetParentPanel( wxWindow* parent, wxWindowID id, const wxPoint& pos, const wxSize& size, long style ) : wxPanel( parent, id, pos, size, style )
{
	this->SetMinSize( wxSize( 680,400 ) );
	
	wxBoxSizer* bSizer15;
	bSizer15 = new wxBoxSizer( wxVERTICAL );
	
	m_staticline5 = new wxStaticLine( this, wxID_ANY, wxDefaultPosition, wxDefaultSize, wxLI_HORIZONTAL );
	bSizer15->Add( m_staticline5, 0, wxEXPAND | wxALL, 5 );
	
	wxBoxSizer* bSizer20;
	bSizer20 = new wxBoxSizer( wxHORIZONTAL );
	
	SplitterWindow = new wxSplitterWindow( this, wxID_ANY, wxDefaultPosition, wxDefaultSize, wxSP_3D );
	SplitterWindow->SetSashGravity( 0.2 );
	SplitterWindow->Connect( wxEVT_IDLE, wxIdleEventHandler( AssetParentPanel::SplitterWindowOnIdle ), NULL, this );
	
	LeftPanel = new wxPanel( SplitterWindow, wxID_ANY, wxDefaultPosition, wxDefaultSize, wxTAB_TRAVERSAL );
	wxBoxSizer* bSizer27;
	bSizer27 = new wxBoxSizer( wxVERTICAL );
	
	m_staticText18 = new wxStaticText( LeftPanel, wxID_ANY, wxT("Groups:"), wxDefaultPosition, wxDefaultSize, 0 );
	m_staticText18->Wrap( -1 );
	bSizer27->Add( m_staticText18, 0, wxALL, 5 );
	
	wxBoxSizer* bSizer221;
	bSizer221 = new wxBoxSizer( wxHORIZONTAL );
	
	GroupListBox = new wxListCtrl( LeftPanel, wxID_ANY, wxDefaultPosition, wxDefaultSize, wxLC_EDIT_LABELS|wxLC_NO_HEADER|wxLC_REPORT|wxLC_SINGLE_SEL );
	bSizer221->Add( GroupListBox, 1, wxALL|wxEXPAND, 5 );
	
	
	bSizer27->Add( bSizer221, 1, wxEXPAND, 5 );
	
	wxBoxSizer* bSizer49;
	bSizer49 = new wxBoxSizer( wxHORIZONTAL );
	
	AddGroupButton = new wxButton( LeftPanel, wxID_ANY, wxT("Add"), wxDefaultPosition, wxDefaultSize, 0 );
	bSizer49->Add( AddGroupButton, 0, wxALL, 5 );
	
	RenameGroupButton = new wxButton( LeftPanel, wxID_ANY, wxT("Rename"), wxDefaultPosition, wxDefaultSize, 0 );
	RenameGroupButton->Hide();
	
	bSizer49->Add( RenameGroupButton, 0, wxALL, 5 );
	
	RemoveGroupButton = new wxButton( LeftPanel, wxID_ANY, wxT("Remove"), wxDefaultPosition, wxDefaultSize, 0 );
	bSizer49->Add( RemoveGroupButton, 0, wxALL, 5 );
	
	InvertGroupButton = new wxButton( LeftPanel, wxID_ANY, wxT("Invert"), wxDefaultPosition, wxDefaultSize, 0 );
	bSizer49->Add( InvertGroupButton, 0, wxALL, 5 );
	
	NewFromParentButton = new wxButton( LeftPanel, wxID_ANY, wxT("New From Parent"), wxDefaultPosition, wxDefaultSize, 0 );
	NewFromParentButton->Enable( false );
	
	bSizer49->Add( NewFromParentButton, 0, wxALL, 5 );
	
	
	bSizer27->Add( bSizer49, 0, wxEXPAND, 5 );
	
	
	LeftPanel->SetSizer( bSizer27 );
	LeftPanel->Layout();
	bSizer27->Fit( LeftPanel );
	m_panel3 = new wxPanel( SplitterWindow, wxID_ANY, wxDefaultPosition, wxDefaultSize, wxTAB_TRAVERSAL );
	wxBoxSizer* bSizer30;
	bSizer30 = new wxBoxSizer( wxVERTICAL );
	
	AssetTypeText = new wxStaticText( m_panel3, wxID_ANY, wxT("Asset Type :"), wxDefaultPosition, wxDefaultSize, 0 );
	AssetTypeText->Wrap( -1 );
	bSizer30->Add( AssetTypeText, 0, wxALL, 5 );
	
	wxBoxSizer* bSizer25;
	bSizer25 = new wxBoxSizer( wxVERTICAL );
	
	ContentsListBox = new ContentsList( m_panel3, wxID_ANY, wxDefaultPosition, wxDefaultSize, wxLC_ALIGN_LEFT|wxLC_NO_SORT_HEADER|wxLC_REPORT|wxLC_VIRTUAL|wxLC_VRULES );
	bSizer25->Add( ContentsListBox, 100, wxALL|wxEXPAND, 5 );
	
	wxBoxSizer* bSizer28;
	bSizer28 = new wxBoxSizer( wxHORIZONTAL );
	
	ImportAsset = new wxButton( m_panel3, wxID_ANY, wxT("Import"), wxDefaultPosition, wxDefaultSize, 0 );
	bSizer28->Add( ImportAsset, 0, wxALL|wxEXPAND, 5 );
	
	RemoveSelectedAssetButton = new wxButton( m_panel3, wxID_ANY, wxT("Remove"), wxDefaultPosition, wxDefaultSize, 0 );
	RemoveSelectedAssetButton->Enable( false );
	
	bSizer28->Add( RemoveSelectedAssetButton, 0, wxALL|wxEXPAND, 5 );
	
	RemoveAllAssetsButton = new wxButton( m_panel3, wxID_ANY, wxT("Remove All"), wxDefaultPosition, wxDefaultSize, 0 );
	RemoveAllAssetsButton->Enable( false );
	
	bSizer28->Add( RemoveAllAssetsButton, 0, wxALL|wxEXPAND, 5 );
	
	RenameAssetButton = new wxButton( m_panel3, wxID_ANY, wxT("Rename"), wxDefaultPosition, wxDefaultSize, 0 );
	RenameAssetButton->Enable( false );
	
	bSizer28->Add( RenameAssetButton, 0, wxALL, 5 );
	
	AddSelectedAssetButton = new wxButton( m_panel3, wxID_ANY, wxT("Add To Group"), wxDefaultPosition, wxDefaultSize, 0 );
	AddSelectedAssetButton->Enable( false );
	
	bSizer28->Add( AddSelectedAssetButton, 0, wxALL|wxEXPAND, 5 );
	
	DisplayButton = new wxButton( m_panel3, wxID_ANY, wxT("Display"), wxDefaultPosition, wxDefaultSize, 0 );
	bSizer28->Add( DisplayButton, 0, wxALL, 5 );
	
	
	bSizer25->Add( bSizer28, 0, wxEXPAND, 5 );
	
	
	bSizer30->Add( bSizer25, 100, wxEXPAND, 5 );
	
	
	m_panel3->SetSizer( bSizer30 );
	m_panel3->Layout();
	bSizer30->Fit( m_panel3 );
	SplitterWindow->SplitVertically( LeftPanel, m_panel3, 405 );
	bSizer20->Add( SplitterWindow, 100, wxEXPAND, 5 );
	
	
	bSizer15->Add( bSizer20, 1, wxEXPAND, 5 );
	
	m_staticline6 = new wxStaticLine( this, wxID_ANY, wxDefaultPosition, wxDefaultSize, wxLI_HORIZONTAL );
	bSizer15->Add( m_staticline6, 0, wxEXPAND | wxALL, 5 );
	
	wxBoxSizer* bSizer34;
	bSizer34 = new wxBoxSizer( wxHORIZONTAL );
	
	wxGridSizer* gSizer1;
	gSizer1 = new wxGridSizer( 4, 6, 0, 0 );
	
	Label0Title = new wxStaticText( this, wxID_ANY, wxT("Label 0 :"), wxDefaultPosition, wxDefaultSize, 0 );
	Label0Title->Wrap( -1 );
	Label0Title->SetFont( wxFont( wxNORMAL_FONT->GetPointSize(), 70, 90, 92, false, wxEmptyString ) );
	
	gSizer1->Add( Label0Title, 0, wxALIGN_RIGHT|wxALL, 5 );
	
	Label0Text = new wxStaticText( this, wxID_ANY, wxT("-"), wxDefaultPosition, wxDefaultSize, 0 );
	Label0Text->Wrap( -1 );
	gSizer1->Add( Label0Text, 0, wxALIGN_LEFT|wxALL, 5 );
	
	
	gSizer1->Add( 0, 0, 1, wxEXPAND, 5 );
	
	
	gSizer1->Add( 0, 0, 1, wxEXPAND, 5 );
	
	
	gSizer1->Add( 0, 0, 1, wxEXPAND, 5 );
	
	
	gSizer1->Add( 0, 0, 1, wxEXPAND, 5 );
	
	Label1Title = new wxStaticText( this, wxID_ANY, wxT("Label 1 :"), wxDefaultPosition, wxDefaultSize, 0 );
	Label1Title->Wrap( -1 );
	Label1Title->SetFont( wxFont( wxNORMAL_FONT->GetPointSize(), 70, 90, 92, false, wxEmptyString ) );
	
	gSizer1->Add( Label1Title, 0, wxALIGN_RIGHT|wxALL, 5 );
	
	Label1Text = new wxStaticText( this, wxID_ANY, wxT("-"), wxDefaultPosition, wxDefaultSize, 0 );
	Label1Text->Wrap( -1 );
	gSizer1->Add( Label1Text, 0, wxALL, 5 );
	
	Label2Title = new wxStaticText( this, wxID_ANY, wxT("Label 2 :"), wxDefaultPosition, wxDefaultSize, 0 );
	Label2Title->Wrap( -1 );
	Label2Title->SetFont( wxFont( wxNORMAL_FONT->GetPointSize(), 70, 90, 92, false, wxEmptyString ) );
	
	gSizer1->Add( Label2Title, 0, wxALIGN_RIGHT|wxALL, 5 );
	
	Label2Text = new wxStaticText( this, wxID_ANY, wxT("-"), wxDefaultPosition, wxDefaultSize, 0 );
	Label2Text->Wrap( -1 );
	gSizer1->Add( Label2Text, 0, wxALIGN_LEFT|wxALL, 5 );
	
	Label3Title = new wxStaticText( this, wxID_ANY, wxT("Label 3 :"), wxDefaultPosition, wxDefaultSize, 0 );
	Label3Title->Wrap( -1 );
	Label3Title->SetFont( wxFont( wxNORMAL_FONT->GetPointSize(), 70, 90, 92, false, wxEmptyString ) );
	
	gSizer1->Add( Label3Title, 0, wxALIGN_RIGHT|wxALL, 5 );
	
	Label3Text = new wxStaticText( this, wxID_ANY, wxT("-"), wxDefaultPosition, wxDefaultSize, 0 );
	Label3Text->Wrap( -1 );
	gSizer1->Add( Label3Text, 0, wxALIGN_LEFT|wxALL, 5 );
	
	Label4Title = new wxStaticText( this, wxID_ANY, wxT("Label 4 :"), wxDefaultPosition, wxDefaultSize, 0 );
	Label4Title->Wrap( -1 );
	Label4Title->SetFont( wxFont( wxNORMAL_FONT->GetPointSize(), 70, 90, 92, false, wxEmptyString ) );
	
	gSizer1->Add( Label4Title, 0, wxALIGN_RIGHT|wxALL, 5 );
	
	Label4Text = new wxStaticText( this, wxID_ANY, wxT("-"), wxDefaultPosition, wxDefaultSize, 0 );
	Label4Text->Wrap( -1 );
	gSizer1->Add( Label4Text, 0, wxALIGN_LEFT|wxALL, 5 );
	
	Label5Title = new wxStaticText( this, wxID_ANY, wxT("Label 5 :"), wxDefaultPosition, wxDefaultSize, 0 );
	Label5Title->Wrap( -1 );
	Label5Title->SetFont( wxFont( wxNORMAL_FONT->GetPointSize(), 70, 90, 92, false, wxEmptyString ) );
	
	gSizer1->Add( Label5Title, 0, wxALIGN_RIGHT|wxALL, 5 );
	
	Label5Text = new wxStaticText( this, wxID_ANY, wxT("-"), wxDefaultPosition, wxDefaultSize, 0 );
	Label5Text->Wrap( -1 );
	gSizer1->Add( Label5Text, 0, wxALL, 5 );
	
	Label6Title = new wxStaticText( this, wxID_ANY, wxT("Label 6 :"), wxDefaultPosition, wxDefaultSize, 0 );
	Label6Title->Wrap( -1 );
	Label6Title->SetFont( wxFont( wxNORMAL_FONT->GetPointSize(), 70, 90, 92, false, wxEmptyString ) );
	
	gSizer1->Add( Label6Title, 0, wxALIGN_RIGHT|wxALL, 5 );
	
	Label6Text = new wxStaticText( this, wxID_ANY, wxT("-"), wxDefaultPosition, wxDefaultSize, 0 );
	Label6Text->Wrap( -1 );
	gSizer1->Add( Label6Text, 0, wxALIGN_LEFT|wxALL, 5 );
	
	Label7Title = new wxStaticText( this, wxID_ANY, wxT("Label 7 :"), wxDefaultPosition, wxDefaultSize, 0 );
	Label7Title->Wrap( -1 );
	Label7Title->SetFont( wxFont( wxNORMAL_FONT->GetPointSize(), 70, 90, 92, false, wxEmptyString ) );
	
	gSizer1->Add( Label7Title, 0, wxALIGN_RIGHT|wxALL, 5 );
	
	Label7Text = new wxStaticText( this, wxID_ANY, wxT("-"), wxDefaultPosition, wxDefaultSize, 0 );
	Label7Text->Wrap( -1 );
	gSizer1->Add( Label7Text, 0, wxALIGN_LEFT|wxALL, 5 );
	
	Label8Title = new wxStaticText( this, wxID_ANY, wxT("Label 8 :"), wxDefaultPosition, wxDefaultSize, 0 );
	Label8Title->Wrap( -1 );
	Label8Title->SetFont( wxFont( wxNORMAL_FONT->GetPointSize(), 70, 90, 92, false, wxEmptyString ) );
	
	gSizer1->Add( Label8Title, 0, wxALIGN_RIGHT|wxALL, 5 );
	
	Label8Text = new wxStaticText( this, wxID_ANY, wxT("-"), wxDefaultPosition, wxDefaultSize, 0 );
	Label8Text->Wrap( -1 );
	gSizer1->Add( Label8Text, 0, wxALL, 5 );
	
	Label9Title = new wxStaticText( this, wxID_ANY, wxT("Label 9 :"), wxDefaultPosition, wxDefaultSize, 0 );
	Label9Title->Wrap( -1 );
	Label9Title->SetFont( wxFont( wxNORMAL_FONT->GetPointSize(), 70, 90, 92, false, wxEmptyString ) );
	
	gSizer1->Add( Label9Title, 0, wxALIGN_RIGHT|wxALL, 5 );
	
	Label9Text = new wxStaticText( this, wxID_ANY, wxT("-"), wxDefaultPosition, wxDefaultSize, 0 );
	Label9Text->Wrap( -1 );
	gSizer1->Add( Label9Text, 0, wxALL, 5 );
	
	
	bSizer34->Add( gSizer1, 90, wxEXPAND, 5 );
	
	
	bSizer15->Add( bSizer34, 0, wxEXPAND, 5 );
	
	
	this->SetSizer( bSizer15 );
	this->Layout();
	
	// Connect Events
	this->Connect( wxEVT_UPDATE_UI, wxUpdateUIEventHandler( AssetParentPanel::OnUpdateUI ) );
	GroupListBox->Connect( wxEVT_LEFT_DCLICK, wxMouseEventHandler( AssetParentPanel::MouseCheckGroupsVeto ), NULL, this );
	GroupListBox->Connect( wxEVT_LEFT_DOWN, wxMouseEventHandler( AssetParentPanel::MouseCheckGroupsVeto ), NULL, this );
	GroupListBox->Connect( wxEVT_LEFT_UP, wxMouseEventHandler( AssetParentPanel::MouseVeto ), NULL, this );
	GroupListBox->Connect( wxEVT_COMMAND_LIST_BEGIN_LABEL_EDIT, wxListEventHandler( AssetParentPanel::OnBeginEdit ), NULL, this );
	GroupListBox->Connect( wxEVT_COMMAND_LIST_END_LABEL_EDIT, wxListEventHandler( AssetParentPanel::OnEndEdit ), NULL, this );
	GroupListBox->Connect( wxEVT_COMMAND_LIST_ITEM_ACTIVATED, wxListEventHandler( AssetParentPanel::OnGroupActivated ), NULL, this );
	GroupListBox->Connect( wxEVT_COMMAND_LIST_ITEM_FOCUSED, wxListEventHandler( AssetParentPanel::OnGroupFocusChange ), NULL, this );
	GroupListBox->Connect( wxEVT_MIDDLE_DCLICK, wxMouseEventHandler( AssetParentPanel::MouseVeto ), NULL, this );
	GroupListBox->Connect( wxEVT_MIDDLE_DOWN, wxMouseEventHandler( AssetParentPanel::MouseVeto ), NULL, this );
	GroupListBox->Connect( wxEVT_MIDDLE_UP, wxMouseEventHandler( AssetParentPanel::MouseVeto ), NULL, this );
	GroupListBox->Connect( wxEVT_MOTION, wxMouseEventHandler( AssetParentPanel::MouseVeto ), NULL, this );
	GroupListBox->Connect( wxEVT_RIGHT_DCLICK, wxMouseEventHandler( AssetParentPanel::MouseVeto ), NULL, this );
	GroupListBox->Connect( wxEVT_RIGHT_DOWN, wxMouseEventHandler( AssetParentPanel::MouseVeto ), NULL, this );
	GroupListBox->Connect( wxEVT_RIGHT_UP, wxMouseEventHandler( AssetParentPanel::MouseVeto ), NULL, this );
	AddGroupButton->Connect( wxEVT_COMMAND_BUTTON_CLICKED, wxCommandEventHandler( AssetParentPanel::NewGroupClick ), NULL, this );
	RenameGroupButton->Connect( wxEVT_COMMAND_BUTTON_CLICKED, wxCommandEventHandler( AssetParentPanel::RenameGroupClick ), NULL, this );
	RemoveGroupButton->Connect( wxEVT_COMMAND_BUTTON_CLICKED, wxCommandEventHandler( AssetParentPanel::RemoveGroupClick ), NULL, this );
	InvertGroupButton->Connect( wxEVT_COMMAND_BUTTON_CLICKED, wxCommandEventHandler( AssetParentPanel::InvertGroupClick ), NULL, this );
	NewFromParentButton->Connect( wxEVT_COMMAND_BUTTON_CLICKED, wxCommandEventHandler( AssetParentPanel::NewFromParentClick ), NULL, this );
	ContentsListBox->Connect( wxEVT_LEFT_DCLICK, wxMouseEventHandler( AssetParentPanel::MouseCheckContentsVeto ), NULL, this );
	ContentsListBox->Connect( wxEVT_LEFT_DOWN, wxMouseEventHandler( AssetParentPanel::MouseCheckContentsVeto ), NULL, this );
	ContentsListBox->Connect( wxEVT_LEFT_UP, wxMouseEventHandler( AssetParentPanel::MouseVeto ), NULL, this );
	ContentsListBox->Connect( wxEVT_COMMAND_LIST_BEGIN_DRAG, wxListEventHandler( AssetParentPanel::OnBeginContentsDrag ), NULL, this );
	ContentsListBox->Connect( wxEVT_COMMAND_LIST_ITEM_ACTIVATED, wxListEventHandler( AssetParentPanel::OnAssetActivated ), NULL, this );
	ContentsListBox->Connect( wxEVT_COMMAND_LIST_ITEM_SELECTED, wxListEventHandler( AssetParentPanel::OnContentsSelected ), NULL, this );
	ContentsListBox->Connect( wxEVT_MIDDLE_DCLICK, wxMouseEventHandler( AssetParentPanel::MouseVeto ), NULL, this );
	ContentsListBox->Connect( wxEVT_MIDDLE_DOWN, wxMouseEventHandler( AssetParentPanel::MouseVeto ), NULL, this );
	ContentsListBox->Connect( wxEVT_MIDDLE_UP, wxMouseEventHandler( AssetParentPanel::MouseVeto ), NULL, this );
	ContentsListBox->Connect( wxEVT_MOTION, wxMouseEventHandler( AssetParentPanel::OnMotion ), NULL, this );
	ContentsListBox->Connect( wxEVT_RIGHT_DCLICK, wxMouseEventHandler( AssetParentPanel::MouseVeto ), NULL, this );
	ContentsListBox->Connect( wxEVT_RIGHT_DOWN, wxMouseEventHandler( AssetParentPanel::MouseVeto ), NULL, this );
	ContentsListBox->Connect( wxEVT_RIGHT_UP, wxMouseEventHandler( AssetParentPanel::MouseVeto ), NULL, this );
	ImportAsset->Connect( wxEVT_COMMAND_BUTTON_CLICKED, wxCommandEventHandler( AssetParentPanel::ImportAssetClick ), NULL, this );
	RemoveSelectedAssetButton->Connect( wxEVT_COMMAND_BUTTON_CLICKED, wxCommandEventHandler( AssetParentPanel::RemoveAssetClick ), NULL, this );
	RemoveAllAssetsButton->Connect( wxEVT_COMMAND_BUTTON_CLICKED, wxCommandEventHandler( AssetParentPanel::RemoveAllAssetsClick ), NULL, this );
	RenameAssetButton->Connect( wxEVT_COMMAND_BUTTON_CLICKED, wxCommandEventHandler( AssetParentPanel::RenameAssetClick ), NULL, this );
	AddSelectedAssetButton->Connect( wxEVT_COMMAND_BUTTON_CLICKED, wxCommandEventHandler( AssetParentPanel::AddSelectedAssetClick ), NULL, this );
	DisplayButton->Connect( wxEVT_COMMAND_BUTTON_CLICKED, wxCommandEventHandler( AssetParentPanel::OnDisplayButtonClick ), NULL, this );
}

AssetParentPanel::~AssetParentPanel()
{
	// Disconnect Events
	this->Disconnect( wxEVT_UPDATE_UI, wxUpdateUIEventHandler( AssetParentPanel::OnUpdateUI ) );
	GroupListBox->Disconnect( wxEVT_LEFT_DCLICK, wxMouseEventHandler( AssetParentPanel::MouseCheckGroupsVeto ), NULL, this );
	GroupListBox->Disconnect( wxEVT_LEFT_DOWN, wxMouseEventHandler( AssetParentPanel::MouseCheckGroupsVeto ), NULL, this );
	GroupListBox->Disconnect( wxEVT_LEFT_UP, wxMouseEventHandler( AssetParentPanel::MouseVeto ), NULL, this );
	GroupListBox->Disconnect( wxEVT_COMMAND_LIST_BEGIN_LABEL_EDIT, wxListEventHandler( AssetParentPanel::OnBeginEdit ), NULL, this );
	GroupListBox->Disconnect( wxEVT_COMMAND_LIST_END_LABEL_EDIT, wxListEventHandler( AssetParentPanel::OnEndEdit ), NULL, this );
	GroupListBox->Disconnect( wxEVT_COMMAND_LIST_ITEM_ACTIVATED, wxListEventHandler( AssetParentPanel::OnGroupActivated ), NULL, this );
	GroupListBox->Disconnect( wxEVT_COMMAND_LIST_ITEM_FOCUSED, wxListEventHandler( AssetParentPanel::OnGroupFocusChange ), NULL, this );
	GroupListBox->Disconnect( wxEVT_MIDDLE_DCLICK, wxMouseEventHandler( AssetParentPanel::MouseVeto ), NULL, this );
	GroupListBox->Disconnect( wxEVT_MIDDLE_DOWN, wxMouseEventHandler( AssetParentPanel::MouseVeto ), NULL, this );
	GroupListBox->Disconnect( wxEVT_MIDDLE_UP, wxMouseEventHandler( AssetParentPanel::MouseVeto ), NULL, this );
	GroupListBox->Disconnect( wxEVT_MOTION, wxMouseEventHandler( AssetParentPanel::MouseVeto ), NULL, this );
	GroupListBox->Disconnect( wxEVT_RIGHT_DCLICK, wxMouseEventHandler( AssetParentPanel::MouseVeto ), NULL, this );
	GroupListBox->Disconnect( wxEVT_RIGHT_DOWN, wxMouseEventHandler( AssetParentPanel::MouseVeto ), NULL, this );
	GroupListBox->Disconnect( wxEVT_RIGHT_UP, wxMouseEventHandler( AssetParentPanel::MouseVeto ), NULL, this );
	AddGroupButton->Disconnect( wxEVT_COMMAND_BUTTON_CLICKED, wxCommandEventHandler( AssetParentPanel::NewGroupClick ), NULL, this );
	RenameGroupButton->Disconnect( wxEVT_COMMAND_BUTTON_CLICKED, wxCommandEventHandler( AssetParentPanel::RenameGroupClick ), NULL, this );
	RemoveGroupButton->Disconnect( wxEVT_COMMAND_BUTTON_CLICKED, wxCommandEventHandler( AssetParentPanel::RemoveGroupClick ), NULL, this );
	InvertGroupButton->Disconnect( wxEVT_COMMAND_BUTTON_CLICKED, wxCommandEventHandler( AssetParentPanel::InvertGroupClick ), NULL, this );
	NewFromParentButton->Disconnect( wxEVT_COMMAND_BUTTON_CLICKED, wxCommandEventHandler( AssetParentPanel::NewFromParentClick ), NULL, this );
	ContentsListBox->Disconnect( wxEVT_LEFT_DCLICK, wxMouseEventHandler( AssetParentPanel::MouseCheckContentsVeto ), NULL, this );
	ContentsListBox->Disconnect( wxEVT_LEFT_DOWN, wxMouseEventHandler( AssetParentPanel::MouseCheckContentsVeto ), NULL, this );
	ContentsListBox->Disconnect( wxEVT_LEFT_UP, wxMouseEventHandler( AssetParentPanel::MouseVeto ), NULL, this );
	ContentsListBox->Disconnect( wxEVT_COMMAND_LIST_BEGIN_DRAG, wxListEventHandler( AssetParentPanel::OnBeginContentsDrag ), NULL, this );
	ContentsListBox->Disconnect( wxEVT_COMMAND_LIST_ITEM_ACTIVATED, wxListEventHandler( AssetParentPanel::OnAssetActivated ), NULL, this );
	ContentsListBox->Disconnect( wxEVT_COMMAND_LIST_ITEM_SELECTED, wxListEventHandler( AssetParentPanel::OnContentsSelected ), NULL, this );
	ContentsListBox->Disconnect( wxEVT_MIDDLE_DCLICK, wxMouseEventHandler( AssetParentPanel::MouseVeto ), NULL, this );
	ContentsListBox->Disconnect( wxEVT_MIDDLE_DOWN, wxMouseEventHandler( AssetParentPanel::MouseVeto ), NULL, this );
	ContentsListBox->Disconnect( wxEVT_MIDDLE_UP, wxMouseEventHandler( AssetParentPanel::MouseVeto ), NULL, this );
	ContentsListBox->Disconnect( wxEVT_MOTION, wxMouseEventHandler( AssetParentPanel::OnMotion ), NULL, this );
	ContentsListBox->Disconnect( wxEVT_RIGHT_DCLICK, wxMouseEventHandler( AssetParentPanel::MouseVeto ), NULL, this );
	ContentsListBox->Disconnect( wxEVT_RIGHT_DOWN, wxMouseEventHandler( AssetParentPanel::MouseVeto ), NULL, this );
	ContentsListBox->Disconnect( wxEVT_RIGHT_UP, wxMouseEventHandler( AssetParentPanel::MouseVeto ), NULL, this );
	ImportAsset->Disconnect( wxEVT_COMMAND_BUTTON_CLICKED, wxCommandEventHandler( AssetParentPanel::ImportAssetClick ), NULL, this );
	RemoveSelectedAssetButton->Disconnect( wxEVT_COMMAND_BUTTON_CLICKED, wxCommandEventHandler( AssetParentPanel::RemoveAssetClick ), NULL, this );
	RemoveAllAssetsButton->Disconnect( wxEVT_COMMAND_BUTTON_CLICKED, wxCommandEventHandler( AssetParentPanel::RemoveAllAssetsClick ), NULL, this );
	RenameAssetButton->Disconnect( wxEVT_COMMAND_BUTTON_CLICKED, wxCommandEventHandler( AssetParentPanel::RenameAssetClick ), NULL, this );
	AddSelectedAssetButton->Disconnect( wxEVT_COMMAND_BUTTON_CLICKED, wxCommandEventHandler( AssetParentPanel::AddSelectedAssetClick ), NULL, this );
	DisplayButton->Disconnect( wxEVT_COMMAND_BUTTON_CLICKED, wxCommandEventHandler( AssetParentPanel::OnDisplayButtonClick ), NULL, this );
	
}

RunProfilesPanel::RunProfilesPanel( wxWindow* parent, wxWindowID id, const wxPoint& pos, const wxSize& size, long style ) : wxPanel( parent, id, pos, size, style )
{
	this->SetMinSize( wxSize( 680,400 ) );
	
	wxBoxSizer* bSizer56;
	bSizer56 = new wxBoxSizer( wxVERTICAL );
	
	m_staticline12 = new wxStaticLine( this, wxID_ANY, wxDefaultPosition, wxDefaultSize, wxLI_HORIZONTAL );
	bSizer56->Add( m_staticline12, 0, wxEXPAND | wxALL, 5 );
	
	m_splitter5 = new wxSplitterWindow( this, wxID_ANY, wxDefaultPosition, wxDefaultSize, wxSP_3D );
	m_splitter5->Connect( wxEVT_IDLE, wxIdleEventHandler( RunProfilesPanel::m_splitter5OnIdle ), NULL, this );
	m_splitter5->SetMinimumPaneSize( 200 );
	
	ProfilesPanel = new wxPanel( m_splitter5, wxID_ANY, wxDefaultPosition, wxDefaultSize, wxTAB_TRAVERSAL );
	wxBoxSizer* bSizer57;
	bSizer57 = new wxBoxSizer( wxHORIZONTAL );
	
	ProfilesListBox = new wxListCtrl( ProfilesPanel, wxID_ANY, wxDefaultPosition, wxDefaultSize, wxLC_EDIT_LABELS|wxLC_NO_HEADER|wxLC_REPORT|wxLC_SINGLE_SEL );
	bSizer57->Add( ProfilesListBox, 1, wxALL|wxEXPAND, 5 );
	
	wxBoxSizer* bSizer431;
	bSizer431 = new wxBoxSizer( wxVERTICAL );
	
	AddProfileButton = new wxButton( ProfilesPanel, wxID_ANY, wxT("Add"), wxDefaultPosition, wxDefaultSize, 0 );
	bSizer431->Add( AddProfileButton, 1, wxALL, 5 );
	
	RenameProfileButton = new wxButton( ProfilesPanel, wxID_ANY, wxT("Rename"), wxDefaultPosition, wxDefaultSize, 0 );
	bSizer431->Add( RenameProfileButton, 0, wxALL, 5 );
	
	RemoveProfileButton = new wxButton( ProfilesPanel, wxID_ANY, wxT("Remove"), wxDefaultPosition, wxDefaultSize, 0 );
	bSizer431->Add( RemoveProfileButton, 1, wxALL, 5 );
	
	DuplicateProfileButton = new wxButton( ProfilesPanel, wxID_ANY, wxT("Duplicate"), wxDefaultPosition, wxDefaultSize, 0 );
	bSizer431->Add( DuplicateProfileButton, 0, wxALL, 5 );
	
	m_staticline26 = new wxStaticLine( ProfilesPanel, wxID_ANY, wxDefaultPosition, wxDefaultSize, wxLI_HORIZONTAL );
	bSizer431->Add( m_staticline26, 0, wxEXPAND | wxALL, 5 );
	
	ImportButton = new wxButton( ProfilesPanel, wxID_ANY, wxT("Import"), wxDefaultPosition, wxDefaultSize, 0 );
	bSizer431->Add( ImportButton, 0, wxALL, 5 );
	
	ExportButton = new wxButton( ProfilesPanel, wxID_ANY, wxT("Export"), wxDefaultPosition, wxDefaultSize, 0 );
	bSizer431->Add( ExportButton, 0, wxALL, 5 );
	
	
	bSizer57->Add( bSizer431, 0, wxALIGN_LEFT, 5 );
	
	
	ProfilesPanel->SetSizer( bSizer57 );
	ProfilesPanel->Layout();
	bSizer57->Fit( ProfilesPanel );
	CommandsPanel = new wxPanel( m_splitter5, wxID_ANY, wxDefaultPosition, wxDefaultSize, wxTAB_TRAVERSAL );
	wxBoxSizer* bSizer44;
	bSizer44 = new wxBoxSizer( wxHORIZONTAL );
	
	m_staticline15 = new wxStaticLine( CommandsPanel, wxID_ANY, wxDefaultPosition, wxDefaultSize, wxLI_HORIZONTAL|wxLI_VERTICAL );
	bSizer44->Add( m_staticline15, 0, wxEXPAND | wxALL, 5 );
	
	wxBoxSizer* bSizer37;
	bSizer37 = new wxBoxSizer( wxVERTICAL );
	
	wxBoxSizer* bSizer40;
	bSizer40 = new wxBoxSizer( wxHORIZONTAL );
	
	m_staticText34 = new wxStaticText( CommandsPanel, wxID_ANY, wxT("Total Number of Processes : "), wxDefaultPosition, wxDefaultSize, 0 );
	m_staticText34->Wrap( -1 );
	bSizer40->Add( m_staticText34, 0, wxALIGN_CENTER_VERTICAL|wxALL, 5 );
	
	NumberProcessesStaticText = new wxStaticText( CommandsPanel, wxID_ANY, wxEmptyString, wxDefaultPosition, wxDefaultSize, 0 );
	NumberProcessesStaticText->Wrap( -1 );
	bSizer40->Add( NumberProcessesStaticText, 1, wxALIGN_CENTER_VERTICAL|wxALL, 5 );
	
	
	bSizer37->Add( bSizer40, 0, wxEXPAND, 5 );
	
	wxBoxSizer* bSizer38;
	bSizer38 = new wxBoxSizer( wxVERTICAL );
	
	m_staticText36 = new wxStaticText( CommandsPanel, wxID_ANY, wxT("Manager Command :-"), wxDefaultPosition, wxDefaultSize, 0 );
	m_staticText36->Wrap( -1 );
	bSizer38->Add( m_staticText36, 50, wxALIGN_CENTER_VERTICAL|wxALL, 5 );
	
	ManagerTextCtrl = new wxTextCtrl( CommandsPanel, wxID_ANY, wxEmptyString, wxDefaultPosition, wxDefaultSize, wxHSCROLL|wxTE_WORDWRAP|wxALWAYS_SHOW_SB|wxHSCROLL );
	bSizer38->Add( ManagerTextCtrl, 0, wxALL|wxEXPAND, 5 );
	
	CommandErrorStaticText = new wxStaticText( CommandsPanel, wxID_ANY, wxEmptyString, wxDefaultPosition, wxDefaultSize, wxALIGN_CENTRE );
	CommandErrorStaticText->Wrap( -1 );
	CommandErrorStaticText->SetForegroundColour( wxColour( 180, 0, 0 ) );
	
	bSizer38->Add( CommandErrorStaticText, 0, wxALL|wxEXPAND, 5 );
	
	wxFlexGridSizer* fgSizer3;
	fgSizer3 = new wxFlexGridSizer( 0, 5, 0, 0 );
	fgSizer3->AddGrowableCol( 2 );
	fgSizer3->SetFlexibleDirection( wxBOTH );
	fgSizer3->SetNonFlexibleGrowMode( wxFLEX_GROWMODE_SPECIFIED );
	
	
	fgSizer3->Add( 0, 0, 100, wxEXPAND, 5 );
	
	m_staticText65 = new wxStaticText( CommandsPanel, wxID_ANY, wxT("Gui Address :"), wxDefaultPosition, wxDefaultSize, 0 );
	m_staticText65->Wrap( -1 );
	fgSizer3->Add( m_staticText65, 0, wxALIGN_CENTER_VERTICAL|wxALIGN_RIGHT|wxALL, 5 );
	
	GuiAddressStaticText = new wxStaticText( CommandsPanel, wxID_ANY, wxEmptyString, wxDefaultPosition, wxDefaultSize, 0 );
	GuiAddressStaticText->Wrap( -1 );
	fgSizer3->Add( GuiAddressStaticText, 0, wxALIGN_CENTER_VERTICAL|wxALIGN_LEFT|wxALL, 5 );
	
	GuiAutoButton = new wxButton( CommandsPanel, wxID_ANY, wxT("Auto"), wxDefaultPosition, wxDefaultSize, 0 );
	fgSizer3->Add( GuiAutoButton, 0, wxALL, 5 );
	
	ControllerSpecifyButton = new wxButton( CommandsPanel, wxID_ANY, wxT("Specify"), wxDefaultPosition, wxDefaultSize, 0 );
	fgSizer3->Add( ControllerSpecifyButton, 0, wxALL, 5 );
	
	
	fgSizer3->Add( 0, 0, 100, wxEXPAND, 5 );
	
	m_staticText67 = new wxStaticText( CommandsPanel, wxID_ANY, wxT("Controller Address :"), wxDefaultPosition, wxDefaultSize, 0 );
	m_staticText67->Wrap( -1 );
	fgSizer3->Add( m_staticText67, 0, wxALIGN_CENTER_VERTICAL|wxALIGN_RIGHT|wxALL, 5 );
	
	ControllerAddressStaticText = new wxStaticText( CommandsPanel, wxID_ANY, wxEmptyString, wxDefaultPosition, wxDefaultSize, 0 );
	ControllerAddressStaticText->Wrap( -1 );
	fgSizer3->Add( ControllerAddressStaticText, 0, wxALIGN_CENTER_VERTICAL|wxALIGN_LEFT|wxALL, 5 );
	
	ControllerAutoButton = new wxButton( CommandsPanel, wxID_ANY, wxT("Auto"), wxDefaultPosition, wxDefaultSize, 0 );
	fgSizer3->Add( ControllerAutoButton, 0, wxALL, 5 );
	
	m_button38 = new wxButton( CommandsPanel, wxID_ANY, wxT("Specify"), wxDefaultPosition, wxDefaultSize, 0 );
	fgSizer3->Add( m_button38, 0, wxALL, 5 );
	
	
	bSizer38->Add( fgSizer3, 0, wxEXPAND, 5 );
	
	m_staticText70 = new wxStaticText( CommandsPanel, wxID_ANY, wxEmptyString, wxDefaultPosition, wxDefaultSize, 0 );
	m_staticText70->Wrap( -1 );
	bSizer38->Add( m_staticText70, 0, wxALL, 5 );
	
	
	bSizer37->Add( bSizer38, 0, wxEXPAND, 5 );
	
	wxBoxSizer* bSizer43;
	bSizer43 = new wxBoxSizer( wxVERTICAL );
	
	
	bSizer37->Add( bSizer43, 0, wxEXPAND, 5 );
	
	wxBoxSizer* bSizer41;
	bSizer41 = new wxBoxSizer( wxVERTICAL );
	
	CommandsListBox = new wxListCtrl( CommandsPanel, wxID_ANY, wxDefaultPosition, wxDefaultSize, wxLC_NO_SORT_HEADER|wxLC_REPORT|wxLC_SINGLE_SEL );
	bSizer41->Add( CommandsListBox, 1, wxALL|wxEXPAND, 5 );
	
	wxGridSizer* gSizer2;
	gSizer2 = new wxGridSizer( 0, 2, 0, 0 );
	
	wxBoxSizer* bSizer42;
	bSizer42 = new wxBoxSizer( wxHORIZONTAL );
	
	AddCommandButton = new wxButton( CommandsPanel, wxID_ANY, wxT("Add"), wxDefaultPosition, wxDefaultSize, 0 );
	bSizer42->Add( AddCommandButton, 1, wxALL, 5 );
	
	EditCommandButton = new wxButton( CommandsPanel, wxID_ANY, wxT("Edit"), wxDefaultPosition, wxDefaultSize, 0 );
	bSizer42->Add( EditCommandButton, 1, wxALL, 5 );
	
	RemoveCommandButton = new wxButton( CommandsPanel, wxID_ANY, wxT("Remove"), wxDefaultPosition, wxDefaultSize, 0 );
	bSizer42->Add( RemoveCommandButton, 1, wxALL, 5 );
	
	
	gSizer2->Add( bSizer42, 0, wxALIGN_LEFT, 5 );
	
	CommandsSaveButton = new wxButton( CommandsPanel, wxID_ANY, wxT("Save"), wxDefaultPosition, wxDefaultSize, 0 );
	gSizer2->Add( CommandsSaveButton, 0, wxALIGN_RIGHT|wxALL, 5 );
	
	
	bSizer41->Add( gSizer2, 0, wxEXPAND, 5 );
	
	
	bSizer37->Add( bSizer41, 1, wxEXPAND, 5 );
	
	
	bSizer44->Add( bSizer37, 1, wxEXPAND, 5 );
	
	
	CommandsPanel->SetSizer( bSizer44 );
	CommandsPanel->Layout();
	bSizer44->Fit( CommandsPanel );
	m_splitter5->SplitVertically( ProfilesPanel, CommandsPanel, 349 );
	bSizer56->Add( m_splitter5, 1, wxEXPAND, 5 );
	
	
	this->SetSizer( bSizer56 );
	this->Layout();
	
	// Connect Events
	this->Connect( wxEVT_UPDATE_UI, wxUpdateUIEventHandler( RunProfilesPanel::OnUpdateUI ) );
	ProfilesListBox->Connect( wxEVT_LEFT_DCLICK, wxMouseEventHandler( RunProfilesPanel::OnProfileDClick ), NULL, this );
	ProfilesListBox->Connect( wxEVT_LEFT_DOWN, wxMouseEventHandler( RunProfilesPanel::OnProfileLeftDown ), NULL, this );
	ProfilesListBox->Connect( wxEVT_LEFT_UP, wxMouseEventHandler( RunProfilesPanel::MouseVeto ), NULL, this );
	ProfilesListBox->Connect( wxEVT_COMMAND_LIST_END_LABEL_EDIT, wxListEventHandler( RunProfilesPanel::OnEndProfileEdit ), NULL, this );
	ProfilesListBox->Connect( wxEVT_COMMAND_LIST_ITEM_ACTIVATED, wxListEventHandler( RunProfilesPanel::OnProfilesListItemActivated ), NULL, this );
	ProfilesListBox->Connect( wxEVT_COMMAND_LIST_ITEM_FOCUSED, wxListEventHandler( RunProfilesPanel::OnProfilesFocusChange ), NULL, this );
	ProfilesListBox->Connect( wxEVT_MIDDLE_DCLICK, wxMouseEventHandler( RunProfilesPanel::MouseVeto ), NULL, this );
	ProfilesListBox->Connect( wxEVT_MIDDLE_DOWN, wxMouseEventHandler( RunProfilesPanel::MouseVeto ), NULL, this );
	ProfilesListBox->Connect( wxEVT_MIDDLE_UP, wxMouseEventHandler( RunProfilesPanel::MouseVeto ), NULL, this );
	ProfilesListBox->Connect( wxEVT_MOTION, wxMouseEventHandler( RunProfilesPanel::MouseVeto ), NULL, this );
	ProfilesListBox->Connect( wxEVT_RIGHT_DCLICK, wxMouseEventHandler( RunProfilesPanel::MouseVeto ), NULL, this );
	ProfilesListBox->Connect( wxEVT_RIGHT_DOWN, wxMouseEventHandler( RunProfilesPanel::MouseVeto ), NULL, this );
	ProfilesListBox->Connect( wxEVT_RIGHT_UP, wxMouseEventHandler( RunProfilesPanel::MouseVeto ), NULL, this );
	AddProfileButton->Connect( wxEVT_COMMAND_BUTTON_CLICKED, wxCommandEventHandler( RunProfilesPanel::OnAddProfileClick ), NULL, this );
	RenameProfileButton->Connect( wxEVT_COMMAND_BUTTON_CLICKED, wxCommandEventHandler( RunProfilesPanel::OnRenameProfileClick ), NULL, this );
	RemoveProfileButton->Connect( wxEVT_COMMAND_BUTTON_CLICKED, wxCommandEventHandler( RunProfilesPanel::OnRemoveProfileClick ), NULL, this );
	DuplicateProfileButton->Connect( wxEVT_COMMAND_BUTTON_CLICKED, wxCommandEventHandler( RunProfilesPanel::OnDuplicateProfileClick ), NULL, this );
	ImportButton->Connect( wxEVT_COMMAND_BUTTON_CLICKED, wxCommandEventHandler( RunProfilesPanel::OnImportButtonClick ), NULL, this );
	ExportButton->Connect( wxEVT_COMMAND_BUTTON_CLICKED, wxCommandEventHandler( RunProfilesPanel::OnExportButtonClick ), NULL, this );
	ManagerTextCtrl->Connect( wxEVT_COMMAND_TEXT_UPDATED, wxCommandEventHandler( RunProfilesPanel::ManagerTextChanged ), NULL, this );
	GuiAutoButton->Connect( wxEVT_COMMAND_BUTTON_CLICKED, wxCommandEventHandler( RunProfilesPanel::GuiAddressAutoClick ), NULL, this );
	ControllerSpecifyButton->Connect( wxEVT_COMMAND_BUTTON_CLICKED, wxCommandEventHandler( RunProfilesPanel::GuiAddressSpecifyClick ), NULL, this );
	ControllerAutoButton->Connect( wxEVT_COMMAND_BUTTON_CLICKED, wxCommandEventHandler( RunProfilesPanel::ControllerAddressAutoClick ), NULL, this );
	m_button38->Connect( wxEVT_COMMAND_BUTTON_CLICKED, wxCommandEventHandler( RunProfilesPanel::ControllerAddressSpecifyClick ), NULL, this );
	CommandsListBox->Connect( wxEVT_LEFT_DCLICK, wxMouseEventHandler( RunProfilesPanel::OnCommandDClick ), NULL, this );
	CommandsListBox->Connect( wxEVT_LEFT_DOWN, wxMouseEventHandler( RunProfilesPanel::OnCommandLeftDown ), NULL, this );
	CommandsListBox->Connect( wxEVT_LEFT_UP, wxMouseEventHandler( RunProfilesPanel::MouseVeto ), NULL, this );
	CommandsListBox->Connect( wxEVT_COMMAND_LIST_ITEM_ACTIVATED, wxListEventHandler( RunProfilesPanel::OnCommandsActivated ), NULL, this );
	CommandsListBox->Connect( wxEVT_COMMAND_LIST_ITEM_FOCUSED, wxListEventHandler( RunProfilesPanel::OnCommandsFocusChange ), NULL, this );
	CommandsListBox->Connect( wxEVT_MIDDLE_DCLICK, wxMouseEventHandler( RunProfilesPanel::MouseVeto ), NULL, this );
	CommandsListBox->Connect( wxEVT_MIDDLE_DOWN, wxMouseEventHandler( RunProfilesPanel::MouseVeto ), NULL, this );
	CommandsListBox->Connect( wxEVT_MIDDLE_UP, wxMouseEventHandler( RunProfilesPanel::MouseVeto ), NULL, this );
	CommandsListBox->Connect( wxEVT_MOTION, wxMouseEventHandler( RunProfilesPanel::MouseVeto ), NULL, this );
	CommandsListBox->Connect( wxEVT_RIGHT_DCLICK, wxMouseEventHandler( RunProfilesPanel::MouseVeto ), NULL, this );
	CommandsListBox->Connect( wxEVT_RIGHT_DOWN, wxMouseEventHandler( RunProfilesPanel::MouseVeto ), NULL, this );
	CommandsListBox->Connect( wxEVT_RIGHT_UP, wxMouseEventHandler( RunProfilesPanel::MouseVeto ), NULL, this );
	AddCommandButton->Connect( wxEVT_COMMAND_BUTTON_CLICKED, wxCommandEventHandler( RunProfilesPanel::AddCommandButtonClick ), NULL, this );
	EditCommandButton->Connect( wxEVT_COMMAND_BUTTON_CLICKED, wxCommandEventHandler( RunProfilesPanel::EditCommandButtonClick ), NULL, this );
	RemoveCommandButton->Connect( wxEVT_COMMAND_BUTTON_CLICKED, wxCommandEventHandler( RunProfilesPanel::RemoveCommandButtonClick ), NULL, this );
	CommandsSaveButton->Connect( wxEVT_COMMAND_BUTTON_CLICKED, wxCommandEventHandler( RunProfilesPanel::CommandsSaveButtonClick ), NULL, this );
}

RunProfilesPanel::~RunProfilesPanel()
{
	// Disconnect Events
	this->Disconnect( wxEVT_UPDATE_UI, wxUpdateUIEventHandler( RunProfilesPanel::OnUpdateUI ) );
	ProfilesListBox->Disconnect( wxEVT_LEFT_DCLICK, wxMouseEventHandler( RunProfilesPanel::OnProfileDClick ), NULL, this );
	ProfilesListBox->Disconnect( wxEVT_LEFT_DOWN, wxMouseEventHandler( RunProfilesPanel::OnProfileLeftDown ), NULL, this );
	ProfilesListBox->Disconnect( wxEVT_LEFT_UP, wxMouseEventHandler( RunProfilesPanel::MouseVeto ), NULL, this );
	ProfilesListBox->Disconnect( wxEVT_COMMAND_LIST_END_LABEL_EDIT, wxListEventHandler( RunProfilesPanel::OnEndProfileEdit ), NULL, this );
	ProfilesListBox->Disconnect( wxEVT_COMMAND_LIST_ITEM_ACTIVATED, wxListEventHandler( RunProfilesPanel::OnProfilesListItemActivated ), NULL, this );
	ProfilesListBox->Disconnect( wxEVT_COMMAND_LIST_ITEM_FOCUSED, wxListEventHandler( RunProfilesPanel::OnProfilesFocusChange ), NULL, this );
	ProfilesListBox->Disconnect( wxEVT_MIDDLE_DCLICK, wxMouseEventHandler( RunProfilesPanel::MouseVeto ), NULL, this );
	ProfilesListBox->Disconnect( wxEVT_MIDDLE_DOWN, wxMouseEventHandler( RunProfilesPanel::MouseVeto ), NULL, this );
	ProfilesListBox->Disconnect( wxEVT_MIDDLE_UP, wxMouseEventHandler( RunProfilesPanel::MouseVeto ), NULL, this );
	ProfilesListBox->Disconnect( wxEVT_MOTION, wxMouseEventHandler( RunProfilesPanel::MouseVeto ), NULL, this );
	ProfilesListBox->Disconnect( wxEVT_RIGHT_DCLICK, wxMouseEventHandler( RunProfilesPanel::MouseVeto ), NULL, this );
	ProfilesListBox->Disconnect( wxEVT_RIGHT_DOWN, wxMouseEventHandler( RunProfilesPanel::MouseVeto ), NULL, this );
	ProfilesListBox->Disconnect( wxEVT_RIGHT_UP, wxMouseEventHandler( RunProfilesPanel::MouseVeto ), NULL, this );
	AddProfileButton->Disconnect( wxEVT_COMMAND_BUTTON_CLICKED, wxCommandEventHandler( RunProfilesPanel::OnAddProfileClick ), NULL, this );
	RenameProfileButton->Disconnect( wxEVT_COMMAND_BUTTON_CLICKED, wxCommandEventHandler( RunProfilesPanel::OnRenameProfileClick ), NULL, this );
	RemoveProfileButton->Disconnect( wxEVT_COMMAND_BUTTON_CLICKED, wxCommandEventHandler( RunProfilesPanel::OnRemoveProfileClick ), NULL, this );
	DuplicateProfileButton->Disconnect( wxEVT_COMMAND_BUTTON_CLICKED, wxCommandEventHandler( RunProfilesPanel::OnDuplicateProfileClick ), NULL, this );
	ImportButton->Disconnect( wxEVT_COMMAND_BUTTON_CLICKED, wxCommandEventHandler( RunProfilesPanel::OnImportButtonClick ), NULL, this );
	ExportButton->Disconnect( wxEVT_COMMAND_BUTTON_CLICKED, wxCommandEventHandler( RunProfilesPanel::OnExportButtonClick ), NULL, this );
	ManagerTextCtrl->Disconnect( wxEVT_COMMAND_TEXT_UPDATED, wxCommandEventHandler( RunProfilesPanel::ManagerTextChanged ), NULL, this );
	GuiAutoButton->Disconnect( wxEVT_COMMAND_BUTTON_CLICKED, wxCommandEventHandler( RunProfilesPanel::GuiAddressAutoClick ), NULL, this );
	ControllerSpecifyButton->Disconnect( wxEVT_COMMAND_BUTTON_CLICKED, wxCommandEventHandler( RunProfilesPanel::GuiAddressSpecifyClick ), NULL, this );
	ControllerAutoButton->Disconnect( wxEVT_COMMAND_BUTTON_CLICKED, wxCommandEventHandler( RunProfilesPanel::ControllerAddressAutoClick ), NULL, this );
	m_button38->Disconnect( wxEVT_COMMAND_BUTTON_CLICKED, wxCommandEventHandler( RunProfilesPanel::ControllerAddressSpecifyClick ), NULL, this );
	CommandsListBox->Disconnect( wxEVT_LEFT_DCLICK, wxMouseEventHandler( RunProfilesPanel::OnCommandDClick ), NULL, this );
	CommandsListBox->Disconnect( wxEVT_LEFT_DOWN, wxMouseEventHandler( RunProfilesPanel::OnCommandLeftDown ), NULL, this );
	CommandsListBox->Disconnect( wxEVT_LEFT_UP, wxMouseEventHandler( RunProfilesPanel::MouseVeto ), NULL, this );
	CommandsListBox->Disconnect( wxEVT_COMMAND_LIST_ITEM_ACTIVATED, wxListEventHandler( RunProfilesPanel::OnCommandsActivated ), NULL, this );
	CommandsListBox->Disconnect( wxEVT_COMMAND_LIST_ITEM_FOCUSED, wxListEventHandler( RunProfilesPanel::OnCommandsFocusChange ), NULL, this );
	CommandsListBox->Disconnect( wxEVT_MIDDLE_DCLICK, wxMouseEventHandler( RunProfilesPanel::MouseVeto ), NULL, this );
	CommandsListBox->Disconnect( wxEVT_MIDDLE_DOWN, wxMouseEventHandler( RunProfilesPanel::MouseVeto ), NULL, this );
	CommandsListBox->Disconnect( wxEVT_MIDDLE_UP, wxMouseEventHandler( RunProfilesPanel::MouseVeto ), NULL, this );
	CommandsListBox->Disconnect( wxEVT_MOTION, wxMouseEventHandler( RunProfilesPanel::MouseVeto ), NULL, this );
	CommandsListBox->Disconnect( wxEVT_RIGHT_DCLICK, wxMouseEventHandler( RunProfilesPanel::MouseVeto ), NULL, this );
	CommandsListBox->Disconnect( wxEVT_RIGHT_DOWN, wxMouseEventHandler( RunProfilesPanel::MouseVeto ), NULL, this );
	CommandsListBox->Disconnect( wxEVT_RIGHT_UP, wxMouseEventHandler( RunProfilesPanel::MouseVeto ), NULL, this );
	AddCommandButton->Disconnect( wxEVT_COMMAND_BUTTON_CLICKED, wxCommandEventHandler( RunProfilesPanel::AddCommandButtonClick ), NULL, this );
	EditCommandButton->Disconnect( wxEVT_COMMAND_BUTTON_CLICKED, wxCommandEventHandler( RunProfilesPanel::EditCommandButtonClick ), NULL, this );
	RemoveCommandButton->Disconnect( wxEVT_COMMAND_BUTTON_CLICKED, wxCommandEventHandler( RunProfilesPanel::RemoveCommandButtonClick ), NULL, this );
	CommandsSaveButton->Disconnect( wxEVT_COMMAND_BUTTON_CLICKED, wxCommandEventHandler( RunProfilesPanel::CommandsSaveButtonClick ), NULL, this );
	
}

AlignMoviesPanel::AlignMoviesPanel( wxWindow* parent, wxWindowID id, const wxPoint& pos, const wxSize& size, long style ) : JobPanel( parent, id, pos, size, style )
{
	wxBoxSizer* bSizer43;
	bSizer43 = new wxBoxSizer( wxVERTICAL );
	
	m_staticline12 = new wxStaticLine( this, wxID_ANY, wxDefaultPosition, wxDefaultSize, wxLI_HORIZONTAL );
	bSizer43->Add( m_staticline12, 0, wxEXPAND | wxALL, 5 );
	
	wxBoxSizer* bSizer45;
	bSizer45 = new wxBoxSizer( wxHORIZONTAL );
	
	wxBoxSizer* bSizer44;
	bSizer44 = new wxBoxSizer( wxHORIZONTAL );
	
	m_staticText21 = new wxStaticText( this, wxID_ANY, wxT("Input Group :"), wxDefaultPosition, wxDefaultSize, 0 );
	m_staticText21->Wrap( -1 );
	bSizer44->Add( m_staticText21, 0, wxALIGN_CENTER_VERTICAL|wxALL, 5 );
	
	GroupComboBox = new MovieGroupPickerComboPanel( this, wxID_ANY, wxDefaultPosition, wxDefaultSize, wxTAB_TRAVERSAL );
	GroupComboBox->SetMinSize( wxSize( 350,-1 ) );
	GroupComboBox->SetMaxSize( wxSize( 350,-1 ) );
	
	bSizer44->Add( GroupComboBox, 0, wxALIGN_CENTER_VERTICAL|wxALL, 5 );
	
	
	bSizer44->Add( 0, 0, 60, wxEXPAND, 5 );
	
	
	bSizer45->Add( bSizer44, 1, wxEXPAND, 5 );
	
	ExpertToggleButton = new wxToggleButton( this, wxID_ANY, wxT("Show Expert Options"), wxDefaultPosition, wxDefaultSize, 0 );
	bSizer45->Add( ExpertToggleButton, 0, wxALL, 5 );
	
	
	bSizer43->Add( bSizer45, 0, wxEXPAND, 5 );
	
	m_staticline10 = new wxStaticLine( this, wxID_ANY, wxDefaultPosition, wxDefaultSize, wxLI_HORIZONTAL );
	bSizer43->Add( m_staticline10, 0, wxEXPAND | wxALL, 5 );
	
	wxBoxSizer* bSizer46;
	bSizer46 = new wxBoxSizer( wxHORIZONTAL );
	
	ExpertPanel = new wxScrolledWindow( this, wxID_ANY, wxDefaultPosition, wxSize( -1,-1 ), wxVSCROLL );
	ExpertPanel->SetScrollRate( 5, 5 );
	ExpertPanel->Hide();
	
	InputSizer = new wxBoxSizer( wxVERTICAL );
	
	wxFlexGridSizer* fgSizer1;
	fgSizer1 = new wxFlexGridSizer( 0, 2, 0, 0 );
	fgSizer1->SetFlexibleDirection( wxBOTH );
	fgSizer1->SetNonFlexibleGrowMode( wxFLEX_GROWMODE_SPECIFIED );
	
	m_staticText43 = new wxStaticText( ExpertPanel, wxID_ANY, wxT("Shifts"), wxDefaultPosition, wxDefaultSize, 0 );
	m_staticText43->Wrap( -1 );
	m_staticText43->SetFont( wxFont( wxNORMAL_FONT->GetPointSize(), 70, 90, 92, true, wxEmptyString ) );
	
	fgSizer1->Add( m_staticText43, 0, wxALL, 5 );
	
	
	fgSizer1->Add( 0, 0, 1, wxEXPAND, 5 );
	
	m_staticText24 = new wxStaticText( ExpertPanel, wxID_ANY, wxT("Minimum Shift (Å) : "), wxDefaultPosition, wxDefaultSize, 0 );
	m_staticText24->Wrap( -1 );
	fgSizer1->Add( m_staticText24, 0, wxALIGN_CENTER_VERTICAL|wxALL, 5 );
	
	minimum_shift_text = new wxTextCtrl( ExpertPanel, wxID_ANY, wxT("2"), wxDefaultPosition, wxDefaultSize, 0 );
	minimum_shift_text->SetToolTip( wxT("Minimum shift for first alignment round") );
	
	fgSizer1->Add( minimum_shift_text, 0, wxALL|wxEXPAND, 5 );
	
	m_staticText40 = new wxStaticText( ExpertPanel, wxID_ANY, wxT("Maximum Shift (Å) :"), wxDefaultPosition, wxDefaultSize, 0 );
	m_staticText40->Wrap( -1 );
	fgSizer1->Add( m_staticText40, 0, wxALIGN_CENTER_VERTICAL|wxALL, 5 );
	
	maximum_shift_text = new wxTextCtrl( ExpertPanel, wxID_ANY, wxT("40"), wxDefaultPosition, wxDefaultSize, 0 );
	maximum_shift_text->SetToolTip( wxT("Maximum shift for each alignment round") );
	
	fgSizer1->Add( maximum_shift_text, 0, wxALL|wxEXPAND, 5 );
	
	m_staticText44 = new wxStaticText( ExpertPanel, wxID_ANY, wxT("Exposure Filter"), wxDefaultPosition, wxDefaultSize, 0 );
	m_staticText44->Wrap( -1 );
	m_staticText44->SetFont( wxFont( 10, 74, 90, 92, true, wxT("Sans") ) );
	
	fgSizer1->Add( m_staticText44, 0, wxALL, 5 );
	
	
	fgSizer1->Add( 0, 0, 1, wxEXPAND, 5 );
	
	dose_filter_checkbox = new wxCheckBox( ExpertPanel, wxID_ANY, wxT("Exposure Filter Sums?"), wxDefaultPosition, wxDefaultSize, 0 );
	dose_filter_checkbox->SetValue(true); 
	dose_filter_checkbox->SetToolTip( wxT("Make a dose weighted sum") );
	
	fgSizer1->Add( dose_filter_checkbox, 1, wxALIGN_LEFT|wxALL, 5 );
	
	restore_power_checkbox = new wxCheckBox( ExpertPanel, wxID_ANY, wxT("Restore Power?"), wxDefaultPosition, wxDefaultSize, 0 );
	restore_power_checkbox->SetValue(true); 
	fgSizer1->Add( restore_power_checkbox, 1, wxALIGN_RIGHT|wxALL, 5 );
	
	m_staticText45 = new wxStaticText( ExpertPanel, wxID_ANY, wxT("Convergence"), wxDefaultPosition, wxDefaultSize, 0 );
	m_staticText45->Wrap( -1 );
	m_staticText45->SetFont( wxFont( wxNORMAL_FONT->GetPointSize(), 70, 90, 92, true, wxEmptyString ) );
	
	fgSizer1->Add( m_staticText45, 0, wxALL, 5 );
	
	
	fgSizer1->Add( 0, 0, 1, wxEXPAND, 5 );
	
	m_staticText46 = new wxStaticText( ExpertPanel, wxID_ANY, wxT("Termination Threshold (Å) : "), wxDefaultPosition, wxDefaultSize, 0 );
	m_staticText46->Wrap( -1 );
	fgSizer1->Add( m_staticText46, 0, wxALL, 5 );
	
	termination_threshold_text = new wxTextCtrl( ExpertPanel, wxID_ANY, wxT("1"), wxDefaultPosition, wxDefaultSize, 0 );
	fgSizer1->Add( termination_threshold_text, 0, wxALL|wxEXPAND, 5 );
	
	m_staticText47 = new wxStaticText( ExpertPanel, wxID_ANY, wxT("Max Iterations :"), wxDefaultPosition, wxDefaultSize, 0 );
	m_staticText47->Wrap( -1 );
	fgSizer1->Add( m_staticText47, 0, wxALL, 5 );
	
	max_iterations_spinctrl = new wxSpinCtrl( ExpertPanel, wxID_ANY, wxEmptyString, wxDefaultPosition, wxDefaultSize, wxSP_ARROW_KEYS, 1, 50, 20 );
	fgSizer1->Add( max_iterations_spinctrl, 0, wxALL|wxEXPAND, 5 );
	
	m_staticText48 = new wxStaticText( ExpertPanel, wxID_ANY, wxT("Filter"), wxDefaultPosition, wxDefaultSize, 0 );
	m_staticText48->Wrap( -1 );
	m_staticText48->SetFont( wxFont( wxNORMAL_FONT->GetPointSize(), 70, 90, 92, true, wxEmptyString ) );
	
	fgSizer1->Add( m_staticText48, 0, wxALL, 5 );
	
	
	fgSizer1->Add( 0, 0, 1, wxEXPAND, 5 );
	
	m_staticText49 = new wxStaticText( ExpertPanel, wxID_ANY, wxT("B-Factor (Å²) :"), wxDefaultPosition, wxDefaultSize, 0 );
	m_staticText49->Wrap( -1 );
	fgSizer1->Add( m_staticText49, 0, wxALL, 5 );
	
	bfactor_spinctrl = new wxSpinCtrl( ExpertPanel, wxID_ANY, wxEmptyString, wxDefaultPosition, wxDefaultSize, wxSP_ARROW_KEYS, 0, 5000, 1500 );
	fgSizer1->Add( bfactor_spinctrl, 0, wxALL|wxEXPAND, 5 );
	
	mask_central_cross_checkbox = new wxCheckBox( ExpertPanel, wxID_ANY, wxT("Mask Central Cross?"), wxDefaultPosition, wxDefaultSize, 0 );
	mask_central_cross_checkbox->SetValue(true); 
	fgSizer1->Add( mask_central_cross_checkbox, 0, wxALL, 5 );
	
	
	fgSizer1->Add( 0, 0, 1, wxEXPAND, 5 );
	
	horizontal_mask_static_text = new wxStaticText( ExpertPanel, wxID_ANY, wxT("\tHoriz. Mask (Pixels) :"), wxDefaultPosition, wxDefaultSize, 0 );
	horizontal_mask_static_text->Wrap( -1 );
	fgSizer1->Add( horizontal_mask_static_text, 0, wxALL, 5 );
	
	horizontal_mask_spinctrl = new wxSpinCtrl( ExpertPanel, wxID_ANY, wxEmptyString, wxDefaultPosition, wxDefaultSize, wxSP_ARROW_KEYS, 0, 10, 1 );
	fgSizer1->Add( horizontal_mask_spinctrl, 0, wxALL|wxEXPAND, 5 );
	
	vertical_mask_static_text = new wxStaticText( ExpertPanel, wxID_ANY, wxT("\tVert. Mask (Pixels) :"), wxDefaultPosition, wxDefaultSize, 0 );
	vertical_mask_static_text->Wrap( -1 );
	fgSizer1->Add( vertical_mask_static_text, 0, wxALL, 5 );
	
	vertical_mask_spinctrl = new wxSpinCtrl( ExpertPanel, wxID_ANY, wxEmptyString, wxDefaultPosition, wxDefaultSize, wxSP_ARROW_KEYS, 0, 10, 1 );
	fgSizer1->Add( vertical_mask_spinctrl, 0, wxALL|wxEXPAND, 5 );
	
	m_staticText481 = new wxStaticText( ExpertPanel, wxID_ANY, wxT("Final Sum"), wxDefaultPosition, wxDefaultSize, 0 );
	m_staticText481->Wrap( -1 );
	m_staticText481->SetFont( wxFont( wxNORMAL_FONT->GetPointSize(), 70, 90, 92, true, wxEmptyString ) );
	
	fgSizer1->Add( m_staticText481, 0, wxALL, 5 );
	
	
	fgSizer1->Add( 0, 0, 1, wxEXPAND, 5 );
	
	include_all_frames_checkbox = new wxCheckBox( ExpertPanel, wxID_ANY, wxT("Include All Frames in Sum?"), wxDefaultPosition, wxDefaultSize, 0 );
	include_all_frames_checkbox->SetValue(true); 
	fgSizer1->Add( include_all_frames_checkbox, 0, wxALIGN_CENTER_VERTICAL|wxALL, 5 );
	
	
	fgSizer1->Add( 0, 0, 1, wxEXPAND, 5 );
	
	first_frame_static_text = new wxStaticText( ExpertPanel, wxID_ANY, wxT("\tFirst Frame to Sum :"), wxDefaultPosition, wxDefaultSize, 0 );
	first_frame_static_text->Wrap( -1 );
	fgSizer1->Add( first_frame_static_text, 0, wxALL, 5 );
	
	first_frame_spin_ctrl = new wxSpinCtrl( ExpertPanel, wxID_ANY, wxEmptyString, wxDefaultPosition, wxDefaultSize, wxSP_ARROW_KEYS, 1, 10000, 1 );
	fgSizer1->Add( first_frame_spin_ctrl, 0, wxALIGN_CENTER_VERTICAL|wxALL, 5 );
	
	last_frame_static_text = new wxStaticText( ExpertPanel, wxID_ANY, wxT("\tLast Frame to Sum :"), wxDefaultPosition, wxDefaultSize, 0 );
	last_frame_static_text->Wrap( -1 );
	fgSizer1->Add( last_frame_static_text, 0, wxALIGN_CENTER_VERTICAL|wxALL, 5 );
	
	last_frame_spin_ctrl = new wxSpinCtrl( ExpertPanel, wxID_ANY, wxEmptyString, wxDefaultPosition, wxDefaultSize, wxSP_ARROW_KEYS, 0, 10000, 0 );
	fgSizer1->Add( last_frame_spin_ctrl, 0, wxALIGN_CENTER_VERTICAL|wxALL, 5 );
	
	SaveScaledSumCheckbox = new wxCheckBox( ExpertPanel, wxID_ANY, wxT("Also Save Scaled Sum?"), wxDefaultPosition, wxDefaultSize, 0 );
	SaveScaledSumCheckbox->SetValue(true); 
	fgSizer1->Add( SaveScaledSumCheckbox, 0, wxALIGN_CENTER_VERTICAL|wxALL, 5 );
	
	
	fgSizer1->Add( 0, 0, 1, wxEXPAND, 5 );
	
	
	InputSizer->Add( fgSizer1, 0, wxEXPAND, 5 );
	
	
	ExpertPanel->SetSizer( InputSizer );
	ExpertPanel->Layout();
	InputSizer->Fit( ExpertPanel );
	bSizer46->Add( ExpertPanel, 0, wxEXPAND | wxALL, 5 );
	
	OutputTextPanel = new wxPanel( this, wxID_ANY, wxDefaultPosition, wxDefaultSize, wxTAB_TRAVERSAL );
	OutputTextPanel->Hide();
	
	wxBoxSizer* bSizer56;
	bSizer56 = new wxBoxSizer( wxVERTICAL );
	
	output_textctrl = new wxTextCtrl( OutputTextPanel, wxID_ANY, wxEmptyString, wxDefaultPosition, wxDefaultSize, wxTE_MULTILINE|wxTE_READONLY );
	bSizer56->Add( output_textctrl, 1, wxALL|wxEXPAND, 5 );
	
	
	OutputTextPanel->SetSizer( bSizer56 );
	OutputTextPanel->Layout();
	bSizer56->Fit( OutputTextPanel );
	bSizer46->Add( OutputTextPanel, 20, wxEXPAND | wxALL, 5 );
	
	GraphPanel = new UnblurResultsPanel( this, wxID_ANY, wxDefaultPosition, wxDefaultSize, wxTAB_TRAVERSAL );
	GraphPanel->Hide();
	
	bSizer46->Add( GraphPanel, 80, wxEXPAND | wxALL, 5 );
	
	InfoPanel = new wxPanel( this, wxID_ANY, wxDefaultPosition, wxDefaultSize, wxTAB_TRAVERSAL );
	wxBoxSizer* bSizer61;
	bSizer61 = new wxBoxSizer( wxVERTICAL );
	
	InfoText = new wxRichTextCtrl( InfoPanel, wxID_ANY, wxEmptyString, wxDefaultPosition, wxDefaultSize, wxTE_READONLY|wxHSCROLL|wxVSCROLL );
	bSizer61->Add( InfoText, 1, wxEXPAND | wxALL, 5 );
	
	
	InfoPanel->SetSizer( bSizer61 );
	InfoPanel->Layout();
	bSizer61->Fit( InfoPanel );
	bSizer46->Add( InfoPanel, 1, wxEXPAND | wxALL, 5 );
	
	
	bSizer43->Add( bSizer46, 1, wxEXPAND, 5 );
	
	m_staticline11 = new wxStaticLine( this, wxID_ANY, wxDefaultPosition, wxDefaultSize, wxLI_HORIZONTAL );
	bSizer43->Add( m_staticline11, 0, wxEXPAND | wxALL, 5 );
	
	wxBoxSizer* bSizer48;
	bSizer48 = new wxBoxSizer( wxHORIZONTAL );
	
	wxBoxSizer* bSizer70;
	bSizer70 = new wxBoxSizer( wxHORIZONTAL );
	
	wxBoxSizer* bSizer71;
	bSizer71 = new wxBoxSizer( wxVERTICAL );
	
	wxBoxSizer* bSizer55;
	bSizer55 = new wxBoxSizer( wxHORIZONTAL );
	
	
	bSizer71->Add( bSizer55, 0, wxALIGN_CENTER_HORIZONTAL, 5 );
	
	
	bSizer70->Add( bSizer71, 1, wxALIGN_CENTER_VERTICAL, 5 );
	
	wxBoxSizer* bSizer74;
	bSizer74 = new wxBoxSizer( wxVERTICAL );
	
	
	bSizer70->Add( bSizer74, 0, wxALIGN_CENTER_VERTICAL, 5 );
	
	ProgressPanel = new wxPanel( this, wxID_ANY, wxDefaultPosition, wxDefaultSize, wxTAB_TRAVERSAL );
	ProgressPanel->Hide();
	
	wxBoxSizer* bSizer57;
	bSizer57 = new wxBoxSizer( wxHORIZONTAL );
	
	wxBoxSizer* bSizer59;
	bSizer59 = new wxBoxSizer( wxHORIZONTAL );
	
	NumberConnectedText = new wxStaticText( ProgressPanel, wxID_ANY, wxT("o"), wxDefaultPosition, wxDefaultSize, 0 );
	NumberConnectedText->Wrap( -1 );
	bSizer59->Add( NumberConnectedText, 0, wxALIGN_CENTER|wxALIGN_CENTER_VERTICAL|wxALL, 5 );
	
	ProgressBar = new wxGauge( ProgressPanel, wxID_ANY, 100, wxDefaultPosition, wxDefaultSize, wxGA_HORIZONTAL );
	ProgressBar->SetValue( 0 ); 
	bSizer59->Add( ProgressBar, 100, wxALIGN_CENTER|wxALIGN_CENTER_HORIZONTAL|wxALIGN_CENTER_VERTICAL|wxALL|wxEXPAND, 5 );
	
	TimeRemainingText = new wxStaticText( ProgressPanel, wxID_ANY, wxT("Time Remaining : ???h:??m:??s   "), wxDefaultPosition, wxDefaultSize, wxALIGN_CENTRE );
	TimeRemainingText->Wrap( -1 );
	bSizer59->Add( TimeRemainingText, 0, wxALIGN_CENTER_VERTICAL|wxALIGN_RIGHT|wxALL, 5 );
	
	m_staticline60 = new wxStaticLine( ProgressPanel, wxID_ANY, wxDefaultPosition, wxDefaultSize, wxLI_HORIZONTAL|wxLI_VERTICAL );
	bSizer59->Add( m_staticline60, 0, wxEXPAND | wxALL, 5 );
	
	FinishButton = new wxButton( ProgressPanel, wxID_ANY, wxT("Finish"), wxDefaultPosition, wxDefaultSize, 0 );
	FinishButton->Hide();
	
	bSizer59->Add( FinishButton, 0, wxALIGN_CENTER_HORIZONTAL|wxALIGN_CENTER_VERTICAL|wxALL, 5 );
	
	CancelAlignmentButton = new wxButton( ProgressPanel, wxID_ANY, wxT("Terminate Job"), wxDefaultPosition, wxDefaultSize, 0 );
	bSizer59->Add( CancelAlignmentButton, 0, wxALIGN_CENTER_HORIZONTAL|wxALIGN_CENTER_VERTICAL|wxALL, 5 );
	
	
	bSizer57->Add( bSizer59, 1, wxEXPAND, 5 );
	
	
	ProgressPanel->SetSizer( bSizer57 );
	ProgressPanel->Layout();
	bSizer57->Fit( ProgressPanel );
	bSizer70->Add( ProgressPanel, 1, wxEXPAND | wxALL, 5 );
	
	
	bSizer48->Add( bSizer70, 1, wxEXPAND, 5 );
	
	StartPanel = new wxPanel( this, wxID_ANY, wxDefaultPosition, wxDefaultSize, wxTAB_TRAVERSAL );
	wxBoxSizer* bSizer58;
	bSizer58 = new wxBoxSizer( wxHORIZONTAL );
	
	RunProfileText = new wxStaticText( StartPanel, wxID_ANY, wxT("Run Profile :"), wxDefaultPosition, wxDefaultSize, 0 );
	RunProfileText->Wrap( -1 );
	bSizer58->Add( RunProfileText, 0, wxALIGN_CENTER_VERTICAL|wxALL, 5 );
	
	RunProfileComboBox = new MemoryComboBox( StartPanel, wxID_ANY, wxEmptyString, wxDefaultPosition, wxDefaultSize, 0, NULL, wxCB_READONLY ); 
	bSizer58->Add( RunProfileComboBox, 50, wxALIGN_CENTER_VERTICAL|wxALL|wxEXPAND, 5 );
	
	wxBoxSizer* bSizer60;
	bSizer60 = new wxBoxSizer( wxVERTICAL );
	
	StartAlignmentButton = new wxButton( StartPanel, wxID_ANY, wxT("Start Alignment"), wxDefaultPosition, wxDefaultSize, 0 );
	bSizer60->Add( StartAlignmentButton, 0, wxALL, 5 );
	
	
	bSizer58->Add( bSizer60, 50, wxEXPAND, 5 );
	
	
	StartPanel->SetSizer( bSizer58 );
	StartPanel->Layout();
	bSizer58->Fit( StartPanel );
	bSizer48->Add( StartPanel, 1, wxEXPAND | wxALL, 5 );
	
	
	bSizer43->Add( bSizer48, 0, wxEXPAND, 5 );
	
	
	this->SetSizer( bSizer43 );
	this->Layout();
	
	// Connect Events
	this->Connect( wxEVT_UPDATE_UI, wxUpdateUIEventHandler( AlignMoviesPanel::OnUpdateUI ) );
	ExpertToggleButton->Connect( wxEVT_COMMAND_TOGGLEBUTTON_CLICKED, wxCommandEventHandler( AlignMoviesPanel::OnExpertOptionsToggle ), NULL, this );
	InfoText->Connect( wxEVT_COMMAND_TEXT_URL, wxTextUrlEventHandler( AlignMoviesPanel::OnInfoURL ), NULL, this );
	FinishButton->Connect( wxEVT_COMMAND_BUTTON_CLICKED, wxCommandEventHandler( AlignMoviesPanel::FinishButtonClick ), NULL, this );
	CancelAlignmentButton->Connect( wxEVT_COMMAND_BUTTON_CLICKED, wxCommandEventHandler( AlignMoviesPanel::TerminateButtonClick ), NULL, this );
	StartAlignmentButton->Connect( wxEVT_COMMAND_BUTTON_CLICKED, wxCommandEventHandler( AlignMoviesPanel::StartAlignmentClick ), NULL, this );
}

AlignMoviesPanel::~AlignMoviesPanel()
{
	// Disconnect Events
	this->Disconnect( wxEVT_UPDATE_UI, wxUpdateUIEventHandler( AlignMoviesPanel::OnUpdateUI ) );
	ExpertToggleButton->Disconnect( wxEVT_COMMAND_TOGGLEBUTTON_CLICKED, wxCommandEventHandler( AlignMoviesPanel::OnExpertOptionsToggle ), NULL, this );
	InfoText->Disconnect( wxEVT_COMMAND_TEXT_URL, wxTextUrlEventHandler( AlignMoviesPanel::OnInfoURL ), NULL, this );
	FinishButton->Disconnect( wxEVT_COMMAND_BUTTON_CLICKED, wxCommandEventHandler( AlignMoviesPanel::FinishButtonClick ), NULL, this );
	CancelAlignmentButton->Disconnect( wxEVT_COMMAND_BUTTON_CLICKED, wxCommandEventHandler( AlignMoviesPanel::TerminateButtonClick ), NULL, this );
	StartAlignmentButton->Disconnect( wxEVT_COMMAND_BUTTON_CLICKED, wxCommandEventHandler( AlignMoviesPanel::StartAlignmentClick ), NULL, this );
	
}

Refine3DPanel::Refine3DPanel( wxWindow* parent, wxWindowID id, const wxPoint& pos, const wxSize& size, long style ) : JobPanel( parent, id, pos, size, style )
{
	wxBoxSizer* bSizer43;
	bSizer43 = new wxBoxSizer( wxVERTICAL );
	
	m_staticline12 = new wxStaticLine( this, wxID_ANY, wxDefaultPosition, wxDefaultSize, wxLI_HORIZONTAL );
	bSizer43->Add( m_staticline12, 0, wxEXPAND | wxALL, 5 );
	
	wxBoxSizer* bSizer451;
	bSizer451 = new wxBoxSizer( wxHORIZONTAL );
	
	InputParamsPanel = new wxPanel( this, wxID_ANY, wxDefaultPosition, wxDefaultSize, wxTAB_TRAVERSAL );
	wxBoxSizer* bSizer361;
	bSizer361 = new wxBoxSizer( wxVERTICAL );
	
	wxBoxSizer* bSizer441;
	bSizer441 = new wxBoxSizer( wxHORIZONTAL );
	
	wxBoxSizer* bSizer200;
	bSizer200 = new wxBoxSizer( wxHORIZONTAL );
	
	wxBoxSizer* bSizer359;
	bSizer359 = new wxBoxSizer( wxVERTICAL );
	
	
	bSizer200->Add( bSizer359, 1, wxEXPAND, 5 );
	
	wxFlexGridSizer* fgSizer15;
	fgSizer15 = new wxFlexGridSizer( 0, 2, 0, 0 );
	fgSizer15->SetFlexibleDirection( wxBOTH );
	fgSizer15->SetNonFlexibleGrowMode( wxFLEX_GROWMODE_SPECIFIED );
	
	m_staticText262 = new wxStaticText( InputParamsPanel, wxID_ANY, wxT("Input Refinement Package :"), wxDefaultPosition, wxSize( -1,-1 ), 0 );
	m_staticText262->Wrap( -1 );
	fgSizer15->Add( m_staticText262, 0, wxALIGN_CENTER_VERTICAL|wxALIGN_RIGHT|wxALL, 5 );
	
	RefinementPackageComboBox = new RefinementPackagePickerComboPanel( InputParamsPanel, wxID_ANY, wxDefaultPosition, wxDefaultSize, wxTAB_TRAVERSAL );
	RefinementPackageComboBox->SetMinSize( wxSize( 350,-1 ) );
	RefinementPackageComboBox->SetMaxSize( wxSize( 350,-1 ) );
	
	fgSizer15->Add( RefinementPackageComboBox, 1, wxEXPAND | wxALL, 5 );
	
	m_staticText263 = new wxStaticText( InputParamsPanel, wxID_ANY, wxT("Input Parameters :"), wxDefaultPosition, wxDefaultSize, 0 );
	m_staticText263->Wrap( -1 );
	fgSizer15->Add( m_staticText263, 0, wxALIGN_CENTER_VERTICAL|wxALIGN_RIGHT|wxALL, 5 );
	
	InputParametersComboBox = new RefinementPickerComboPanel( InputParamsPanel, wxID_ANY, wxDefaultPosition, wxDefaultSize, wxTAB_TRAVERSAL );
	InputParametersComboBox->SetMinSize( wxSize( 350,-1 ) );
	InputParametersComboBox->SetMaxSize( wxSize( 350,-1 ) );
	
	fgSizer15->Add( InputParametersComboBox, 1, wxEXPAND | wxALL, 5 );
	
	UseMaskCheckBox = new wxCheckBox( InputParamsPanel, wxID_ANY, wxT("Use a Mask? :"), wxDefaultPosition, wxDefaultSize, 0 );
	fgSizer15->Add( UseMaskCheckBox, 0, wxALIGN_CENTER_VERTICAL|wxALIGN_RIGHT|wxALL, 5 );
	
	MaskSelectPanel = new VolumeAssetPickerComboPanel( InputParamsPanel, wxID_ANY, wxDefaultPosition, wxDefaultSize, wxTAB_TRAVERSAL );
	MaskSelectPanel->SetMinSize( wxSize( 350,-1 ) );
	
	fgSizer15->Add( MaskSelectPanel, 1, wxALIGN_CENTER_VERTICAL|wxALL, 5 );
	
	
	bSizer200->Add( fgSizer15, 0, wxALIGN_CENTER, 5 );
	
	m_staticline52 = new wxStaticLine( InputParamsPanel, wxID_ANY, wxDefaultPosition, wxDefaultSize, wxLI_HORIZONTAL|wxLI_VERTICAL );
	bSizer200->Add( m_staticline52, 0, wxEXPAND | wxALL, 5 );
	
	wxBoxSizer* bSizer357;
	bSizer357 = new wxBoxSizer( wxVERTICAL );
	
	wxBoxSizer* bSizer215;
	bSizer215 = new wxBoxSizer( wxHORIZONTAL );
	
	LocalRefinementRadio = new wxRadioButton( InputParamsPanel, wxID_ANY, wxT("Local Refinement"), wxDefaultPosition, wxDefaultSize, 0 );
	bSizer215->Add( LocalRefinementRadio, 0, wxALIGN_CENTER_VERTICAL|wxALIGN_RIGHT|wxALL, 5 );
	
	GlobalRefinementRadio = new wxRadioButton( InputParamsPanel, wxID_ANY, wxT("Global Search"), wxDefaultPosition, wxDefaultSize, 0 );
	bSizer215->Add( GlobalRefinementRadio, 0, wxALIGN_CENTER_VERTICAL|wxALIGN_RIGHT|wxALL, 5 );
	
	
	bSizer215->Add( 0, 0, 1, wxEXPAND, 5 );
	
	
	bSizer357->Add( bSizer215, 0, wxEXPAND, 5 );
	
	wxFlexGridSizer* fgSizer22;
	fgSizer22 = new wxFlexGridSizer( 0, 2, 0, 0 );
	fgSizer22->SetFlexibleDirection( wxBOTH );
	fgSizer22->SetNonFlexibleGrowMode( wxFLEX_GROWMODE_SPECIFIED );
	
	NoCycleStaticText = new wxStaticText( InputParamsPanel, wxID_ANY, wxT("No. of Cycles to Run :"), wxDefaultPosition, wxDefaultSize, 0 );
	NoCycleStaticText->Wrap( -1 );
	fgSizer22->Add( NoCycleStaticText, 0, wxALIGN_CENTER_VERTICAL|wxALIGN_RIGHT|wxALL, 5 );
	
	NumberRoundsSpinCtrl = new wxSpinCtrl( InputParamsPanel, wxID_ANY, wxEmptyString, wxDefaultPosition, wxDefaultSize, wxSP_ARROW_KEYS, 1, 100, 1 );
	NumberRoundsSpinCtrl->SetMinSize( wxSize( 100,-1 ) );
	
	fgSizer22->Add( NumberRoundsSpinCtrl, 1, wxALIGN_CENTER_VERTICAL|wxALL|wxEXPAND, 5 );
	
	HiResLimitStaticText = new wxStaticText( InputParamsPanel, wxID_ANY, wxT("Hi-Res Limit (Å) :"), wxDefaultPosition, wxDefaultSize, 0 );
	HiResLimitStaticText->Wrap( -1 );
	fgSizer22->Add( HiResLimitStaticText, 0, wxALIGN_CENTER_VERTICAL|wxALIGN_RIGHT|wxALL, 5 );
	
	HighResolutionLimitTextCtrl = new NumericTextCtrl( InputParamsPanel, wxID_ANY, wxT("30.00"), wxDefaultPosition, wxDefaultSize, 0 );
	fgSizer22->Add( HighResolutionLimitTextCtrl, 0, wxALIGN_CENTER_VERTICAL|wxALL|wxEXPAND, 5 );
	
	
	bSizer357->Add( fgSizer22, 1, wxEXPAND, 5 );
	
	wxBoxSizer* bSizer358;
	bSizer358 = new wxBoxSizer( wxHORIZONTAL );
	
	ExpertToggleButton = new wxToggleButton( InputParamsPanel, wxID_ANY, wxT("Show Expert Options"), wxDefaultPosition, wxDefaultSize, 0 );
	bSizer358->Add( ExpertToggleButton, 0, wxALIGN_BOTTOM|wxALIGN_CENTER|wxALL, 5 );
	
	
	bSizer357->Add( bSizer358, 0, wxALIGN_CENTER, 5 );
	
	
	bSizer200->Add( bSizer357, 1, wxEXPAND, 5 );
	
	m_staticline101 = new wxStaticLine( InputParamsPanel, wxID_ANY, wxDefaultPosition, wxDefaultSize, wxLI_HORIZONTAL|wxLI_VERTICAL );
	bSizer200->Add( m_staticline101, 0, wxEXPAND | wxALL, 5 );
	
	wxBoxSizer* bSizer364;
	bSizer364 = new wxBoxSizer( wxVERTICAL );
	
	Active3DReferencesListCtrl = new ReferenceVolumesListControlRefinement( InputParamsPanel, wxID_ANY, wxDefaultPosition, wxDefaultSize, wxLC_REPORT|wxLC_SINGLE_SEL|wxLC_VIRTUAL );
	Active3DReferencesListCtrl->SetMinSize( wxSize( -1,50 ) );
	
	bSizer364->Add( Active3DReferencesListCtrl, 30, wxALL|wxEXPAND, 5 );
	
	
	bSizer200->Add( bSizer364, 30, wxEXPAND, 5 );
	
	
	bSizer441->Add( bSizer200, 1, wxEXPAND, 5 );
	
	
	bSizer361->Add( bSizer441, 1, wxEXPAND, 5 );
	
	PleaseCreateRefinementPackageText = new wxStaticText( InputParamsPanel, wxID_ANY, wxT("Please create a refinement package (in the assets panel) in order to perform a 3D refinement."), wxDefaultPosition, wxDefaultSize, 0 );
	PleaseCreateRefinementPackageText->Wrap( -1 );
	PleaseCreateRefinementPackageText->SetFont( wxFont( wxNORMAL_FONT->GetPointSize(), 70, 90, 92, false, wxEmptyString ) );
	PleaseCreateRefinementPackageText->SetForegroundColour( wxColour( 180, 0, 0 ) );
	PleaseCreateRefinementPackageText->Hide();
	
	bSizer361->Add( PleaseCreateRefinementPackageText, 0, wxALL, 5 );
	
	m_staticline10 = new wxStaticLine( InputParamsPanel, wxID_ANY, wxDefaultPosition, wxDefaultSize, wxLI_HORIZONTAL );
	bSizer361->Add( m_staticline10, 0, wxEXPAND | wxALL, 5 );
	
	
	InputParamsPanel->SetSizer( bSizer361 );
	InputParamsPanel->Layout();
	bSizer361->Fit( InputParamsPanel );
	bSizer451->Add( InputParamsPanel, 1, wxEXPAND | wxALL, 5 );
	
	
	bSizer43->Add( bSizer451, 0, wxEXPAND, 5 );
	
	wxBoxSizer* bSizer46;
	bSizer46 = new wxBoxSizer( wxHORIZONTAL );
	
	ExpertPanel = new wxScrolledWindow( this, wxID_ANY, wxDefaultPosition, wxSize( -1,-1 ), wxVSCROLL );
	ExpertPanel->SetScrollRate( 5, 5 );
	ExpertPanel->Hide();
	
	InputSizer = new wxBoxSizer( wxVERTICAL );
	
	wxBoxSizer* bSizer258;
	bSizer258 = new wxBoxSizer( wxHORIZONTAL );
	
	m_staticText318 = new wxStaticText( ExpertPanel, wxID_ANY, wxT("Parameters To Refine"), wxDefaultPosition, wxDefaultSize, 0 );
	m_staticText318->Wrap( -1 );
	m_staticText318->SetFont( wxFont( 10, 74, 90, 92, true, wxT("Sans") ) );
	
	bSizer258->Add( m_staticText318, 0, wxALIGN_CENTER_VERTICAL|wxALL, 5 );
	
	
	bSizer258->Add( 0, 0, 1, wxEXPAND, 5 );
	
	ResetAllDefaultsButton = new wxButton( ExpertPanel, wxID_ANY, wxT("Reset All Defaults"), wxDefaultPosition, wxDefaultSize, 0 );
	bSizer258->Add( ResetAllDefaultsButton, 0, wxALL, 5 );
	
	
	bSizer258->Add( 5, 0, 0, wxEXPAND, 5 );
	
	
	InputSizer->Add( bSizer258, 0, wxEXPAND, 5 );
	
	wxBoxSizer* bSizer257;
	bSizer257 = new wxBoxSizer( wxHORIZONTAL );
	
	RefinePsiCheckBox = new wxCheckBox( ExpertPanel, wxID_ANY, wxT("Psi"), wxDefaultPosition, wxDefaultSize, 0 );
	RefinePsiCheckBox->SetValue(true); 
	bSizer257->Add( RefinePsiCheckBox, 0, wxALL, 5 );
	
	RefineThetaCheckBox = new wxCheckBox( ExpertPanel, wxID_ANY, wxT("Theta"), wxDefaultPosition, wxDefaultSize, 0 );
	RefineThetaCheckBox->SetValue(true); 
	bSizer257->Add( RefineThetaCheckBox, 0, wxALL, 5 );
	
	RefinePhiCheckBox = new wxCheckBox( ExpertPanel, wxID_ANY, wxT("Phi"), wxDefaultPosition, wxDefaultSize, 0 );
	RefinePhiCheckBox->SetValue(true); 
	bSizer257->Add( RefinePhiCheckBox, 0, wxALL, 5 );
	
	RefineXShiftCheckBox = new wxCheckBox( ExpertPanel, wxID_ANY, wxT("X Shift"), wxDefaultPosition, wxDefaultSize, 0 );
	RefineXShiftCheckBox->SetValue(true); 
	bSizer257->Add( RefineXShiftCheckBox, 0, wxALL, 5 );
	
	RefineYShiftCheckBox = new wxCheckBox( ExpertPanel, wxID_ANY, wxT("Y Shift"), wxDefaultPosition, wxDefaultSize, 0 );
	RefineYShiftCheckBox->SetValue(true); 
	bSizer257->Add( RefineYShiftCheckBox, 0, wxALL, 5 );
	
	
	InputSizer->Add( bSizer257, 0, wxEXPAND, 5 );
	
	
	InputSizer->Add( 0, 5, 0, wxEXPAND, 5 );
	
	wxFlexGridSizer* fgSizer1;
	fgSizer1 = new wxFlexGridSizer( 0, 2, 0, 0 );
	fgSizer1->SetFlexibleDirection( wxBOTH );
	fgSizer1->SetNonFlexibleGrowMode( wxFLEX_GROWMODE_SPECIFIED );
	
	m_staticText202 = new wxStaticText( ExpertPanel, wxID_ANY, wxT("General Refinement"), wxDefaultPosition, wxDefaultSize, 0 );
	m_staticText202->Wrap( -1 );
	m_staticText202->SetFont( wxFont( wxNORMAL_FONT->GetPointSize(), 70, 90, 92, true, wxEmptyString ) );
	
	fgSizer1->Add( m_staticText202, 0, wxALL, 5 );
	
	
	fgSizer1->Add( 0, 0, 1, wxEXPAND, 5 );
	
	NoMovieFramesStaticText = new wxStaticText( ExpertPanel, wxID_ANY, wxT("Low-Resolution Limit (Å) :"), wxDefaultPosition, wxDefaultSize, 0 );
	NoMovieFramesStaticText->Wrap( -1 );
	fgSizer1->Add( NoMovieFramesStaticText, 0, wxALIGN_CENTER_VERTICAL|wxALL, 5 );
	
	LowResolutionLimitTextCtrl = new NumericTextCtrl( ExpertPanel, wxID_ANY, wxT("300.00"), wxDefaultPosition, wxDefaultSize, 0 );
	fgSizer1->Add( LowResolutionLimitTextCtrl, 0, wxALL|wxEXPAND, 5 );
	
	m_staticText196 = new wxStaticText( ExpertPanel, wxID_ANY, wxT("Outer Mask Radius (Å) :"), wxDefaultPosition, wxDefaultSize, 0 );
	m_staticText196->Wrap( -1 );
	fgSizer1->Add( m_staticText196, 0, wxALIGN_CENTER_VERTICAL|wxALL, 5 );
	
	MaskRadiusTextCtrl = new NumericTextCtrl( ExpertPanel, wxID_ANY, wxT("100.00"), wxDefaultPosition, wxDefaultSize, wxTE_PROCESS_ENTER );
	fgSizer1->Add( MaskRadiusTextCtrl, 0, wxALL|wxEXPAND, 5 );
	
	m_staticText331 = new wxStaticText( ExpertPanel, wxID_ANY, wxT("Inner Mask Radius (Å) :"), wxDefaultPosition, wxDefaultSize, 0 );
	m_staticText331->Wrap( -1 );
	fgSizer1->Add( m_staticText331, 0, wxALIGN_CENTER_VERTICAL|wxALL, 5 );
	
	InnerMaskRadiusTextCtrl = new NumericTextCtrl( ExpertPanel, wxID_ANY, wxT("0.00"), wxDefaultPosition, wxDefaultSize, 0 );
	fgSizer1->Add( InnerMaskRadiusTextCtrl, 0, wxALL|wxEXPAND, 5 );
	
	m_staticText317 = new wxStaticText( ExpertPanel, wxID_ANY, wxT("Signed CC Resolution Limit (Å) :"), wxDefaultPosition, wxDefaultSize, 0 );
	m_staticText317->Wrap( -1 );
	fgSizer1->Add( m_staticText317, 0, wxALIGN_CENTER_VERTICAL|wxALL, 5 );
	
	SignedCCResolutionTextCtrl = new NumericTextCtrl( ExpertPanel, wxID_ANY, wxT("0.00"), wxDefaultPosition, wxDefaultSize, 0 );
	fgSizer1->Add( SignedCCResolutionTextCtrl, 0, wxALL|wxEXPAND, 5 );
	
	m_staticText362 = new wxStaticText( ExpertPanel, wxID_ANY, wxT("Percent Used (%) :"), wxDefaultPosition, wxDefaultSize, 0 );
	m_staticText362->Wrap( -1 );
	fgSizer1->Add( m_staticText362, 0, wxALIGN_CENTER_VERTICAL|wxALL, 5 );
	
	PercentUsedTextCtrl = new NumericTextCtrl( ExpertPanel, wxID_ANY, wxT("100.00"), wxDefaultPosition, wxDefaultSize, 0 );
	fgSizer1->Add( PercentUsedTextCtrl, 0, wxALL|wxEXPAND, 5 );
	
	m_staticText201 = new wxStaticText( ExpertPanel, wxID_ANY, wxT("Global Search"), wxDefaultPosition, wxDefaultSize, 0 );
	m_staticText201->Wrap( -1 );
	m_staticText201->SetFont( wxFont( wxNORMAL_FONT->GetPointSize(), 70, 90, 92, true, wxEmptyString ) );
	
	fgSizer1->Add( m_staticText201, 0, wxALL, 5 );
	
	
	fgSizer1->Add( 0, 0, 1, wxEXPAND, 5 );
	
	GlobalMaskRadiusStaticText = new wxStaticText( ExpertPanel, wxID_ANY, wxT("Global Mask Radius (Å) :"), wxDefaultPosition, wxDefaultSize, 0 );
	GlobalMaskRadiusStaticText->Wrap( -1 );
	fgSizer1->Add( GlobalMaskRadiusStaticText, 0, wxALIGN_CENTER_VERTICAL|wxALL, 5 );
	
	GlobalMaskRadiusTextCtrl = new NumericTextCtrl( ExpertPanel, wxID_ANY, wxT("30.00"), wxDefaultPosition, wxDefaultSize, wxTE_PROCESS_ENTER );
	fgSizer1->Add( GlobalMaskRadiusTextCtrl, 0, wxALL|wxEXPAND, 5 );
	
	NumberToRefineStaticText = new wxStaticText( ExpertPanel, wxID_ANY, wxT("Number of Results to Refine :"), wxDefaultPosition, wxDefaultSize, 0 );
	NumberToRefineStaticText->Wrap( -1 );
	fgSizer1->Add( NumberToRefineStaticText, 0, wxALIGN_CENTER_VERTICAL|wxALL, 5 );
	
	NumberToRefineSpinCtrl = new wxSpinCtrl( ExpertPanel, wxID_ANY, wxEmptyString, wxDefaultPosition, wxDefaultSize, wxSP_ARROW_KEYS, -100000, 100000, 20 );
	fgSizer1->Add( NumberToRefineSpinCtrl, 0, wxALL, 5 );
	
	AlsoRefineInputStaticText1 = new wxStaticText( ExpertPanel, wxID_ANY, wxT("\tAlso Refine Input Parameters?"), wxDefaultPosition, wxDefaultSize, 0 );
	AlsoRefineInputStaticText1->Wrap( -1 );
	AlsoRefineInputStaticText1->Enable( false );
	
	fgSizer1->Add( AlsoRefineInputStaticText1, 0, wxALL, 5 );
	
	wxBoxSizer* bSizer2631;
	bSizer2631 = new wxBoxSizer( wxHORIZONTAL );
	
	AlsoRefineInputYesRadio = new wxRadioButton( ExpertPanel, wxID_ANY, wxT("Yes"), wxDefaultPosition, wxDefaultSize, wxRB_GROUP );
	AlsoRefineInputYesRadio->SetValue( true ); 
	AlsoRefineInputYesRadio->Enable( false );
	
	bSizer2631->Add( AlsoRefineInputYesRadio, 0, wxALL, 5 );
	
	AlsoRefineInputNoRadio = new wxRadioButton( ExpertPanel, wxID_ANY, wxT("No"), wxDefaultPosition, wxDefaultSize, 0 );
	AlsoRefineInputNoRadio->Enable( false );
	
	bSizer2631->Add( AlsoRefineInputNoRadio, 0, wxALL, 5 );
	
	
	fgSizer1->Add( bSizer2631, 1, wxEXPAND, 5 );
	
	AngularStepStaticText = new wxStaticText( ExpertPanel, wxID_ANY, wxT("Angular Search Step (°) :"), wxDefaultPosition, wxDefaultSize, 0 );
	AngularStepStaticText->Wrap( -1 );
	fgSizer1->Add( AngularStepStaticText, 0, wxALIGN_CENTER_VERTICAL|wxALL, 5 );
	
	AngularStepTextCtrl = new NumericTextCtrl( ExpertPanel, wxID_ANY, wxT("20.00"), wxDefaultPosition, wxDefaultSize, wxTE_PROCESS_ENTER );
	fgSizer1->Add( AngularStepTextCtrl, 0, wxALL|wxEXPAND, 5 );
	
	SearchRangeXStaticText = new wxStaticText( ExpertPanel, wxID_ANY, wxT("Search Range in X (Å) :"), wxDefaultPosition, wxDefaultSize, 0 );
	SearchRangeXStaticText->Wrap( -1 );
	fgSizer1->Add( SearchRangeXStaticText, 0, wxALIGN_CENTER_VERTICAL|wxALL, 5 );
	
	SearchRangeXTextCtrl = new NumericTextCtrl( ExpertPanel, wxID_ANY, wxT("100.00"), wxDefaultPosition, wxDefaultSize, wxTE_PROCESS_ENTER );
	fgSizer1->Add( SearchRangeXTextCtrl, 0, wxALL|wxEXPAND, 5 );
	
	SearchRangeYStaticText = new wxStaticText( ExpertPanel, wxID_ANY, wxT("Search Range in Y (Å) :"), wxDefaultPosition, wxDefaultSize, 0 );
	SearchRangeYStaticText->Wrap( -1 );
	fgSizer1->Add( SearchRangeYStaticText, 0, wxALIGN_CENTER_VERTICAL|wxALL, 5 );
	
	SearchRangeYTextCtrl = new NumericTextCtrl( ExpertPanel, wxID_ANY, wxT("100.00"), wxDefaultPosition, wxDefaultSize, wxTE_PROCESS_ENTER );
	fgSizer1->Add( SearchRangeYTextCtrl, 0, wxALL|wxEXPAND, 5 );
	
	m_staticText200 = new wxStaticText( ExpertPanel, wxID_ANY, wxT("Classification"), wxDefaultPosition, wxDefaultSize, 0 );
	m_staticText200->Wrap( -1 );
	m_staticText200->SetFont( wxFont( 10, 74, 90, 92, true, wxT("Sans") ) );
	
	fgSizer1->Add( m_staticText200, 0, wxALL, 5 );
	
	
	fgSizer1->Add( 0, 0, 1, wxEXPAND, 5 );
	
	MinPhaseShiftStaticText = new wxStaticText( ExpertPanel, wxID_ANY, wxT("High-Resolution Limit (Å) :"), wxDefaultPosition, wxDefaultSize, 0 );
	MinPhaseShiftStaticText->Wrap( -1 );
	fgSizer1->Add( MinPhaseShiftStaticText, 0, wxALIGN_CENTER_VERTICAL|wxALL, 5 );
	
	ClassificationHighResLimitTextCtrl = new NumericTextCtrl( ExpertPanel, wxID_ANY, wxT("10.00"), wxDefaultPosition, wxDefaultSize, wxTE_PROCESS_ENTER );
	fgSizer1->Add( ClassificationHighResLimitTextCtrl, 0, wxALL|wxEXPAND, 5 );
	
	PhaseShiftStepStaticText = new wxStaticText( ExpertPanel, wxID_ANY, wxT("Focused Classification?"), wxDefaultPosition, wxDefaultSize, 0 );
	PhaseShiftStepStaticText->Wrap( -1 );
	fgSizer1->Add( PhaseShiftStepStaticText, 0, wxALIGN_CENTER_VERTICAL|wxALL, 5 );
	
	wxBoxSizer* bSizer263;
	bSizer263 = new wxBoxSizer( wxHORIZONTAL );
	
	SphereClassificatonYesRadio = new wxRadioButton( ExpertPanel, wxID_ANY, wxT("Yes"), wxDefaultPosition, wxDefaultSize, wxRB_GROUP );
	bSizer263->Add( SphereClassificatonYesRadio, 0, wxALL, 5 );
	
	SphereClassificatonNoRadio = new wxRadioButton( ExpertPanel, wxID_ANY, wxT("No"), wxDefaultPosition, wxDefaultSize, 0 );
	bSizer263->Add( SphereClassificatonNoRadio, 0, wxALL, 5 );
	
	
	fgSizer1->Add( bSizer263, 1, wxEXPAND, 5 );
	
	SphereXStaticText = new wxStaticText( ExpertPanel, wxID_ANY, wxT("\tSphere X Co-ordinate (Å) :"), wxDefaultPosition, wxDefaultSize, 0 );
	SphereXStaticText->Wrap( -1 );
	SphereXStaticText->Enable( false );
	
	fgSizer1->Add( SphereXStaticText, 0, wxALIGN_CENTER_VERTICAL|wxALL, 5 );
	
	SphereXTextCtrl = new NumericTextCtrl( ExpertPanel, wxID_ANY, wxT("0.00"), wxDefaultPosition, wxDefaultSize, 0 );
	SphereXTextCtrl->Enable( false );
	
	fgSizer1->Add( SphereXTextCtrl, 0, wxALL|wxEXPAND, 5 );
	
	SphereYStaticText = new wxStaticText( ExpertPanel, wxID_ANY, wxT("\tSphere Y Co-ordinate (Å) :"), wxDefaultPosition, wxDefaultSize, 0 );
	SphereYStaticText->Wrap( -1 );
	SphereYStaticText->Enable( false );
	
	fgSizer1->Add( SphereYStaticText, 0, wxALIGN_CENTER_VERTICAL|wxALL, 5 );
	
	SphereYTextCtrl = new NumericTextCtrl( ExpertPanel, wxID_ANY, wxT("0.00"), wxDefaultPosition, wxDefaultSize, 0 );
	SphereYTextCtrl->Enable( false );
	
	fgSizer1->Add( SphereYTextCtrl, 0, wxALL|wxEXPAND, 5 );
	
	SphereZStaticText = new wxStaticText( ExpertPanel, wxID_ANY, wxT("\tSphere Z Co-ordinate (Å) :"), wxDefaultPosition, wxDefaultSize, 0 );
	SphereZStaticText->Wrap( -1 );
	SphereZStaticText->Enable( false );
	
	fgSizer1->Add( SphereZStaticText, 0, wxALIGN_CENTER_VERTICAL|wxALIGN_LEFT|wxALL, 5 );
	
	SphereZTextCtrl = new NumericTextCtrl( ExpertPanel, wxID_ANY, wxT("0.00"), wxDefaultPosition, wxDefaultSize, 0 );
	SphereZTextCtrl->Enable( false );
	
	fgSizer1->Add( SphereZTextCtrl, 0, wxALL|wxEXPAND, 5 );
	
	SphereRadiusStaticText = new wxStaticText( ExpertPanel, wxID_ANY, wxT("\tSphere Radius (Å) :"), wxDefaultPosition, wxDefaultSize, 0 );
	SphereRadiusStaticText->Wrap( -1 );
	SphereRadiusStaticText->Enable( false );
	
	fgSizer1->Add( SphereRadiusStaticText, 0, wxALIGN_LEFT|wxALL, 5 );
	
	SphereRadiusTextCtrl = new NumericTextCtrl( ExpertPanel, wxID_ANY, wxT("0.00"), wxDefaultPosition, wxDefaultSize, 0 );
	SphereRadiusTextCtrl->Enable( false );
	
	fgSizer1->Add( SphereRadiusTextCtrl, 0, wxALL|wxEXPAND, 5 );
	
	m_staticText323 = new wxStaticText( ExpertPanel, wxID_ANY, wxT("CTF Refinement"), wxDefaultPosition, wxDefaultSize, 0 );
	m_staticText323->Wrap( -1 );
	m_staticText323->SetFont( wxFont( 10, 74, 90, 92, true, wxT("Sans") ) );
	
	fgSizer1->Add( m_staticText323, 0, wxALL, 5 );
	
	
	fgSizer1->Add( 0, 0, 1, wxEXPAND, 5 );
	
	m_staticText324 = new wxStaticText( ExpertPanel, wxID_ANY, wxT("Refine CTF?"), wxDefaultPosition, wxDefaultSize, 0 );
	m_staticText324->Wrap( -1 );
	fgSizer1->Add( m_staticText324, 0, wxALIGN_CENTER_VERTICAL|wxALL, 5 );
	
	wxBoxSizer* bSizer264;
	bSizer264 = new wxBoxSizer( wxHORIZONTAL );
	
	RefineCTFYesRadio = new wxRadioButton( ExpertPanel, wxID_ANY, wxT("Yes"), wxDefaultPosition, wxDefaultSize, wxRB_GROUP );
	bSizer264->Add( RefineCTFYesRadio, 0, wxALL, 5 );
	
	RefineCTFNoRadio = new wxRadioButton( ExpertPanel, wxID_ANY, wxT("No"), wxDefaultPosition, wxDefaultSize, 0 );
	bSizer264->Add( RefineCTFNoRadio, 0, wxALL, 5 );
	
	
	fgSizer1->Add( bSizer264, 1, wxEXPAND, 5 );
	
	DefocusSearchRangeStaticText = new wxStaticText( ExpertPanel, wxID_ANY, wxT("\tDefocus Search Range (Å) :"), wxDefaultPosition, wxDefaultSize, 0 );
	DefocusSearchRangeStaticText->Wrap( -1 );
	DefocusSearchRangeStaticText->Enable( false );
	
	fgSizer1->Add( DefocusSearchRangeStaticText, 0, wxALIGN_CENTER_VERTICAL|wxALL, 5 );
	
	DefocusSearchRangeTextCtrl = new NumericTextCtrl( ExpertPanel, wxID_ANY, wxT("500.00"), wxDefaultPosition, wxDefaultSize, 0 );
	DefocusSearchRangeTextCtrl->Enable( false );
	
	fgSizer1->Add( DefocusSearchRangeTextCtrl, 0, wxALL|wxEXPAND, 5 );
	
	DefocusSearchStepStaticText = new wxStaticText( ExpertPanel, wxID_ANY, wxT("\tDefocus Search Step (Å) : "), wxDefaultPosition, wxDefaultSize, 0 );
	DefocusSearchStepStaticText->Wrap( -1 );
	DefocusSearchStepStaticText->Enable( false );
	
	fgSizer1->Add( DefocusSearchStepStaticText, 0, wxALIGN_CENTER_VERTICAL|wxALL, 5 );
	
	DefocusSearchStepTextCtrl = new NumericTextCtrl( ExpertPanel, wxID_ANY, wxT("100.00"), wxDefaultPosition, wxDefaultSize, 0 );
	DefocusSearchStepTextCtrl->Enable( false );
	
	fgSizer1->Add( DefocusSearchStepTextCtrl, 0, wxALL|wxEXPAND, 5 );
	
	m_staticText329 = new wxStaticText( ExpertPanel, wxID_ANY, wxT("Reconstruction"), wxDefaultPosition, wxDefaultSize, 0 );
	m_staticText329->Wrap( -1 );
	m_staticText329->SetFont( wxFont( 10, 74, 90, 92, true, wxT("Sans") ) );
	
	fgSizer1->Add( m_staticText329, 0, wxALL, 5 );
	
	
	fgSizer1->Add( 0, 0, 1, wxEXPAND, 5 );
	
	m_staticText332 = new wxStaticText( ExpertPanel, wxID_ANY, wxT("Score to Weight Constant (Å²) :"), wxDefaultPosition, wxDefaultSize, 0 );
	m_staticText332->Wrap( -1 );
	fgSizer1->Add( m_staticText332, 0, wxALIGN_CENTER_VERTICAL|wxALL, 5 );
	
	ScoreToWeightConstantTextCtrl = new NumericTextCtrl( ExpertPanel, wxID_ANY, wxT("5.00"), wxDefaultPosition, wxDefaultSize, 0 );
	fgSizer1->Add( ScoreToWeightConstantTextCtrl, 0, wxALIGN_CENTER_VERTICAL|wxALL|wxEXPAND, 5 );
	
	m_staticText335 = new wxStaticText( ExpertPanel, wxID_ANY, wxT("Adjust Score for Defocus?"), wxDefaultPosition, wxDefaultSize, 0 );
	m_staticText335->Wrap( -1 );
	fgSizer1->Add( m_staticText335, 0, wxALIGN_CENTER_VERTICAL|wxALL, 5 );
	
	wxBoxSizer* bSizer265;
	bSizer265 = new wxBoxSizer( wxHORIZONTAL );
	
	AdjustScoreForDefocusYesRadio = new wxRadioButton( ExpertPanel, wxID_ANY, wxT("Yes"), wxDefaultPosition, wxDefaultSize, wxRB_GROUP );
	bSizer265->Add( AdjustScoreForDefocusYesRadio, 0, wxALL, 5 );
	
	AdjustScoreForDefocusNoRadio = new wxRadioButton( ExpertPanel, wxID_ANY, wxT("No"), wxDefaultPosition, wxDefaultSize, 0 );
	bSizer265->Add( AdjustScoreForDefocusNoRadio, 0, wxALL, 5 );
	
	
	fgSizer1->Add( bSizer265, 1, wxEXPAND, 5 );
	
	m_staticText333 = new wxStaticText( ExpertPanel, wxID_ANY, wxT("Score Threshold :"), wxDefaultPosition, wxDefaultSize, 0 );
	m_staticText333->Wrap( -1 );
	fgSizer1->Add( m_staticText333, 0, wxALIGN_CENTER_VERTICAL|wxALL, 5 );
	
	ReconstructionScoreThreshold = new NumericTextCtrl( ExpertPanel, wxID_ANY, wxT("-1.0"), wxDefaultPosition, wxDefaultSize, 0 );
	fgSizer1->Add( ReconstructionScoreThreshold, 0, wxALL|wxEXPAND, 5 );
	
	m_staticText334 = new wxStaticText( ExpertPanel, wxID_ANY, wxT("Resolution Limit (Å) :"), wxDefaultPosition, wxDefaultSize, 0 );
	m_staticText334->Wrap( -1 );
	fgSizer1->Add( m_staticText334, 0, wxALIGN_CENTER_VERTICAL|wxALL, 5 );
	
	ReconstructionResolutionLimitTextCtrl = new NumericTextCtrl( ExpertPanel, wxID_ANY, wxT("0.00"), wxDefaultPosition, wxDefaultSize, 0 );
	fgSizer1->Add( ReconstructionResolutionLimitTextCtrl, 0, wxALIGN_CENTER_VERTICAL|wxALL|wxEXPAND, 5 );
	
	m_staticText336 = new wxStaticText( ExpertPanel, wxID_ANY, wxT("Autocrop Images?"), wxDefaultPosition, wxDefaultSize, 0 );
	m_staticText336->Wrap( -1 );
	fgSizer1->Add( m_staticText336, 0, wxALIGN_CENTER_VERTICAL|wxALL, 5 );
	
	wxBoxSizer* bSizer266;
	bSizer266 = new wxBoxSizer( wxHORIZONTAL );
	
	AutoCropYesRadioButton = new wxRadioButton( ExpertPanel, wxID_ANY, wxT("Yes"), wxDefaultPosition, wxDefaultSize, wxRB_GROUP );
	bSizer266->Add( AutoCropYesRadioButton, 0, wxALL, 5 );
	
	AutoCropNoRadioButton = new wxRadioButton( ExpertPanel, wxID_ANY, wxT("No"), wxDefaultPosition, wxDefaultSize, 0 );
	bSizer266->Add( AutoCropNoRadioButton, 0, wxALL, 5 );
	
	
	fgSizer1->Add( bSizer266, 1, wxEXPAND, 5 );
	
	m_staticText363 = new wxStaticText( ExpertPanel, wxID_ANY, wxT("Apply Likelihood Blurring?"), wxDefaultPosition, wxDefaultSize, 0 );
	m_staticText363->Wrap( -1 );
	fgSizer1->Add( m_staticText363, 0, wxALIGN_CENTER_VERTICAL|wxALL, 5 );
	
	wxBoxSizer* bSizer2661;
	bSizer2661 = new wxBoxSizer( wxHORIZONTAL );
	
	ApplyBlurringYesRadioButton = new wxRadioButton( ExpertPanel, wxID_ANY, wxT("Yes"), wxDefaultPosition, wxDefaultSize, wxRB_GROUP );
	bSizer2661->Add( ApplyBlurringYesRadioButton, 0, wxALL, 5 );
	
	ApplyBlurringNoRadioButton = new wxRadioButton( ExpertPanel, wxID_ANY, wxT("No"), wxDefaultPosition, wxDefaultSize, 0 );
	bSizer2661->Add( ApplyBlurringNoRadioButton, 0, wxALL, 5 );
	
	
	fgSizer1->Add( bSizer2661, 1, wxEXPAND, 5 );
	
	SmoothingFactorStaticText = new wxStaticText( ExpertPanel, wxID_ANY, wxT("\tSmoothing Factor :"), wxDefaultPosition, wxDefaultSize, 0 );
	SmoothingFactorStaticText->Wrap( -1 );
	fgSizer1->Add( SmoothingFactorStaticText, 0, wxALIGN_CENTER_VERTICAL|wxALL, 5 );
	
	SmoothingFactorTextCtrl = new NumericTextCtrl( ExpertPanel, wxID_ANY, wxT("1.00"), wxDefaultPosition, wxDefaultSize, 0 );
	fgSizer1->Add( SmoothingFactorTextCtrl, 0, wxALL|wxEXPAND, 5 );
	
	m_staticText405 = new wxStaticText( ExpertPanel, wxID_ANY, wxT("Masking"), wxDefaultPosition, wxDefaultSize, 0 );
	m_staticText405->Wrap( -1 );
	m_staticText405->SetFont( wxFont( 10, 74, 90, 92, true, wxT("Sans") ) );
	
	fgSizer1->Add( m_staticText405, 0, wxALL, 5 );
	
	
	fgSizer1->Add( 0, 0, 1, wxEXPAND, 5 );
	
	AutoMaskStaticText = new wxStaticText( ExpertPanel, wxID_ANY, wxT("Use AutoMasking?"), wxDefaultPosition, wxDefaultSize, 0 );
	AutoMaskStaticText->Wrap( -1 );
	fgSizer1->Add( AutoMaskStaticText, 0, wxALIGN_CENTER_VERTICAL|wxALL, 5 );
	
	wxBoxSizer* bSizer26612;
	bSizer26612 = new wxBoxSizer( wxHORIZONTAL );
	
	AutoMaskYesRadioButton = new wxRadioButton( ExpertPanel, wxID_ANY, wxT("Yes"), wxDefaultPosition, wxDefaultSize, wxRB_GROUP );
	bSizer26612->Add( AutoMaskYesRadioButton, 0, wxALL, 5 );
	
	AutoMaskNoRadioButton = new wxRadioButton( ExpertPanel, wxID_ANY, wxT("No"), wxDefaultPosition, wxDefaultSize, 0 );
	bSizer26612->Add( AutoMaskNoRadioButton, 0, wxALL, 5 );
	
	
	fgSizer1->Add( bSizer26612, 1, wxEXPAND, 5 );
	
	MaskEdgeStaticText = new wxStaticText( ExpertPanel, wxID_ANY, wxT("Mask Edge Width (Å) :"), wxDefaultPosition, wxDefaultSize, 0 );
	MaskEdgeStaticText->Wrap( -1 );
	fgSizer1->Add( MaskEdgeStaticText, 0, wxALIGN_CENTER_VERTICAL|wxALL, 5 );
	
	MaskEdgeTextCtrl = new NumericTextCtrl( ExpertPanel, wxID_ANY, wxT("10.00"), wxDefaultPosition, wxDefaultSize, 0 );
	fgSizer1->Add( MaskEdgeTextCtrl, 0, wxALL, 5 );
	
	MaskWeightStaticText = new wxStaticText( ExpertPanel, wxID_ANY, wxT("Outside Weight :"), wxDefaultPosition, wxDefaultSize, 0 );
	MaskWeightStaticText->Wrap( -1 );
	fgSizer1->Add( MaskWeightStaticText, 0, wxALIGN_CENTER_VERTICAL|wxALL, 5 );
	
	MaskWeightTextCtrl = new NumericTextCtrl( ExpertPanel, wxID_ANY, wxT("0.00"), wxDefaultPosition, wxDefaultSize, 0 );
	fgSizer1->Add( MaskWeightTextCtrl, 0, wxALL, 5 );
	
	LowPassYesNoStaticText = new wxStaticText( ExpertPanel, wxID_ANY, wxT("Low-Pass Filter Outside Mask?"), wxDefaultPosition, wxDefaultSize, 0 );
	LowPassYesNoStaticText->Wrap( -1 );
	fgSizer1->Add( LowPassYesNoStaticText, 0, wxALIGN_CENTER_VERTICAL|wxALL, 5 );
	
	wxBoxSizer* bSizer26611;
	bSizer26611 = new wxBoxSizer( wxHORIZONTAL );
	
	LowPassMaskYesRadio = new wxRadioButton( ExpertPanel, wxID_ANY, wxT("Yes"), wxDefaultPosition, wxDefaultSize, wxRB_GROUP );
	bSizer26611->Add( LowPassMaskYesRadio, 0, wxALL, 5 );
	
	LowPassMaskNoRadio = new wxRadioButton( ExpertPanel, wxID_ANY, wxT("No"), wxDefaultPosition, wxDefaultSize, 0 );
	bSizer26611->Add( LowPassMaskNoRadio, 0, wxALL, 5 );
	
	
	fgSizer1->Add( bSizer26611, 1, wxEXPAND, 5 );
	
	FilterResolutionStaticText = new wxStaticText( ExpertPanel, wxID_ANY, wxT("\tFilter Resolution (Å) :"), wxDefaultPosition, wxDefaultSize, 0 );
	FilterResolutionStaticText->Wrap( -1 );
	fgSizer1->Add( FilterResolutionStaticText, 0, wxALIGN_CENTER_VERTICAL|wxALL, 5 );
	
	MaskFilterResolutionText = new NumericTextCtrl( ExpertPanel, wxID_ANY, wxT("20.00"), wxDefaultPosition, wxDefaultSize, 0 );
	fgSizer1->Add( MaskFilterResolutionText, 0, wxALL, 5 );
	
	
	InputSizer->Add( fgSizer1, 1, wxEXPAND, 5 );
	
	
	ExpertPanel->SetSizer( InputSizer );
	ExpertPanel->Layout();
	InputSizer->Fit( ExpertPanel );
	bSizer46->Add( ExpertPanel, 0, wxALL|wxEXPAND, 5 );
	
	OutputTextPanel = new wxPanel( this, wxID_ANY, wxDefaultPosition, wxDefaultSize, wxTAB_TRAVERSAL );
	OutputTextPanel->Hide();
	
	wxBoxSizer* bSizer56;
	bSizer56 = new wxBoxSizer( wxVERTICAL );
	
	output_textctrl = new wxTextCtrl( OutputTextPanel, wxID_ANY, wxEmptyString, wxDefaultPosition, wxDefaultSize, wxTE_MULTILINE|wxTE_READONLY );
	bSizer56->Add( output_textctrl, 1, wxALL|wxEXPAND, 5 );
	
	
	OutputTextPanel->SetSizer( bSizer56 );
	OutputTextPanel->Layout();
	bSizer56->Fit( OutputTextPanel );
	bSizer46->Add( OutputTextPanel, 20, wxEXPAND | wxALL, 5 );
	
	InfoPanel = new wxPanel( this, wxID_ANY, wxDefaultPosition, wxDefaultSize, wxTAB_TRAVERSAL );
	wxBoxSizer* bSizer61;
	bSizer61 = new wxBoxSizer( wxHORIZONTAL );
	
	InfoText = new wxRichTextCtrl( InfoPanel, wxID_ANY, wxEmptyString, wxDefaultPosition, wxDefaultSize, wxTE_READONLY|wxHSCROLL|wxVSCROLL );
	bSizer61->Add( InfoText, 70, wxEXPAND | wxALL, 5 );
	
	
	InfoPanel->SetSizer( bSizer61 );
	InfoPanel->Layout();
	bSizer61->Fit( InfoPanel );
	bSizer46->Add( InfoPanel, 70, wxEXPAND | wxALL, 5 );
	
	ShowRefinementResultsPanel = new DisplayRefinementResultsPanel( this, wxID_ANY, wxDefaultPosition, wxDefaultSize, wxTAB_TRAVERSAL );
	ShowRefinementResultsPanel->Hide();
	
	bSizer46->Add( ShowRefinementResultsPanel, 80, wxEXPAND | wxALL, 5 );
	
	
	bSizer43->Add( bSizer46, 1, wxEXPAND, 5 );
	
	m_staticline11 = new wxStaticLine( this, wxID_ANY, wxDefaultPosition, wxDefaultSize, wxLI_HORIZONTAL );
	bSizer43->Add( m_staticline11, 0, wxEXPAND | wxALL, 5 );
	
	wxBoxSizer* bSizer48;
	bSizer48 = new wxBoxSizer( wxHORIZONTAL );
	
	wxBoxSizer* bSizer70;
	bSizer70 = new wxBoxSizer( wxHORIZONTAL );
	
	wxBoxSizer* bSizer71;
	bSizer71 = new wxBoxSizer( wxVERTICAL );
	
	wxBoxSizer* bSizer55;
	bSizer55 = new wxBoxSizer( wxHORIZONTAL );
	
	
	bSizer71->Add( bSizer55, 0, wxALIGN_CENTER_HORIZONTAL, 5 );
	
	
	bSizer70->Add( bSizer71, 1, wxALIGN_CENTER_VERTICAL, 5 );
	
	wxBoxSizer* bSizer74;
	bSizer74 = new wxBoxSizer( wxVERTICAL );
	
	
	bSizer70->Add( bSizer74, 0, wxALIGN_CENTER_VERTICAL, 5 );
	
	ProgressPanel = new wxPanel( this, wxID_ANY, wxDefaultPosition, wxDefaultSize, wxTAB_TRAVERSAL );
	ProgressPanel->Hide();
	
	wxBoxSizer* bSizer57;
	bSizer57 = new wxBoxSizer( wxHORIZONTAL );
	
	wxBoxSizer* bSizer59;
	bSizer59 = new wxBoxSizer( wxHORIZONTAL );
	
	NumberConnectedText = new wxStaticText( ProgressPanel, wxID_ANY, wxT("o"), wxDefaultPosition, wxDefaultSize, 0 );
	NumberConnectedText->Wrap( -1 );
	bSizer59->Add( NumberConnectedText, 0, wxALIGN_CENTER|wxALIGN_CENTER_VERTICAL|wxALL, 5 );
	
	ProgressBar = new wxGauge( ProgressPanel, wxID_ANY, 100, wxDefaultPosition, wxDefaultSize, wxGA_HORIZONTAL );
	ProgressBar->SetValue( 0 ); 
	bSizer59->Add( ProgressBar, 100, wxALIGN_CENTER|wxALIGN_CENTER_HORIZONTAL|wxALIGN_CENTER_VERTICAL|wxALL|wxEXPAND, 5 );
	
	TimeRemainingText = new wxStaticText( ProgressPanel, wxID_ANY, wxT("Time Remaining : ???h:??m:??s   "), wxDefaultPosition, wxDefaultSize, wxALIGN_CENTRE );
	TimeRemainingText->Wrap( -1 );
	bSizer59->Add( TimeRemainingText, 0, wxALIGN_CENTER_VERTICAL|wxALIGN_RIGHT|wxALL, 5 );
	
	m_staticline60 = new wxStaticLine( ProgressPanel, wxID_ANY, wxDefaultPosition, wxDefaultSize, wxLI_HORIZONTAL|wxLI_VERTICAL );
	bSizer59->Add( m_staticline60, 0, wxEXPAND | wxALL, 5 );
	
	FinishButton = new wxButton( ProgressPanel, wxID_ANY, wxT("Finish"), wxDefaultPosition, wxDefaultSize, 0 );
	FinishButton->Hide();
	
	bSizer59->Add( FinishButton, 0, wxALIGN_CENTER_HORIZONTAL|wxALIGN_CENTER_VERTICAL|wxALL, 5 );
	
	CancelAlignmentButton = new wxButton( ProgressPanel, wxID_ANY, wxT("Terminate Job"), wxDefaultPosition, wxDefaultSize, 0 );
	bSizer59->Add( CancelAlignmentButton, 0, wxALIGN_CENTER_HORIZONTAL|wxALIGN_CENTER_VERTICAL|wxALL, 5 );
	
	
	bSizer57->Add( bSizer59, 1, wxEXPAND, 5 );
	
	
	ProgressPanel->SetSizer( bSizer57 );
	ProgressPanel->Layout();
	bSizer57->Fit( ProgressPanel );
	bSizer70->Add( ProgressPanel, 1, wxEXPAND | wxALL, 5 );
	
	
	bSizer48->Add( bSizer70, 1, wxEXPAND, 5 );
	
	StartPanel = new wxPanel( this, wxID_ANY, wxDefaultPosition, wxDefaultSize, wxTAB_TRAVERSAL );
	wxBoxSizer* bSizer58;
	bSizer58 = new wxBoxSizer( wxHORIZONTAL );
	
	wxBoxSizer* bSizer268;
	bSizer268 = new wxBoxSizer( wxVERTICAL );
	
	wxBoxSizer* bSizer267;
	bSizer267 = new wxBoxSizer( wxHORIZONTAL );
	
	RunProfileText = new wxStaticText( StartPanel, wxID_ANY, wxT("Refinement Run Profile :"), wxDefaultPosition, wxDefaultSize, 0 );
	RunProfileText->Wrap( -1 );
	bSizer267->Add( RunProfileText, 20, wxALIGN_CENTER_VERTICAL|wxALL, 5 );
	
	RefinementRunProfileComboBox = new MemoryComboBox( StartPanel, wxID_ANY, wxEmptyString, wxDefaultPosition, wxDefaultSize, 0, NULL, wxCB_READONLY ); 
	bSizer267->Add( RefinementRunProfileComboBox, 50, wxALIGN_CENTER_VERTICAL|wxALL|wxEXPAND, 5 );
	
	
	bSizer268->Add( bSizer267, 50, wxEXPAND, 5 );
	
	wxBoxSizer* bSizer2671;
	bSizer2671 = new wxBoxSizer( wxHORIZONTAL );
	
	RunProfileText1 = new wxStaticText( StartPanel, wxID_ANY, wxT("Reconstruction Run Profile :"), wxDefaultPosition, wxDefaultSize, 0 );
	RunProfileText1->Wrap( -1 );
	bSizer2671->Add( RunProfileText1, 20, wxALIGN_CENTER_VERTICAL|wxALL, 5 );
	
	ReconstructionRunProfileComboBox = new MemoryComboBox( StartPanel, wxID_ANY, wxEmptyString, wxDefaultPosition, wxDefaultSize, 0, NULL, wxCB_READONLY ); 
	bSizer2671->Add( ReconstructionRunProfileComboBox, 50, wxALIGN_CENTER_VERTICAL|wxALL|wxEXPAND, 5 );
	
	
	bSizer268->Add( bSizer2671, 0, wxEXPAND, 5 );
	
	
	bSizer58->Add( bSizer268, 50, wxEXPAND, 5 );
	
	wxBoxSizer* bSizer60;
	bSizer60 = new wxBoxSizer( wxVERTICAL );
	
	
	bSizer60->Add( 0, 0, 1, wxEXPAND, 5 );
	
	StartRefinementButton = new wxButton( StartPanel, wxID_ANY, wxT("Start Refinement"), wxDefaultPosition, wxDefaultSize, 0 );
	bSizer60->Add( StartRefinementButton, 0, wxALL, 5 );
	
	
	bSizer58->Add( bSizer60, 50, wxEXPAND, 5 );
	
	
	StartPanel->SetSizer( bSizer58 );
	StartPanel->Layout();
	bSizer58->Fit( StartPanel );
	bSizer48->Add( StartPanel, 1, wxEXPAND | wxALL, 5 );
	
	
	bSizer43->Add( bSizer48, 0, wxEXPAND, 5 );
	
	
	this->SetSizer( bSizer43 );
	this->Layout();
	
	// Connect Events
	this->Connect( wxEVT_UPDATE_UI, wxUpdateUIEventHandler( Refine3DPanel::OnUpdateUI ) );
	UseMaskCheckBox->Connect( wxEVT_COMMAND_CHECKBOX_CLICKED, wxCommandEventHandler( Refine3DPanel::OnUseMaskCheckBox ), NULL, this );
	HighResolutionLimitTextCtrl->Connect( wxEVT_COMMAND_TEXT_UPDATED, wxCommandEventHandler( Refine3DPanel::OnHighResLimitChange ), NULL, this );
	ExpertToggleButton->Connect( wxEVT_COMMAND_TOGGLEBUTTON_CLICKED, wxCommandEventHandler( Refine3DPanel::OnExpertOptionsToggle ), NULL, this );
	Active3DReferencesListCtrl->Connect( wxEVT_COMMAND_LIST_ITEM_ACTIVATED, wxListEventHandler( Refine3DPanel::OnVolumeListItemActivated ), NULL, this );
	ResetAllDefaultsButton->Connect( wxEVT_COMMAND_BUTTON_CLICKED, wxCommandEventHandler( Refine3DPanel::ResetAllDefaultsClick ), NULL, this );
	AutoMaskYesRadioButton->Connect( wxEVT_COMMAND_RADIOBUTTON_SELECTED, wxCommandEventHandler( Refine3DPanel::OnAutoMaskButton ), NULL, this );
	AutoMaskNoRadioButton->Connect( wxEVT_COMMAND_RADIOBUTTON_SELECTED, wxCommandEventHandler( Refine3DPanel::OnAutoMaskButton ), NULL, this );
	InfoText->Connect( wxEVT_COMMAND_TEXT_URL, wxTextUrlEventHandler( Refine3DPanel::OnInfoURL ), NULL, this );
	FinishButton->Connect( wxEVT_COMMAND_BUTTON_CLICKED, wxCommandEventHandler( Refine3DPanel::FinishButtonClick ), NULL, this );
	CancelAlignmentButton->Connect( wxEVT_COMMAND_BUTTON_CLICKED, wxCommandEventHandler( Refine3DPanel::TerminateButtonClick ), NULL, this );
	StartRefinementButton->Connect( wxEVT_COMMAND_BUTTON_CLICKED, wxCommandEventHandler( Refine3DPanel::StartRefinementClick ), NULL, this );
}

Refine3DPanel::~Refine3DPanel()
{
	// Disconnect Events
	this->Disconnect( wxEVT_UPDATE_UI, wxUpdateUIEventHandler( Refine3DPanel::OnUpdateUI ) );
	UseMaskCheckBox->Disconnect( wxEVT_COMMAND_CHECKBOX_CLICKED, wxCommandEventHandler( Refine3DPanel::OnUseMaskCheckBox ), NULL, this );
	HighResolutionLimitTextCtrl->Disconnect( wxEVT_COMMAND_TEXT_UPDATED, wxCommandEventHandler( Refine3DPanel::OnHighResLimitChange ), NULL, this );
	ExpertToggleButton->Disconnect( wxEVT_COMMAND_TOGGLEBUTTON_CLICKED, wxCommandEventHandler( Refine3DPanel::OnExpertOptionsToggle ), NULL, this );
	Active3DReferencesListCtrl->Disconnect( wxEVT_COMMAND_LIST_ITEM_ACTIVATED, wxListEventHandler( Refine3DPanel::OnVolumeListItemActivated ), NULL, this );
	ResetAllDefaultsButton->Disconnect( wxEVT_COMMAND_BUTTON_CLICKED, wxCommandEventHandler( Refine3DPanel::ResetAllDefaultsClick ), NULL, this );
	AutoMaskYesRadioButton->Disconnect( wxEVT_COMMAND_RADIOBUTTON_SELECTED, wxCommandEventHandler( Refine3DPanel::OnAutoMaskButton ), NULL, this );
	AutoMaskNoRadioButton->Disconnect( wxEVT_COMMAND_RADIOBUTTON_SELECTED, wxCommandEventHandler( Refine3DPanel::OnAutoMaskButton ), NULL, this );
	InfoText->Disconnect( wxEVT_COMMAND_TEXT_URL, wxTextUrlEventHandler( Refine3DPanel::OnInfoURL ), NULL, this );
	FinishButton->Disconnect( wxEVT_COMMAND_BUTTON_CLICKED, wxCommandEventHandler( Refine3DPanel::FinishButtonClick ), NULL, this );
	CancelAlignmentButton->Disconnect( wxEVT_COMMAND_BUTTON_CLICKED, wxCommandEventHandler( Refine3DPanel::TerminateButtonClick ), NULL, this );
	StartRefinementButton->Disconnect( wxEVT_COMMAND_BUTTON_CLICKED, wxCommandEventHandler( Refine3DPanel::StartRefinementClick ), NULL, this );
	
}

Sharpen3DPanelParent::Sharpen3DPanelParent( wxWindow* parent, wxWindowID id, const wxPoint& pos, const wxSize& size, long style ) : wxPanel( parent, id, pos, size, style )
{
	wxBoxSizer* bSizer589;
	bSizer589 = new wxBoxSizer( wxVERTICAL );
	
	wxFlexGridSizer* fgSizer15;
	fgSizer15 = new wxFlexGridSizer( 0, 2, 0, 0 );
	fgSizer15->SetFlexibleDirection( wxBOTH );
	fgSizer15->SetNonFlexibleGrowMode( wxFLEX_GROWMODE_SPECIFIED );
	
	m_staticText262 = new wxStaticText( this, wxID_ANY, wxT("Input Volume :"), wxDefaultPosition, wxSize( -1,-1 ), 0 );
	m_staticText262->Wrap( -1 );
	fgSizer15->Add( m_staticText262, 0, wxALIGN_CENTER_VERTICAL|wxALIGN_RIGHT|wxALL, 5 );
	
	VolumeComboBox = new VolumeAssetPickerComboPanel( this, wxID_ANY, wxDefaultPosition, wxDefaultSize, wxTAB_TRAVERSAL );
	VolumeComboBox->SetMinSize( wxSize( 350,-1 ) );
	
	fgSizer15->Add( VolumeComboBox, 1, wxEXPAND | wxALL, 5 );
	
	UseMaskCheckBox = new wxCheckBox( this, wxID_ANY, wxT("Supply a Mask? :"), wxDefaultPosition, wxDefaultSize, 0 );
	fgSizer15->Add( UseMaskCheckBox, 0, wxALIGN_CENTER_VERTICAL|wxALIGN_RIGHT|wxALL, 5 );
	
	MaskSelectPanel = new VolumeAssetPickerComboPanel( this, wxID_ANY, wxDefaultPosition, wxDefaultSize, wxTAB_TRAVERSAL );
	MaskSelectPanel->SetMinSize( wxSize( 350,-1 ) );
	
	fgSizer15->Add( MaskSelectPanel, 1, wxALIGN_CENTER_VERTICAL|wxALL|wxEXPAND, 5 );
	
	
	bSizer589->Add( fgSizer15, 0, wxEXPAND, 5 );
	
	m_staticline129 = new wxStaticLine( this, wxID_ANY, wxDefaultPosition, wxDefaultSize, wxLI_HORIZONTAL );
	bSizer589->Add( m_staticline129, 0, wxEXPAND | wxALL, 5 );
	
	wxBoxSizer* bSizer479;
	bSizer479 = new wxBoxSizer( wxHORIZONTAL );
	
	wxBoxSizer* bSizer488;
	bSizer488 = new wxBoxSizer( wxHORIZONTAL );
	
	InputSizer = new wxBoxSizer( wxVERTICAL );
	
	wxBoxSizer* bSizer491;
	bSizer491 = new wxBoxSizer( wxHORIZONTAL );
	
	wxFlexGridSizer* fgSizer1;
	fgSizer1 = new wxFlexGridSizer( 0, 2, 0, 0 );
	fgSizer1->SetFlexibleDirection( wxBOTH );
	fgSizer1->SetNonFlexibleGrowMode( wxFLEX_GROWMODE_SPECIFIED );
	
	m_staticText1006 = new wxStaticText( this, wxID_ANY, wxT("Filtering"), wxDefaultPosition, wxDefaultSize, 0 );
	m_staticText1006->Wrap( -1 );
	m_staticText1006->SetFont( wxFont( 10, 74, 90, 92, true, wxT("Sans") ) );
	
	fgSizer1->Add( m_staticText1006, 0, wxALL, 5 );
	
	
	fgSizer1->Add( 0, 0, 1, wxEXPAND, 5 );
	
	
	fgSizer1->Add( 0, 0, 1, wxEXPAND, 5 );
	
	
	fgSizer1->Add( 0, 0, 1, wxEXPAND, 5 );
	
	m_staticText1007 = new wxStaticText( this, wxID_ANY, wxT("Flatten From Res. (Å) :"), wxDefaultPosition, wxDefaultSize, 0 );
	m_staticText1007->Wrap( -1 );
	fgSizer1->Add( m_staticText1007, 0, wxALIGN_CENTER_VERTICAL|wxALIGN_RIGHT|wxALL, 5 );
	
	FlattenFromTextCtrl = new NumericTextCtrl( this, wxID_ANY, wxT("8.00"), wxDefaultPosition, wxDefaultSize, 0 );
	fgSizer1->Add( FlattenFromTextCtrl, 0, wxALIGN_CENTER_VERTICAL|wxALL, 5 );
	
	m_staticText10081 = new wxStaticText( this, wxID_ANY, wxT("Resolution Cut-Off (Å) :"), wxDefaultPosition, wxDefaultSize, 0 );
	m_staticText10081->Wrap( -1 );
	fgSizer1->Add( m_staticText10081, 0, wxALIGN_CENTER_VERTICAL|wxALIGN_RIGHT|wxALL, 5 );
	
	CutOffResTextCtrl = new NumericTextCtrl( this, wxID_ANY, wxT("0.00"), wxDefaultPosition, wxDefaultSize, 0 );
	fgSizer1->Add( CutOffResTextCtrl, 0, wxALL, 5 );
	
	m_staticText638 = new wxStaticText( this, wxID_ANY, wxT("Pre-Cut-Off B-Factor (Å²) :"), wxDefaultPosition, wxDefaultSize, 0 );
	m_staticText638->Wrap( -1 );
	fgSizer1->Add( m_staticText638, 0, wxALIGN_CENTER_VERTICAL|wxALIGN_RIGHT|wxALL, 5 );
	
	AdditionalLowBFactorTextCtrl = new NumericTextCtrl( this, wxID_ANY, wxT("-90.0"), wxDefaultPosition, wxDefaultSize, 0 );
	fgSizer1->Add( AdditionalLowBFactorTextCtrl, 0, wxALL, 5 );
	
	m_staticText600 = new wxStaticText( this, wxID_ANY, wxT("Post-Cut-Off B-Factor (Å²) :"), wxDefaultPosition, wxDefaultSize, 0 );
	m_staticText600->Wrap( -1 );
	fgSizer1->Add( m_staticText600, 0, wxALIGN_CENTER_VERTICAL|wxALIGN_RIGHT|wxALL, 5 );
	
	AdditionalHighBFactorTextCtrl = new NumericTextCtrl( this, wxID_ANY, wxT("0.00"), wxDefaultPosition, wxDefaultSize, 0 );
	fgSizer1->Add( AdditionalHighBFactorTextCtrl, 0, wxALL, 5 );
	
	m_staticText10111 = new wxStaticText( this, wxID_ANY, wxT("Filter Edge-Width (Å) :"), wxDefaultPosition, wxDefaultSize, 0 );
	m_staticText10111->Wrap( -1 );
	fgSizer1->Add( m_staticText10111, 0, wxALIGN_CENTER_VERTICAL|wxALIGN_RIGHT|wxALL, 5 );
	
	FilterEdgeWidthTextCtrl = new NumericTextCtrl( this, wxID_ANY, wxT("20.00"), wxDefaultPosition, wxDefaultSize, 0 );
	fgSizer1->Add( FilterEdgeWidthTextCtrl, 0, wxALL, 5 );
	
	UseFSCWeightingStaticText = new wxStaticText( this, wxID_ANY, wxT("Use FOM Weighting? :"), wxDefaultPosition, wxDefaultSize, 0 );
	UseFSCWeightingStaticText->Wrap( -1 );
	fgSizer1->Add( UseFSCWeightingStaticText, 0, wxALIGN_CENTER_VERTICAL|wxALIGN_RIGHT|wxALL, 5 );
	
	wxBoxSizer* bSizer266121;
	bSizer266121 = new wxBoxSizer( wxHORIZONTAL );
	
	UseFSCWeightingYesButton = new wxRadioButton( this, wxID_ANY, wxT("Yes"), wxDefaultPosition, wxDefaultSize, wxRB_GROUP );
	bSizer266121->Add( UseFSCWeightingYesButton, 0, wxALL, 5 );
	
	UseFSCWeightingNoButton = new wxRadioButton( this, wxID_ANY, wxT("No"), wxDefaultPosition, wxDefaultSize, 0 );
	bSizer266121->Add( UseFSCWeightingNoButton, 0, wxALL, 5 );
	
	
	fgSizer1->Add( bSizer266121, 1, wxEXPAND, 5 );
	
	SSNRScaleFactorText = new wxStaticText( this, wxID_ANY, wxT("\tSSNR Scale Factor :"), wxDefaultPosition, wxDefaultSize, 0 );
	SSNRScaleFactorText->Wrap( -1 );
	fgSizer1->Add( SSNRScaleFactorText, 0, wxALIGN_CENTER_VERTICAL|wxALL, 5 );
	
	SSNRScaleFactorTextCtrl = new NumericTextCtrl( this, wxID_ANY, wxT("1.00"), wxDefaultPosition, wxDefaultSize, 0 );
	fgSizer1->Add( SSNRScaleFactorTextCtrl, 0, wxALL, 5 );
	
	
	bSizer491->Add( fgSizer1, 0, wxEXPAND, 5 );
	
	m_staticline136 = new wxStaticLine( this, wxID_ANY, wxDefaultPosition, wxDefaultSize, wxLI_HORIZONTAL|wxLI_VERTICAL );
	bSizer491->Add( m_staticline136, 0, wxEXPAND | wxALL, 5 );
	
	wxFlexGridSizer* fgSizer11;
	fgSizer11 = new wxFlexGridSizer( 0, 2, 0, 0 );
	fgSizer11->SetFlexibleDirection( wxBOTH );
	fgSizer11->SetNonFlexibleGrowMode( wxFLEX_GROWMODE_SPECIFIED );
	
	m_staticText202 = new wxStaticText( this, wxID_ANY, wxT("Masking"), wxDefaultPosition, wxDefaultSize, 0 );
	m_staticText202->Wrap( -1 );
	m_staticText202->SetFont( wxFont( wxNORMAL_FONT->GetPointSize(), 70, 90, 92, true, wxEmptyString ) );
	
	fgSizer11->Add( m_staticText202, 0, wxALL, 5 );
	
	
	fgSizer11->Add( 0, 0, 1, wxEXPAND, 5 );
	
	InnerMaskRadiusStaticText = new wxStaticText( this, wxID_ANY, wxT("Inner Mask Radius (Å) :"), wxDefaultPosition, wxDefaultSize, 0 );
	InnerMaskRadiusStaticText->Wrap( -1 );
	fgSizer11->Add( InnerMaskRadiusStaticText, 0, wxALIGN_CENTER_VERTICAL|wxALIGN_RIGHT|wxALL, 5 );
	
	InnerMaskRadiusTextCtrl = new NumericTextCtrl( this, wxID_ANY, wxT("0.00"), wxDefaultPosition, wxDefaultSize, 0 );
	fgSizer11->Add( InnerMaskRadiusTextCtrl, 0, wxALL|wxEXPAND, 5 );
	
	OuterMaskRadiusStaticText = new wxStaticText( this, wxID_ANY, wxT("Outer Mask Radius (Å) :"), wxDefaultPosition, wxDefaultSize, 0 );
	OuterMaskRadiusStaticText->Wrap( -1 );
	fgSizer11->Add( OuterMaskRadiusStaticText, 0, wxALIGN_CENTER_VERTICAL|wxALIGN_RIGHT|wxALL, 5 );
	
	OuterMaskRadiusTextCtrl = new NumericTextCtrl( this, wxID_ANY, wxT("100.00"), wxDefaultPosition, wxDefaultSize, wxTE_PROCESS_ENTER );
	fgSizer11->Add( OuterMaskRadiusTextCtrl, 0, wxALL|wxEXPAND, 5 );
	
	m_staticText671 = new wxStaticText( this, wxID_ANY, wxT("Additional"), wxDefaultPosition, wxDefaultSize, 0 );
	m_staticText671->Wrap( -1 );
	m_staticText671->SetFont( wxFont( 10, 74, 90, 92, true, wxT("Sans") ) );
	
	fgSizer11->Add( m_staticText671, 0, wxALL, 5 );
	
	
	fgSizer11->Add( 0, 0, 1, wxEXPAND, 5 );
	
	m_staticText642 = new wxStaticText( this, wxID_ANY, wxT("Invert Handedness? :"), wxDefaultPosition, wxDefaultSize, 0 );
	m_staticText642->Wrap( -1 );
	fgSizer11->Add( m_staticText642, 0, wxALIGN_CENTER_VERTICAL|wxALIGN_RIGHT|wxALL, 5 );
	
	wxBoxSizer* bSizer266122;
	bSizer266122 = new wxBoxSizer( wxHORIZONTAL );
	
	InvertHandednessYesButton = new wxRadioButton( this, wxID_ANY, wxT("Yes"), wxDefaultPosition, wxDefaultSize, wxRB_GROUP );
	bSizer266122->Add( InvertHandednessYesButton, 0, wxALL, 5 );
	
	InvertHandednessNoButton = new wxRadioButton( this, wxID_ANY, wxT("No"), wxDefaultPosition, wxDefaultSize, 0 );
	bSizer266122->Add( InvertHandednessNoButton, 0, wxALL, 5 );
	
	
	fgSizer11->Add( bSizer266122, 1, wxEXPAND, 5 );
	
	m_staticText6721 = new wxStaticText( this, wxID_ANY, wxT("Correct Gridding Error? :"), wxDefaultPosition, wxDefaultSize, 0 );
	m_staticText6721->Wrap( -1 );
	fgSizer11->Add( m_staticText6721, 0, wxALIGN_CENTER_VERTICAL|wxALIGN_RIGHT|wxALL, 5 );
	
	wxBoxSizer* bSizer2661211;
	bSizer2661211 = new wxBoxSizer( wxHORIZONTAL );
	
	CorrectGriddingYesButton = new wxRadioButton( this, wxID_ANY, wxT("Yes"), wxDefaultPosition, wxDefaultSize, wxRB_GROUP );
	bSizer2661211->Add( CorrectGriddingYesButton, 0, wxALL, 5 );
	
	CorrectGriddingNoButton = new wxRadioButton( this, wxID_ANY, wxT("No"), wxDefaultPosition, wxDefaultSize, 0 );
	bSizer2661211->Add( CorrectGriddingNoButton, 0, wxALL, 5 );
	
	
	fgSizer11->Add( bSizer2661211, 1, wxEXPAND, 5 );
	
	
	bSizer491->Add( fgSizer11, 0, wxEXPAND, 5 );
	
	
	InputSizer->Add( bSizer491, 0, wxEXPAND, 5 );
	
	m_staticline138 = new wxStaticLine( this, wxID_ANY, wxDefaultPosition, wxDefaultSize, wxLI_HORIZONTAL );
	InputSizer->Add( m_staticline138, 0, wxEXPAND | wxALL, 5 );
	
	
	InputSizer->Add( 0, 0, 0, wxEXPAND, 5 );
	
	
	InputSizer->Add( 0, 0, 1, wxEXPAND, 5 );
	
	m_staticText699 = new wxStaticText( this, wxID_ANY, wxT("Plot of Relative Log Amplitudes"), wxDefaultPosition, wxDefaultSize, 0 );
	m_staticText699->Wrap( -1 );
	m_staticText699->SetFont( wxFont( 10, 74, 90, 92, true, wxT("Sans") ) );
	
	InputSizer->Add( m_staticText699, 0, wxALL, 5 );
	
	m_staticline137 = new wxStaticLine( this, wxID_ANY, wxDefaultPosition, wxDefaultSize, wxLI_HORIZONTAL );
	InputSizer->Add( m_staticline137, 0, wxEXPAND | wxALL, 5 );
	
	GuinierPlot = new PlotCurvePanel( this, wxID_ANY, wxDefaultPosition, wxDefaultSize, wxTAB_TRAVERSAL );
	GuinierPlot->SetMinSize( wxSize( -1,300 ) );
	GuinierPlot->SetMaxSize( wxSize( -1,400 ) );
	
	InputSizer->Add( GuinierPlot, 100, wxALIGN_BOTTOM|wxALL|wxEXPAND, 5 );
	
	
	bSizer488->Add( InputSizer, 0, wxEXPAND, 5 );
	
	wxBoxSizer* bSizer487;
	bSizer487 = new wxBoxSizer( wxHORIZONTAL );
	
	m_staticline135 = new wxStaticLine( this, wxID_ANY, wxDefaultPosition, wxDefaultSize, wxLI_HORIZONTAL|wxLI_VERTICAL );
	bSizer487->Add( m_staticline135, 0, wxEXPAND | wxALL, 5 );
	
	ResultDisplayPanel = new DisplayPanel( this, wxID_ANY, wxDefaultPosition, wxDefaultSize, wxTAB_TRAVERSAL );
	ResultDisplayPanel->Hide();
	
	bSizer487->Add( ResultDisplayPanel, 1, wxEXPAND | wxALL, 5 );
	
	InfoPanel = new wxPanel( this, wxID_ANY, wxDefaultPosition, wxDefaultSize, wxTAB_TRAVERSAL );
	wxBoxSizer* bSizer61;
	bSizer61 = new wxBoxSizer( wxVERTICAL );
	
	InfoText = new wxRichTextCtrl( InfoPanel, wxID_ANY, wxEmptyString, wxDefaultPosition, wxDefaultSize, wxTE_READONLY|wxHSCROLL|wxVSCROLL );
	bSizer61->Add( InfoText, 1, wxEXPAND | wxALL, 5 );
	
	
	InfoPanel->SetSizer( bSizer61 );
	InfoPanel->Layout();
	bSizer61->Fit( InfoPanel );
	bSizer487->Add( InfoPanel, 1, wxEXPAND | wxALL, 5 );
	
	
	bSizer488->Add( bSizer487, 1, wxEXPAND, 5 );
	
	
	bSizer479->Add( bSizer488, 1, wxEXPAND, 5 );
	
	
	bSizer589->Add( bSizer479, 1, wxEXPAND, 5 );
	
	m_staticline130 = new wxStaticLine( this, wxID_ANY, wxDefaultPosition, wxDefaultSize, wxLI_HORIZONTAL );
	bSizer589->Add( m_staticline130, 0, wxEXPAND | wxALL, 5 );
	
	wxBoxSizer* bSizer478;
	bSizer478 = new wxBoxSizer( wxVERTICAL );
	
	wxBoxSizer* bSizer477;
	bSizer477 = new wxBoxSizer( wxHORIZONTAL );
	
	RunJobButton = new wxButton( this, wxID_ANY, wxT("Run"), wxDefaultPosition, wxDefaultSize, 0 );
	bSizer477->Add( RunJobButton, 0, wxALL, 5 );
	
	ProgressGuage = new wxGauge( this, wxID_ANY, 100, wxDefaultPosition, wxDefaultSize, wxGA_HORIZONTAL );
	ProgressGuage->SetValue( 0 ); 
	bSizer477->Add( ProgressGuage, 1, wxALIGN_CENTER_VERTICAL|wxALL, 5 );
	
	ImportResultButton = new wxButton( this, wxID_ANY, wxT("Import Current Result"), wxDefaultPosition, wxDefaultSize, 0 );
	ImportResultButton->Hide();
	
	bSizer477->Add( ImportResultButton, 0, wxALL, 5 );
	
	SaveResultButton = new wxButton( this, wxID_ANY, wxT("Save Current Result"), wxDefaultPosition, wxDefaultSize, 0 );
	bSizer477->Add( SaveResultButton, 0, wxALL, 5 );
	
	
	bSizer478->Add( bSizer477, 0, wxEXPAND, 5 );
	
	
	bSizer589->Add( bSizer478, 0, wxEXPAND, 5 );
	
	
	this->SetSizer( bSizer589 );
	this->Layout();
	
	// Connect Events
	this->Connect( wxEVT_UPDATE_UI, wxUpdateUIEventHandler( Sharpen3DPanelParent::OnUpdateUI ) );
	UseMaskCheckBox->Connect( wxEVT_COMMAND_CHECKBOX_CLICKED, wxCommandEventHandler( Sharpen3DPanelParent::OnUseMaskCheckBox ), NULL, this );
	UseFSCWeightingYesButton->Connect( wxEVT_COMMAND_RADIOBUTTON_SELECTED, wxCommandEventHandler( Sharpen3DPanelParent::OnAutoMaskButton ), NULL, this );
	UseFSCWeightingNoButton->Connect( wxEVT_COMMAND_RADIOBUTTON_SELECTED, wxCommandEventHandler( Sharpen3DPanelParent::OnAutoMaskButton ), NULL, this );
	InvertHandednessYesButton->Connect( wxEVT_COMMAND_RADIOBUTTON_SELECTED, wxCommandEventHandler( Sharpen3DPanelParent::OnAutoMaskButton ), NULL, this );
	InvertHandednessNoButton->Connect( wxEVT_COMMAND_RADIOBUTTON_SELECTED, wxCommandEventHandler( Sharpen3DPanelParent::OnAutoMaskButton ), NULL, this );
	CorrectGriddingYesButton->Connect( wxEVT_COMMAND_RADIOBUTTON_SELECTED, wxCommandEventHandler( Sharpen3DPanelParent::OnAutoMaskButton ), NULL, this );
	CorrectGriddingNoButton->Connect( wxEVT_COMMAND_RADIOBUTTON_SELECTED, wxCommandEventHandler( Sharpen3DPanelParent::OnAutoMaskButton ), NULL, this );
	InfoText->Connect( wxEVT_COMMAND_TEXT_URL, wxTextUrlEventHandler( Sharpen3DPanelParent::OnInfoURL ), NULL, this );
	RunJobButton->Connect( wxEVT_COMMAND_BUTTON_CLICKED, wxCommandEventHandler( Sharpen3DPanelParent::OnRunButtonClick ), NULL, this );
	ImportResultButton->Connect( wxEVT_COMMAND_BUTTON_CLICKED, wxCommandEventHandler( Sharpen3DPanelParent::OnImportResultClick ), NULL, this );
	SaveResultButton->Connect( wxEVT_COMMAND_BUTTON_CLICKED, wxCommandEventHandler( Sharpen3DPanelParent::OnSaveResultClick ), NULL, this );
}

Sharpen3DPanelParent::~Sharpen3DPanelParent()
{
	// Disconnect Events
	this->Disconnect( wxEVT_UPDATE_UI, wxUpdateUIEventHandler( Sharpen3DPanelParent::OnUpdateUI ) );
	UseMaskCheckBox->Disconnect( wxEVT_COMMAND_CHECKBOX_CLICKED, wxCommandEventHandler( Sharpen3DPanelParent::OnUseMaskCheckBox ), NULL, this );
	UseFSCWeightingYesButton->Disconnect( wxEVT_COMMAND_RADIOBUTTON_SELECTED, wxCommandEventHandler( Sharpen3DPanelParent::OnAutoMaskButton ), NULL, this );
	UseFSCWeightingNoButton->Disconnect( wxEVT_COMMAND_RADIOBUTTON_SELECTED, wxCommandEventHandler( Sharpen3DPanelParent::OnAutoMaskButton ), NULL, this );
	InvertHandednessYesButton->Disconnect( wxEVT_COMMAND_RADIOBUTTON_SELECTED, wxCommandEventHandler( Sharpen3DPanelParent::OnAutoMaskButton ), NULL, this );
	InvertHandednessNoButton->Disconnect( wxEVT_COMMAND_RADIOBUTTON_SELECTED, wxCommandEventHandler( Sharpen3DPanelParent::OnAutoMaskButton ), NULL, this );
	CorrectGriddingYesButton->Disconnect( wxEVT_COMMAND_RADIOBUTTON_SELECTED, wxCommandEventHandler( Sharpen3DPanelParent::OnAutoMaskButton ), NULL, this );
	CorrectGriddingNoButton->Disconnect( wxEVT_COMMAND_RADIOBUTTON_SELECTED, wxCommandEventHandler( Sharpen3DPanelParent::OnAutoMaskButton ), NULL, this );
	InfoText->Disconnect( wxEVT_COMMAND_TEXT_URL, wxTextUrlEventHandler( Sharpen3DPanelParent::OnInfoURL ), NULL, this );
	RunJobButton->Disconnect( wxEVT_COMMAND_BUTTON_CLICKED, wxCommandEventHandler( Sharpen3DPanelParent::OnRunButtonClick ), NULL, this );
	ImportResultButton->Disconnect( wxEVT_COMMAND_BUTTON_CLICKED, wxCommandEventHandler( Sharpen3DPanelParent::OnImportResultClick ), NULL, this );
	SaveResultButton->Disconnect( wxEVT_COMMAND_BUTTON_CLICKED, wxCommandEventHandler( Sharpen3DPanelParent::OnSaveResultClick ), NULL, this );
	
}

Generate3DPanelParent::Generate3DPanelParent( wxWindow* parent, wxWindowID id, const wxPoint& pos, const wxSize& size, long style ) : JobPanel( parent, id, pos, size, style )
{
	wxBoxSizer* bSizer43;
	bSizer43 = new wxBoxSizer( wxVERTICAL );
	
	m_staticline12 = new wxStaticLine( this, wxID_ANY, wxDefaultPosition, wxDefaultSize, wxLI_HORIZONTAL );
	bSizer43->Add( m_staticline12, 0, wxEXPAND | wxALL, 5 );
	
	wxBoxSizer* bSizer451;
	bSizer451 = new wxBoxSizer( wxHORIZONTAL );
	
	InputParamsPanel = new wxPanel( this, wxID_ANY, wxDefaultPosition, wxDefaultSize, wxTAB_TRAVERSAL );
	wxBoxSizer* bSizer361;
	bSizer361 = new wxBoxSizer( wxVERTICAL );
	
	wxBoxSizer* bSizer441;
	bSizer441 = new wxBoxSizer( wxHORIZONTAL );
	
	wxBoxSizer* bSizer200;
	bSizer200 = new wxBoxSizer( wxHORIZONTAL );
	
	wxBoxSizer* bSizer359;
	bSizer359 = new wxBoxSizer( wxVERTICAL );
	
	
	bSizer200->Add( bSizer359, 1, wxEXPAND, 5 );
	
	wxFlexGridSizer* fgSizer15;
	fgSizer15 = new wxFlexGridSizer( 0, 2, 0, 0 );
	fgSizer15->SetFlexibleDirection( wxBOTH );
	fgSizer15->SetNonFlexibleGrowMode( wxFLEX_GROWMODE_SPECIFIED );
	
	m_staticText262 = new wxStaticText( InputParamsPanel, wxID_ANY, wxT("Input Refinement Package :"), wxDefaultPosition, wxSize( -1,-1 ), 0 );
	m_staticText262->Wrap( -1 );
	fgSizer15->Add( m_staticText262, 0, wxALIGN_CENTER_VERTICAL|wxALIGN_RIGHT|wxALL, 5 );
	
	RefinementPackageComboBox = new RefinementPackagePickerComboPanel( InputParamsPanel, wxID_ANY, wxDefaultPosition, wxDefaultSize, wxTAB_TRAVERSAL );
	RefinementPackageComboBox->SetMinSize( wxSize( 350,-1 ) );
	RefinementPackageComboBox->SetMaxSize( wxSize( 350,-1 ) );
	
	fgSizer15->Add( RefinementPackageComboBox, 1, wxEXPAND | wxALL, 5 );
	
	m_staticText263 = new wxStaticText( InputParamsPanel, wxID_ANY, wxT("Input Parameters :"), wxDefaultPosition, wxDefaultSize, 0 );
	m_staticText263->Wrap( -1 );
	fgSizer15->Add( m_staticText263, 0, wxALIGN_CENTER_VERTICAL|wxALIGN_RIGHT|wxALL, 5 );
	
	InputParametersComboBox = new RefinementPickerComboPanel( InputParamsPanel, wxID_ANY, wxDefaultPosition, wxDefaultSize, wxTAB_TRAVERSAL );
	InputParametersComboBox->SetMinSize( wxSize( 350,-1 ) );
	InputParametersComboBox->SetMaxSize( wxSize( 350,-1 ) );
	
	fgSizer15->Add( InputParametersComboBox, 1, wxEXPAND | wxALL, 5 );
	
	
	bSizer200->Add( fgSizer15, 0, wxALIGN_CENTER, 5 );
	
	
	bSizer200->Add( 0, 0, 1, wxEXPAND, 5 );
	
	wxBoxSizer* bSizer357;
	bSizer357 = new wxBoxSizer( wxVERTICAL );
	
	wxBoxSizer* bSizer358;
	bSizer358 = new wxBoxSizer( wxHORIZONTAL );
	
	ExpertToggleButton = new wxToggleButton( InputParamsPanel, wxID_ANY, wxT("Show Expert Options"), wxDefaultPosition, wxDefaultSize, 0 );
	bSizer358->Add( ExpertToggleButton, 0, wxALIGN_BOTTOM|wxALIGN_CENTER|wxALL, 5 );
	
	
	bSizer357->Add( bSizer358, 0, wxALIGN_CENTER, 5 );
	
	
	bSizer200->Add( bSizer357, 0, wxALIGN_BOTTOM, 5 );
	
	
	bSizer441->Add( bSizer200, 1, wxEXPAND, 5 );
	
	
	bSizer361->Add( bSizer441, 1, wxEXPAND, 5 );
	
	PleaseCreateRefinementPackageText = new wxStaticText( InputParamsPanel, wxID_ANY, wxT("Please create a refinement package (in the assets panel) in order to perform a 3D refinement."), wxDefaultPosition, wxDefaultSize, 0 );
	PleaseCreateRefinementPackageText->Wrap( -1 );
	PleaseCreateRefinementPackageText->SetFont( wxFont( wxNORMAL_FONT->GetPointSize(), 70, 90, 92, false, wxEmptyString ) );
	PleaseCreateRefinementPackageText->SetForegroundColour( wxColour( 180, 0, 0 ) );
	PleaseCreateRefinementPackageText->Hide();
	
	bSizer361->Add( PleaseCreateRefinementPackageText, 0, wxALL, 5 );
	
	m_staticline10 = new wxStaticLine( InputParamsPanel, wxID_ANY, wxDefaultPosition, wxDefaultSize, wxLI_HORIZONTAL );
	bSizer361->Add( m_staticline10, 0, wxEXPAND | wxALL, 5 );
	
	
	InputParamsPanel->SetSizer( bSizer361 );
	InputParamsPanel->Layout();
	bSizer361->Fit( InputParamsPanel );
	bSizer451->Add( InputParamsPanel, 1, wxEXPAND | wxALL, 5 );
	
	
	bSizer43->Add( bSizer451, 0, wxEXPAND, 5 );
	
	wxBoxSizer* bSizer46;
	bSizer46 = new wxBoxSizer( wxHORIZONTAL );
	
	ExpertPanel = new wxScrolledWindow( this, wxID_ANY, wxDefaultPosition, wxSize( -1,-1 ), wxVSCROLL );
	ExpertPanel->SetScrollRate( 5, 5 );
	ExpertPanel->Hide();
	
	InputSizer = new wxBoxSizer( wxVERTICAL );
	
	wxBoxSizer* bSizer258;
	bSizer258 = new wxBoxSizer( wxHORIZONTAL );
	
	m_staticText329 = new wxStaticText( ExpertPanel, wxID_ANY, wxT("Reconstruction"), wxDefaultPosition, wxDefaultSize, 0 );
	m_staticText329->Wrap( -1 );
	m_staticText329->SetFont( wxFont( 10, 74, 90, 92, true, wxT("Sans") ) );
	
	bSizer258->Add( m_staticText329, 0, wxALIGN_BOTTOM|wxALL, 5 );
	
	
	bSizer258->Add( 0, 0, 1, wxEXPAND, 5 );
	
	ResetAllDefaultsButton = new wxButton( ExpertPanel, wxID_ANY, wxT("Reset All Defaults"), wxDefaultPosition, wxDefaultSize, 0 );
	bSizer258->Add( ResetAllDefaultsButton, 0, wxALL, 5 );
	
	
	bSizer258->Add( 5, 0, 0, wxEXPAND, 5 );
	
	
	InputSizer->Add( bSizer258, 0, wxEXPAND, 5 );
	
	
	InputSizer->Add( 0, 5, 0, wxEXPAND, 5 );
	
	wxFlexGridSizer* fgSizer1;
	fgSizer1 = new wxFlexGridSizer( 0, 2, 0, 0 );
	fgSizer1->SetFlexibleDirection( wxBOTH );
	fgSizer1->SetNonFlexibleGrowMode( wxFLEX_GROWMODE_SPECIFIED );
	
	m_staticText196 = new wxStaticText( ExpertPanel, wxID_ANY, wxT("Outer Mask Radius (Å) :"), wxDefaultPosition, wxDefaultSize, 0 );
	m_staticText196->Wrap( -1 );
	fgSizer1->Add( m_staticText196, 0, wxALIGN_CENTER_VERTICAL|wxALL, 5 );
	
	MaskRadiusTextCtrl = new NumericTextCtrl( ExpertPanel, wxID_ANY, wxT("100.00"), wxDefaultPosition, wxDefaultSize, wxTE_PROCESS_ENTER );
	fgSizer1->Add( MaskRadiusTextCtrl, 0, wxALL|wxEXPAND, 5 );
	
	m_staticText331 = new wxStaticText( ExpertPanel, wxID_ANY, wxT("Inner Mask Radius (Å) :"), wxDefaultPosition, wxDefaultSize, 0 );
	m_staticText331->Wrap( -1 );
	fgSizer1->Add( m_staticText331, 0, wxALIGN_CENTER_VERTICAL|wxALL, 5 );
	
	InnerMaskRadiusTextCtrl = new NumericTextCtrl( ExpertPanel, wxID_ANY, wxT("0.00"), wxDefaultPosition, wxDefaultSize, 0 );
	fgSizer1->Add( InnerMaskRadiusTextCtrl, 0, wxALL|wxEXPAND, 5 );
	
	m_staticText332 = new wxStaticText( ExpertPanel, wxID_ANY, wxT("Score to Weight Constant (Å²) :"), wxDefaultPosition, wxDefaultSize, 0 );
	m_staticText332->Wrap( -1 );
	fgSizer1->Add( m_staticText332, 0, wxALIGN_CENTER_VERTICAL|wxALL, 5 );
	
	ScoreToWeightConstantTextCtrl = new NumericTextCtrl( ExpertPanel, wxID_ANY, wxT("5.00"), wxDefaultPosition, wxDefaultSize, 0 );
	fgSizer1->Add( ScoreToWeightConstantTextCtrl, 0, wxALIGN_CENTER_VERTICAL|wxALL|wxEXPAND, 5 );
	
	m_staticText335 = new wxStaticText( ExpertPanel, wxID_ANY, wxT("Adjust Score for Defocus?"), wxDefaultPosition, wxDefaultSize, 0 );
	m_staticText335->Wrap( -1 );
	fgSizer1->Add( m_staticText335, 0, wxALIGN_CENTER_VERTICAL|wxALL, 5 );
	
	wxBoxSizer* bSizer265;
	bSizer265 = new wxBoxSizer( wxHORIZONTAL );
	
	AdjustScoreForDefocusYesRadio = new wxRadioButton( ExpertPanel, wxID_ANY, wxT("Yes"), wxDefaultPosition, wxDefaultSize, wxRB_GROUP );
	bSizer265->Add( AdjustScoreForDefocusYesRadio, 0, wxALL, 5 );
	
	AdjustScoreForDefocusNoRadio = new wxRadioButton( ExpertPanel, wxID_ANY, wxT("No"), wxDefaultPosition, wxDefaultSize, 0 );
	bSizer265->Add( AdjustScoreForDefocusNoRadio, 0, wxALL, 5 );
	
	
	fgSizer1->Add( bSizer265, 1, wxEXPAND, 5 );
	
	m_staticText333 = new wxStaticText( ExpertPanel, wxID_ANY, wxT("Score Threshold :"), wxDefaultPosition, wxDefaultSize, 0 );
	m_staticText333->Wrap( -1 );
	fgSizer1->Add( m_staticText333, 0, wxALIGN_CENTER_VERTICAL|wxALL, 5 );
	
	ReconstructionScoreThreshold = new NumericTextCtrl( ExpertPanel, wxID_ANY, wxT("-1.0"), wxDefaultPosition, wxDefaultSize, 0 );
	fgSizer1->Add( ReconstructionScoreThreshold, 0, wxALL|wxEXPAND, 5 );
	
	m_staticText334 = new wxStaticText( ExpertPanel, wxID_ANY, wxT("Resolution Limit (Å) :"), wxDefaultPosition, wxDefaultSize, 0 );
	m_staticText334->Wrap( -1 );
	fgSizer1->Add( m_staticText334, 0, wxALIGN_CENTER_VERTICAL|wxALL, 5 );
	
	ReconstructionResolutionLimitTextCtrl = new NumericTextCtrl( ExpertPanel, wxID_ANY, wxT("0.00"), wxDefaultPosition, wxDefaultSize, 0 );
	fgSizer1->Add( ReconstructionResolutionLimitTextCtrl, 0, wxALIGN_CENTER_VERTICAL|wxALL|wxEXPAND, 5 );
	
	m_staticText336 = new wxStaticText( ExpertPanel, wxID_ANY, wxT("Autocrop Images?"), wxDefaultPosition, wxDefaultSize, 0 );
	m_staticText336->Wrap( -1 );
	fgSizer1->Add( m_staticText336, 0, wxALIGN_CENTER_VERTICAL|wxALL, 5 );
	
	wxBoxSizer* bSizer266;
	bSizer266 = new wxBoxSizer( wxHORIZONTAL );
	
	AutoCropYesRadioButton = new wxRadioButton( ExpertPanel, wxID_ANY, wxT("Yes"), wxDefaultPosition, wxDefaultSize, wxRB_GROUP );
	bSizer266->Add( AutoCropYesRadioButton, 0, wxALL, 5 );
	
	AutoCropNoRadioButton = new wxRadioButton( ExpertPanel, wxID_ANY, wxT("No"), wxDefaultPosition, wxDefaultSize, 0 );
	bSizer266->Add( AutoCropNoRadioButton, 0, wxALL, 5 );
	
	
	fgSizer1->Add( bSizer266, 1, wxEXPAND, 5 );
	
	m_staticText628 = new wxStaticText( ExpertPanel, wxID_ANY, wxT("Also Save Half-Maps?"), wxDefaultPosition, wxDefaultSize, 0 );
	m_staticText628->Wrap( -1 );
	fgSizer1->Add( m_staticText628, 0, wxALIGN_CENTER_VERTICAL|wxALL, 5 );
	
	wxBoxSizer* bSizer26611;
	bSizer26611 = new wxBoxSizer( wxHORIZONTAL );
	
	SaveHalfMapsYesButton = new wxRadioButton( ExpertPanel, wxID_ANY, wxT("Yes"), wxDefaultPosition, wxDefaultSize, wxRB_GROUP );
	bSizer26611->Add( SaveHalfMapsYesButton, 0, wxALL, 5 );
	
	SaveHalfMapsNoButton = new wxRadioButton( ExpertPanel, wxID_ANY, wxT("No"), wxDefaultPosition, wxDefaultSize, 0 );
	bSizer26611->Add( SaveHalfMapsNoButton, 0, wxALL, 5 );
	
	
	fgSizer1->Add( bSizer26611, 0, 0, 5 );
	
	m_staticText631 = new wxStaticText( ExpertPanel, wxID_ANY, wxT("Overwrite Statistics?"), wxDefaultPosition, wxDefaultSize, 0 );
	m_staticText631->Wrap( -1 );
	fgSizer1->Add( m_staticText631, 0, wxALIGN_CENTER_VERTICAL|wxALL, 5 );
	
	wxBoxSizer* bSizer26612;
	bSizer26612 = new wxBoxSizer( wxHORIZONTAL );
	
	OverwriteStatisticsYesButton = new wxRadioButton( ExpertPanel, wxID_ANY, wxT("Yes"), wxDefaultPosition, wxDefaultSize, wxRB_GROUP );
	bSizer26612->Add( OverwriteStatisticsYesButton, 0, wxALL, 5 );
	
	OverwriteStatisticsNoButton = new wxRadioButton( ExpertPanel, wxID_ANY, wxT("No"), wxDefaultPosition, wxDefaultSize, 0 );
	bSizer26612->Add( OverwriteStatisticsNoButton, 0, wxALL, 5 );
	
	
	fgSizer1->Add( bSizer26612, 1, wxEXPAND, 5 );
	
	
	InputSizer->Add( fgSizer1, 1, wxEXPAND, 5 );
	
	
	ExpertPanel->SetSizer( InputSizer );
	ExpertPanel->Layout();
	InputSizer->Fit( ExpertPanel );
	bSizer46->Add( ExpertPanel, 0, wxALL|wxEXPAND, 5 );
	
	OutputTextPanel = new wxPanel( this, wxID_ANY, wxDefaultPosition, wxDefaultSize, wxTAB_TRAVERSAL );
	OutputTextPanel->Hide();
	
	wxBoxSizer* bSizer56;
	bSizer56 = new wxBoxSizer( wxVERTICAL );
	
	output_textctrl = new wxTextCtrl( OutputTextPanel, wxID_ANY, wxEmptyString, wxDefaultPosition, wxDefaultSize, wxTE_MULTILINE|wxTE_READONLY );
	bSizer56->Add( output_textctrl, 1, wxALL|wxEXPAND, 5 );
	
	
	OutputTextPanel->SetSizer( bSizer56 );
	OutputTextPanel->Layout();
	bSizer56->Fit( OutputTextPanel );
	bSizer46->Add( OutputTextPanel, 20, wxEXPAND | wxALL, 5 );
	
	InfoPanel = new wxPanel( this, wxID_ANY, wxDefaultPosition, wxDefaultSize, wxTAB_TRAVERSAL );
	wxBoxSizer* bSizer61;
	bSizer61 = new wxBoxSizer( wxHORIZONTAL );
	
	InfoText = new wxRichTextCtrl( InfoPanel, wxID_ANY, wxEmptyString, wxDefaultPosition, wxDefaultSize, wxTE_READONLY|wxHSCROLL|wxVSCROLL );
	bSizer61->Add( InfoText, 70, wxEXPAND | wxALL, 5 );
	
	
	InfoPanel->SetSizer( bSizer61 );
	InfoPanel->Layout();
	bSizer61->Fit( InfoPanel );
	bSizer46->Add( InfoPanel, 70, wxEXPAND | wxALL, 5 );
	
	ShowRefinementResultsPanel = new DisplayRefinementResultsPanel( this, wxID_ANY, wxDefaultPosition, wxDefaultSize, wxTAB_TRAVERSAL );
	ShowRefinementResultsPanel->Hide();
	
	bSizer46->Add( ShowRefinementResultsPanel, 80, wxEXPAND | wxALL, 5 );
	
	
	bSizer43->Add( bSizer46, 1, wxEXPAND, 5 );
	
	m_staticline11 = new wxStaticLine( this, wxID_ANY, wxDefaultPosition, wxDefaultSize, wxLI_HORIZONTAL );
	bSizer43->Add( m_staticline11, 0, wxEXPAND | wxALL, 5 );
	
	wxBoxSizer* bSizer48;
	bSizer48 = new wxBoxSizer( wxHORIZONTAL );
	
	wxBoxSizer* bSizer70;
	bSizer70 = new wxBoxSizer( wxHORIZONTAL );
	
	wxBoxSizer* bSizer71;
	bSizer71 = new wxBoxSizer( wxVERTICAL );
	
	wxBoxSizer* bSizer55;
	bSizer55 = new wxBoxSizer( wxHORIZONTAL );
	
	
	bSizer71->Add( bSizer55, 0, wxALIGN_CENTER_HORIZONTAL, 5 );
	
	
	bSizer70->Add( bSizer71, 1, wxALIGN_CENTER_VERTICAL, 5 );
	
	wxBoxSizer* bSizer74;
	bSizer74 = new wxBoxSizer( wxVERTICAL );
	
	
	bSizer70->Add( bSizer74, 0, wxALIGN_CENTER_VERTICAL, 5 );
	
	ProgressPanel = new wxPanel( this, wxID_ANY, wxDefaultPosition, wxDefaultSize, wxTAB_TRAVERSAL );
	ProgressPanel->Hide();
	
	wxBoxSizer* bSizer57;
	bSizer57 = new wxBoxSizer( wxHORIZONTAL );
	
	wxBoxSizer* bSizer59;
	bSizer59 = new wxBoxSizer( wxHORIZONTAL );
	
	NumberConnectedText = new wxStaticText( ProgressPanel, wxID_ANY, wxT("o"), wxDefaultPosition, wxDefaultSize, 0 );
	NumberConnectedText->Wrap( -1 );
	bSizer59->Add( NumberConnectedText, 0, wxALIGN_CENTER|wxALIGN_CENTER_VERTICAL|wxALL, 5 );
	
	ProgressBar = new wxGauge( ProgressPanel, wxID_ANY, 100, wxDefaultPosition, wxDefaultSize, wxGA_HORIZONTAL );
	ProgressBar->SetValue( 0 ); 
	bSizer59->Add( ProgressBar, 100, wxALIGN_CENTER|wxALIGN_CENTER_HORIZONTAL|wxALIGN_CENTER_VERTICAL|wxALL|wxEXPAND, 5 );
	
	TimeRemainingText = new wxStaticText( ProgressPanel, wxID_ANY, wxT("Time Remaining : ???h:??m:??s   "), wxDefaultPosition, wxDefaultSize, wxALIGN_CENTRE );
	TimeRemainingText->Wrap( -1 );
	bSizer59->Add( TimeRemainingText, 0, wxALIGN_CENTER_VERTICAL|wxALIGN_RIGHT|wxALL, 5 );
	
	m_staticline60 = new wxStaticLine( ProgressPanel, wxID_ANY, wxDefaultPosition, wxDefaultSize, wxLI_HORIZONTAL|wxLI_VERTICAL );
	bSizer59->Add( m_staticline60, 0, wxEXPAND | wxALL, 5 );
	
	FinishButton = new wxButton( ProgressPanel, wxID_ANY, wxT("Finish"), wxDefaultPosition, wxDefaultSize, 0 );
	FinishButton->Hide();
	
	bSizer59->Add( FinishButton, 0, wxALIGN_CENTER_HORIZONTAL|wxALIGN_CENTER_VERTICAL|wxALL, 5 );
	
	CancelAlignmentButton = new wxButton( ProgressPanel, wxID_ANY, wxT("Terminate Job"), wxDefaultPosition, wxDefaultSize, 0 );
	bSizer59->Add( CancelAlignmentButton, 0, wxALIGN_CENTER_HORIZONTAL|wxALIGN_CENTER_VERTICAL|wxALL, 5 );
	
	
	bSizer57->Add( bSizer59, 1, wxEXPAND, 5 );
	
	
	ProgressPanel->SetSizer( bSizer57 );
	ProgressPanel->Layout();
	bSizer57->Fit( ProgressPanel );
	bSizer70->Add( ProgressPanel, 1, wxEXPAND | wxALL, 5 );
	
	
	bSizer48->Add( bSizer70, 1, wxEXPAND, 5 );
	
	StartPanel = new wxPanel( this, wxID_ANY, wxDefaultPosition, wxDefaultSize, wxTAB_TRAVERSAL );
	wxBoxSizer* bSizer58;
	bSizer58 = new wxBoxSizer( wxHORIZONTAL );
	
	wxBoxSizer* bSizer268;
	bSizer268 = new wxBoxSizer( wxHORIZONTAL );
	
	RunProfileText1 = new wxStaticText( StartPanel, wxID_ANY, wxT("Reconstruction Run Profile :"), wxDefaultPosition, wxDefaultSize, 0 );
	RunProfileText1->Wrap( -1 );
	bSizer268->Add( RunProfileText1, 20, wxALIGN_CENTER_VERTICAL|wxALL, 5 );
	
	ReconstructionRunProfileComboBox = new MemoryComboBox( StartPanel, wxID_ANY, wxEmptyString, wxDefaultPosition, wxDefaultSize, 0, NULL, wxCB_READONLY ); 
	bSizer268->Add( ReconstructionRunProfileComboBox, 50, wxALIGN_CENTER_VERTICAL|wxALL|wxEXPAND, 5 );
	
	
	bSizer58->Add( bSizer268, 50, wxALIGN_CENTER_VERTICAL, 5 );
	
	wxBoxSizer* bSizer60;
	bSizer60 = new wxBoxSizer( wxVERTICAL );
	
	
	bSizer60->Add( 0, 0, 1, wxEXPAND, 5 );
	
	StartReconstructionButton = new wxButton( StartPanel, wxID_ANY, wxT("Start Reconstruction"), wxDefaultPosition, wxDefaultSize, 0 );
	bSizer60->Add( StartReconstructionButton, 0, wxALL, 5 );
	
	
	bSizer58->Add( bSizer60, 50, wxEXPAND, 5 );
	
	
	StartPanel->SetSizer( bSizer58 );
	StartPanel->Layout();
	bSizer58->Fit( StartPanel );
	bSizer48->Add( StartPanel, 1, wxEXPAND | wxALL, 5 );
	
	
	bSizer43->Add( bSizer48, 0, wxEXPAND, 5 );
	
	
	this->SetSizer( bSizer43 );
	this->Layout();
	
	// Connect Events
	this->Connect( wxEVT_UPDATE_UI, wxUpdateUIEventHandler( Generate3DPanelParent::OnUpdateUI ) );
	ExpertToggleButton->Connect( wxEVT_COMMAND_TOGGLEBUTTON_CLICKED, wxCommandEventHandler( Generate3DPanelParent::OnExpertOptionsToggle ), NULL, this );
	ResetAllDefaultsButton->Connect( wxEVT_COMMAND_BUTTON_CLICKED, wxCommandEventHandler( Generate3DPanelParent::ResetAllDefaultsClick ), NULL, this );
	InfoText->Connect( wxEVT_COMMAND_TEXT_URL, wxTextUrlEventHandler( Generate3DPanelParent::OnInfoURL ), NULL, this );
	FinishButton->Connect( wxEVT_COMMAND_BUTTON_CLICKED, wxCommandEventHandler( Generate3DPanelParent::FinishButtonClick ), NULL, this );
	CancelAlignmentButton->Connect( wxEVT_COMMAND_BUTTON_CLICKED, wxCommandEventHandler( Generate3DPanelParent::TerminateButtonClick ), NULL, this );
	StartReconstructionButton->Connect( wxEVT_COMMAND_BUTTON_CLICKED, wxCommandEventHandler( Generate3DPanelParent::StartReconstructionClick ), NULL, this );
}

Generate3DPanelParent::~Generate3DPanelParent()
{
	// Disconnect Events
	this->Disconnect( wxEVT_UPDATE_UI, wxUpdateUIEventHandler( Generate3DPanelParent::OnUpdateUI ) );
	ExpertToggleButton->Disconnect( wxEVT_COMMAND_TOGGLEBUTTON_CLICKED, wxCommandEventHandler( Generate3DPanelParent::OnExpertOptionsToggle ), NULL, this );
	ResetAllDefaultsButton->Disconnect( wxEVT_COMMAND_BUTTON_CLICKED, wxCommandEventHandler( Generate3DPanelParent::ResetAllDefaultsClick ), NULL, this );
	InfoText->Disconnect( wxEVT_COMMAND_TEXT_URL, wxTextUrlEventHandler( Generate3DPanelParent::OnInfoURL ), NULL, this );
	FinishButton->Disconnect( wxEVT_COMMAND_BUTTON_CLICKED, wxCommandEventHandler( Generate3DPanelParent::FinishButtonClick ), NULL, this );
	CancelAlignmentButton->Disconnect( wxEVT_COMMAND_BUTTON_CLICKED, wxCommandEventHandler( Generate3DPanelParent::TerminateButtonClick ), NULL, this );
	StartReconstructionButton->Disconnect( wxEVT_COMMAND_BUTTON_CLICKED, wxCommandEventHandler( Generate3DPanelParent::StartReconstructionClick ), NULL, this );
	
}

AutoRefine3DPanelParent::AutoRefine3DPanelParent( wxWindow* parent, wxWindowID id, const wxPoint& pos, const wxSize& size, long style ) : JobPanel( parent, id, pos, size, style )
{
	wxBoxSizer* bSizer43;
	bSizer43 = new wxBoxSizer( wxVERTICAL );
	
	m_staticline12 = new wxStaticLine( this, wxID_ANY, wxDefaultPosition, wxDefaultSize, wxLI_HORIZONTAL );
	bSizer43->Add( m_staticline12, 0, wxEXPAND | wxALL, 5 );
	
	wxBoxSizer* bSizer451;
	bSizer451 = new wxBoxSizer( wxHORIZONTAL );
	
	wxBoxSizer* bSizer364;
	bSizer364 = new wxBoxSizer( wxVERTICAL );
	
	InputParamsPanel = new wxPanel( this, wxID_ANY, wxDefaultPosition, wxDefaultSize, wxTAB_TRAVERSAL );
	wxBoxSizer* bSizer441;
	bSizer441 = new wxBoxSizer( wxVERTICAL );
	
	wxBoxSizer* bSizer200;
	bSizer200 = new wxBoxSizer( wxHORIZONTAL );
	
	wxFlexGridSizer* fgSizer15;
	fgSizer15 = new wxFlexGridSizer( 0, 2, 0, 0 );
	fgSizer15->SetFlexibleDirection( wxHORIZONTAL );
	fgSizer15->SetNonFlexibleGrowMode( wxFLEX_GROWMODE_SPECIFIED );
	
	m_staticText262 = new wxStaticText( InputParamsPanel, wxID_ANY, wxT("Input Refinement Package :"), wxDefaultPosition, wxSize( -1,-1 ), 0 );
	m_staticText262->Wrap( -1 );
	fgSizer15->Add( m_staticText262, 0, wxALIGN_CENTER_VERTICAL|wxALIGN_RIGHT|wxALL, 5 );
	
	RefinementPackageSelectPanel = new RefinementPackagePickerComboPanel( InputParamsPanel, wxID_ANY, wxDefaultPosition, wxDefaultSize, wxTAB_TRAVERSAL );
	RefinementPackageSelectPanel->SetMinSize( wxSize( 350,-1 ) );
	RefinementPackageSelectPanel->SetMaxSize( wxSize( 350,-1 ) );
	
	fgSizer15->Add( RefinementPackageSelectPanel, 100, wxALIGN_CENTER_VERTICAL|wxALL, 5 );
	
	m_staticText478 = new wxStaticText( InputParamsPanel, wxID_ANY, wxT("Starting Reference :"), wxDefaultPosition, wxDefaultSize, 0 );
	m_staticText478->Wrap( -1 );
	fgSizer15->Add( m_staticText478, 0, wxALIGN_CENTER_VERTICAL|wxALIGN_RIGHT|wxALL, 5 );
	
	ReferenceSelectPanel = new VolumeAssetPickerComboPanel( InputParamsPanel, wxID_ANY, wxDefaultPosition, wxDefaultSize, wxTAB_TRAVERSAL );
	ReferenceSelectPanel->SetMinSize( wxSize( 350,-1 ) );
	ReferenceSelectPanel->SetMaxSize( wxSize( 350,-1 ) );
	
	fgSizer15->Add( ReferenceSelectPanel, 100, wxALIGN_CENTER_VERTICAL|wxALL, 5 );
	
	
	bSizer200->Add( fgSizer15, 0, wxEXPAND, 5 );
	
	m_staticline54 = new wxStaticLine( InputParamsPanel, wxID_ANY, wxDefaultPosition, wxDefaultSize, wxLI_HORIZONTAL|wxLI_VERTICAL );
	bSizer200->Add( m_staticline54, 0, wxEXPAND | wxALL, 5 );
	
	wxGridSizer* gSizer11;
	gSizer11 = new wxGridSizer( 1, 1, 0, 0 );
	
	wxBoxSizer* bSizer214;
	bSizer214 = new wxBoxSizer( wxHORIZONTAL );
	
	InitialResLimitStaticText = new wxStaticText( InputParamsPanel, wxID_ANY, wxT("Initial Res. Limit (Å) : "), wxDefaultPosition, wxDefaultSize, 0 );
	InitialResLimitStaticText->Wrap( -1 );
	bSizer214->Add( InitialResLimitStaticText, 0, wxALIGN_CENTER_VERTICAL|wxALIGN_RIGHT|wxALL, 5 );
	
	HighResolutionLimitTextCtrl = new NumericTextCtrl( InputParamsPanel, wxID_ANY, wxT("30.00"), wxDefaultPosition, wxDefaultSize, 0 );
	bSizer214->Add( HighResolutionLimitTextCtrl, 0, wxALIGN_CENTER_VERTICAL|wxALL, 5 );
	
	
	gSizer11->Add( bSizer214, 0, 0, 5 );
	
	
	bSizer200->Add( gSizer11, 0, wxEXPAND, 5 );
	
	
	bSizer200->Add( 0, 0, 1, wxEXPAND, 5 );
	
	ExpertToggleButton = new wxToggleButton( InputParamsPanel, wxID_ANY, wxT("Show Expert Options"), wxDefaultPosition, wxDefaultSize, 0 );
	bSizer200->Add( ExpertToggleButton, 0, wxALIGN_BOTTOM|wxALL, 5 );
	
	
	bSizer441->Add( bSizer200, 1, wxEXPAND, 5 );
	
	PleaseCreateRefinementPackageText = new wxStaticText( InputParamsPanel, wxID_ANY, wxT("Please create a refinement package (in the assets panel) in order to perform a 3D refinement."), wxDefaultPosition, wxDefaultSize, 0 );
	PleaseCreateRefinementPackageText->Wrap( -1 );
	PleaseCreateRefinementPackageText->SetFont( wxFont( wxNORMAL_FONT->GetPointSize(), 70, 90, 92, false, wxEmptyString ) );
	PleaseCreateRefinementPackageText->SetForegroundColour( wxColour( 180, 0, 0 ) );
	PleaseCreateRefinementPackageText->Hide();
	
	bSizer441->Add( PleaseCreateRefinementPackageText, 0, wxALL, 5 );
	
	m_staticline105 = new wxStaticLine( InputParamsPanel, wxID_ANY, wxDefaultPosition, wxDefaultSize, wxLI_HORIZONTAL );
	bSizer441->Add( m_staticline105, 0, wxEXPAND | wxALL, 5 );
	
	
	InputParamsPanel->SetSizer( bSizer441 );
	InputParamsPanel->Layout();
	bSizer441->Fit( InputParamsPanel );
	bSizer364->Add( InputParamsPanel, 1, wxEXPAND | wxALL, 5 );
	
	
	bSizer451->Add( bSizer364, 1, wxEXPAND, 5 );
	
	
	bSizer43->Add( bSizer451, 0, wxEXPAND, 5 );
	
	wxBoxSizer* bSizer46;
	bSizer46 = new wxBoxSizer( wxHORIZONTAL );
	
	ExpertPanel = new wxScrolledWindow( this, wxID_ANY, wxDefaultPosition, wxSize( -1,-1 ), wxVSCROLL );
	ExpertPanel->SetScrollRate( 5, 5 );
	ExpertPanel->Hide();
	
	InputSizer = new wxBoxSizer( wxVERTICAL );
	
	wxBoxSizer* bSizer258;
	bSizer258 = new wxBoxSizer( wxHORIZONTAL );
	
	
	bSizer258->Add( 0, 0, 1, wxEXPAND, 5 );
	
	ResetAllDefaultsButton = new wxButton( ExpertPanel, wxID_ANY, wxT("Reset All Defaults"), wxDefaultPosition, wxDefaultSize, 0 );
	bSizer258->Add( ResetAllDefaultsButton, 0, wxALL, 5 );
	
	
	bSizer258->Add( 5, 0, 0, wxEXPAND, 5 );
	
	
	InputSizer->Add( bSizer258, 0, wxEXPAND, 5 );
	
	
	InputSizer->Add( 0, 5, 0, wxEXPAND, 5 );
	
	wxFlexGridSizer* fgSizer1;
	fgSizer1 = new wxFlexGridSizer( 0, 2, 0, 0 );
	fgSizer1->SetFlexibleDirection( wxBOTH );
	fgSizer1->SetNonFlexibleGrowMode( wxFLEX_GROWMODE_SPECIFIED );
	
	m_staticText202 = new wxStaticText( ExpertPanel, wxID_ANY, wxT("General Refinement"), wxDefaultPosition, wxDefaultSize, 0 );
	m_staticText202->Wrap( -1 );
	m_staticText202->SetFont( wxFont( wxNORMAL_FONT->GetPointSize(), 70, 90, 92, true, wxEmptyString ) );
	
	fgSizer1->Add( m_staticText202, 0, wxALL, 5 );
	
	
	fgSizer1->Add( 0, 0, 1, wxEXPAND, 5 );
	
	NoMovieFramesStaticText = new wxStaticText( ExpertPanel, wxID_ANY, wxT("Low-Resolution Limit (Å) :"), wxDefaultPosition, wxDefaultSize, 0 );
	NoMovieFramesStaticText->Wrap( -1 );
	fgSizer1->Add( NoMovieFramesStaticText, 0, wxALIGN_CENTER_VERTICAL|wxALL, 5 );
	
	LowResolutionLimitTextCtrl = new NumericTextCtrl( ExpertPanel, wxID_ANY, wxT("300.00"), wxDefaultPosition, wxDefaultSize, 0 );
	fgSizer1->Add( LowResolutionLimitTextCtrl, 0, wxALL|wxEXPAND, 5 );
	
	m_staticText196 = new wxStaticText( ExpertPanel, wxID_ANY, wxT("Outer Mask Radius (Å) :"), wxDefaultPosition, wxDefaultSize, 0 );
	m_staticText196->Wrap( -1 );
	fgSizer1->Add( m_staticText196, 0, wxALIGN_CENTER_VERTICAL|wxALL, 5 );
	
	MaskRadiusTextCtrl = new NumericTextCtrl( ExpertPanel, wxID_ANY, wxT("100.00"), wxDefaultPosition, wxDefaultSize, wxTE_PROCESS_ENTER );
	fgSizer1->Add( MaskRadiusTextCtrl, 0, wxALL|wxEXPAND, 5 );
	
	m_staticText330 = new wxStaticText( ExpertPanel, wxID_ANY, wxT("Inner Mask Radius (Å) :"), wxDefaultPosition, wxDefaultSize, 0 );
	m_staticText330->Wrap( -1 );
	fgSizer1->Add( m_staticText330, 0, wxALIGN_CENTER_VERTICAL|wxALL, 5 );
	
	InnerMaskRadiusTextCtrl = new NumericTextCtrl( ExpertPanel, wxID_ANY, wxT("0.00"), wxDefaultPosition, wxDefaultSize, 0 );
	fgSizer1->Add( InnerMaskRadiusTextCtrl, 0, wxALL|wxEXPAND, 5 );
	
	m_staticText201 = new wxStaticText( ExpertPanel, wxID_ANY, wxT("Global Search"), wxDefaultPosition, wxDefaultSize, 0 );
	m_staticText201->Wrap( -1 );
	m_staticText201->SetFont( wxFont( wxNORMAL_FONT->GetPointSize(), 70, 90, 92, true, wxEmptyString ) );
	
	fgSizer1->Add( m_staticText201, 0, wxALL, 5 );
	
	
	fgSizer1->Add( 0, 0, 1, wxEXPAND, 5 );
	
	GlobalMaskRadiusStaticText = new wxStaticText( ExpertPanel, wxID_ANY, wxT("Global Mask Radius (Å) :"), wxDefaultPosition, wxDefaultSize, 0 );
	GlobalMaskRadiusStaticText->Wrap( -1 );
	fgSizer1->Add( GlobalMaskRadiusStaticText, 0, wxALIGN_CENTER_VERTICAL|wxALL, 5 );
	
	GlobalMaskRadiusTextCtrl = new NumericTextCtrl( ExpertPanel, wxID_ANY, wxT("30.00"), wxDefaultPosition, wxDefaultSize, wxTE_PROCESS_ENTER );
	fgSizer1->Add( GlobalMaskRadiusTextCtrl, 0, wxALL|wxEXPAND, 5 );
	
	NumberToRefineStaticText = new wxStaticText( ExpertPanel, wxID_ANY, wxT("Number of Results to Refine :"), wxDefaultPosition, wxDefaultSize, 0 );
	NumberToRefineStaticText->Wrap( -1 );
	fgSizer1->Add( NumberToRefineStaticText, 0, wxALIGN_CENTER_VERTICAL|wxALL, 5 );
	
	NumberToRefineSpinCtrl = new wxSpinCtrl( ExpertPanel, wxID_ANY, wxEmptyString, wxDefaultPosition, wxDefaultSize, wxSP_ARROW_KEYS, -100000, 100000, 20 );
	fgSizer1->Add( NumberToRefineSpinCtrl, 0, wxALL, 5 );
	
	SearchRangeXStaticText = new wxStaticText( ExpertPanel, wxID_ANY, wxT("Search Range in X (Å) :"), wxDefaultPosition, wxDefaultSize, 0 );
	SearchRangeXStaticText->Wrap( -1 );
	fgSizer1->Add( SearchRangeXStaticText, 0, wxALIGN_CENTER_VERTICAL|wxALL, 5 );
	
	SearchRangeXTextCtrl = new NumericTextCtrl( ExpertPanel, wxID_ANY, wxT("100.00"), wxDefaultPosition, wxDefaultSize, wxTE_PROCESS_ENTER );
	fgSizer1->Add( SearchRangeXTextCtrl, 0, wxALL|wxEXPAND, 5 );
	
	SearchRangeYStaticText = new wxStaticText( ExpertPanel, wxID_ANY, wxT("Search Range in Y (Å) :"), wxDefaultPosition, wxDefaultSize, 0 );
	SearchRangeYStaticText->Wrap( -1 );
	fgSizer1->Add( SearchRangeYStaticText, 0, wxALIGN_CENTER_VERTICAL|wxALL, 5 );
	
	SearchRangeYTextCtrl = new NumericTextCtrl( ExpertPanel, wxID_ANY, wxT("100.00"), wxDefaultPosition, wxDefaultSize, wxTE_PROCESS_ENTER );
	fgSizer1->Add( SearchRangeYTextCtrl, 0, wxALL|wxEXPAND, 5 );
	
	m_staticText329 = new wxStaticText( ExpertPanel, wxID_ANY, wxT("Reconstruction"), wxDefaultPosition, wxDefaultSize, 0 );
	m_staticText329->Wrap( -1 );
	m_staticText329->SetFont( wxFont( 10, 74, 90, 92, true, wxT("Sans") ) );
	
	fgSizer1->Add( m_staticText329, 0, wxALL, 5 );
	
	
	fgSizer1->Add( 0, 0, 1, wxEXPAND, 5 );
	
	m_staticText336 = new wxStaticText( ExpertPanel, wxID_ANY, wxT("Autocrop Images?"), wxDefaultPosition, wxDefaultSize, 0 );
	m_staticText336->Wrap( -1 );
	fgSizer1->Add( m_staticText336, 0, wxALIGN_CENTER_VERTICAL|wxALL, 5 );
	
	wxBoxSizer* bSizer266;
	bSizer266 = new wxBoxSizer( wxHORIZONTAL );
	
	AutoCropYesRadioButton = new wxRadioButton( ExpertPanel, wxID_ANY, wxT("Yes"), wxDefaultPosition, wxDefaultSize, wxRB_GROUP );
	bSizer266->Add( AutoCropYesRadioButton, 0, wxALL, 5 );
	
	AutoCropNoRadioButton = new wxRadioButton( ExpertPanel, wxID_ANY, wxT("No"), wxDefaultPosition, wxDefaultSize, 0 );
	bSizer266->Add( AutoCropNoRadioButton, 0, wxALL, 5 );
	
	
	fgSizer1->Add( bSizer266, 1, wxEXPAND, 5 );
	
	m_staticText363 = new wxStaticText( ExpertPanel, wxID_ANY, wxT("Apply Likelihood Blurring?"), wxDefaultPosition, wxDefaultSize, 0 );
	m_staticText363->Wrap( -1 );
	fgSizer1->Add( m_staticText363, 0, wxALIGN_CENTER_VERTICAL|wxALL, 5 );
	
	wxBoxSizer* bSizer2661;
	bSizer2661 = new wxBoxSizer( wxHORIZONTAL );
	
	ApplyBlurringYesRadioButton = new wxRadioButton( ExpertPanel, wxID_ANY, wxT("Yes"), wxDefaultPosition, wxDefaultSize, wxRB_GROUP );
	bSizer2661->Add( ApplyBlurringYesRadioButton, 0, wxALL, 5 );
	
	ApplyBlurringNoRadioButton = new wxRadioButton( ExpertPanel, wxID_ANY, wxT("No"), wxDefaultPosition, wxDefaultSize, 0 );
	bSizer2661->Add( ApplyBlurringNoRadioButton, 0, wxALL, 5 );
	
	
	fgSizer1->Add( bSizer2661, 1, wxEXPAND, 5 );
	
	SmoothingFactorStaticText = new wxStaticText( ExpertPanel, wxID_ANY, wxT("\tSmoothing Factor :"), wxDefaultPosition, wxDefaultSize, 0 );
	SmoothingFactorStaticText->Wrap( -1 );
	fgSizer1->Add( SmoothingFactorStaticText, 0, wxALIGN_CENTER_VERTICAL|wxALL, 5 );
	
	SmoothingFactorTextCtrl = new NumericTextCtrl( ExpertPanel, wxID_ANY, wxT("1.00"), wxDefaultPosition, wxDefaultSize, 0 );
	fgSizer1->Add( SmoothingFactorTextCtrl, 0, wxALL|wxEXPAND, 5 );
	
	m_staticText405 = new wxStaticText( ExpertPanel, wxID_ANY, wxT("Masking"), wxDefaultPosition, wxDefaultSize, 0 );
	m_staticText405->Wrap( -1 );
	m_staticText405->SetFont( wxFont( 10, 74, 90, 92, true, wxT("Sans") ) );
	
	fgSizer1->Add( m_staticText405, 0, wxALL, 5 );
	
	
	fgSizer1->Add( 0, 0, 1, wxEXPAND, 5 );
	
	m_staticText3241 = new wxStaticText( ExpertPanel, wxID_ANY, wxT("Use Auto-Masking?"), wxDefaultPosition, wxDefaultSize, 0 );
	m_staticText3241->Wrap( -1 );
	fgSizer1->Add( m_staticText3241, 0, wxALL, 5 );
	
	wxBoxSizer* bSizer2641;
	bSizer2641 = new wxBoxSizer( wxHORIZONTAL );
	
	AutoMaskYesRadio = new wxRadioButton( ExpertPanel, wxID_ANY, wxT("Yes"), wxDefaultPosition, wxDefaultSize, wxRB_GROUP );
	bSizer2641->Add( AutoMaskYesRadio, 0, wxALL, 5 );
	
	AutoMaskNoRadio = new wxRadioButton( ExpertPanel, wxID_ANY, wxT("No"), wxDefaultPosition, wxDefaultSize, 0 );
	bSizer2641->Add( AutoMaskNoRadio, 0, wxALL, 5 );
	
	
	fgSizer1->Add( bSizer2641, 1, wxEXPAND, 5 );
	
	
	InputSizer->Add( fgSizer1, 1, wxEXPAND, 5 );
	
	
	ExpertPanel->SetSizer( InputSizer );
	ExpertPanel->Layout();
	InputSizer->Fit( ExpertPanel );
	bSizer46->Add( ExpertPanel, 0, wxALL|wxEXPAND, 5 );
	
	OutputTextPanel = new wxPanel( this, wxID_ANY, wxDefaultPosition, wxDefaultSize, wxTAB_TRAVERSAL );
	OutputTextPanel->Hide();
	
	wxBoxSizer* bSizer56;
	bSizer56 = new wxBoxSizer( wxVERTICAL );
	
	output_textctrl = new wxTextCtrl( OutputTextPanel, wxID_ANY, wxEmptyString, wxDefaultPosition, wxDefaultSize, wxTE_MULTILINE|wxTE_READONLY );
	bSizer56->Add( output_textctrl, 1, wxALL|wxEXPAND, 5 );
	
	
	OutputTextPanel->SetSizer( bSizer56 );
	OutputTextPanel->Layout();
	bSizer56->Fit( OutputTextPanel );
	bSizer46->Add( OutputTextPanel, 20, wxEXPAND | wxALL, 5 );
	
	InfoPanel = new wxPanel( this, wxID_ANY, wxDefaultPosition, wxDefaultSize, wxTAB_TRAVERSAL );
	wxBoxSizer* bSizer61;
	bSizer61 = new wxBoxSizer( wxVERTICAL );
	
	InfoText = new wxRichTextCtrl( InfoPanel, wxID_ANY, wxEmptyString, wxDefaultPosition, wxDefaultSize, wxTE_READONLY|wxHSCROLL|wxVSCROLL );
	bSizer61->Add( InfoText, 1, wxEXPAND | wxALL, 5 );
	
	
	InfoPanel->SetSizer( bSizer61 );
	InfoPanel->Layout();
	bSizer61->Fit( InfoPanel );
	bSizer46->Add( InfoPanel, 1, wxEXPAND | wxALL, 5 );
	
	ShowRefinementResultsPanel = new DisplayRefinementResultsPanel( this, wxID_ANY, wxDefaultPosition, wxDefaultSize, wxTAB_TRAVERSAL );
	ShowRefinementResultsPanel->Hide();
	
	bSizer46->Add( ShowRefinementResultsPanel, 80, wxEXPAND | wxALL, 5 );
	
	
	bSizer43->Add( bSizer46, 1, wxEXPAND, 5 );
	
	m_staticline11 = new wxStaticLine( this, wxID_ANY, wxDefaultPosition, wxDefaultSize, wxLI_HORIZONTAL );
	bSizer43->Add( m_staticline11, 0, wxEXPAND | wxALL, 5 );
	
	wxBoxSizer* bSizer48;
	bSizer48 = new wxBoxSizer( wxHORIZONTAL );
	
	wxBoxSizer* bSizer70;
	bSizer70 = new wxBoxSizer( wxHORIZONTAL );
	
	wxBoxSizer* bSizer71;
	bSizer71 = new wxBoxSizer( wxVERTICAL );
	
	wxBoxSizer* bSizer55;
	bSizer55 = new wxBoxSizer( wxHORIZONTAL );
	
	
	bSizer71->Add( bSizer55, 0, wxALIGN_CENTER_HORIZONTAL, 5 );
	
	
	bSizer70->Add( bSizer71, 1, wxALIGN_CENTER_VERTICAL, 5 );
	
	wxBoxSizer* bSizer74;
	bSizer74 = new wxBoxSizer( wxVERTICAL );
	
	
	bSizer70->Add( bSizer74, 0, wxALIGN_CENTER_VERTICAL, 5 );
	
	ProgressPanel = new wxPanel( this, wxID_ANY, wxDefaultPosition, wxDefaultSize, wxTAB_TRAVERSAL );
	ProgressPanel->Hide();
	
	wxBoxSizer* bSizer57;
	bSizer57 = new wxBoxSizer( wxHORIZONTAL );
	
	wxBoxSizer* bSizer59;
	bSizer59 = new wxBoxSizer( wxHORIZONTAL );
	
	NumberConnectedText = new wxStaticText( ProgressPanel, wxID_ANY, wxT("o"), wxDefaultPosition, wxDefaultSize, 0 );
	NumberConnectedText->Wrap( -1 );
	bSizer59->Add( NumberConnectedText, 0, wxALIGN_CENTER|wxALIGN_CENTER_VERTICAL|wxALL, 5 );
	
	ProgressBar = new wxGauge( ProgressPanel, wxID_ANY, 100, wxDefaultPosition, wxDefaultSize, wxGA_HORIZONTAL );
	ProgressBar->SetValue( 0 ); 
	bSizer59->Add( ProgressBar, 100, wxALIGN_CENTER|wxALIGN_CENTER_HORIZONTAL|wxALIGN_CENTER_VERTICAL|wxALL|wxEXPAND, 5 );
	
	TimeRemainingText = new wxStaticText( ProgressPanel, wxID_ANY, wxT("Time Remaining : ???h:??m:??s   "), wxDefaultPosition, wxDefaultSize, wxALIGN_CENTRE );
	TimeRemainingText->Wrap( -1 );
	bSizer59->Add( TimeRemainingText, 0, wxALIGN_CENTER_VERTICAL|wxALIGN_RIGHT|wxALL, 5 );
	
	m_staticline60 = new wxStaticLine( ProgressPanel, wxID_ANY, wxDefaultPosition, wxDefaultSize, wxLI_HORIZONTAL|wxLI_VERTICAL );
	bSizer59->Add( m_staticline60, 0, wxEXPAND | wxALL, 5 );
	
	FinishButton = new wxButton( ProgressPanel, wxID_ANY, wxT("Finish"), wxDefaultPosition, wxDefaultSize, 0 );
	FinishButton->Hide();
	
	bSizer59->Add( FinishButton, 0, wxALIGN_CENTER_HORIZONTAL|wxALIGN_CENTER_VERTICAL|wxALL, 5 );
	
	CancelAlignmentButton = new wxButton( ProgressPanel, wxID_ANY, wxT("Terminate Job"), wxDefaultPosition, wxDefaultSize, 0 );
	bSizer59->Add( CancelAlignmentButton, 0, wxALIGN_CENTER_HORIZONTAL|wxALIGN_CENTER_VERTICAL|wxALL, 5 );
	
	
	bSizer57->Add( bSizer59, 1, wxEXPAND, 5 );
	
	
	ProgressPanel->SetSizer( bSizer57 );
	ProgressPanel->Layout();
	bSizer57->Fit( ProgressPanel );
	bSizer70->Add( ProgressPanel, 1, wxEXPAND | wxALL, 5 );
	
	
	bSizer48->Add( bSizer70, 1, wxEXPAND, 5 );
	
	StartPanel = new wxPanel( this, wxID_ANY, wxDefaultPosition, wxDefaultSize, wxTAB_TRAVERSAL );
	wxBoxSizer* bSizer58;
	bSizer58 = new wxBoxSizer( wxHORIZONTAL );
	
	wxBoxSizer* bSizer268;
	bSizer268 = new wxBoxSizer( wxVERTICAL );
	
	wxBoxSizer* bSizer267;
	bSizer267 = new wxBoxSizer( wxHORIZONTAL );
	
	RunProfileText = new wxStaticText( StartPanel, wxID_ANY, wxT("Refinement Run Profile :"), wxDefaultPosition, wxDefaultSize, 0 );
	RunProfileText->Wrap( -1 );
	bSizer267->Add( RunProfileText, 20, wxALIGN_CENTER_VERTICAL|wxALL, 5 );
	
	RefinementRunProfileComboBox = new MemoryComboBox( StartPanel, wxID_ANY, wxEmptyString, wxDefaultPosition, wxDefaultSize, 0, NULL, wxCB_READONLY ); 
	bSizer267->Add( RefinementRunProfileComboBox, 50, wxALIGN_CENTER_VERTICAL|wxALL|wxEXPAND, 5 );
	
	
	bSizer268->Add( bSizer267, 50, wxEXPAND, 5 );
	
	wxBoxSizer* bSizer2671;
	bSizer2671 = new wxBoxSizer( wxHORIZONTAL );
	
	RunProfileText1 = new wxStaticText( StartPanel, wxID_ANY, wxT("Reconstruction Run Profile :"), wxDefaultPosition, wxDefaultSize, 0 );
	RunProfileText1->Wrap( -1 );
	bSizer2671->Add( RunProfileText1, 20, wxALIGN_CENTER_VERTICAL|wxALL, 5 );
	
	ReconstructionRunProfileComboBox = new MemoryComboBox( StartPanel, wxID_ANY, wxEmptyString, wxDefaultPosition, wxDefaultSize, 0, NULL, wxCB_READONLY ); 
	bSizer2671->Add( ReconstructionRunProfileComboBox, 50, wxALIGN_CENTER_VERTICAL|wxALL|wxEXPAND, 5 );
	
	
	bSizer268->Add( bSizer2671, 0, wxEXPAND, 5 );
	
	
	bSizer58->Add( bSizer268, 50, wxEXPAND, 5 );
	
	wxBoxSizer* bSizer60;
	bSizer60 = new wxBoxSizer( wxVERTICAL );
	
	
	bSizer60->Add( 0, 0, 1, wxEXPAND, 5 );
	
	StartRefinementButton = new wxButton( StartPanel, wxID_ANY, wxT("Start Refinement"), wxDefaultPosition, wxDefaultSize, 0 );
	bSizer60->Add( StartRefinementButton, 0, wxALL, 5 );
	
	
	bSizer58->Add( bSizer60, 50, wxEXPAND, 5 );
	
	
	StartPanel->SetSizer( bSizer58 );
	StartPanel->Layout();
	bSizer58->Fit( StartPanel );
	bSizer48->Add( StartPanel, 1, wxEXPAND | wxALL, 5 );
	
	
	bSizer43->Add( bSizer48, 0, wxEXPAND, 5 );
	
	
	this->SetSizer( bSizer43 );
	this->Layout();
	
	// Connect Events
	this->Connect( wxEVT_UPDATE_UI, wxUpdateUIEventHandler( AutoRefine3DPanelParent::OnUpdateUI ) );
	ExpertToggleButton->Connect( wxEVT_COMMAND_TOGGLEBUTTON_CLICKED, wxCommandEventHandler( AutoRefine3DPanelParent::OnExpertOptionsToggle ), NULL, this );
	ResetAllDefaultsButton->Connect( wxEVT_COMMAND_BUTTON_CLICKED, wxCommandEventHandler( AutoRefine3DPanelParent::ResetAllDefaultsClick ), NULL, this );
	InfoText->Connect( wxEVT_COMMAND_TEXT_URL, wxTextUrlEventHandler( AutoRefine3DPanelParent::OnInfoURL ), NULL, this );
	FinishButton->Connect( wxEVT_COMMAND_BUTTON_CLICKED, wxCommandEventHandler( AutoRefine3DPanelParent::FinishButtonClick ), NULL, this );
	CancelAlignmentButton->Connect( wxEVT_COMMAND_BUTTON_CLICKED, wxCommandEventHandler( AutoRefine3DPanelParent::TerminateButtonClick ), NULL, this );
	StartRefinementButton->Connect( wxEVT_COMMAND_BUTTON_CLICKED, wxCommandEventHandler( AutoRefine3DPanelParent::StartRefinementClick ), NULL, this );
}

AutoRefine3DPanelParent::~AutoRefine3DPanelParent()
{
	// Disconnect Events
	this->Disconnect( wxEVT_UPDATE_UI, wxUpdateUIEventHandler( AutoRefine3DPanelParent::OnUpdateUI ) );
	ExpertToggleButton->Disconnect( wxEVT_COMMAND_TOGGLEBUTTON_CLICKED, wxCommandEventHandler( AutoRefine3DPanelParent::OnExpertOptionsToggle ), NULL, this );
	ResetAllDefaultsButton->Disconnect( wxEVT_COMMAND_BUTTON_CLICKED, wxCommandEventHandler( AutoRefine3DPanelParent::ResetAllDefaultsClick ), NULL, this );
	InfoText->Disconnect( wxEVT_COMMAND_TEXT_URL, wxTextUrlEventHandler( AutoRefine3DPanelParent::OnInfoURL ), NULL, this );
	FinishButton->Disconnect( wxEVT_COMMAND_BUTTON_CLICKED, wxCommandEventHandler( AutoRefine3DPanelParent::FinishButtonClick ), NULL, this );
	CancelAlignmentButton->Disconnect( wxEVT_COMMAND_BUTTON_CLICKED, wxCommandEventHandler( AutoRefine3DPanelParent::TerminateButtonClick ), NULL, this );
	StartRefinementButton->Disconnect( wxEVT_COMMAND_BUTTON_CLICKED, wxCommandEventHandler( AutoRefine3DPanelParent::StartRefinementClick ), NULL, this );
	
}

FindCTFPanel::FindCTFPanel( wxWindow* parent, wxWindowID id, const wxPoint& pos, const wxSize& size, long style ) : JobPanel( parent, id, pos, size, style )
{
	wxBoxSizer* bSizer43;
	bSizer43 = new wxBoxSizer( wxVERTICAL );
	
	m_staticline12 = new wxStaticLine( this, wxID_ANY, wxDefaultPosition, wxDefaultSize, wxLI_HORIZONTAL );
	bSizer43->Add( m_staticline12, 0, wxEXPAND | wxALL, 5 );
	
	wxBoxSizer* bSizer45;
	bSizer45 = new wxBoxSizer( wxHORIZONTAL );
	
	wxBoxSizer* bSizer44;
	bSizer44 = new wxBoxSizer( wxHORIZONTAL );
	
	m_staticText21 = new wxStaticText( this, wxID_ANY, wxT("Input Group :"), wxDefaultPosition, wxDefaultSize, 0 );
	m_staticText21->Wrap( -1 );
	bSizer44->Add( m_staticText21, 0, wxALIGN_CENTER_VERTICAL|wxALL, 5 );
	
	GroupComboBox = new ImageGroupPickerComboPanel( this, wxID_ANY, wxDefaultPosition, wxDefaultSize, wxTAB_TRAVERSAL );
	GroupComboBox->SetMinSize( wxSize( 350,-1 ) );
	GroupComboBox->SetMaxSize( wxSize( 350,-1 ) );
	
	bSizer44->Add( GroupComboBox, 0, wxALIGN_CENTER_VERTICAL|wxALL, 5 );
	
	
	bSizer44->Add( 0, 0, 60, wxEXPAND, 5 );
	
	
	bSizer45->Add( bSizer44, 1, wxEXPAND, 5 );
	
	ExpertToggleButton = new wxToggleButton( this, wxID_ANY, wxT("Show Expert Options"), wxDefaultPosition, wxDefaultSize, 0 );
	bSizer45->Add( ExpertToggleButton, 0, wxALL, 5 );
	
	
	bSizer43->Add( bSizer45, 0, wxEXPAND, 5 );
	
	m_staticline10 = new wxStaticLine( this, wxID_ANY, wxDefaultPosition, wxDefaultSize, wxLI_HORIZONTAL );
	bSizer43->Add( m_staticline10, 0, wxEXPAND | wxALL, 5 );
	
	wxBoxSizer* bSizer46;
	bSizer46 = new wxBoxSizer( wxHORIZONTAL );
	
	ExpertPanel = new wxScrolledWindow( this, wxID_ANY, wxDefaultPosition, wxSize( -1,-1 ), wxVSCROLL );
	ExpertPanel->SetScrollRate( 5, 5 );
	ExpertPanel->Hide();
	
	InputSizer = new wxBoxSizer( wxVERTICAL );
	
	wxFlexGridSizer* fgSizer1;
	fgSizer1 = new wxFlexGridSizer( 0, 2, 0, 0 );
	fgSizer1->SetFlexibleDirection( wxBOTH );
	fgSizer1->SetNonFlexibleGrowMode( wxFLEX_GROWMODE_SPECIFIED );
	
	m_staticText202 = new wxStaticText( ExpertPanel, wxID_ANY, wxT("Search"), wxDefaultPosition, wxDefaultSize, 0 );
	m_staticText202->Wrap( -1 );
	m_staticText202->SetFont( wxFont( wxNORMAL_FONT->GetPointSize(), 70, 90, 92, true, wxEmptyString ) );
	
	fgSizer1->Add( m_staticText202, 0, wxALL, 5 );
	
	
	fgSizer1->Add( 0, 0, 1, wxEXPAND, 5 );
	
	m_staticText186 = new wxStaticText( ExpertPanel, wxID_ANY, wxT("Estimate Using :"), wxDefaultPosition, wxDefaultSize, 0 );
	m_staticText186->Wrap( -1 );
	fgSizer1->Add( m_staticText186, 0, wxALIGN_CENTER_VERTICAL|wxALL, 5 );
	
	wxBoxSizer* bSizer123;
	bSizer123 = new wxBoxSizer( wxHORIZONTAL );
	
	MovieRadioButton = new wxRadioButton( ExpertPanel, wxID_ANY, wxT("Movies"), wxDefaultPosition, wxDefaultSize, 0 );
	bSizer123->Add( MovieRadioButton, 0, wxALL, 5 );
	
	ImageRadioButton = new wxRadioButton( ExpertPanel, wxID_ANY, wxT("Images"), wxDefaultPosition, wxDefaultSize, 0 );
	bSizer123->Add( ImageRadioButton, 0, wxALL, 5 );
	
	
	fgSizer1->Add( bSizer123, 1, wxEXPAND, 5 );
	
	NoMovieFramesStaticText = new wxStaticText( ExpertPanel, wxID_ANY, wxT("No. Movie Frames to Average :"), wxDefaultPosition, wxDefaultSize, 0 );
	NoMovieFramesStaticText->Wrap( -1 );
	fgSizer1->Add( NoMovieFramesStaticText, 0, wxALIGN_CENTER_VERTICAL|wxALL, 5 );
	
	NoFramesToAverageSpinCtrl = new wxSpinCtrl( ExpertPanel, wxID_ANY, wxEmptyString, wxDefaultPosition, wxDefaultSize, wxSP_ARROW_KEYS, 1, 999999999, 3 );
	fgSizer1->Add( NoFramesToAverageSpinCtrl, 0, wxALL|wxEXPAND, 5 );
	
	m_staticText188 = new wxStaticText( ExpertPanel, wxID_ANY, wxT("Box Size (px) :"), wxDefaultPosition, wxDefaultSize, 0 );
	m_staticText188->Wrap( -1 );
	fgSizer1->Add( m_staticText188, 0, wxALIGN_CENTER_VERTICAL|wxALL, 5 );
	
	BoxSizeSpinCtrl = new wxSpinCtrl( ExpertPanel, wxID_ANY, wxEmptyString, wxDefaultPosition, wxDefaultSize, wxSP_ARROW_KEYS, 128, 99999999, 512 );
	fgSizer1->Add( BoxSizeSpinCtrl, 0, wxALL|wxEXPAND, 5 );
	
	m_staticText196 = new wxStaticText( ExpertPanel, wxID_ANY, wxT("Amplitude Contrast :"), wxDefaultPosition, wxDefaultSize, 0 );
	m_staticText196->Wrap( -1 );
	fgSizer1->Add( m_staticText196, 0, wxALIGN_CENTER_VERTICAL|wxALL, 5 );
	
	AmplitudeContrastNumericCtrl = new NumericTextCtrl( ExpertPanel, wxID_ANY, wxT("0.07"), wxDefaultPosition, wxDefaultSize, wxTE_PROCESS_ENTER );
	fgSizer1->Add( AmplitudeContrastNumericCtrl, 0, wxALL|wxEXPAND, 5 );
	
	m_staticText201 = new wxStaticText( ExpertPanel, wxID_ANY, wxT("Search Limits"), wxDefaultPosition, wxDefaultSize, 0 );
	m_staticText201->Wrap( -1 );
	m_staticText201->SetFont( wxFont( wxNORMAL_FONT->GetPointSize(), 70, 90, 92, true, wxEmptyString ) );
	
	fgSizer1->Add( m_staticText201, 0, wxALL, 5 );
	
	
	fgSizer1->Add( 0, 0, 1, wxEXPAND, 5 );
	
	m_staticText189 = new wxStaticText( ExpertPanel, wxID_ANY, wxT("Min. Resolution of Fit (Å) :"), wxDefaultPosition, wxDefaultSize, 0 );
	m_staticText189->Wrap( -1 );
	fgSizer1->Add( m_staticText189, 0, wxALIGN_CENTER_VERTICAL|wxALL, 5 );
	
	MinResNumericCtrl = new NumericTextCtrl( ExpertPanel, wxID_ANY, wxT("30.00"), wxDefaultPosition, wxDefaultSize, wxTE_PROCESS_ENTER );
	fgSizer1->Add( MinResNumericCtrl, 0, wxALL|wxEXPAND, 5 );
	
	m_staticText190 = new wxStaticText( ExpertPanel, wxID_ANY, wxT("Max. Resolution of Fit (Å) :"), wxDefaultPosition, wxDefaultSize, 0 );
	m_staticText190->Wrap( -1 );
	fgSizer1->Add( m_staticText190, 0, wxALIGN_CENTER_VERTICAL|wxALL, 5 );
	
	MaxResNumericCtrl = new NumericTextCtrl( ExpertPanel, wxID_ANY, wxT("5.00"), wxDefaultPosition, wxDefaultSize, wxTE_PROCESS_ENTER );
	fgSizer1->Add( MaxResNumericCtrl, 0, wxALL|wxEXPAND, 5 );
	
	m_staticText191 = new wxStaticText( ExpertPanel, wxID_ANY, wxT("Low Defocus For Search (Å) :"), wxDefaultPosition, wxDefaultSize, 0 );
	m_staticText191->Wrap( -1 );
	fgSizer1->Add( m_staticText191, 0, wxALIGN_CENTER_VERTICAL|wxALL, 5 );
	
	LowDefocusNumericCtrl = new NumericTextCtrl( ExpertPanel, wxID_ANY, wxT("5000.00"), wxDefaultPosition, wxDefaultSize, wxTE_PROCESS_ENTER );
	fgSizer1->Add( LowDefocusNumericCtrl, 0, wxALL|wxEXPAND, 5 );
	
	m_staticText192 = new wxStaticText( ExpertPanel, wxID_ANY, wxT("High Defocus For Search (Å) :"), wxDefaultPosition, wxDefaultSize, 0 );
	m_staticText192->Wrap( -1 );
	fgSizer1->Add( m_staticText192, 0, wxALIGN_CENTER_VERTICAL|wxALL, 5 );
	
	HighDefocusNumericCtrl = new NumericTextCtrl( ExpertPanel, wxID_ANY, wxT("50000.00"), wxDefaultPosition, wxDefaultSize, wxTE_PROCESS_ENTER );
	fgSizer1->Add( HighDefocusNumericCtrl, 0, wxALL|wxEXPAND, 5 );
	
	m_staticText194 = new wxStaticText( ExpertPanel, wxID_ANY, wxT("Defocus Search Step (Å) :"), wxDefaultPosition, wxDefaultSize, 0 );
	m_staticText194->Wrap( -1 );
	fgSizer1->Add( m_staticText194, 0, wxALIGN_CENTER_VERTICAL|wxALL, 5 );
	
	DefocusStepNumericCtrl = new NumericTextCtrl( ExpertPanel, wxID_ANY, wxT("100.00"), wxDefaultPosition, wxDefaultSize, wxTE_PROCESS_ENTER );
	fgSizer1->Add( DefocusStepNumericCtrl, 0, wxALL|wxEXPAND, 5 );
	
	LargeAstigmatismExpectedCheckBox = new wxCheckBox( ExpertPanel, wxID_ANY, wxT("Use Slower, More Exhaustive Search?"), wxDefaultPosition, wxDefaultSize, 0 );
	fgSizer1->Add( LargeAstigmatismExpectedCheckBox, 0, wxALL, 5 );
	
	
	fgSizer1->Add( 0, 0, 1, wxEXPAND, 5 );
	
	RestrainAstigmatismCheckBox = new wxCheckBox( ExpertPanel, wxID_ANY, wxT("Restrain Astigmatism?"), wxDefaultPosition, wxDefaultSize, 0 );
	fgSizer1->Add( RestrainAstigmatismCheckBox, 0, wxALL, 5 );
	
	
	fgSizer1->Add( 0, 0, 1, wxEXPAND, 5 );
	
	ToleratedAstigmatismStaticText = new wxStaticText( ExpertPanel, wxID_ANY, wxT("Tolerated Astigmatism (Å) :"), wxDefaultPosition, wxDefaultSize, 0 );
	ToleratedAstigmatismStaticText->Wrap( -1 );
	fgSizer1->Add( ToleratedAstigmatismStaticText, 0, wxALIGN_CENTER_VERTICAL|wxALL, 5 );
	
	ToleratedAstigmatismNumericCtrl = new NumericTextCtrl( ExpertPanel, wxID_ANY, wxT("500.00"), wxDefaultPosition, wxDefaultSize, wxTE_PROCESS_ENTER );
	fgSizer1->Add( ToleratedAstigmatismNumericCtrl, 0, wxALL|wxEXPAND, 5 );
	
	m_staticText200 = new wxStaticText( ExpertPanel, wxID_ANY, wxT("Phase Plates"), wxDefaultPosition, wxDefaultSize, 0 );
	m_staticText200->Wrap( -1 );
	m_staticText200->SetFont( wxFont( 10, 74, 90, 92, true, wxT("Sans") ) );
	
	fgSizer1->Add( m_staticText200, 0, wxALL, 5 );
	
	
	fgSizer1->Add( 0, 0, 1, wxEXPAND, 5 );
	
	AdditionalPhaseShiftCheckBox = new wxCheckBox( ExpertPanel, wxID_ANY, wxT("Find Additional Phase Shift?"), wxDefaultPosition, wxDefaultSize, 0 );
	fgSizer1->Add( AdditionalPhaseShiftCheckBox, 0, wxALL, 5 );
	
	
	fgSizer1->Add( 0, 0, 1, wxEXPAND, 5 );
	
	MinPhaseShiftStaticText = new wxStaticText( ExpertPanel, wxID_ANY, wxT("Min. Phase Shift (°) :"), wxDefaultPosition, wxDefaultSize, 0 );
	MinPhaseShiftStaticText->Wrap( -1 );
	MinPhaseShiftStaticText->Enable( false );
	
	fgSizer1->Add( MinPhaseShiftStaticText, 0, wxALIGN_CENTER_VERTICAL|wxALL, 5 );
	
	MinPhaseShiftNumericCtrl = new NumericTextCtrl( ExpertPanel, wxID_ANY, wxT("0.00"), wxDefaultPosition, wxDefaultSize, wxTE_PROCESS_ENTER );
	MinPhaseShiftNumericCtrl->Enable( false );
	
	fgSizer1->Add( MinPhaseShiftNumericCtrl, 0, wxALL|wxEXPAND, 5 );
	
	MaxPhaseShiftStaticText = new wxStaticText( ExpertPanel, wxID_ANY, wxT("Max. Phase Shift (°) :"), wxDefaultPosition, wxDefaultSize, 0 );
	MaxPhaseShiftStaticText->Wrap( -1 );
	MaxPhaseShiftStaticText->Enable( false );
	
	fgSizer1->Add( MaxPhaseShiftStaticText, 0, wxALIGN_CENTER_VERTICAL|wxALL, 5 );
	
	MaxPhaseShiftNumericCtrl = new NumericTextCtrl( ExpertPanel, wxID_ANY, wxT("180.00"), wxDefaultPosition, wxDefaultSize, wxTE_PROCESS_ENTER );
	MaxPhaseShiftNumericCtrl->Enable( false );
	
	fgSizer1->Add( MaxPhaseShiftNumericCtrl, 0, wxALL|wxEXPAND, 5 );
	
	PhaseShiftStepStaticText = new wxStaticText( ExpertPanel, wxID_ANY, wxT("Phase Shift Search Step (°) :"), wxDefaultPosition, wxDefaultSize, 0 );
	PhaseShiftStepStaticText->Wrap( -1 );
	PhaseShiftStepStaticText->Enable( false );
	
	fgSizer1->Add( PhaseShiftStepStaticText, 0, wxALIGN_CENTER_VERTICAL|wxALL, 5 );
	
	PhaseShiftStepNumericCtrl = new NumericTextCtrl( ExpertPanel, wxID_ANY, wxT("10.00"), wxDefaultPosition, wxDefaultSize, wxTE_PROCESS_ENTER );
	PhaseShiftStepNumericCtrl->Enable( false );
	
	fgSizer1->Add( PhaseShiftStepNumericCtrl, 0, wxALL|wxEXPAND, 5 );
	
	
	InputSizer->Add( fgSizer1, 1, wxEXPAND, 5 );
	
	
	ExpertPanel->SetSizer( InputSizer );
	ExpertPanel->Layout();
	InputSizer->Fit( ExpertPanel );
	bSizer46->Add( ExpertPanel, 0, wxALL|wxEXPAND, 5 );
	
	OutputTextPanel = new wxPanel( this, wxID_ANY, wxDefaultPosition, wxDefaultSize, wxTAB_TRAVERSAL );
	OutputTextPanel->Hide();
	
	wxBoxSizer* bSizer56;
	bSizer56 = new wxBoxSizer( wxVERTICAL );
	
	output_textctrl = new wxTextCtrl( OutputTextPanel, wxID_ANY, wxEmptyString, wxDefaultPosition, wxDefaultSize, wxTE_MULTILINE|wxTE_READONLY );
	bSizer56->Add( output_textctrl, 1, wxALL|wxEXPAND, 5 );
	
	
	OutputTextPanel->SetSizer( bSizer56 );
	OutputTextPanel->Layout();
	bSizer56->Fit( OutputTextPanel );
	bSizer46->Add( OutputTextPanel, 20, wxEXPAND | wxALL, 5 );
	
	InfoPanel = new wxPanel( this, wxID_ANY, wxDefaultPosition, wxDefaultSize, wxTAB_TRAVERSAL );
	wxBoxSizer* bSizer61;
	bSizer61 = new wxBoxSizer( wxVERTICAL );
	
	InfoText = new wxRichTextCtrl( InfoPanel, wxID_ANY, wxEmptyString, wxDefaultPosition, wxDefaultSize, wxTE_READONLY|wxHSCROLL|wxVSCROLL );
	bSizer61->Add( InfoText, 1, wxEXPAND | wxALL, 5 );
	
	
	InfoPanel->SetSizer( bSizer61 );
	InfoPanel->Layout();
	bSizer61->Fit( InfoPanel );
	bSizer46->Add( InfoPanel, 1, wxEXPAND | wxALL, 5 );
	
	CTFResultsPanel = new ShowCTFResultsPanel( this, wxID_ANY, wxDefaultPosition, wxDefaultSize, wxTAB_TRAVERSAL );
	CTFResultsPanel->Hide();
	
	bSizer46->Add( CTFResultsPanel, 80, wxEXPAND | wxALL, 5 );
	
	
	bSizer43->Add( bSizer46, 1, wxEXPAND, 5 );
	
	m_staticline11 = new wxStaticLine( this, wxID_ANY, wxDefaultPosition, wxDefaultSize, wxLI_HORIZONTAL );
	bSizer43->Add( m_staticline11, 0, wxEXPAND | wxALL, 5 );
	
	wxBoxSizer* bSizer48;
	bSizer48 = new wxBoxSizer( wxHORIZONTAL );
	
	wxBoxSizer* bSizer70;
	bSizer70 = new wxBoxSizer( wxHORIZONTAL );
	
	wxBoxSizer* bSizer71;
	bSizer71 = new wxBoxSizer( wxVERTICAL );
	
	wxBoxSizer* bSizer55;
	bSizer55 = new wxBoxSizer( wxHORIZONTAL );
	
	
	bSizer71->Add( bSizer55, 0, wxALIGN_CENTER_HORIZONTAL, 5 );
	
	
	bSizer70->Add( bSizer71, 1, wxALIGN_CENTER_VERTICAL, 5 );
	
	wxBoxSizer* bSizer74;
	bSizer74 = new wxBoxSizer( wxVERTICAL );
	
	
	bSizer70->Add( bSizer74, 0, wxALIGN_CENTER_VERTICAL, 5 );
	
	ProgressPanel = new wxPanel( this, wxID_ANY, wxDefaultPosition, wxDefaultSize, wxTAB_TRAVERSAL );
	ProgressPanel->Hide();
	
	wxBoxSizer* bSizer57;
	bSizer57 = new wxBoxSizer( wxHORIZONTAL );
	
	wxBoxSizer* bSizer59;
	bSizer59 = new wxBoxSizer( wxHORIZONTAL );
	
	NumberConnectedText = new wxStaticText( ProgressPanel, wxID_ANY, wxT("o"), wxDefaultPosition, wxDefaultSize, 0 );
	NumberConnectedText->Wrap( -1 );
	bSizer59->Add( NumberConnectedText, 0, wxALIGN_CENTER|wxALIGN_CENTER_VERTICAL|wxALL, 5 );
	
	ProgressBar = new wxGauge( ProgressPanel, wxID_ANY, 100, wxDefaultPosition, wxDefaultSize, wxGA_HORIZONTAL );
	ProgressBar->SetValue( 0 ); 
	bSizer59->Add( ProgressBar, 100, wxALIGN_CENTER|wxALIGN_CENTER_HORIZONTAL|wxALIGN_CENTER_VERTICAL|wxALL|wxEXPAND, 5 );
	
	TimeRemainingText = new wxStaticText( ProgressPanel, wxID_ANY, wxT("Time Remaining : ???h:??m:??s   "), wxDefaultPosition, wxDefaultSize, wxALIGN_CENTRE );
	TimeRemainingText->Wrap( -1 );
	bSizer59->Add( TimeRemainingText, 0, wxALIGN_CENTER_VERTICAL|wxALIGN_RIGHT|wxALL, 5 );
	
	m_staticline60 = new wxStaticLine( ProgressPanel, wxID_ANY, wxDefaultPosition, wxDefaultSize, wxLI_HORIZONTAL|wxLI_VERTICAL );
	bSizer59->Add( m_staticline60, 0, wxEXPAND | wxALL, 5 );
	
	FinishButton = new wxButton( ProgressPanel, wxID_ANY, wxT("Finish"), wxDefaultPosition, wxDefaultSize, 0 );
	FinishButton->Hide();
	
	bSizer59->Add( FinishButton, 0, wxALIGN_CENTER_HORIZONTAL|wxALIGN_CENTER_VERTICAL|wxALL, 5 );
	
	CancelAlignmentButton = new wxButton( ProgressPanel, wxID_ANY, wxT("Terminate Job"), wxDefaultPosition, wxDefaultSize, 0 );
	bSizer59->Add( CancelAlignmentButton, 0, wxALIGN_CENTER_HORIZONTAL|wxALIGN_CENTER_VERTICAL|wxALL, 5 );
	
	
	bSizer57->Add( bSizer59, 1, wxEXPAND, 5 );
	
	
	ProgressPanel->SetSizer( bSizer57 );
	ProgressPanel->Layout();
	bSizer57->Fit( ProgressPanel );
	bSizer70->Add( ProgressPanel, 1, wxEXPAND | wxALL, 5 );
	
	
	bSizer48->Add( bSizer70, 1, wxEXPAND, 5 );
	
	StartPanel = new wxPanel( this, wxID_ANY, wxDefaultPosition, wxDefaultSize, wxTAB_TRAVERSAL );
	wxBoxSizer* bSizer58;
	bSizer58 = new wxBoxSizer( wxHORIZONTAL );
	
	RunProfileText = new wxStaticText( StartPanel, wxID_ANY, wxT("Run Profile :"), wxDefaultPosition, wxDefaultSize, 0 );
	RunProfileText->Wrap( -1 );
	bSizer58->Add( RunProfileText, 0, wxALIGN_CENTER_VERTICAL|wxALL, 5 );
	
	RunProfileComboBox = new MemoryComboBox( StartPanel, wxID_ANY, wxEmptyString, wxDefaultPosition, wxDefaultSize, 0, NULL, wxCB_READONLY ); 
	bSizer58->Add( RunProfileComboBox, 50, wxALIGN_CENTER_VERTICAL|wxALL, 5 );
	
	wxBoxSizer* bSizer60;
	bSizer60 = new wxBoxSizer( wxVERTICAL );
	
	StartEstimationButton = new wxButton( StartPanel, wxID_ANY, wxT("Start Estimation"), wxDefaultPosition, wxDefaultSize, 0 );
	bSizer60->Add( StartEstimationButton, 0, wxALL, 5 );
	
	
	bSizer58->Add( bSizer60, 50, wxEXPAND, 5 );
	
	
	StartPanel->SetSizer( bSizer58 );
	StartPanel->Layout();
	bSizer58->Fit( StartPanel );
	bSizer48->Add( StartPanel, 1, wxEXPAND | wxALL, 5 );
	
	
	bSizer43->Add( bSizer48, 0, wxEXPAND, 5 );
	
	
	this->SetSizer( bSizer43 );
	this->Layout();
	
	// Connect Events
	this->Connect( wxEVT_UPDATE_UI, wxUpdateUIEventHandler( FindCTFPanel::OnUpdateUI ) );
	ExpertToggleButton->Connect( wxEVT_COMMAND_TOGGLEBUTTON_CLICKED, wxCommandEventHandler( FindCTFPanel::OnExpertOptionsToggle ), NULL, this );
	MovieRadioButton->Connect( wxEVT_COMMAND_RADIOBUTTON_SELECTED, wxCommandEventHandler( FindCTFPanel::OnMovieRadioButton ), NULL, this );
	ImageRadioButton->Connect( wxEVT_COMMAND_RADIOBUTTON_SELECTED, wxCommandEventHandler( FindCTFPanel::OnImageRadioButton ), NULL, this );
	LargeAstigmatismExpectedCheckBox->Connect( wxEVT_COMMAND_CHECKBOX_CLICKED, wxCommandEventHandler( FindCTFPanel::OnLargeAstigmatismExpectedCheckBox ), NULL, this );
	RestrainAstigmatismCheckBox->Connect( wxEVT_COMMAND_CHECKBOX_CLICKED, wxCommandEventHandler( FindCTFPanel::OnRestrainAstigmatismCheckBox ), NULL, this );
	AdditionalPhaseShiftCheckBox->Connect( wxEVT_COMMAND_CHECKBOX_CLICKED, wxCommandEventHandler( FindCTFPanel::OnFindAdditionalPhaseCheckBox ), NULL, this );
	InfoText->Connect( wxEVT_COMMAND_TEXT_URL, wxTextUrlEventHandler( FindCTFPanel::OnInfoURL ), NULL, this );
	FinishButton->Connect( wxEVT_COMMAND_BUTTON_CLICKED, wxCommandEventHandler( FindCTFPanel::FinishButtonClick ), NULL, this );
	CancelAlignmentButton->Connect( wxEVT_COMMAND_BUTTON_CLICKED, wxCommandEventHandler( FindCTFPanel::TerminateButtonClick ), NULL, this );
	StartEstimationButton->Connect( wxEVT_COMMAND_BUTTON_CLICKED, wxCommandEventHandler( FindCTFPanel::StartEstimationClick ), NULL, this );
}

FindCTFPanel::~FindCTFPanel()
{
	// Disconnect Events
	this->Disconnect( wxEVT_UPDATE_UI, wxUpdateUIEventHandler( FindCTFPanel::OnUpdateUI ) );
	ExpertToggleButton->Disconnect( wxEVT_COMMAND_TOGGLEBUTTON_CLICKED, wxCommandEventHandler( FindCTFPanel::OnExpertOptionsToggle ), NULL, this );
	MovieRadioButton->Disconnect( wxEVT_COMMAND_RADIOBUTTON_SELECTED, wxCommandEventHandler( FindCTFPanel::OnMovieRadioButton ), NULL, this );
	ImageRadioButton->Disconnect( wxEVT_COMMAND_RADIOBUTTON_SELECTED, wxCommandEventHandler( FindCTFPanel::OnImageRadioButton ), NULL, this );
	LargeAstigmatismExpectedCheckBox->Disconnect( wxEVT_COMMAND_CHECKBOX_CLICKED, wxCommandEventHandler( FindCTFPanel::OnLargeAstigmatismExpectedCheckBox ), NULL, this );
	RestrainAstigmatismCheckBox->Disconnect( wxEVT_COMMAND_CHECKBOX_CLICKED, wxCommandEventHandler( FindCTFPanel::OnRestrainAstigmatismCheckBox ), NULL, this );
	AdditionalPhaseShiftCheckBox->Disconnect( wxEVT_COMMAND_CHECKBOX_CLICKED, wxCommandEventHandler( FindCTFPanel::OnFindAdditionalPhaseCheckBox ), NULL, this );
	InfoText->Disconnect( wxEVT_COMMAND_TEXT_URL, wxTextUrlEventHandler( FindCTFPanel::OnInfoURL ), NULL, this );
	FinishButton->Disconnect( wxEVT_COMMAND_BUTTON_CLICKED, wxCommandEventHandler( FindCTFPanel::FinishButtonClick ), NULL, this );
	CancelAlignmentButton->Disconnect( wxEVT_COMMAND_BUTTON_CLICKED, wxCommandEventHandler( FindCTFPanel::TerminateButtonClick ), NULL, this );
	StartEstimationButton->Disconnect( wxEVT_COMMAND_BUTTON_CLICKED, wxCommandEventHandler( FindCTFPanel::StartEstimationClick ), NULL, this );
	
}

NewProjectWizard::NewProjectWizard( wxWindow* parent, wxWindowID id, const wxString& title, const wxBitmap& bitmap, const wxPoint& pos, long style ) 
{
	this->Create( parent, id, title, bitmap, pos, style );
	this->SetSizeHints( wxSize( 500,350 ), wxDefaultSize );
	
	wxWizardPageSimple* m_wizPage1 = new wxWizardPageSimple( this );
	m_pages.Add( m_wizPage1 );
	
	wxBoxSizer* bSizer47;
	bSizer47 = new wxBoxSizer( wxVERTICAL );
	
	m_staticText41 = new wxStaticText( m_wizPage1, wxID_ANY, wxT("Project Name :"), wxDefaultPosition, wxDefaultSize, 0 );
	m_staticText41->Wrap( -1 );
	bSizer47->Add( m_staticText41, 0, wxALIGN_CENTER_VERTICAL|wxALL, 5 );
	
	ProjectNameTextCtrl = new wxTextCtrl( m_wizPage1, wxID_ANY, wxT("New_Project"), wxDefaultPosition, wxSize( -1,-1 ), 0 );
	ProjectNameTextCtrl->SetMinSize( wxSize( 500,-1 ) );
	
	bSizer47->Add( ProjectNameTextCtrl, 0, wxALL|wxEXPAND, 5 );
	
	m_staticText42 = new wxStaticText( m_wizPage1, wxID_ANY, wxT("Project Parent Directory :"), wxDefaultPosition, wxDefaultSize, 0 );
	m_staticText42->Wrap( -1 );
	bSizer47->Add( m_staticText42, 0, wxALIGN_CENTER_VERTICAL|wxALL, 5 );
	
	wxBoxSizer* bSizer50;
	bSizer50 = new wxBoxSizer( wxHORIZONTAL );
	
	ParentDirTextCtrl = new wxTextCtrl( m_wizPage1, wxID_ANY, wxEmptyString, wxDefaultPosition, wxDefaultSize, 0 );
	bSizer50->Add( ParentDirTextCtrl, 1, wxALL, 5 );
	
	m_button24 = new wxButton( m_wizPage1, wxID_ANY, wxT("Browse..."), wxDefaultPosition, wxDefaultSize, 0 );
	bSizer50->Add( m_button24, 0, wxALL, 5 );
	
	
	bSizer47->Add( bSizer50, 0, wxEXPAND, 5 );
	
	m_staticText45 = new wxStaticText( m_wizPage1, wxID_ANY, wxT("Resulting project path :"), wxDefaultPosition, wxDefaultSize, 0 );
	m_staticText45->Wrap( -1 );
	bSizer47->Add( m_staticText45, 0, wxALL, 5 );
	
	ProjectPathTextCtrl = new wxTextCtrl( m_wizPage1, wxID_ANY, wxT("/tmp/New_Project"), wxDefaultPosition, wxDefaultSize, 0 );
	bSizer47->Add( ProjectPathTextCtrl, 0, wxALL|wxEXPAND, 5 );
	
	ErrorText = new wxStaticText( m_wizPage1, wxID_ANY, wxEmptyString, wxDefaultPosition, wxDefaultSize, 0 );
	ErrorText->Wrap( -1 );
	ErrorText->SetForegroundColour( wxColour( 255, 0, 0 ) );
	
	bSizer47->Add( ErrorText, 0, wxALL, 5 );
	
	
	m_wizPage1->SetSizer( bSizer47 );
	m_wizPage1->Layout();
	bSizer47->Fit( m_wizPage1 );
	
	this->Centre( wxBOTH );
	
	for ( unsigned int i = 1; i < m_pages.GetCount(); i++ )
	{
		m_pages.Item( i )->SetPrev( m_pages.Item( i - 1 ) );
		m_pages.Item( i - 1 )->SetNext( m_pages.Item( i ) );
	}
	
	// Connect Events
	this->Connect( wxID_ANY, wxEVT_WIZARD_FINISHED, wxWizardEventHandler( NewProjectWizard::OnFinished ) );
[truncated: 127,456 more chars]
