# Supplementary material for: cisTEM, user-friendly software for single-particle image processing
Source: eLife. 2018 Mar 7;7:e35383. doi: 10.7554/eLife.35383 (PMC5854467; doi:10.7554/eLife.35383)
Supplement: Source code 1. [file elife-35383-code1.gz › cistem-1.0.1-beta/src/gui/MyVolumeChooserDialog.cpp]

#include "../core/gui_core_headers.h"

extern MyVolumeAssetPanel *volume_asset_panel;

MyVolumeChooserDialog::MyVolumeChooserDialog( wxWindow* parent )
:
VolumeChooserDialog( parent )
{
	selected_volume_id = -1;
	selected_volume_name = "Generate from params.";
	ComboBox->FillComboBox(true);
}

void MyVolumeChooserDialog::OnCancelClick( wxCommandEvent& event )
{
	Destroy();
}

void MyVolumeChooserDialog::OnRenameClick( wxCommandEvent& event )
{
	if (ComboBox->GetSelection() == 0)
	{
		selected_volume_id = -1;
		selected_volume_name = "Generate from params.";
	}
	else
	{
		selected_volume_id = volume_asset_panel->ReturnAssetID(ComboBox->GetSelection() - 1);
		selected_volume_name = volume_asset_panel->ReturnAssetName(ComboBox->GetSelection() - 1);
	}

	EndModal(wxID_OK);
}
