# Supplementary material for: cisTEM, user-friendly software for single-particle image processing
Source: eLife. 2018 Mar 7;7:e35383. doi: 10.7554/eLife.35383 (PMC5854467; doi:10.7554/eLife.35383)
Supplement: Source code 1. [file elife-35383-code1.gz › cistem-1.0.1-beta/src/gui/PickingResultsDisplayPanel.h]

#ifndef __SHOWPICKING_RESULTS_PANEL_H__
#define __SHOWPICKING_RESULTS_PANEL_H__

#include <vector>
#include <wx/panel.h>
#include "../gui/job_panel.h"
#include "../gui/ProjectX_gui.h"
class
PickingResultsDisplayPanel : public PickingResultsDisplayParentPanel
{
public :

	PickingResultsDisplayPanel(wxWindow* parent, wxWindowID id = wxID_ANY, const wxPoint& pos = wxDefaultPosition, const wxSize& size = wxDefaultSize, long style = wxTAB_TRAVERSAL);
	~PickingResultsDisplayPanel();

	//void OnFitTypeRadioButton(wxCommandEvent& event);
	void Clear();
	void Draw(const wxString &image_filename, ArrayOfParticlePositionAssets &array_of_assets, const float particle_radius_in_angstroms, const float pixel_size_in_angstroms);

	void OnCirclesAroundParticlesCheckBox(wxCommandEvent& event);
	void OnHighPassFilterCheckBox(wxCommandEvent& event);
	void OnLowPassFilterCheckBox(wxCommandEvent& event);
	void OnScaleBarCheckBox(wxCommandEvent& event);
	void OnUndoButtonClick(wxCommandEvent& event);
	void OnRedoButtonClick(wxCommandEvent& event);

	void OnLowPassEnter(wxCommandEvent& event);
	void OnLowPassKillFocus(wxFocusEvent& event);


};


#endif
