# Supplementary material for: cisTEM, user-friendly software for single-particle image processing
Source: eLife. 2018 Mar 7;7:e35383. doi: 10.7554/eLife.35383 (PMC5854467; doi:10.7554/eLife.35383)
Supplement: Source code 1. [file elife-35383-code1.gz › cistem-1.0.1-beta/src/gui/MyOverviewPanel.h]

#ifndef __MyOverviewPanel__
#define __MyOverviewPanel__

class MyOverviewPanel : public OverviewPanel
{
	public:
	
		MyOverviewPanel( wxWindow* parent, wxWindowID id = wxID_ANY, const wxPoint& pos = wxDefaultPosition, const wxSize& size = wxSize( 500,300 ), long style = wxTAB_TRAVERSAL );

		void SetWelcomeInfo();
		void SetProjectInfo();
		void OnInfoURL(wxTextUrlEvent& event);
};

#endif // __MyOverviewPanel__
