# Supplementary material for: cisTEM, user-friendly software for single-particle image processing
Source: eLife. 2018 Mar 7;7:e35383. doi: 10.7554/eLife.35383 (PMC5854467; doi:10.7554/eLife.35383)
Supplement: Source code 1. [file elife-35383-code1.gz › cistem-1.0.1-beta/src/gui/gui_functions.h]

void ConvertImageToBitmap(Image *input_image, wxBitmap *output_bitmap, bool auto_contrast = false);
void GetMultilineTextExtent	(wxDC *wanted_dc, const wxString & string, int &width, int &height);
void FillGroupComboBoxSlave( wxComboBox *GroupComboBox, bool include_all_images_group = true );
void FillParticlePositionsGroupComboBox(wxComboBox *GroupComboBox, bool include_all_particle_positions_group = true);

void AppendVolumeAssetsToComboBox(wxComboBox *GroupComboBox);
void AppendRefinementPackagesToComboBox(wxComboBox *GroupComboBox);
wxArrayString GetRecentProjectsFromSettings();
void AddProjectToRecentProjects(wxString project_to_add);

void RunSimpleFunctionInAnotherThread(wxWindow *parent_window, void (*function_to_run)(void));


class RunSimpleFunctionThread : public wxThread
{
	public:
	RunSimpleFunctionThread(wxWindow *parent, void (*wanted_function_to_run)(void)) : wxThread(wxTHREAD_DETACHED)
	{
		main_thread_pointer = parent;
		function_to_run = wanted_function_to_run;
	}

	protected:

	wxWindow *main_thread_pointer;
	void (*function_to_run)(void);
	 virtual ExitCode Entry();
};

void SetupDefaultColorMap();
void SetupDefaultColorBar();

void global_delete_scratch();
void global_delete_refine2d_scratch();
void global_delete_refine3d_scratch();
void global_delete_startup_scratch();
void global_delete_autorefine3d_scratch();
void global_delete_generate3d_scratch();

inline wxColour GetColourBarValue(float current_value, float min_value, float max_value)
{
	if (current_value <= min_value)
	{
		 return default_colorbar[0];
	}
	else
	if (current_value >= max_value)
	{
		return default_colorbar[default_colorbar.GetCount() - 1];
	}
	else
	{

		float range = (max_value - min_value) / float(default_colorbar.GetCount());
		int bar_position = myroundint((current_value - min_value) / range);

		if (bar_position < 0) bar_position = 0;
		else
		if (bar_position > default_colorbar.GetCount() - 1) bar_position = default_colorbar.GetCount();

		return default_colorbar[bar_position];

	}
}
