# Supplementary material for: cisTEM, user-friendly software for single-particle image processing
Source: eLife. 2018 Mar 7;7:e35383. doi: 10.7554/eLife.35383 (PMC5854467; doi:10.7554/eLife.35383)
Supplement: Source code 1. [file elife-35383-code1.gz › cistem-1.0.1-beta/src/gui/BitmapPanel.h]

#ifndef __BITMAP_PANEL_H__
#define __BITMAP_PANEL_H__

#include <wx/panel.h>


class BitmapPanel : public wxPanel
{
public :

	Image PanelImage;
	//wxBitmap PanelBitmap; // buffer for the panel size
	wxString panel_text;
	wxString title_text;
	bool use_auto_contrast;


	BitmapPanel(wxWindow* parent, wxWindowID id = wxID_ANY, const wxPoint& pos = wxDefaultPosition, const wxSize& size = wxDefaultSize, long style = wxTAB_TRAVERSAL, const wxString& name = wxPanelNameStr);
	~BitmapPanel();

	void OnPaint(wxPaintEvent & evt);
	void OnEraseBackground(wxEraseEvent& event);
//	void SetupPanelBitmap();
	void Clear();

	bool should_show;
	float font_size_multiplier;


};


#endif
