# Supplementary material for: cisTEM, user-friendly software for single-particle image processing
Source: eLife. 2018 Mar 7;7:e35383. doi: 10.7554/eLife.35383 (PMC5854467; doi:10.7554/eLife.35383)
Supplement: Source code 1. [file elife-35383-code1.gz › cistem-1.0.1-beta/src/gui/LargeAngularPlotDialog.h]

#ifndef __LargeAngularPlotDialog__
#define __LargeAngularPlotDialog__

class LargeAngularPlotDialog : public LargeAngularPlotDialogParent
{

public :

	LargeAngularPlotDialog (wxWindow *parent, wxWindowID id, const wxString &title, const wxPoint &pos=wxDefaultPosition, const wxSize &size=wxDefaultSize, long style=wxDEFAULT_DIALOG_STYLE);
	void OnCopyToClipboardClick( wxCommandEvent& event );
	void OnCloseButtonClick(wxCommandEvent &event);
	void OnSaveButtonClick(wxCommandEvent &event);
};

#endif
