# Supplementary material for: cisTEM, user-friendly software for single-particle image processing
Source: eLife. 2018 Mar 7;7:e35383. doi: 10.7554/eLife.35383 (PMC5854467; doi:10.7554/eLife.35383)
Supplement: Source code 1. [file elife-35383-code1.gz › cistem-1.0.1-beta/src/gui/MyMovieAlignResultsPanel.h]

class MyMovieAlignResultsPanel : public MovieAlignResultsPanel
{
	public:
		MyMovieAlignResultsPanel( wxWindow* parent );


		void JunkMe(wxCommandEvent & event);
		void OnDefineFilterClick( wxCommandEvent& event );
		void OnAddToGroupClick( wxCommandEvent& event );
		void OnRemoveFromGroupClick( wxCommandEvent& event );
		void OnNextButtonClick( wxCommandEvent& event );
		void OnPreviousButtonClick( wxCommandEvent& event );
		void OnAddAllToGroupClick( wxCommandEvent& event );
		void OnUpdateUI( wxUpdateUIEvent& event );
		void OnShowTypeRadioBoxChange(wxCommandEvent& event);
		void OnJobDetailsToggle( wxCommandEvent& event );

		void OnAllMoviesSelect( wxCommandEvent& event );
		void OnByFilterSelect( wxCommandEvent& event );
		void OnCharHook( wxKeyEvent& event );

		int GetFilter();

		void OnValueChanged(wxDataViewEvent &event);
		void DrawCurveAndFillDetails(int row, int column);
		int ReturnRowFromAssetID(int asset_id, int start_location = 0);
		void FillBasedOnSelectCommand(wxString wanted_command);
		void Clear();

		void FillGroupComboBox();

		int *alignment_job_ids;
		int number_of_alignmnet_jobs;
		int *per_row_asset_id;
		int *per_row_array_position;
		int number_of_assets;

		int selected_row;
		int selected_column;

		bool doing_panel_fill;

		bool is_dirty;
		bool group_combo_is_dirty;

		wxString current_fill_command;
	
};
