# Supplementary material for: cisTEM, user-friendly software for single-particle image processing
Source: eLife. 2018 Mar 7;7:e35383. doi: 10.7554/eLife.35383 (PMC5854467; doi:10.7554/eLife.35383)
Supplement: Source code 1. [file elife-35383-code1.gz › cistem-1.0.1-beta/src/gui/MyResultsPanel.h]

class MyResultsPanel : public ResultsPanel
{
public:
	MyResultsPanel( wxWindow* parent, wxWindowID id = wxID_ANY, const wxPoint& pos = wxDefaultPosition, const wxSize& size = wxSize( 500,300 ), long style = wxTAB_TRAVERSAL );
	void OnResultsBookPageChanged( wxBookCtrlEvent& event );
};
