# Supplementary material for: cisTEM, user-friendly software for single-particle image processing
Source: eLife. 2018 Mar 7;7:e35383. doi: 10.7554/eLife.35383 (PMC5854467; doi:10.7554/eLife.35383)
Supplement: Source code 1. [file elife-35383-code1.gz › cistem-1.0.1-beta/src/gui/icons/classification_infotext1.cpp]

static const unsigned char classification_infotext1_png[] = {
0x89, 0x50, 0x4e, 0x47, 0x0d, 0x0a, 0x1a, 0x0a, 0x00, 0x00, 0x00, 0x0d, 
0x49, 0x48, 0x44, 0x52, 0x00, 0x00, 0x03, 0x20, 0x00, 0x00, 0x01, 0x2c, 
0x08, 0x00, 0x00, 0x00, 0x00, 0x1e, 0x46, 0x88, 0xe6, 0x00, 0x00, 0x0a, 
0x45, 0x69, 0x43, 0x43, 0x50, 0x49, 0x43, 0x43, 0x20, 0x70, 0x72, 0x6f, 
0x66, 0x69, 0x6c, 0x65, 0x00, 0x00, 0x78, 0xda, 0x9d, 0x53, 0x67, 0x54, 
0x53, 0xe9, 0x16, 0x3d, 0xf7, 0xde, 0xf4, 0x42, 0x4b, 0x88, 0x80, 0x94, 
0x4b, 0x6f, 0x52, 0x15, 0x08, 0x20, 0x52, 0x42, 0x8b, 0x80, 0x14, 0x91, 
0x26, 0x2a, 0x21, 0x09, 0x10, 0x4a, 0x88, 0x21, 0xa1, 0xd9, 0x15, 0x51, 
0xc1, 0x11, 0x45, 0x45, 0x04, 0x1b, 0xc8, 0xa0, 0x88, 0x03, 0x8e, 0x8e, 
0x80, 0x8c, 0x15, 0x51, 0x2c, 0x0c, 0x8a, 0x0a, 0xd8, 0x07, 0xe4, 0x21, 
0xa2, 0x8e, 0x83, 0xa3, 0x88, 0x8a, 0xca, 0xfb, 0xe1, 0x7b, 0xa3, 0x6b, 
0xd6, 0xbc, 0xf7, 0xe6, 0xcd, 0xfe, 0xb5, 0xd7, 0x3e, 0xe7, 0xac, 0xf3, 
0x9d, 0xb3, 0xcf, 0x07, 0xc0, 0x08, 0x0c, 0x96, 0x48, 0x33, 0x51, 0x35, 
0x80, 0x0c, 0xa9, 0x42, 0x1e, 0x11, 0xe0, 0x83, 0xc7, 0xc4, 0xc6, 0xe1, 
0xe4, 0x2e, 0x40, 0x81, 0x0a, 0x24, 0x70, 0x00, 0x10, 0x08, 0xb3, 0x64, 
0x21, 0x73, 0xfd, 0x23, 0x01, 0x00, 0xf8, 0x7e, 0x3c, 0x3c, 0x2b, 0x22, 
0xc0, 0x07, 0xbe, 0x00, 0x01, 0x78, 0xd3, 0x0b, 0x08, 0x00, 0xc0, 0x4d, 
0x9b, 0xc0, 0x30, 0x1c, 0x87, 0xff, 0x0f, 0xea, 0x42, 0x99, 0x5c, 0x01, 
0x80, 0x84, 0x01, 0xc0, 0x74, 0x91, 0x38, 0x4b, 0x08, 0x80, 0x14, 0x00, 
0x40, 0x7a, 0x8e, 0x42, 0xa6, 0x00, 0x40, 0x46, 0x01, 0x80, 0x9d, 0x98, 
0x26, 0x53, 0x00, 0xa0, 0x04, 0x00, 0x60, 0xcb, 0x63, 0x62, 0xe3, 0x00, 
0x50, 0x2d, 0x00, 0x60, 0x27, 0x7f, 0xe6, 0xd3, 0x00, 0x80, 0x9d, 0xf8, 
0x99, 0x7b, 0x01, 0x00, 0x5b, 0x94, 0x21, 0x15, 0x01, 0xa0, 0x91, 0x00, 
0x20, 0x13, 0x65, 0x88, 0x44, 0x00, 0x68, 0x3b, 0x00, 0xac, 0xcf, 0x56, 
0x8a, 0x45, 0x00, 0x58, 0x30, 0x00, 0x14, 0x66, 0x4b, 0xc4, 0x39, 0x00, 
0xd8, 0x2d, 0x00, 0x30, 0x49, 0x57, 0x66, 0x48, 0x00, 0xb0, 0xb7, 0x00, 
0xc0, 0xce, 0x10, 0x0b, 0xb2, 0x00, 0x08, 0x0c, 0x00, 0x30, 0x51, 0x88, 
0x85, 0x29, 0x00, 0x04, 0x7b, 0x00, 0x60, 0xc8, 0x23, 0x23, 0x78, 0x00, 
0x84, 0x99, 0x00, 0x14, 0x46, 0xf2, 0x57, 0x3c, 0xf1, 0x2b, 0xae, 0x10, 
0xe7, 0x2a, 0x00, 0x00, 0x78, 0x99, 0xb2, 0x3c, 0xb9, 0x24, 0x39, 0x45, 
0x81, 0x5b, 0x08, 0x2d, 0x71, 0x07, 0x57, 0x57, 0x2e, 0x1e, 0x28, 0xce, 
0x49, 0x17, 0x2b, 0x14, 0x36, 0x61, 0x02, 0x61, 0x9a, 0x40, 0x2e, 0xc2, 
0x79, 0x99, 0x19, 0x32, 0x81, 0x34, 0x0f, 0xe0, 0xf3, 0xcc, 0x00, 0x00, 
0xa0, 0x91, 0x15, 0x11, 0xe0, 0x83, 0xf3, 0xfd, 0x78, 0xce, 0x0e, 0xae, 
0xce, 0xce, 0x36, 0x8e, 0xb6, 0x0e, 0x5f, 0x2d, 0xea, 0xbf, 0x06, 0xff, 
0x22, 0x62, 0x62, 0xe3, 0xfe, 0xe5, 0xcf, 0xab, 0x70, 0x40, 0x00, 0x00, 
0xe1, 0x74, 0x7e, 0xd1, 0xfe, 0x2c, 0x2f, 0xb3, 0x1a, 0x80, 0x3b, 0x06, 
0x80, 0x6d, 0xfe, 0xa2, 0x25, 0xee, 0x04, 0x68, 0x5e, 0x0b, 0xa0, 0x75, 
0xf7, 0x8b, 0x66, 0xb2, 0x0f, 0x40, 0xb5, 0x00, 0xa0, 0xe9, 0xda, 0x57, 
0xf3, 0x70, 0xf8, 0x7e, 0x3c, 0x3c, 0x45, 0xa1, 0x90, 0xb9, 0xd9, 0xd9, 
0xe5, 0xe4, 0xe4, 0xd8, 0x4a, 0xc4, 0x42, 0x5b, 0x61, 0xca, 0x57, 0x7d, 
0xfe, 0x67, 0xc2, 0x5f, 0xc0, 0x57, 0xfd, 0x6c, 0xf9, 0x7e, 0x3c, 0xfc, 
0xf7, 0xf5, 0xe0, 0xbe, 0xe2, 0x24, 0x81, 0x32, 0x5d, 0x81, 0x47, 0x04, 
0xf8, 0xe0, 0xc2, 0xcc, 0xf4, 0x4c, 0xa5, 0x1c, 0xcf, 0x92, 0x09, 0x84, 
0x62, 0xdc, 0xe6, 0x8f, 0x47, 0xfc, 0xb7, 0x0b, 0xff, 0xfc, 0x1d, 0xd3, 
0x22, 0xc4, 0x49, 0x62, 0xb9, 0x58, 0x2a, 0x14, 0xe3, 0x51, 0x12, 0x71, 
0x8e, 0x44, 0x9a, 0x8c, 0xf3, 0x32, 0xa5, 0x22, 0x89, 0x42, 0x92, 0x29, 
0xc5, 0x25, 0xd2, 0xff, 0x64, 0xe2, 0xdf, 0x2c, 0xfb, 0x03, 0x3e, 0xdf, 
0x35, 0x00, 0xb0, 0x6a, 0x3e, 0x01, 0x7b, 0x91, 0x2d, 0xa8, 0x5d, 0x63, 
0x03, 0xf6, 0x4b, 0x27, 0x10, 0x58, 0x74, 0xc0, 0xe2, 0xf7, 0x00, 0x00, 
0xf2, 0xbb, 0x6f, 0xc1, 0xd4, 0x28, 0x08, 0x03, 0x80, 0x68, 0x83, 0xe1, 
0xcf, 0x77, 0xff, 0xef, 0x3f, 0xfd, 0x47, 0xa0, 0x25, 0x00, 0x80, 0x66, 
0x49, 0x92, 0x71, 0x00, 0x00, 0x5e, 0x44, 0x24, 0x2e, 0x54, 0xca, 0xb3, 
0x3f, 0xc7, 0x08, 0x00, 0x00, 0x44, 0xa0, 0x81, 0x2a, 0xb0, 0x41, 0x1b, 
0xf4, 0xc1, 0x18, 0x2c, 0xc0, 0x06, 0x1c, 0xc1, 0x05, 0xdc, 0xc1, 0x0b, 
0xfc, 0x60, 0x36, 0x84, 0x42, 0x24, 0xc4, 0xc2, 0x42, 0x10, 0x42, 0x0a, 
0x64, 0x80, 0x1c, 0x72, 0x60, 0x29, 0xac, 0x82, 0x42, 0x28, 0x86, 0xcd, 
0xb0, 0x1d, 0x2a, 0x60, 0x2f, 0xd4, 0x40, 0x1d, 0x34, 0xc0, 0x51, 0x68, 
0x86, 0x93, 0x70, 0x0e, 0x2e, 0xc2, 0x55, 0xb8, 0x0e, 0x3d, 0x70, 0x0f, 
0xfa, 0x61, 0x08, 0x9e, 0xc1, 0x28, 0xbc, 0x81, 0x09, 0x04, 0x41, 0xc8, 
0x08, 0x13, 0x61, 0x21, 0xda, 0x88, 0x01, 0x62, 0x8a, 0x58, 0x23, 0x8e, 
0x08, 0x17, 0x99, 0x85, 0xf8, 0x21, 0xc1, 0x48, 0x04, 0x12, 0x8b, 0x24, 
0x20, 0xc9, 0x88, 0x14, 0x51, 0x22, 0x4b, 0x91, 0x35, 0x48, 0x31, 0x52, 
0x8a, 0x54, 0x20, 0x55, 0x48, 0x1d, 0xf2, 0x3d, 0x72, 0x02, 0x39, 0x87, 
0x5c, 0x46, 0xba, 0x91, 0x3b, 0xc8, 0x00, 0x32, 0x82, 0xfc, 0x86, 0xbc, 
0x47, 0x31, 0x94, 0x81, 0xb2, 0x51, 0x3d, 0xd4, 0x0c, 0xb5, 0x43, 0xb9, 
0xa8, 0x37, 0x1a, 0x84, 0x46, 0xa2, 0x0b, 0xd0, 0x64, 0x74, 0x31, 0x9a, 
0x8f, 0x16, 0xa0, 0x9b, 0xd0, 0x72, 0xb4, 0x1a, 0x3d, 0x8c, 0x36, 0xa1, 
0xe7, 0xd0, 0xab, 0x68, 0x0f, 0xda, 0x8f, 0x3e, 0x43, 0xc7, 0x30, 0xc0, 
0xe8, 0x18, 0x07, 0x33, 0xc4, 0x6c, 0x30, 0x2e, 0xc6, 0xc3, 0x42, 0xb1, 
0x38, 0x2c, 0x09, 0x93, 0x63, 0xcb, 0xb1, 0x22, 0xac, 0x0c, 0xab, 0xc6, 
0x1a, 0xb0, 0x56, 0xac, 0x03, 0xbb, 0x89, 0xf5, 0x63, 0xcf, 0xb1, 0x77, 
0x04, 0x12, 0x81, 0x45, 0xc0, 0x09, 0x36, 0x04, 0x77, 0x42, 0x20, 0x61, 
0x1e, 0x41, 0x48, 0x58, 0x4c, 0x58, 0x4e, 0xd8, 0x48, 0xa8, 0x20, 0x1c, 
0x24, 0x34, 0x11, 0xda, 0x09, 0x37, 0x09, 0x03, 0x84, 0x51, 0xc2, 0x27, 
0x22, 0x93, 0xa8, 0x4b, 0xb4, 0x26, 0xba, 0x11, 0xf9, 0xc4, 0x18, 0x62, 
0x32, 0x31, 0x87, 0x58, 0x48, 0x2c, 0x23, 0xd6, 0x12, 0x8f, 0x13, 0x2f, 
0x10, 0x7b, 0x88, 0x43, 0xc4, 0x37, 0x24, 0x12, 0x89, 0x43, 0x32, 0x27, 
0xb9, 0x90, 0x02, 0x49, 0xb1, 0xa4, 0x54, 0xd2, 0x12, 0xd2, 0x46, 0xd2, 
0x6e, 0x52, 0x23, 0xe9, 0x2c, 0xa9, 0x9b, 0x34, 0x48, 0x1a, 0x23, 0x93, 
0xc9, 0xda, 0x64, 0x6b, 0xb2, 0x07, 0x39, 0x94, 0x2c, 0x20, 0x2b, 0xc8, 
0x85, 0xe4, 0x9d, 0xe4, 0xc3, 0xe4, 0x33, 0xe4, 0x1b, 0xe4, 0x21, 0xf2, 
0x5b, 0x0a, 0x9d, 0x62, 0x40, 0x71, 0xa4, 0xf8, 0x53, 0xe2, 0x28, 0x52, 
0xca, 0x6a, 0x4a, 0x19, 0xe5, 0x10, 0xe5, 0x34, 0xe5, 0x06, 0x65, 0x98, 
0x32, 0x41, 0x55, 0xa3, 0x9a, 0x52, 0xdd, 0xa8, 0xa1, 0x54, 0x11, 0x35, 
0x8f, 0x5a, 0x42, 0xad, 0xa1, 0xb6, 0x52, 0xaf, 0x51, 0x87, 0xa8, 0x13, 
0x34, 0x75, 0x9a, 0x39, 0xcd, 0x83, 0x16, 0x49, 0x4b, 0xa5, 0xad, 0xa2, 
0x95, 0xd3, 0x1a, 0x68, 0x17, 0x68, 0xf7, 0x69, 0xaf, 0xe8, 0x74, 0xba, 
0x11, 0xdd, 0x95, 0x1e, 0x4e, 0x97, 0xd0, 0x57, 0xd2, 0xcb, 0xe9, 0x47, 
0xe8, 0x97, 0xe8, 0x03, 0xf4, 0x77, 0x0c, 0x0d, 0x86, 0x15, 0x83, 0xc7, 
0x88, 0x67, 0x28, 0x19, 0x9b, 0x18, 0x07, 0x18, 0x67, 0x19, 0x77, 0x18, 
0xaf, 0x98, 0x4c, 0xa6, 0x19, 0xd3, 0x8b, 0x19, 0xc7, 0x54, 0x30, 0x37, 
0x31, 0xeb, 0x98, 0xe7, 0x99, 0x0f, 0x99, 0x6f, 0x55, 0x58, 0x2a, 0xb6, 
0x2a, 0x7c, 0x15, 0x91, 0xca, 0x0a, 0x95, 0x4a, 0x95, 0x26, 0x95, 0x1b, 
0x2a, 0x2f, 0x54, 0xa9, 0xaa, 0xa6, 0xaa, 0xde, 0xaa, 0x0b, 0x55, 0xf3, 
0x55, 0xcb, 0x54, 0x8f, 0xa9, 0x5e, 0x53, 0x7d, 0xae, 0x46, 0x55, 0x33, 
0x53, 0xe3, 0xa9, 0x09, 0xd4, 0x96, 0xab, 0x55, 0xaa, 0x9d, 0x50, 0xeb, 
0x53, 0x1b, 0x53, 0x67, 0xa9, 0x3b, 0xa8, 0x87, 0xaa, 0x67, 0xa8, 0x6f, 
0x54, 0x3f, 0xa4, 0x7e, 0x59, 0xfd, 0x89, 0x06, 0x59, 0xc3, 0x4c, 0xc3, 
0x4f, 0x43, 0xa4, 0x51, 0xa0, 0xb1, 0x5f, 0xe3, 0xbc, 0xc6, 0x20, 0x0b, 
0x63, 0x19, 0xb3, 0x78, 0x2c, 0x21, 0x6b, 0x0d, 0xab, 0x86, 0x75, 0x81, 
0x35, 0xc4, 0x26, 0xb1, 0xcd, 0xd9, 0x7c, 0x76, 0x2a, 0xbb, 0x98, 0xfd, 
0x1d, 0xbb, 0x8b, 0x3d, 0xaa, 0xa9, 0xa1, 0x39, 0x43, 0x33, 0x4a, 0x33, 
0x57, 0xb3, 0x52, 0xf3, 0x94, 0x66, 0x3f, 0x07, 0xe3, 0x98, 0x71, 0xf8, 
0x9c, 0x74, 0x4e, 0x09, 0xe7, 0x28, 0xa7, 0x97, 0xf3, 0x7e, 0x8a, 0xde, 
0x14, 0xef, 0x29, 0xe2, 0x29, 0x1b, 0xa6, 0x34, 0x4c, 0xb9, 0x31, 0x65, 
0x5c, 0x6b, 0xaa, 0x96, 0x97, 0x96, 0x58, 0xab, 0x48, 0xab, 0x51, 0xab, 
0x47, 0xeb, 0xbd, 0x36, 0xae, 0xed, 0xa7, 0x9d, 0xa6, 0xbd, 0x45, 0xbb, 
0x59, 0xfb, 0x81, 0x0e, 0x41, 0xc7, 0x4a, 0x27, 0x5c, 0x27, 0x47, 0x67, 
0x8f, 0xce, 0x05, 0x9d, 0xe7, 0x53, 0xd9, 0x53, 0xdd, 0xa7, 0x0a, 0xa7, 
0x16, 0x4d, 0x3d, 0x3a, 0xf5, 0xae, 0x2e, 0xaa, 0x6b, 0xa5, 0x1b, 0xa1, 
0xbb, 0x44, 0x77, 0xbf, 0x6e, 0xa7, 0xee, 0x98, 0x9e, 0xbe, 0x5e, 0x80, 
0x9e, 0x4c, 0x6f, 0xa7, 0xde, 0x79, 0xbd, 0xe7, 0xfa, 0x1c, 0x7d, 0x2f, 
0xfd, 0x54, 0xfd, 0x6d, 0xfa, 0xa7, 0xf5, 0x47, 0x0c, 0x58, 0x06, 0xb3, 
0x0c, 0x24, 0x06, 0xdb, 0x0c, 0xce, 0x18, 0x3c, 0xc5, 0x35, 0x71, 0x6f, 
0x3c, 0x1d, 0x2f, 0xc7, 0xdb, 0xf1, 0x51, 0x43, 0x5d, 0xc3, 0x40, 0x43, 
0xa5, 0x61, 0x95, 0x61, 0x97, 0xe1, 0x84, 0x91, 0xb9, 0xd1, 0x3c, 0xa3, 
0xd5, 0x46, 0x8d, 0x46, 0x0f, 0x8c, 0x69, 0xc6, 0x5c, 0xe3, 0x24, 0xe3, 
0x6d, 0xc6, 0x6d, 0xc6, 0xa3, 0x26, 0x06, 0x26, 0x21, 0x26, 0x4b, 0x4d, 
0xea, 0x4d, 0xee, 0x9a, 0x52, 0x4d, 0xb9, 0xa6, 0x29, 0xa6, 0x3b, 0x4c, 
0x3b, 0x4c, 0xc7, 0xcd, 0xcc, 0xcd, 0xa2, 0xcd, 0xd6, 0x99, 0x35, 0x9b, 
0x3d, 0x31, 0xd7, 0x32, 0xe7, 0x9b, 0xe7, 0x9b, 0xd7, 0x9b, 0xdf, 0xb7, 
0x60, 0x5a, 0x78, 0x5a, 0x2c, 0xb6, 0xa8, 0xb6, 0xb8, 0x65, 0x49, 0xb2, 
0xe4, 0x5a, 0xa6, 0x59, 0xee, 0xb6, 0xbc, 0x6e, 0x85, 0x5a, 0x39, 0x59, 
0xa5, 0x58, 0x55, 0x5a, 0x5d, 0xb3, 0x46, 0xad, 0x9d, 0xad, 0x25, 0xd6, 
0xbb, 0xad, 0xbb, 0xa7, 0x11, 0xa7, 0xb9, 0x4e, 0x93, 0x4e, 0xab, 0x9e, 
0xd6, 0x67, 0xc3, 0xb0, 0xf1, 0xb6, 0xc9, 0xb6, 0xa9, 0xb7, 0x19, 0xb0, 
0xe5, 0xd8, 0x06, 0xdb, 0xae, 0xb6, 0x6d, 0xb6, 0x7d, 0x61, 0x67, 0x62, 
0x17, 0x67, 0xb7, 0xc5, 0xae, 0xc3, 0xee, 0x93, 0xbd, 0x93, 0x7d, 0xba, 
0x7d, 0x8d, 0xfd, 0x3d, 0x07, 0x0d, 0x87, 0xd9, 0x0e, 0xab, 0x1d, 0x5a, 
0x1d, 0x7e, 0x73, 0xb4, 0x72, 0x14, 0x3a, 0x56, 0x3a, 0xde, 0x9a, 0xce, 
0x9c, 0xee, 0x3f, 0x7d, 0xc5, 0xf4, 0x96, 0xe9, 0x2f, 0x67, 0x58, 0xcf, 
0x10, 0xcf, 0xd8, 0x33, 0xe3, 0xb6, 0x13, 0xcb, 0x29, 0xc4, 0x69, 0x9d, 
0x53, 0x9b, 0xd3, 0x47, 0x67, 0x17, 0x67, 0xb9, 0x73, 0x83, 0xf3, 0x88, 
0x8b, 0x89, 0x4b, 0x82, 0xcb, 0x2e, 0x97, 0x3e, 0x2e, 0x9b, 0x1b, 0xc6, 
0xdd, 0xc8, 0xbd, 0xe4, 0x4a, 0x74, 0xf5, 0x71, 0x5d, 0xe1, 0x7a, 0xd2, 
0xf5, 0x9d, 0x9b, 0xb3, 0x9b, 0xc2, 0xed, 0xa8, 0xdb, 0xaf, 0xee, 0x36, 
0xee, 0x69, 0xee, 0x87, 0xdc, 0x9f, 0xcc, 0x34, 0x9f, 0x29, 0x9e, 0x59, 
0x33, 0x73, 0xd0, 0xc3, 0xc8, 0x43, 0xe0, 0x51, 0xe5, 0xd1, 0x3f, 0x0b, 
0x9f, 0x95, 0x30, 0x6b, 0xdf, 0xac, 0x7e, 0x4f, 0x43, 0x4f, 0x81, 0x67, 
0xb5, 0xe7, 0x23, 0x2f, 0x63, 0x2f, 0x91, 0x57, 0xad, 0xd7, 0xb0, 0xb7, 
0xa5, 0x77, 0xaa, 0xf7, 0x61, 0xef, 0x17, 0x3e, 0xf6, 0x3e, 0x72, 0x9f, 
0xe3, 0x3e, 0xe3, 0x3c, 0x37, 0xde, 0x32, 0xde, 0x59, 0x5f, 0xcc, 0x37, 
0xc0, 0xb7, 0xc8, 0xb7, 0xcb, 0x4f, 0xc3, 0x6f, 0x9e, 0x5f, 0x85, 0xdf, 
0x43, 0x7f, 0x23, 0xff, 0x64, 0xff, 0x7a, 0xff, 0xd1, 0x00, 0xa7, 0x80, 
0x25, 0x01, 0x67, 0x03, 0x89, 0x81, 0x41, 0x81, 0x5b, 0x02, 0xfb, 0xf8, 
0x7a, 0x7c, 0x21, 0xbf, 0x8e, 0x3f, 0x3a, 0xdb, 0x65, 0xf6, 0xb2, 0xd9, 
0xed, 0x41, 0x8c, 0xa0, 0xb9, 0x41, 0x15, 0x41, 0x8f, 0x82, 0xad, 0x82, 
0xe5, 0xc1, 0xad, 0x21, 0x68, 0xc8, 0xec, 0x90, 0xad, 0x21, 0xf7, 0xe7, 
0x98, 0xce, 0x91, 0xce, 0x69, 0x0e, 0x85, 0x50, 0x7e, 0xe8, 0xd6, 0xd0, 
0x07, 0x61, 0xe6, 0x61, 0x8b, 0xc3, 0x7e, 0x0c, 0x27, 0x85, 0x87, 0x85, 
0x57, 0x86, 0x3f, 0x8e, 0x70, 0x88, 0x58, 0x1a, 0xd1, 0x31, 0x97, 0x35, 
0x77, 0xd1, 0xdc, 0x43, 0x73, 0xdf, 0x44, 0xfa, 0x44, 0x96, 0x44, 0xde, 
0x9b, 0x67, 0x31, 0x4f, 0x39, 0xaf, 0x2d, 0x4a, 0x35, 0x2a, 0x3e, 0xaa, 
0x2e, 0x6a, 0x3c, 0xda, 0x37, 0xba, 0x34, 0xba, 0x3f, 0xc6, 0x2e, 0x66, 
0x59, 0xcc, 0xd5, 0x58, 0x9d, 0x58, 0x49, 0x6c, 0x4b, 0x1c, 0x39, 0x2e, 
0x2a, 0xae, 0x36, 0x6e, 0x6c, 0xbe, 0xdf, 0xfc, 0xed, 0xf3, 0x87, 0xe2, 
0x9d, 0xe2, 0x0b, 0xe3, 0x7b, 0x17, 0x98, 0x2f, 0xc8, 0x5d, 0x70, 0x79, 
0xa1, 0xce, 0xc2, 0xf4, 0x85, 0xa7, 0x16, 0xa9, 0x2e, 0x12, 0x2c, 0x3a, 
0x96, 0x40, 0x4c, 0x88, 0x4e, 0x38, 0x94, 0xf0, 0x41, 0x10, 0x2a, 0xa8, 
0x16, 0x8c, 0x25, 0xf2, 0x13, 0x77, 0x25, 0x8e, 0x0a, 0x79, 0xc2, 0x1d, 
0xc2, 0x67, 0x22, 0x2f, 0xd1, 0x36, 0xd1, 0x88, 0xd8, 0x43, 0x5c, 0x2a, 
0x1e, 0x4e, 0xf2, 0x48, 0x2a, 0x4d, 0x7a, 0x92, 0xec, 0x91, 0xbc, 0x35, 
0x79, 0x24, 0xc5, 0x33, 0xa5, 0x2c, 0xe5, 0xb9, 0x84, 0x27, 0xa9, 0x90, 
0xbc, 0x4c, 0x0d, 0x4c, 0xdd, 0x9b, 0x3a, 0x9e, 0x16, 0x9a, 0x76, 0x20, 
0x6d, 0x32, 0x3d, 0x3a, 0xbd, 0x31, 0x83, 0x92, 0x91, 0x90, 0x71, 0x42, 
0xaa, 0x21, 0x4d, 0x93, 0xb6, 0x67, 0xea, 0x67, 0xe6, 0x66, 0x76, 0xcb, 
0xac, 0x65, 0x85, 0xb2, 0xfe, 0xc5, 0x6e, 0x8b, 0xb7, 0x2f, 0x1e, 0x95, 
0x07, 0xc9, 0x6b, 0xb3, 0x90, 0xac, 0x05, 0x59, 0x2d, 0x0a, 0xb6, 0x42, 
0xa6, 0xe8, 0x54, 0x5a, 0x28, 0xd7, 0x2a, 0x07, 0xb2, 0x67, 0x65, 0x57, 
0x66, 0xbf, 0xcd, 0x89, 0xca, 0x39, 0x96, 0xab, 0x9e, 0x2b, 0xcd, 0xed, 
0xcc, 0xb3, 0xca, 0xdb, 0x90, 0x37, 0x9c, 0xef, 0x9f, 0xff, 0xed, 0x12, 
0xc2, 0x12, 0xe1, 0x92, 0xb6, 0xa5, 0x86, 0x4b, 0x57, 0x2d, 0x1d, 0x58, 
0xe6, 0xbd, 0xac, 0x6a, 0x39, 0xb2, 0x3c, 0x71, 0x79, 0xdb, 0x0a, 0xe3, 
0x15, 0x05, 0x2b, 0x86, 0x56, 0x06, 0xac, 0x3c, 0xb8, 0x8a, 0xb6, 0x2a, 
0x6d, 0xd5, 0x4f, 0xab, 0xed, 0x57, 0x97, 0xae, 0x7e, 0xbd, 0x26, 0x7a, 
0x4d, 0x6b, 0x81, 0x5e, 0xc1, 0xca, 0x82, 0xc1, 0xb5, 0x01, 0x6b, 0xeb, 
0x0b, 0x55, 0x0a, 0xe5, 0x85, 0x7d, 0xeb, 0xdc, 0xd7, 0xed, 0x5d, 0x4f, 
0x58, 0x2f, 0x59, 0xdf, 0xb5, 0x61, 0xfa, 0x86, 0x9d, 0x1b, 0x3e, 0x15, 
0x89, 0x8a, 0xae, 0x14, 0xdb, 0x17, 0x97, 0x15, 0x7f, 0xd8, 0x28, 0xdc, 
0x78, 0xe5, 0x1b, 0x87, 0x6f, 0xca, 0xbf, 0x99, 0xdc, 0x94, 0xb4, 0xa9, 
0xab, 0xc4, 0xb9, 0x64, 0xcf, 0x66, 0xd2, 0x66, 0xe9, 0xe6, 0xde, 0x2d, 
0x9e, 0x5b, 0x0e, 0x96, 0xaa, 0x97, 0xe6, 0x97, 0x0e, 0x6e, 0x0d, 0xd9, 
0xda, 0xb4, 0x0d, 0xdf, 0x56, 0xb4, 0xed, 0xf5, 0xf6, 0x45, 0xdb, 0x2f, 
0x97, 0xcd, 0x28, 0xdb, 0xbb, 0x83, 0xb6, 0x43, 0xb9, 0xa3, 0xbf, 0x3c, 
0xb8, 0xbc, 0x65, 0xa7, 0xc9, 0xce, 0xcd, 0x3b, 0x3f, 0x54, 0xa4, 0x54, 
0xf4, 0x54, 0xfa, 0x54, 0x36, 0xee, 0xd2, 0xdd, 0xb5, 0x61, 0xd7, 0xf8, 
0x6e, 0xd1, 0xee, 0x1b, 0x7b, 0xbc, 0xf6, 0x34, 0xec, 0xd5, 0xdb, 0x5b, 
0xbc, 0xf7, 0xfd, 0x3e, 0xc9, 0xbe, 0xdb, 0x55, 0x01, 0x55, 0x4d, 0xd5, 
0x66, 0xd5, 0x65, 0xfb, 0x49, 0xfb, 0xb3, 0xf7, 0x3f, 0xae, 0x89, 0xaa, 
0xe9, 0xf8, 0x96, 0xfb, 0x6d, 0x5d, 0xad, 0x4e, 0x6d, 0x71, 0xed, 0xc7, 
0x03, 0xd2, 0x03, 0xfd, 0x07, 0x23, 0x0e, 0xb6, 0xd7, 0xb9, 0xd4, 0xd5, 
0x1d, 0xd2, 0x3d, 0x54, 0x52, 0x8f, 0xd6, 0x2b, 0xeb, 0x47, 0x0e, 0xc7, 
0x1f, 0xbe, 0xfe, 0x9d, 0xef, 0x77, 0x2d, 0x0d, 0x36, 0x0d, 0x55, 0x8d, 
0x9c, 0xc6, 0xe2, 0x23, 0x70, 0x44, 0x79, 0xe4, 0xe9, 0xf7, 0x09, 0xdf, 
0xf7, 0x1e, 0x0d, 0x3a, 0xda, 0x76, 0x8c, 0x7b, 0xac, 0xe1, 0x07, 0xd3, 
0x1f, 0x76, 0x1d, 0x67, 0x1d, 0x2f, 0x6a, 0x42, 0x9a, 0xf2, 0x9a, 0x46, 
0x9b, 0x53, 0x9a, 0xfb, 0x5b, 0x62, 0x5b, 0xba, 0x4f, 0xcc, 0x3e, 0xd1, 
0xd6, 0xea, 0xde, 0x7a, 0xfc, 0x47, 0xdb, 0x1f, 0x0f, 0x9c, 0x34, 0x3c, 
0x59, 0x79, 0x4a, 0xf3, 0x54, 0xc9, 0x69, 0xda, 0xe9, 0x82, 0xd3, 0x93, 
0x67, 0xf2, 0xcf, 0x8c, 0x9d, 0x95, 0x9d, 0x7d, 0x7e, 0x2e, 0xf9, 0xdc, 
0x60, 0xdb, 0xa2, 0xb6, 0x7b, 0xe7, 0x63, 0xce, 0xdf, 0x6a, 0x0f, 0x6f, 
0xef, 0xba, 0x10, 0x74, 0xe1, 0xd2, 0x45, 0xff, 0x8b, 0xe7, 0x3b, 0xbc, 
0x3b, 0xce, 0x5c, 0xf2, 0xb8, 0x74, 0xf2, 0xb2, 0xdb, 0xe5, 0x13, 0x57, 
0xb8, 0x57, 0x9a, 0xaf, 0x3a, 0x5f, 0x6d, 0xea, 0x74, 0xea, 0x3c, 0xfe, 
0x93, 0xd3, 0x4f, 0xc7, 0xbb, 0x9c, 0xbb, 0x9a, 0xae, 0xb9, 0x5c, 0x6b, 
0xb9, 0xee, 0x7a, 0xbd, 0xb5, 0x7b, 0x66, 0xf7, 0xe9, 0x1b, 0x9e, 0x37, 
0xce, 0xdd, 0xf4, 0xbd, 0x79, 0xf1, 0x16, 0xff, 0xd6, 0xd5, 0x9e, 0x39, 
0x3d, 0xdd, 0xbd, 0xf3, 0x7a, 0x6f, 0xf7, 0xc5, 0xf7, 0xf5, 0xdf, 0x16, 
0xdd, 0x7e, 0x72, 0x27, 0xfd, 0xce, 0xcb, 0xbb, 0xd9, 0x77, 0x27, 0xee, 
0xad, 0xbc, 0x4f, 0xbc, 0x5f, 0xf4, 0x40, 0xed, 0x41, 0xd9, 0x43, 0xdd, 
0x87, 0xd5, 0x3f, 0x5b, 0xfe, 0xdc, 0xd8, 0xef, 0xdc, 0x7f, 0x6a, 0xc0, 
0x77, 0xa0, 0xf3, 0xd1, 0xdc, 0x47, 0xf7, 0x06, 0x85, 0x83, 0xcf, 0xfe, 
0x91, 0xf5, 0x8f, 0x0f, 0x43, 0x05, 0x8f, 0x99, 0x8f, 0xcb, 0x86, 0x0d, 
0x86, 0xeb, 0x9e, 0x38, 0x3e, 0x39, 0x39, 0xe2, 0x3f, 0x72, 0xfd, 0xe9, 
0xfc, 0xa7, 0x43, 0xcf, 0x64, 0xcf, 0x26, 0x9e, 0x17, 0xfe, 0xa2, 0xfe, 
0xcb, 0xae, 0x17, 0x16, 0x2f, 0x7e, 0xf8, 0xd5, 0xeb, 0xd7, 0xce, 0xd1, 
0x98, 0xd1, 0xa1, 0x97, 0xf2, 0x97, 0x93, 0xbf, 0x6d, 0x7c, 0xa5, 0xfd, 
0xea, 0xc0, 0xeb, 0x19, 0xaf, 0xdb, 0xc6, 0xc2, 0xc6, 0x1e, 0xbe, 0xc9, 
0x78, 0x33, 0x31, 0x5e, 0xf4, 0x56, 0xfb, 0xed, 0xc1, 0x77, 0xdc, 0x77, 
0x1d, 0xef, 0xa3, 0xdf, 0x0f, 0x4f, 0xe4, 0x7c, 0x20, 0x7f, 0x28, 0xff, 
0x68, 0xf9, 0xb1, 0xf5, 0x53, 0xd0, 0xa7, 0xfb, 0x93, 0x19, 0x93, 0x93, 
0xff, 0x04, 0x03, 0x98, 0xf3, 0xfc, 0xef, 0x35, 0x94, 0x82, 0x00, 0x00, 
0x00, 0x09, 0x70, 0x48, 0x59, 0x73, 0x00, 0x00, 0x0b, 0x13, 0x00, 0x00, 
0x0b, 0x13, 0x01, 0x00, 0x9a, 0x9c, 0x18, 0x00, 0x00, 0x00, 0x07, 0x74, 
0x49, 0x4d, 0x45, 0x07, 0xe1, 0x01, 0x17, 0x0b, 0x0b, 0x2a, 0xd5, 0x78, 
0xdb, 0xed, 0x00, 0x03, 0x1b, 0xa2, 0x49, 0x44, 0x41, 0x54, 0x78, 0xda, 
0x04, 0xe1, 0x55, 0xb3, 0xb5, 0x0b, 0x82, 0x18, 0xe6, 0xbd, 0xcc, 0xb4, 
0x98, 0x79, 0xad, 0xcd, 0xf4, 0xf1, 0x77, 0x18, 0x9a, 0xa6, 0x61, 0xa4, 
0x91, 0xca, 0x92, 0x6c, 0xd9, 0x15, 0xfb, 0xc2, 0x49, 0x55, 0x2e, 0xf3, 
0x3b, 0x72, 0x97, 0x8b, 0x54, 0xe5, 0x26, 0x95, 0x58, 0x49, 0xe4, 0x28, 
0xb2, 0x46, 0x43, 0x0d, 0xd3, 0xdd, 0xe7, 0xf4, 0xc1, 0x8f, 0x61, 0x33, 
0xac, 0xbd, 0x17, 0x33, 0xbc, 0xcc, 0x98, 0xe7, 0x01, 0xff, 0x2f, 0xa7, 
0x83, 0x03, 0x59, 0xcb, 0x9f, 0x31, 0x69, 0xd3, 0x2f, 0x05, 0x01, 0xbb, 
0x38, 0xcb, 0x08, 0xdb, 0xf2, 0x20, 0x89, 0x00, 0x93, 0x9b, 0xbc, 0x5b, 
0x22, 0x53, 0xdf, 0x45, 0x28, 0x9d, 0xb3, 0xe6, 0x78, 0xa9, 0xcf, 0x99, 
0x51, 0x75, 0x89, 0x38, 0x9b, 0xfe, 0x9c, 0xda, 0xf8, 0xbf, 0x72, 0x1b, 
0xee, 0xe5, 0xe7, 0x62, 0x72, 0x62, 0x15, 0x1a, 0xff, 0xc0, 0x86, 0x5c, 
0x76, 0x1e, 0x8b, 0xd2, 0x1d, 0x7d, 0x6b, 0x98, 0xb1, 0x2f, 0x63, 0x29, 
0x0c, 0xea, 0x18, 0x47, 0xc3, 0x14, 0x42, 0x0c, 0xcc, 0x8a, 0x95, 0xff, 
0x4b, 0x12, 0x64, 0x07, 0x9b, 0x6f, 0x0b, 0x99, 0x1f, 0x77, 0x38, 0xe0, 
0xf2, 0x0b, 0x19, 0xbb, 0xc9, 0x4a, 0x24, 0x89, 0x66, 0xb4, 0x41, 0x92, 
0x0a, 0xbb, 0x30, 0x43, 0x99, 0xef, 0x9f, 0x7e, 0xff, 0x79, 0xfc, 0xfd, 
0xc6, 0xb1, 0x9b, 0x0d, 0xb5, 0xba, 0x4b, 0xae, 0xf4, 0xc7, 0xfd, 0x15, 
0xe5, 0x24, 0x31, 0x28, 0x58, 0xe8, 0xca, 0x27, 0xc7, 0xf1, 0x6c, 0x27, 
0x96, 0x1d, 0x5a, 0xb3, 0x9a, 0xad, 0x14, 0x06, 0x30, 0xbc, 0xd3, 0x47, 
0xfb, 0xf5, 0x55, 0xd1, 0xea, 0xa6, 0xac, 0x4e, 0xcb, 0x8d, 0x11, 0x50, 
0x71, 0xbc, 0xf3, 0x9d, 0x09, 0xd4, 0x06, 0xa1, 0xbf, 0xf3, 0xbe, 0xd9, 
0xdb, 0xf6, 0x62, 0x97, 0xc5, 0x79, 0xca, 0xb5, 0x86, 0x69, 0x4e, 0x6b, 
0x5e, 0xc3, 0x25, 0xd8, 0x9c, 0x33, 0xbd, 0x03, 0x43, 0x4b, 0x4f, 0x0f, 
0xdf, 0xe2, 0xf4, 0xdd, 0x4f, 0x6e, 0xd8, 0xbe, 0x30, 0xdf, 0xb8, 0x6d, 
0x14, 0x7b, 0xe9, 0x05, 0x01, 0xdf, 0x98, 0x02, 0x5c, 0x1b, 0xd5, 0x25, 
0xcc, 0x59, 0xe1, 0xf3, 0xea, 0xdd, 0xc1, 0x54, 0xce, 0xb1, 0x68, 0x3f, 
0x39, 0xc6, 0x59, 0x95, 0x4c, 0xa0, 0xf8, 0x55, 0xe0, 0x87, 0x93, 0x62, 
0x46, 0xe4, 0xac, 0xa4, 0xe1, 0x99, 0xf1, 0x55, 0xbc, 0x53, 0xb6, 0xcb, 
0xd7, 0xdb, 0xd3, 0x65, 0x0b, 0xea, 0xec, 0xf9, 0xcf, 0x3f, 0xf2, 0xe6, 
0x76, 0xc5, 0xf5, 0xcd, 0x1d, 0xd1, 0xbf, 0x78, 0xfc, 0x23, 0x50, 0xea, 
0x97, 0x67, 0xa5, 0x9b, 0x2d, 0x60, 0x6a, 0x70, 0x4d, 0x5e, 0x1c, 0xba, 
0xb5, 0x48, 0x65, 0x15, 0xb1, 0xd6, 0x36, 0x79, 0x9c, 0xce, 0xbd, 0xfb, 
0xe8, 0xfa, 0x48, 0x8c, 0xbf, 0x21, 0xa2, 0x8c, 0x86, 0x46, 0xb0, 0x84, 
0x7d, 0x74, 0x4b, 0x5c, 0xfd, 0xf4, 0x8f, 0x8b, 0xf2, 0x0a, 0x8b, 0x97, 
0xe7, 0x58, 0xa7, 0x76, 0xeb, 0x09, 0xb3, 0xa3, 0xd1, 0xa4, 0x96, 0xb0, 
0x64, 0x34, 0x3c, 0xfa, 0xc3, 0xcf, 0x56, 0x63, 0x67, 0xe7, 0xeb, 0x06, 
0x6e, 0xd5, 0xbf, 0xdd, 0x4e, 0xad, 0x92, 0x2f, 0x73, 0xf3, 0xa6, 0x82, 
0x56, 0xc5, 0xc4, 0xdb, 0xa7, 0xd1, 0xef, 0x7f, 0x69, 0x18, 0x6c, 0xea, 
0x98, 0xe2, 0xde, 0xfe, 0xe6, 0xbb, 0xac, 0x6d, 0xa4, 0x06, 0x26, 0x9e, 
0x30, 0x13, 0xc0, 0xe9, 0x67, 0xbd, 0x6a, 0xe7, 0xd3, 0x1b, 0x4a, 0x04, 
0x98, 0x1f, 0xf6, 0xa3, 0x0e, 0xca, 0xad, 0x03, 0xa0, 0xe4, 0xb5, 0xde, 
0x3d, 0xb8, 0x16, 0x2c, 0x6b, 0x58, 0xa7, 0xcd, 0xe2, 0xe5, 0xce, 0x24, 
0xde, 0x2f, 0x0e, 0x22, 0x80, 0x0c, 0x2b, 0x3d, 0x14, 0xc5, 0x36, 0x56, 
0x4a, 0xe5, 0xf6, 0x1d, 0x5a, 0x95, 0x3f, 0xbd, 0x4e, 0xa9, 0xe4, 0xac, 
0x05, 0x9a, 0xa2, 0xdc, 0x48, 0x4b, 0xdf, 0x6e, 0x98, 0x39, 0x11, 0xc5, 
0xb5, 0xfa, 0x18, 0xc4, 0xf5, 0x42, 0xb7, 0x01, 0xe0, 0x5f, 0xdd, 0xbf, 
0x29, 0x86, 0x88, 0x2e, 0xb1, 0xf7, 0x5f, 0x3c, 0xea, 0x40, 0xd3, 0x87, 
0x3d, 0xdf, 0xdf, 0x7a, 0xc7, 0x0a, 0x53, 0x89, 0xc3, 0xb7, 0x8f, 0x9b, 
0xcb, 0xd8, 0xa0, 0xd9, 0xe5, 0x85, 0x11, 0x83, 0x36, 0xbe, 0xeb, 0x1f, 
0x8d, 0x91, 0x2d, 0x7b, 0xca, 0xc3, 0xd0, 0x38, 0x3e, 0xdc, 0x5a, 0xe5, 
0x5e, 0xd6, 0xce, 0x3f, 0x5f, 0x5b, 0x16, 0x28, 0x14, 0x7c, 0x3f, 0x82, 
0x7b, 0x97, 0xdb, 0x1c, 0x7d, 0xbd, 0xf7, 0x6e, 0xb3, 0xcd, 0xc7, 0x0c, 
0x93, 0xad, 0x21, 0x37, 0x24, 0x43, 0xfe, 0xf9, 0x1e, 0xd9, 0x2f, 0x68, 
0xd7, 0x8f, 0x87, 0x1f, 0xbc, 0xa6, 0x0d, 0x34, 0xd5, 0x21, 0x00, 0xae, 
0xf2, 0x8e, 0x7b, 0xd8, 0x83, 0xb1, 0xb6, 0xb3, 0x39, 0x25, 0xbd, 0xb3, 
0xc7, 0x4a, 0xdc, 0xa8, 0x28, 0x17, 0x39, 0x38, 0xe9, 0xc1, 0x81, 0xe1, 
0x5d, 0xca, 0x3f, 0xb9, 0x48, 0x09, 0xf1, 0xee, 0xd3, 0xdb, 0xc3, 0xbf, 
0x6c, 0xd2, 0xff, 0xeb, 0xcf, 0xfc, 0xce, 0x2f, 0x6e, 0x33, 0x7d, 0xc9, 
0x68, 0x56, 0xaf, 0x28, 0x79, 0xb5, 0xf5, 0x86, 0x45, 0x6a, 0x7a, 0xf2, 
0xba, 0x35, 0x0b, 0x12, 0x00, 0xf4, 0x7e, 0xb8, 0xbb, 0x77, 0xc9, 0x11, 
0x21, 0xef, 0x5d, 0x38, 0xdb, 0x17, 0x64, 0x7e, 0xf9, 0x49, 0x67, 0x9d, 
0x5e, 0x6d, 0x5d, 0x9c, 0xfe, 0xca, 0xfc, 0xfd, 0xfe, 0xbc, 0xb2, 0xec, 
0x25, 0xab, 0x68, 0xe6, 0xaa, 0x14, 0x71, 0xd3, 0x1d, 0x7f, 0x54, 0x7f, 
0x55, 0xb0, 0x85, 0xde, 0x5f, 0xfe, 0x65, 0xfb, 0x71, 0x04, 0xf1, 0x2f, 
0xd7, 0x9b, 0xd1, 0x9b, 0x22, 0x1c, 0x85, 0x84, 0xab, 0x34, 0xef, 0xca, 
0x6b, 0x97, 0xf6, 0x0c, 0xd3, 0xef, 0xe4, 0xd8, 0x38, 0x62, 0x3a, 0x28, 
0x3d, 0xf0, 0xec, 0x7f, 0x7d, 0x6d, 0x27, 0x41, 0x42, 0xcb, 0x40, 0xb6, 
0x9b, 0xdc, 0x54, 0xbc, 0x69, 0x96, 0x0e, 0x66, 0xeb, 0x75, 0xe3, 0x1f, 
0xee, 0xb0, 0xb9, 0x4a, 0x1d, 0x0e, 0xca, 0xe2, 0x44, 0x8f, 0x33, 0x9a, 
0xf0, 0x43, 0x85, 0x73, 0x69, 0x6c, 0x5a, 0x7c, 0x93, 0xd7, 0xad, 0x4e, 
0x4e, 0x04, 0x56, 0xb9, 0xeb, 0x0e, 0xc0, 0x16, 0x19, 0xd6, 0xcb, 0x2c, 
0xe9, 0x20, 0xbe, 0xb8, 0x88, 0x29, 0x51, 0xa2, 0xee, 0x4d, 0x70, 0xb4, 
0x31, 0x05, 0xaf, 0x99, 0xeb, 0x35, 0x29, 0xae, 0x5b, 0xbc, 0xd9, 0x05, 
0x83, 0x0b, 0xa4, 0x32, 0xa0, 0x1c, 0xd8, 0x8f, 0xe2, 0xd9, 0x83, 0x41, 
0x0f, 0x16, 0x4b, 0xfc, 0x3c, 0x48, 0x9b, 0xe5, 0x15, 0x1f, 0xd3, 0x55, 
0x0a, 0xa5, 0xe1, 0x85, 0xdb, 0x29, 0x05, 0xc9, 0xd3, 0xdc, 0x6c, 0x49, 
0x94, 0xee, 0x2c, 0xc2, 0x9b, 0xd4, 0xf3, 0xca, 0x4f, 0x96, 0x11, 0x61, 
0x30, 0x21, 0x96, 0x9c, 0x99, 0x30, 0x75, 0xfb, 0x73, 0x0f, 0xf3, 0xe0, 
0xcc, 0xb1, 0x6c, 0x65, 0x60, 0x0a, 0x5f, 0x67, 0x56, 0x88, 0x2c, 0x70, 
0x7b, 0xdf, 0x31, 0xdd, 0xba, 0x67, 0xaf, 0x68, 0xb6, 0x66, 0xce, 0x70, 
0xfa, 0x4e, 0xb7, 0xd6, 0x26, 0x9e, 0xb6, 0x0d, 0xa3, 0x38, 0x03, 0x40, 
0x8e, 0x18, 0xf1, 0x3a, 0x81, 0x4b, 0x48, 0xca, 0x2b, 0x7d, 0x97, 0x6e, 
0xbb, 0xf2, 0xb1, 0xf8, 0x73, 0x1d, 0x8a, 0x99, 0x06, 0x06, 0x9b, 0xb8, 
0x8e, 0xf8, 0xc0, 0x52, 0x08, 0x10, 0x65, 0x40, 0xee, 0x46, 0x63, 0xe8, 
0x1a, 0xa5, 0xb4, 0xb9, 0x9a, 0x05, 0x86, 0x4f, 0x01, 0x4b, 0x2b, 0xdf, 
0x05, 0xb1, 0xdd, 0xf7, 0xe4, 0xd3, 0x29, 0x24, 0xc7, 0x82, 0xf4, 0xca, 
0x48, 0x43, 0x08, 0xdc, 0x27, 0x12, 0x1d, 0x3b, 0x0e, 0xe4, 0xce, 0xf7, 
0x2a, 0x27, 0x38, 0xd7, 0xbc, 0x40, 0x4a, 0x78, 0xcd, 0x2f, 0xb6, 0xb3, 
0x8b, 0xc9, 0x26, 0x52, 0x14, 0xc9, 0x55, 0x21, 0x35, 0xb8, 0x0b, 0x31, 
0x33, 0x3f, 0xd9, 0xbb, 0xcd, 0x63, 0xd7, 0x14, 0x3a, 0x2b, 0xde, 0x38, 
0xe6, 0x16, 0x30, 0x4b, 0x2e, 0xf5, 0x22, 0xbe, 0x8e, 0xe6, 0x90, 0x4d, 
0x29, 0xe9, 0x4a, 0x96, 0x95, 0x84, 0xa5, 0x1f, 0x34, 0xc8, 0xf5, 0x03, 
0xf9, 0x0b, 0xca, 0x8e, 0xb5, 0xda, 0xf3, 0xd5, 0x76, 0xd2, 0x51, 0xa7, 
0x44, 0x84, 0x71, 0x95, 0xca, 0x62, 0xff, 0xec, 0x31, 0x44, 0x18, 0x7d, 
0xe4, 0x09, 0xa8, 0x6d, 0x5b, 0xdc, 0x92, 0x6c, 0x5e, 0x69, 0xe5, 0x1b, 
0x50, 0x42, 0x24, 0x29, 0x69, 0x0b, 0x2a, 0xcc, 0x68, 0xb0, 0xe7, 0x44, 
0x78, 0x5a, 0xcd, 0x5f, 0xfe, 0x6c, 0x58, 0x65, 0x8c, 0x9b, 0x08, 0x8f, 
0xfa, 0x6f, 0x3e, 0x1d, 0x1c, 0xa9, 0xf5, 0x9a, 0x95, 0xf9, 0x14, 0x58, 
0x4b, 0x87, 0xeb, 0x82, 0xe8, 0x44, 0x09, 0xfe, 0xfb, 0xce, 0xe6, 0x1d, 
0x54, 0x9a, 0x2e, 0xf2, 0x68, 0x66, 0xc7, 0x02, 0xc7, 0xbc, 0xe1, 0xab, 
0xf9, 0x15, 0x12, 0x8e, 0xef, 0x6f, 0x02, 0xb6, 0x13, 0x56, 0xe7, 0xe9, 
0x01, 0x98, 0x68, 0xab, 0xb1, 0x77, 0xf1, 0x29, 0xdf, 0xa6, 0xf7, 0x6f, 
0x49, 0x7b, 0x60, 0xae, 0x62, 0x4a, 0xd9, 0x36, 0x81, 0xde, 0x9b, 0x1d, 
0x8d, 0x4a, 0x5b, 0xd8, 0x52, 0xa9, 0xfc, 0xc3, 0xd3, 0xf1, 0x41, 0xba, 
0xab, 0xc2, 0xfc, 0xda, 0x19, 0xc6, 0x94, 0xc3, 0x8b, 0x22, 0x3a, 0x3b, 
0xb8, 0xcc, 0x4c, 0x49, 0x6f, 0x3d, 0x99, 0xb2, 0x2f, 0x8b, 0xa3, 0xf4, 
0x8f, 0x42, 0x93, 0xfa, 0xea, 0xe2, 0x10, 0xf9, 0xdd, 0x76, 0x55, 0x44, 
0xbf, 0xff, 0x40, 0x41, 0xd8, 0xb2, 0x3c, 0xdc, 0x11, 0xdd, 0xcd, 0x5e, 
0x0c, 0x89, 0xf5, 0x68, 0x66, 0xbe, 0xf3, 0x86, 0x3c, 0x3d, 0x3a, 0xcf, 
0x67, 0x6d, 0x84, 0x22, 0x29, 0x97, 0x0f, 0x9d, 0x25, 0xeb, 0x7b, 0xbe, 
0xd0, 0xc9, 0x53, 0x8b, 0xd2, 0xd7, 0xdb, 0xc4, 0xb2, 0x24, 0x16, 0x40, 
0x15, 0x31, 0x68, 0x99, 0x3d, 0xef, 0x06, 0x11, 0xe0, 0x86, 0xdc, 0x24, 
0xc7, 0x85, 0xca, 0x9f, 0xe2, 0x10, 0x05, 0xbc, 0xd5, 0xb8, 0x6f, 0x33, 
0x71, 0x6b, 0x6f, 0x5d, 0x69, 0x0b, 0xa3, 0x42, 0x34, 0x42, 0x3c, 0x5c, 
0x7a, 0xe0, 0xab, 0xce, 0x1f, 0x8a, 0x80, 0x1c, 0xcf, 0x8d, 0x4e, 0xbe, 
0x3d, 0x62, 0xf6, 0x7a, 0x4e, 0x0c, 0x9e, 0x97, 0xce, 0x69, 0x72, 0xc6, 
0xfd, 0x73, 0xd5, 0x82, 0x7f, 0xb1, 0x52, 0x2e, 0x0d, 0x6f, 0xe7, 0x1f, 
0x69, 0xb2, 0xe5, 0xc5, 0x22, 0xc6, 0x74, 0x38, 0x9b, 0x78, 0x9b, 0x5f, 
0xb7, 0x56, 0x6c, 0x27, 0xfd, 0x24, 0x9b, 0x4b, 0x82, 0x06, 0x8d, 0x20, 
0x71, 0xf3, 0x58, 0x52, 0x36, 0x9c, 0xbf, 0xec, 0x69, 0xe4, 0x38, 0xf7, 
0xa9, 0x2b, 0xda, 0xa2, 0x89, 0x2f, 0x3c, 0x3c, 0x4b, 0x97, 0xe1, 0x34, 
0x13, 0xf3, 0x34, 0x9b, 0x8f, 0xc4, 0x14, 0x97, 0x06, 0x3d, 0xb5, 0xf9, 
0x0f, 0xbf, 0x38, 0xf3, 0x8a, 0xe0, 0x0a, 0xad, 0xad, 0x5b, 0x6d, 0x12, 
0x47, 0x77, 0x2e, 0xfd, 0x83, 0xf5, 0x9d, 0x8b, 0x5f, 0xea, 0x70, 0x9a, 
0xc2, 0x4c, 0x62, 0x07, 0x8d, 0x0e, 0x84, 0x6e, 0xca, 0x95, 0xa2, 0x85, 
0xc1, 0x52, 0x91, 0x80, 0xc4, 0xcf, 0x81, 0xa2, 0x88, 0x2a, 0xd8, 0x2c, 
0xbc, 0x4b, 0x37, 0xf0, 0xa8, 0xac, 0xae, 0x5b, 0xb7, 0x56, 0x3c, 0x77, 
0x05, 0xf0, 0x16, 0x85, 0xb8, 0x56, 0xb8, 0x75, 0x22, 0xa0, 0x45, 0x37, 
0xfb, 0xd5, 0x27, 0x80, 0x16, 0x53, 0xb8, 0xab, 0xd2, 0x64, 0x0f, 0x91, 
0xc3, 0x72, 0xf5, 0x9d, 0x57, 0x05, 0x71, 0x36, 0xae, 0xda, 0x90, 0xe4, 
0x6f, 0xfb, 0x5e, 0xe5, 0x65, 0x16, 0x88, 0xbb, 0x2e, 0xb9, 0xbd, 0xd2, 
0xb0, 0x60, 0x37, 0x08, 0xe4, 0xfc, 0xc4, 0x2f, 0xac, 0xf3, 0xe3, 0x85, 
0x2e, 0xb1, 0x4e, 0x25, 0xbc, 0x22, 0xf3, 0x12, 0x90, 0xb2, 0x1a, 0x83, 
0xbf, 0x2d, 0x8f, 0x47, 0xb1, 0x6e, 0x6c, 0x46, 0x69, 0xa1, 0x5a, 0x10, 
0x24, 0x1e, 0x57, 0xb5, 0x8c, 0x96, 0x0c, 0x1b, 0xb3, 0x1c, 0x9e, 0x3d, 
0x1b, 0x57, 0x52, 0x40, 0xcc, 0xd9, 0x3c, 0x89, 0x95, 0xa7, 0xf3, 0x38, 
0x93, 0x9d, 0xa7, 0x4b, 0x81, 0x46, 0xb4, 0xf7, 0x4c, 0x47, 0xaa, 0xf3, 
0x56, 0x08, 0x95, 0x67, 0x8b, 0xf9, 0xc1, 0x6a, 0xc8, 0xbe, 0xf8, 0x50, 
0x3b, 0x53, 0x59, 0xda, 0x8a, 0xca, 0xbb, 0x77, 0x73, 0x36, 0x9f, 0xbd, 
0xc8, 0xa3, 0x0e, 0xdb, 0x89, 0xeb, 0xb9, 0xd3, 0x78, 0x06, 0xa6, 0x32, 
0x66, 0x98, 0x57, 0xf3, 0xcb, 0x85, 0xb1, 0x13, 0xbf, 0xbf, 0xd2, 0xe9, 
0xd0, 0x0a, 0x3d, 0x6e, 0x4a, 0x54, 0xf0, 0x6f, 0x0b, 0xc2, 0xaa, 0x4f, 
0x94, 0xc0, 0xee, 0x65, 0xdd, 0x62, 0xb4, 0xcf, 0xe7, 0xfe, 0x0f, 0x25, 
0x2f, 0xe3, 0xbd, 0xdb, 0xaa, 0xf6, 0x6c, 0xa9, 0xae, 0xfc, 0x39, 0xdf, 
0x4d, 0x8f, 0xe8, 0xbb, 0x85, 0xa3, 0xb3, 0x5d, 0x32, 0xba, 0xae, 0xc7, 
0x75, 0x4b, 0xfc, 0xd9, 0xbb, 0xd2, 0x8b, 0x7d, 0xbf, 0xda, 0xb1, 0x0f, 
0x55, 0x45, 0xc1, 0x25, 0x0c, 0x5f, 0x27, 0x57, 0xcd, 0x57, 0x1f, 0xfe, 
0xd7, 0x4d, 0x20, 0xa9, 0xc5, 0xf9, 0x13, 0x46, 0x29, 0x31, 0x25, 0x8b, 
0x5b, 0x61, 0x56, 0xf0, 0xcf, 0x31, 0x4e, 0xa6, 0x6e, 0x6e, 0x0b, 0x97, 
0xa9, 0x93, 0xe2, 0xeb, 0xd0, 0x04, 0x77, 0x87, 0x4e, 0xd0, 0xb9, 0x17, 
0x9b, 0x42, 0x49, 0x51, 0x05, 0xa0, 0xeb, 0x2e, 0xa5, 0xf9, 0x01, 0xb1, 
0xa1, 0x58, 0xb3, 0xb5, 0x9d, 0x3b, 0xf1, 0xf8, 0xd5, 0x9a, 0x0f, 0xe2, 
0x5b, 0x3d, 0xb3, 0xdc, 0x5b, 0x5d, 0x3e, 0xbe, 0x99, 0x67, 0x65, 0x25, 
0x80, 0x22, 0xcb, 0x0d, 0x36, 0xe0, 0xc9, 0x12, 0xb0, 0xb2, 0x8d, 0x9b, 
0x6a, 0xef, 0x29, 0x28, 0x79, 0x81, 0x3e, 0x4e, 0x34, 0x7f, 0x2f, 0x9c, 
0x11, 0x43, 0x0b, 0xbb, 0x4d, 0x9b, 0xe0, 0xa2, 0x2a, 0xb8, 0xe4, 0xd6, 
0x1f, 0x9b, 0x75, 0x39, 0x47, 0x7d, 0x2d, 0x83, 0x1a, 0x09, 0xea, 0x5c, 
0x4b, 0x66, 0x01, 0x09, 0x66, 0x81, 0x5e, 0xba, 0x88, 0xc2, 0x77, 0x85, 
0x83, 0x97, 0xd2, 0xfd, 0x51, 0xd5, 0x0f, 0x82, 0x74, 0xee, 0x5d, 0xbc, 
0x96, 0x6a, 0xad, 0x70, 0xd0, 0xbf, 0xda, 0x30, 0x6f, 0x83, 0x47, 0xa3, 
0xb2, 0x09, 0x3b, 0x97, 0x42, 0x02, 0x8d, 0xcd, 0xc2, 0x6f, 0xd2, 0x37, 
0xf5, 0x33, 0x17, 0x02, 0x92, 0xe3, 0xf2, 0xfa, 0x01, 0xfb, 0x8f, 0x9b, 
0xe2, 0xc0, 0xf8, 0xa8, 0x71, 0xc2, 0xed, 0x22, 0xca, 0xa1, 0xab, 0xe5, 
0xa3, 0xc2, 0xd7, 0xc4, 0xfe, 0xce, 0xc5, 0xa0, 0x6c, 0x17, 0xaf, 0xb3, 
0x9f, 0x0d, 0x6c, 0xa1, 0xbc, 0xbe, 0xfc, 0x40, 0x16, 0x36, 0x95, 0xae, 
0xcb, 0x47, 0x1a, 0x23, 0xed, 0x59, 0x43, 0x80, 0xce, 0x66, 0x42, 0xc3, 
0xd6, 0x17, 0x64, 0x9c, 0x1d, 0x4e, 0xcb, 0xed, 0x4c, 0x34, 0x4a, 0x6b, 
0x7a, 0x24, 0x35, 0xae, 0x19, 0xc4, 0x07, 0x15, 0x3e, 0x79, 0x99, 0xb1, 
0xe9, 0xc6, 0x89, 0x62, 0xe2, 0xf4, 0x91, 0x05, 0x9f, 0xa5, 0xf6, 0xda, 
0x51, 0x68, 0xa6, 0x99, 0xe5, 0x39, 0x49, 0x6e, 0xaa, 0xc9, 0x93, 0x20, 
0xa6, 0x3c, 0xaf, 0x2f, 0x78, 0xfc, 0x9a, 0x29, 0xa0, 0x13, 0x83, 0x27, 
0xdf, 0xa1, 0x0b, 0x8a, 0x31, 0xa4, 0x05, 0x87, 0x02, 0x59, 0xd4, 0xb0, 
0x4b, 0x92, 0x85, 0x5e, 0xc9, 0x5b, 0x66, 0x44, 0x2b, 0x3f, 0x9b, 0xd9, 
0x9a, 0x42, 0xf0, 0x28, 0x62, 0x38, 0x87, 0xd7, 0x0f, 0x67, 0xef, 0x67, 
0x82, 0x03, 0xf2, 0xc7, 0xa0, 0x6c, 0xc4, 0x31, 0x8f, 0x5f, 0x7c, 0x99, 
0xb9, 0x78, 0x9f, 0x93, 0xf3, 0x37, 0xf7, 0xc7, 0x73, 0x68, 0x59, 0xe1, 
0x91, 0x31, 0x4f, 0x57, 0xe6, 0xdd, 0xc3, 0x1b, 0xe7, 0xfb, 0x27, 0x89, 
0xd2, 0xdc, 0x40, 0x8a, 0xe2, 0x6d, 0xfa, 0x00, 0xde, 0x7d, 0x30, 0xbd, 
0xad, 0xfb, 0xe3, 0xd2, 0x6e, 0x30, 0x53, 0xbf, 0xde, 0x8e, 0x9d, 0x95, 
0x65, 0x44, 0x1a, 0xa7, 0xe6, 0xa9, 0x41, 0x0c, 0x7b, 0x69, 0x57, 0xa0, 
0xbf, 0xdb, 0x10, 0xbe, 0x3b, 0xdf, 0xe8, 0x0b, 0x13, 0xb2, 0x48, 0x8c, 
0x56, 0xe5, 0xc5, 0x89, 0xaa, 0xa2, 0xd1, 0x27, 0xbe, 0x15, 0x53, 0x63, 
0xb7, 0xed, 0x5f, 0xbc, 0x4d, 0xa9, 0x11, 0x4f, 0x23, 0x2a, 0x67, 0xee, 
0x50, 0x7e, 0x71, 0x34, 0x47, 0x40, 0x2f, 0xe8, 0xd5, 0x68, 0x07, 0x80, 
0x62, 0x8b, 0x60, 0xbd, 0x5c, 0xa8, 0x46, 0xf9, 0x94, 0xf5, 0xaf, 0xe3, 
0x97, 0x4c, 0x66, 0x54, 0x1a, 0xae, 0xaa, 0x7a, 0x6a, 0xc9, 0x5c, 0x6e, 
0x55, 0x26, 0xec, 0x0c, 0x5a, 0x2f, 0x93, 0xe5, 0xb7, 0x1b, 0x59, 0xb3, 
0x38, 0x38, 0x20, 0xc8, 0x11, 0xac, 0x3b, 0x9e, 0x99, 0x76, 0xc2, 0x49, 
0x4b, 0xa0, 0x20, 0x23, 0x2f, 0x07, 0xef, 0xea, 0x4c, 0xf7, 0x56, 0xda, 
0x28, 0x42, 0xc4, 0x84, 0xa7, 0x7c, 0x36, 0x26, 0xb2, 0x90, 0x2b, 0xe2, 
0xf3, 0x9f, 0x15, 0xee, 0x1e, 0xbf, 0x6b, 0xdd, 0x6e, 0x18, 0x1c, 0xe2, 
0xba, 0x6d, 0x16, 0x03, 0x04, 0x25, 0x14, 0x16, 0x6c, 0xe7, 0x6f, 0xbe, 
0xc6, 0xc4, 0xac, 0x07, 0x38, 0x59, 0x99, 0x10, 0x87, 0x55, 0x19, 0xc8, 
0xc0, 0x0c, 0x13, 0xce, 0x44, 0x4f, 0x58, 0xe5, 0xc2, 0xdd, 0xd0, 0x1f, 
0x54, 0x42, 0x56, 0x38, 0xdd, 0x96, 0xeb, 0xe7, 0xcb, 0x24, 0x97, 0x5c, 
0x9d, 0x57, 0x9f, 0x3c, 0x8f, 0xdb, 0x92, 0xa3, 0x43, 0x04, 0xae, 0x36, 
0xda, 0x9b, 0x77, 0xcc, 0x45, 0xfa, 0xd2, 0xeb, 0x47, 0x77, 0xc9, 0x44, 
0xb6, 0x17, 0x5b, 0x0d, 0x16, 0x34, 0x1b, 0xbf, 0xfa, 0xe4, 0x1d, 0x0b, 
0xf8, 0xb9, 0x57, 0xd5, 0xc4, 0x9c, 0x28, 0xd3, 0xd7, 0x54, 0x6b, 0x5c, 
0x03, 0xa8, 0xa8, 0xf8, 0xae, 0x54, 0x8c, 0x60, 0xf6, 0x5d, 0xc8, 0x10, 
0x3b, 0x14, 0x50, 0xbe, 0x20, 0x8b, 0xe3, 0xd0, 0x6b, 0x78, 0x83, 0xda, 
0x3c, 0xed, 0x99, 0x1e, 0xbf, 0x8d, 0xc6, 0xc6, 0xe4, 0xdc, 0xae, 0x28, 
0xd3, 0x09, 0xdd, 0x98, 0x11, 0x63, 0xc6, 0xc6, 0x0a, 0x9c, 0x7b, 0x2e, 
0x50, 0x0a, 0xbd, 0x0b, 0xb8, 0x50, 0x6e, 0x02, 0xe5, 0x1d, 0xd4, 0x5d, 
0xc6, 0x0b, 0x93, 0x05, 0xd9, 0xaf, 0xac, 0x66, 0xe1, 0xfd, 0xff, 0x6d, 
0xa7, 0x2d, 0x37, 0xd2, 0xc9, 0x8d, 0xf8, 0xac, 0x80, 0x66, 0xb2, 0x17, 
0xe9, 0x37, 0x84, 0x51, 0x28, 0xbe, 0xaf, 0xca, 0xe5, 0xfb, 0x17, 0x59, 
0x3b, 0x42, 0x97, 0x25, 0x4d, 0x02, 0xc2, 0xa0, 0x34, 0x8c, 0x01, 0xc8, 
0x9a, 0xe4, 0x75, 0x46, 0x07, 0x53, 0x28, 0x56, 0xd1, 0x97, 0x8c, 0x19, 
0xef, 0xf1, 0xe7, 0xad, 0x46, 0xe7, 0x81, 0x86, 0x47, 0xe9, 0x38, 0x32, 
0x63, 0x8a, 0x97, 0xec, 0xc9, 0xce, 0xb3, 0x14, 0x73, 0x7a, 0x5a, 0xee, 
0xb0, 0xf0, 0x1c, 0x43, 0x76, 0x60, 0x72, 0x75, 0x97, 0x4d, 0xa6, 0xf4, 
0x64, 0x5c, 0x2b, 0xd7, 0x89, 0xb9, 0xa1, 0x05, 0x29, 0x41, 0xdd, 0x80, 
0x8f, 0xb9, 0xf6, 0x18, 0x93, 0xf3, 0x92, 0x19, 0xa3, 0x9d, 0x6b, 0xcb, 
0x58, 0x36, 0xf8, 0xb7, 0xc3, 0x96, 0xa2, 0x59, 0x71, 0x25, 0x02, 0x99, 
0x4c, 0x17, 0x94, 0x57, 0xf7, 0xd4, 0x75, 0x0c, 0xa7, 0x10, 0x62, 0x75, 
0x9a, 0xcb, 0x23, 0x4f, 0xa2, 0xbb, 0x2d, 0x36, 0x05, 0x02, 0x72, 0x61, 
0x94, 0xc5, 0x50, 0x15, 0xa3, 0x94, 0xa7, 0xaf, 0x04, 0x87, 0x48, 0x79, 
0x49, 0x89, 0x0f, 0x0d, 0xc3, 0x4b, 0xf1, 0x91, 0xde, 0x7c, 0x05, 0xb7, 
0xdc, 0x85, 0xf8, 0x64, 0x4e, 0xd9, 0x77, 0x5b, 0x93, 0x72, 0x1b, 0xf0, 
0x6a, 0xf7, 0xc6, 0x84, 0xd8, 0x71, 0x74, 0x22, 0x80, 0x6f, 0xdd, 0xd6, 
0x2c, 0x13, 0x4d, 0xe7, 0xf5, 0x8c, 0x4e, 0xe3, 0xdf, 0x7f, 0x76, 0x9b, 
0x23, 0x2b, 0x90, 0xa7, 0x3a, 0xa2, 0x8c, 0x03, 0x4b, 0x79, 0xe4, 0x0a, 
0xee, 0x2a, 0x35, 0xc7, 0x33, 0x30, 0x17, 0x23, 0x4a, 0xaa, 0xb7, 0x69, 
0x64, 0xc2, 0xe1, 0x64, 0x63, 0x1a, 0x4c, 0x47, 0xe5, 0xa5, 0x20, 0x58, 
0x32, 0xaf, 0x16, 0xe7, 0x7e, 0x8e, 0x97, 0x32, 0x3c, 0xc3, 0x67, 0x57, 
0xb3, 0x0d, 0x50, 0xfc, 0xcd, 0x02, 0x44, 0xe9, 0xd5, 0x3c, 0x35, 0x2f, 
0xed, 0x03, 0xef, 0xb6, 0x69, 0xf9, 0xb7, 0xff, 0xcd, 0x68, 0xb5, 0xb5, 
0x9c, 0x50, 0x41, 0x5d, 0x64, 0xee, 0x5f, 0xb1, 0xde, 0x31, 0xfa, 0xf4, 
0x2e, 0xcb, 0xe5, 0x4f, 0x1f, 0x49, 0xec, 0x57, 0xb3, 0x84, 0xbc, 0xf2, 
0x4c, 0x86, 0xdb, 0x4e, 0x83, 0x63, 0xb2, 0xfd, 0x30, 0x05, 0x16, 0x7e, 
0xde, 0x01, 0xa1, 0xe4, 0x07, 0x3f, 0x66, 0x26, 0x45, 0xbb, 0xf9, 0x97, 
0x27, 0x80, 0xbd, 0x16, 0xb2, 0x7a, 0x45, 0x1d, 0x33, 0x29, 0x69, 0x5f, 
0xef, 0xcc, 0x3f, 0xc3, 0x62, 0x66, 0x7e, 0xfc, 0xe9, 0x73, 0xf7, 0x16, 
0x37, 0x8c, 0x6d, 0x8a, 0xf5, 0x5f, 0xc1, 0xff, 0xea, 0x22, 0xe1, 0xdb, 
0xb9, 0x39, 0xf3, 0x62, 0xf4, 0xc9, 0x6a, 0xcf, 0x69, 0xa2, 0x5e, 0x3c, 
0xee, 0xa1, 0x3c, 0xab, 0x5d, 0x6f, 0xbe, 0x2e, 0x71, 0x62, 0xe5, 0x70, 
0xa4, 0xd7, 0x59, 0x24, 0x99, 0x74, 0x67, 0x30, 0x61, 0x3f, 0xb8, 0xa0, 
0xf2, 0x69, 0x67, 0xc3, 0xfe, 0xc7, 0x14, 0xb8, 0xfb, 0x8a, 0xda, 0xdc, 
0x28, 0x10, 0xf1, 0x33, 0xfa, 0x2c, 0xac, 0xd8, 0x5f, 0xa5, 0x3b, 0x73, 
0x10, 0x63, 0xa3, 0x28, 0xe4, 0x04, 0x9b, 0xa4, 0xc1, 0xdc, 0x24, 0xbb, 
0xaa, 0x87, 0x95, 0xf7, 0xb9, 0xd8, 0x75, 0x35, 0x36, 0x63, 0x89, 0x95, 
0x87, 0xb5, 0xb5, 0xfb, 0x86, 0xfc, 0x50, 0xa1, 0x79, 0x64, 0x0c, 0xa4, 
0x47, 0x47, 0x72, 0x90, 0x86, 0xed, 0xee, 0xde, 0x9f, 0x4b, 0x93, 0xdc, 
0x84, 0x5a, 0x1b, 0x20, 0xdc, 0xbb, 0x8f, 0x48, 0xa9, 0x52, 0x9b, 0xbd, 
0xe6, 0x2e, 0x99, 0x15, 0x7a, 0x57, 0x7b, 0xd1, 0x80, 0x9f, 0xa2, 0xb7, 
0x42, 0xaf, 0xff, 0xb1, 0x7f, 0x0d, 0x96, 0xaf, 0xc1, 0xca, 0x08, 0xe4, 
0xeb, 0x4b, 0xc7, 0x68, 0x1b, 0x9f, 0x82, 0x06, 0x3c, 0x7d, 0xa8, 0xe4, 
0xbc, 0x3c, 0x36, 0x0b, 0x42, 0xba, 0xbd, 0x27, 0xdb, 0xc4, 0xf9, 0x86, 
0xa9, 0xcd, 0x59, 0x38, 0xc0, 0x4e, 0x68, 0x8c, 0x57, 0x15, 0x48, 0x91, 
0x73, 0x03, 0x6a, 0x86, 0xbc, 0xd9, 0x59, 0x65, 0xc4, 0x33, 0x20, 0x40, 
0xe8, 0x11, 0x22, 0x72, 0xa7, 0x2b, 0xb4, 0xb0, 0x37, 0x31, 0xc1, 0x52, 
0x0e, 0x14, 0xb1, 0x26, 0x3e, 0x48, 0x40, 0xfa, 0xde, 0x08, 0x8f, 0x4b, 
0xd9, 0xad, 0x51, 0x3c, 0xe1, 0x18, 0xd1, 0x87, 0x29, 0xd4, 0x91, 0x06, 
0x0f, 0x50, 0xb7, 0x58, 0xa1, 0x3a, 0xb9, 0xbb, 0x08, 0x90, 0xef, 0xbf, 
0x15, 0x12, 0xe3, 0xe6, 0x50, 0x4c, 0x39, 0x05, 0x96, 0xa5, 0x89, 0x35, 
0x11, 0x62, 0xd4, 0x63, 0x5f, 0x17, 0x2a, 0xfc, 0xc4, 0x7a, 0xab, 0xc5, 
0x67, 0xac, 0x4f, 0x70, 0x48, 0xe9, 0xcd, 0xac, 0x6c, 0x2b, 0xa5, 0x28, 
0x0d, 0xda, 0xab, 0x5b, 0x1a, 0x29, 0x71, 0x31, 0x76, 0xf4, 0x20, 0x6b, 
0x5a, 0x49, 0xe2, 0x0e, 0x2f, 0xdb, 0xd6, 0x5a, 0x40, 0x81, 0x5e, 0x0a, 
0xae, 0xda, 0x27, 0x6c, 0xb7, 0x98, 0xba, 0x4c, 0x4c, 0x4a, 0xde, 0xb9, 
0x9a, 0x1b, 0x06, 0x35, 0x17, 0xcc, 0x2b, 0x67, 0x9b, 0xfd, 0xac, 0x08, 
0xb4, 0xf7, 0x67, 0x32, 0x34, 0x6e, 0x4e, 0x7a, 0x80, 0xf9, 0x40, 0xcb, 
0x20, 0x57, 0xce, 0xee, 0x8d, 0x8c, 0xfb, 0xc7, 0x61, 0x7d, 0xdc, 0x3a, 
0x5e, 0x55, 0xcb, 0x74, 0x4b, 0x3a, 0x1a, 0x01, 0xaa, 0xef, 0xa5, 0xf2, 
0x8b, 0x15, 0xce, 0xfc, 0x33, 0x30, 0xd7, 0xd5, 0xa6, 0x9b, 0x65, 0xfa, 
0x0d, 0x6e, 0x9c, 0xbd, 0x03, 0x22, 0xfb, 0x76, 0xf7, 0x87, 0x1d, 0x4b, 
0xcf, 0xbb, 0x1a, 0x4e, 0x72, 0xe0, 0x10, 0x43, 0xd6, 0xc1, 0x61, 0x37, 
0x6f, 0xcf, 0x97, 0x33, 0xbe, 0x49, 0x9f, 0xf0, 0x70, 0xc4, 0xcc, 0x5b, 
0x7f, 0xb7, 0x7c, 0x3a, 0x8f, 0x35, 0xf2, 0xdd, 0x2e, 0x78, 0x10, 0x16, 
0xb0, 0x54, 0x76, 0x35, 0xc4, 0x73, 0xb6, 0xd3, 0x3c, 0x49, 0x87, 0x69, 
0x7b, 0xc5, 0xed, 0xac, 0xeb, 0x3a, 0xfa, 0x26, 0xee, 0xde, 0x86, 0x52, 
0x79, 0x90, 0x22, 0xbe, 0xe6, 0x3a, 0x50, 0x1e, 0x9e, 0x7b, 0xbd, 0x0f, 
0x05, 0x75, 0xe1, 0x64, 0x82, 0xab, 0x27, 0x27, 0x87, 0xfd, 0xb7, 0x19, 
0x2a, 0x81, 0x27, 0xc5, 0x40, 0xf7, 0x45, 0xd9, 0xca, 0x07, 0x17, 0x15, 
0x73, 0x5d, 0x86, 0x67, 0xeb, 0xcc, 0xb1, 0xec, 0x57, 0xc4, 0xa3, 0xec, 
0xc5, 0xb5, 0x11, 0xd3, 0x37, 0xf0, 0x39, 0x8a, 0x4a, 0xb9, 0x98, 0x4d, 
0x0f, 0x16, 0x88, 0x13, 0x12, 0x1f, 0x4c, 0x53, 0xcf, 0xb1, 0x86, 0x79, 
0x2e, 0x18, 0x4b, 0x23, 0xe1, 0x08, 0xc3, 0xc8, 0x6a, 0x88, 0xf4, 0x0c, 
0x39, 0xe7, 0xb4, 0x40, 0x4b, 0x53, 0xf3, 0xc4, 0xae, 0xbf, 0xdf, 0x2e, 
0x95, 0x4c, 0x32, 0x91, 0x37, 0x00, 0xf2, 0x6d, 0xa2, 0xdf, 0xba, 0x18, 
0x15, 0xae, 0x68, 0x85, 0x53, 0xd5, 0xf3, 0x1d, 0x43, 0x83, 0xc7, 0x9e, 
0x58, 0x26, 0x4a, 0xd7, 0xda, 0x27, 0x33, 0x17, 0xd7, 0xd0, 0xe7, 0x50, 
0x76, 0xce, 0x28, 0x91, 0xfb, 0x76, 0x33, 0xa4, 0xf2, 0x1a, 0x29, 0x96, 
0x7b, 0x57, 0x8c, 0x8f, 0x77, 0x48, 0x7b, 0x4d, 0xee, 0x5f, 0x52, 0x85, 
0x1c, 0xe2, 0x9a, 0xc8, 0xb4, 0xd8, 0x85, 0x57, 0x50, 0x08, 0xbf, 0xc8, 
0xb5, 0xa1, 0xb9, 0xbb, 0xd0, 0x92, 0x45, 0xd0, 0x3e, 0x4c, 0x74, 0x12, 
0x8a, 0x7c, 0xfd, 0x29, 0xe4, 0x39, 0x7d, 0x68, 0x75, 0x0b, 0xa3, 0x77, 
0xf3, 0xd6, 0x62, 0x9c, 0x38, 0x3d, 0xc4, 0xfb, 0xd1, 0x38, 0xab, 0x66, 
0x16, 0x8b, 0xea, 0xed, 0x16, 0xe0, 0x18, 0xb1, 0x21, 0x01, 0xe5, 0xe6, 
0xda, 0xd7, 0x47, 0x0e, 0x19, 0x30, 0xfa, 0x47, 0xb7, 0x55, 0x1f, 0x81, 
0x21, 0x14, 0xae, 0xe2, 0x4c, 0x36, 0x5c, 0xfe, 0xc6, 0x2c, 0xc4, 0xfa, 
0xe6, 0x12, 0xb8, 0x31, 0xaa, 0x23, 0x69, 0xfb, 0x46, 0xc5, 0x69, 0x6b, 
0x9a, 0x8d, 0x45, 0x27, 0xe9, 0x39, 0xe5, 0xf9, 0x0c, 0x18, 0xc2, 0x0e, 
0x09, 0x2c, 0xf3, 0x7f, 0xbf, 0x6d, 0xaf, 0xe5, 0xec, 0xd2, 0x39, 0xd2, 
0xc2, 0x29, 0xb3, 0x9c, 0xd5, 0xf4, 0x99, 0x0e, 0xd8, 0x0c, 0x7a, 0x13, 
0x94, 0xd3, 0x79, 0x10, 0xf3, 0xb1, 0x95, 0xbf, 0x70, 0xa3, 0x10, 0xf2, 
0x45, 0x82, 0xbc, 0x85, 0xd5, 0xd4, 0x64, 0x57, 0x07, 0xb2, 0xc3, 0x60, 
0xde, 0xba, 0xaa, 0xc5, 0x01, 0x21, 0x33, 0x46, 0xa7, 0xb1, 0xa0, 0xa8, 
0x46, 0x0f, 0x76, 0x29, 0x51, 0x10, 0x89, 0x90, 0x02, 0x65, 0x97, 0x71, 
0x4c, 0x9b, 0x3b, 0xd6, 0xe3, 0x9e, 0xfc, 0xf1, 0x74, 0xe5, 0x06, 0x98, 
0x3a, 0x60, 0x3f, 0xfa, 0xc3, 0xc1, 0x3a, 0xad, 0x0c, 0x84, 0xa8, 0x87, 
0xa5, 0x83, 0xaf, 0xe9, 0x83, 0x7a, 0xdf, 0x3d, 0xb2, 0xc4, 0x96, 0x34, 
0x64, 0xb1, 0xa5, 0xb3, 0x2b, 0x6e, 0x41, 0xa3, 0xe2, 0xcd, 0x5e, 0x52, 
0x4a, 0x5c, 0xd7, 0x6f, 0xc8, 0xf9, 0xb6, 0x16, 0x56, 0x57, 0x5f, 0xcc, 
0xed, 0x70, 0x81, 0x4e, 0xb0, 0xcd, 0x45, 0x80, 0xa6, 0x82, 0x17, 0x1f, 
0x3a, 0xb5, 0x39, 0x22, 0xf4, 0x03, 0x01, 0x29, 0xe2, 0x0a, 0x81, 0x50, 
0x0d, 0xd7, 0xa6, 0xc1, 0xc9, 0x5a, 0x2a, 0x4f, 0x3f, 0x4b, 0x43, 0x43, 
0x98, 0xc9, 0x4c, 0x35, 0x3c, 0xb9, 0x3b, 0x1b, 0xb6, 0xd6, 0x64, 0xe1, 
0x2a, 0xcd, 0x09, 0xe0, 0x05, 0x12, 0x8b, 0x9f, 0xb5, 0xa8, 0x97, 0xf5, 
0xb3, 0x75, 0x49, 0x4f, 0x0c, 0x5c, 0x22, 0xca, 0xbf, 0x7c, 0x3c, 0x00, 
0x1e, 0x8e, 0x61, 0xe9, 0xfa, 0xf0, 0xba, 0xa4, 0x56, 0xb6, 0x07, 0x15, 
0x77, 0x31, 0x8f, 0x79, 0x2e, 0x4e, 0x2c, 0x2c, 0xe8, 0xb6, 0x7a, 0xcc, 
0xff, 0x13, 0x9e, 0xe7, 0x68, 0xc6, 0x23, 0x8a, 0xfc, 0x69, 0xa8, 0xc7, 
0xeb, 0x24, 0x90, 0xd4, 0x2e, 0xe0, 0xef, 0xef, 0x0e, 0xf6, 0x40, 0xca, 
0x4c, 0xad, 0x6f, 0x39, 0xc2, 0x0c, 0x0b, 0xd6, 0x9b, 0x7c, 0x0c, 0xa5, 
0x66, 0xbe, 0xc4, 0xa0, 0x73, 0xe6, 0x35, 0x73, 0xb3, 0x05, 0x6e, 0x5f, 
0x60, 0x4e, 0x0a, 0xb9, 0xe5, 0x26, 0x82, 0xb2, 0x36, 0x75, 0x60, 0x79, 
0x93, 0x5e, 0x4b, 0xa9, 0x33, 0xad, 0x4c, 0xbf, 0x4a, 0xa3, 0x1a, 0x6d, 
0xad, 0x7f, 0xca, 0xa7, 0x07, 0xf9, 0x76, 0x35, 0x88, 0x2b, 0x99, 0xfc, 
0xf2, 0x33, 0x3d, 0x61, 0x31, 0x3a, 0xcf, 0x30, 0x00, 0xf7, 0x4e, 0x17, 
0x5d, 0x3c, 0xe6, 0x4c, 0x5c, 0x31, 0x8d, 0x40, 0xa1, 0xb5, 0x3f, 0x4a, 
0x8c, 0xc1, 0xc9, 0x82, 0x4a, 0x31, 0x7d, 0x3a, 0xa1, 0xc3, 0xfc, 0x15, 
0x1c, 0x43, 0xbe, 0x73, 0xf7, 0x86, 0x6e, 0x4b, 0x96, 0xcc, 0x71, 0x2c, 
0xaf, 0xa1, 0xd8, 0xe5, 0xd9, 0x5e, 0x56, 0x27, 0xf7, 0xa7, 0x67, 0x2c, 
0x36, 0x67, 0xbb, 0x5e, 0xfe, 0xda, 0xd8, 0x85, 0x07, 0x4e, 0x66, 0x24, 
0x3d, 0xc2, 0xfe, 0x48, 0x5b, 0xb0, 0x2f, 0x73, 0xc2, 0x6a, 0x98, 0x82, 
0xcc, 0x7f, 0xf1, 0x96, 0xc1, 0x26, 0xa5, 0xda, 0xb9, 0x7f, 0x4b, 0x99, 
0x10, 0x7b, 0x21, 0x03, 0x14, 0x49, 0x89, 0x61, 0x46, 0x7e, 0xec, 0x71, 
0x37, 0x15, 0x4a, 0x37, 0xfe, 0x22, 0x3a, 0x0b, 0x78, 0x5a, 0x6b, 0x37, 
0x16, 0xca, 0x13, 0x99, 0x5b, 0xf5, 0x6d, 0x9b, 0x51, 0xb6, 0xc5, 0x96, 
0x7f, 0x57, 0x28, 0x0a, 0x00, 0x55, 0x68, 0xe7, 0x34, 0xaf, 0x64, 0x1d, 
0x64, 0x5e, 0xfa, 0x11, 0x7a, 0x7f, 0x02, 0x3d, 0x78, 0x39, 0x69, 0xfe, 
0xd3, 0x96, 0x87, 0x29, 0xe0, 0x63, 0xbc, 0x40, 0x40, 0x6c, 0x48, 0x58, 
0xc6, 0xfe, 0x7c, 0xba, 0x73, 0xd8, 0x65, 0x07, 0x34, 0x3c, 0xf9, 0xe8, 
0x1c, 0x14, 0x14, 0x64, 0x9e, 0xfe, 0xf3, 0xbf, 0x4a, 0x60, 0xef, 0x1e, 
0xbf, 0xf7, 0x13, 0x80, 0xb3, 0xdc, 0x32, 0xf3, 0x7f, 0xca, 0x8a, 0x63, 
0x63, 0x0e, 0xf5, 0xb7, 0xaf, 0xbf, 0x90, 0xc1, 0x98, 0x37, 0xb9, 0xac, 
0x03, 0xb6, 0xbc, 0x9d, 0x12, 0xec, 0x2c, 0xec, 0xa2, 0xe0, 0x9b, 0x8b, 
0x66, 0xe6, 0xbd, 0x17, 0xf7, 0x53, 0xd8, 0xc7, 0xeb, 0xe7, 0x34, 0xd9, 
0x35, 0x1e, 0xa4, 0x2c, 0x89, 0xef, 0x53, 0x2e, 0x08, 0xf0, 0xbf, 0xb4, 
0x47, 0x54, 0x2d, 0x81, 0xc2, 0x01, 0xea, 0xba, 0x89, 0x8c, 0x3b, 0x8e, 
0xc6, 0xc0, 0x0b, 0xa0, 0x5c, 0xc0, 0xe7, 0x0e, 0x1f, 0xe5, 0x26, 0xdb, 
0xe2, 0xa7, 0xb7, 0x98, 0x8f, 0x63, 0xb8, 0x8a, 0x74, 0x08, 0xaa, 0x79, 
0x7c, 0xd2, 0x5a, 0xc7, 0x94, 0xc0, 0xcd, 0xed, 0x52, 0x99, 0x1f, 0x98, 
0xdd, 0x45, 0xa3, 0xf9, 0x97, 0x4a, 0x88, 0x74, 0x5b, 0x63, 0xfc, 0xe3, 
0x0b, 0x27, 0xfd, 0x97, 0x6d, 0xe6, 0xac, 0xe2, 0xca, 0xe2, 0x41, 0x7d, 
0x7b, 0x8c, 0x33, 0x03, 0xab, 0xf8, 0x8a, 0x01, 0x87, 0xd0, 0xd1, 0x8d, 
0x00, 0x7f, 0x1e, 0xa0, 0xa3, 0x34, 0xb3, 0x74, 0x57, 0xbc, 0xe7, 0xb2, 
0x5e, 0x89, 0xb6, 0xa2, 0xc1, 0xb0, 0x9c, 0xb1, 0x59, 0x4e, 0x0a, 0x45, 
0x8a, 0xa2, 0xd0, 0x44, 0xa7, 0xee, 0x04, 0xfa, 0xf5, 0x2e, 0xcb, 0x2c, 
0x8c, 0xcf, 0xef, 0x76, 0x68, 0xd0, 0x66, 0x4e, 0x29, 0x93, 0xc1, 0x48, 
0x2e, 0xcd, 0xbd, 0xdc, 0xd4, 0xd6, 0xc9, 0x4e, 0x3a, 0x24, 0xd3, 0xb7, 
0x68, 0x59, 0x91, 0x89, 0x70, 0xc7, 0x4c, 0xa5, 0x2e, 0x89, 0xa9, 0x2b, 
0xb3, 0xec, 0x21, 0x1b, 0x68, 0x20, 0xc2, 0x5f, 0x7c, 0xf6, 0x52, 0x70, 
0x83, 0x3d, 0x7b, 0x89, 0x30, 0x54, 0x4c, 0xaa, 0x9c, 0x48, 0x44, 0x6c, 
0xfa, 0x66, 0xbd, 0x79, 0x8e, 0x32, 0x8d, 0x91, 0x26, 0xc0, 0xd1, 0xb1, 
0x39, 0x15, 0x2b, 0xa7, 0x7b, 0xd7, 0x5c, 0x97, 0x1d, 0x42, 0x0e, 0xe8, 
0x28, 0xe8, 0xbb, 0xbd, 0xda, 0xf5, 0x42, 0xdb, 0x4e, 0xa9, 0xfb, 0x9d, 
0x32, 0x96, 0xa7, 0x34, 0x55, 0xde, 0x22, 0x3c, 0xd7, 0xe3, 0x2a, 0xee, 
0xc4, 0xd8, 0x1e, 0x58, 0x9b, 0x45, 0xf6, 0x6d, 0x6e, 0x9e, 0x4f, 0xdd, 
0x30, 0x3a, 0x99, 0xdc, 0x94, 0xac, 0x8d, 0xda, 0x73, 0x50, 0xc7, 0x32, 
0x1e, 0x98, 0xc3, 0xd3, 0xdd, 0x1d, 0xc3, 0x49, 0x3c, 0xb8, 0x58, 0x4f, 
0x67, 0xcc, 0x1c, 0x2d, 0xc9, 0xec, 0x50, 0xad, 0xcc, 0x3f, 0xea, 0xf5, 
0x8a, 0x34, 0xcc, 0xf3, 0xc5, 0x7c, 0x37, 0x07, 0x5b, 0x2b, 0xd7, 0xe3, 
0x24, 0x3c, 0xe6, 0x68, 0xb3, 0x60, 0x42, 0xc9, 0xf4, 0x3a, 0x83, 0x14, 
0x66, 0x9e, 0x69, 0x33, 0x27, 0x29, 0x8f, 0xde, 0x3a, 0x49, 0xe7, 0x12, 
0xfa, 0xe6, 0xbb, 0xf4, 0x25, 0x30, 0xd2, 0x1c, 0x9f, 0xb7, 0xed, 0xfc, 
0x1c, 0xd8, 0xd2, 0x99, 0x72, 0x57, 0xcb, 0x29, 0xf1, 0x74, 0x7d, 0x4c, 
0x53, 0xa7, 0xb6, 0xe3, 0x09, 0xe0, 0x6d, 0xf2, 0xc5, 0x67, 0x24, 0x3c, 
0x02, 0x29, 0xaf, 0xa4, 0xc9, 0xe5, 0xa4, 0xf8, 0xc1, 0x9b, 0x09, 0x5b, 
0x1a, 0x9b, 0x0d, 0xb2, 0xe5, 0x75, 0xad, 0x10, 0xeb, 0xa2, 0xc4, 0x90, 
0xde, 0x9c, 0xb3, 0xbd, 0xfa, 0x6a, 0x14, 0xbf, 0xda, 0xa5, 0x0a, 0x1a, 
0xfd, 0xe1, 0xcd, 0x46, 0x2c, 0xa1, 0x82, 0x08, 0x9e, 0x5b, 0x3d, 0x1d, 
0xa2, 0xca, 0x3d, 0xde, 0xd9, 0x47, 0xc0, 0x34, 0xb1, 0x0f, 0x70, 0x0e, 
0xd8, 0x14, 0xd8, 0xef, 0x0f, 0xc9, 0xe5, 0x8a, 0x5b, 0x56, 0xc7, 0xc5, 
0x55, 0x14, 0x14, 0xcc, 0xb3, 0xaa, 0x30, 0x6e, 0xe9, 0xc3, 0x72, 0x2f, 
0x67, 0x19, 0xd2, 0xa0, 0xb7, 0x08, 0xe0, 0x58, 0x92, 0x8e, 0x8e, 0x99, 
0xb8, 0x46, 0xba, 0x9c, 0xbc, 0x83, 0xa2, 0x49, 0x77, 0x7d, 0x84, 0xf8, 
0x2a, 0x7a, 0xfc, 0xeb, 0x0b, 0xc2, 0xcf, 0xbe, 0x85, 0xe3, 0x2e, 0x90, 
0xe3, 0x13, 0xb1, 0x8d, 0x2e, 0x3c, 0xf9, 0x48, 0xb1, 0xfb, 0x2c, 0xab, 
0xd0, 0x4f, 0xbf, 0x1e, 0x46, 0xfe, 0xad, 0xa0, 0x47, 0x14, 0x5b, 0x25, 
0x42, 0x79, 0x9f, 0x21, 0x7c, 0x18, 0x75, 0x3d, 0xb8, 0x31, 0x21, 0x90, 
0x2e, 0x17, 0x4e, 0xee, 0x28, 0xb7, 0xec, 0x91, 0x22, 0x15, 0xac, 0xab, 
0xf8, 0xa0, 0x31, 0xa4, 0x3b, 0x3b, 0x51, 0x83, 0x61, 0x7e, 0x2d, 0x55, 
0xba, 0x9d, 0x7d, 0xd4, 0xcb, 0x5f, 0xee, 0xb4, 0x01, 0x96, 0xe0, 0x39, 
0x3c, 0x0b, 0xd3, 0x13, 0x0c, 0x32, 0x21, 0x3f, 0x3f, 0xc6, 0x78, 0x6a, 
0x4f, 0x1e, 0xa3, 0xd4, 0xd9, 0xa1, 0xfb, 0xe3, 0xff, 0x51, 0xb7, 0x2f, 
0x6e, 0xb2, 0x77, 0x4b, 0x38, 0x87, 0x2d, 0x8e, 0x3a, 0xd9, 0xb0, 0x2a, 
0x8b, 0x63, 0xac, 0x79, 0x79, 0x28, 0xc1, 0x65, 0x84, 0x34, 0x95, 0xf4, 
0x42, 0x79, 0x93, 0x97, 0x9c, 0xb8, 0x9f, 0xb8, 0x69, 0xe5, 0x11, 0x58, 
0xe5, 0x8a, 0x9c, 0x7d, 0x73, 0xd4, 0x8f, 0xdb, 0xe0, 0xac, 0x71, 0xbb, 
0x9b, 0x9b, 0xa9, 0x7e, 0xd1, 0x2b, 0x39, 0x63, 0x72, 0x97, 0xbf, 0x4e, 
0xeb, 0x5b, 0x4b, 0x26, 0x6d, 0x14, 0xf0, 0x78, 0x22, 0xbd, 0x9a, 0x64, 
0x0b, 0xee, 0xe8, 0xd7, 0x21, 0x60, 0x05, 0xc9, 0x3b, 0xc1, 0x52, 0xe8, 
0x94, 0xf6, 0xb8, 0xc8, 0xfb, 0x67, 0x3f, 0x0d, 0x44, 0xec, 0xa4, 0xfd, 
0xde, 0x43, 0x5b, 0x2c, 0x22, 0x1b, 0x16, 0xb4, 0x42, 0xbd, 0xb5, 0xb0, 
0xd5, 0x23, 0x54, 0x3f, 0x94, 0x7b, 0x1f, 0xe9, 0xe7, 0x1e, 0x00, 0x15, 
0x52, 0xaf, 0x08, 0x2a, 0xb9, 0x28, 0x55, 0xc7, 0x58, 0xbc, 0xb7, 0xd8, 
0xbf, 0x14, 0xa4, 0xd8, 0x17, 0xfa, 0xfc, 0x38, 0x91, 0xb4, 0x98, 0xeb, 
0xe4, 0xe5, 0x87, 0xa8, 0x65, 0xee, 0x7b, 0xd2, 0x2f, 0x3c, 0x79, 0x23, 
0xa6, 0x8c, 0xd4, 0xf4, 0x72, 0xff, 0xa5, 0x92, 0xb7, 0x92, 0xa6, 0xde, 
0x1a, 0x51, 0xf9, 0xdb, 0xeb, 0xdc, 0x9c, 0xdc, 0x5d, 0xde, 0x36, 0x07, 
0xc8, 0x56, 0x2a, 0xfd, 0xcf, 0x2a, 0x41, 0x6b, 0x64, 0x03, 0x74, 0x92, 
0xce, 0x06, 0xa8, 0x67, 0x7a, 0x70, 0x7e, 0x0d, 0x9a, 0xa4, 0x11, 0x77, 
0x13, 0xa6, 0x08, 0x96, 0x8a, 0x1a, 0xb0, 0x88, 0x2b, 0xe4, 0x34, 0x7f, 
0x11, 0xae, 0x22, 0x56, 0x2e, 0x2c, 0xef, 0xb8, 0x97, 0x9b, 0x9e, 0x84, 
0x05, 0x25, 0xac, 0x83, 0xad, 0x99, 0x71, 0x73, 0x99, 0x50, 0xda, 0xcd, 
0xb0, 0x40, 0xf8, 0x0b, 0x62, 0x42, 0x5e, 0x96, 0x75, 0x2c, 0x75, 0x4b, 
0x79, 0x08, 0x2d, 0xc6, 0x82, 0x11, 0xeb, 0x46, 0x24, 0x5c, 0xbe, 0x0a, 
0x7c, 0x01, 0x30, 0x09, 0x14, 0x8e, 0x96, 0xde, 0x67, 0xce, 0x9e, 0x79, 
0xcb, 0xcf, 0x73, 0x17, 0x1b, 0x36, 0x24, 0xc4, 0xc6, 0xe3, 0xd5, 0x97, 
0x5e, 0x96, 0x33, 0x10, 0x90, 0xf3, 0x97, 0x91, 0x6f, 0x56, 0x4d, 0xb4, 
0xbd, 0xb9, 0x58, 0x43, 0x85, 0xd6, 0x65, 0xda, 0x8f, 0xaa, 0x89, 0x33, 
0x0e, 0x4b, 0xde, 0x66, 0xd7, 0x68, 0xbb, 0x42, 0xb4, 0xb3, 0x1d, 0x15, 
0x8c, 0x31, 0xf0, 0xa5, 0x94, 0xf6, 0xd1, 0xe4, 0x7a, 0x39, 0xbe, 0xe7, 
0x59, 0x14, 0xa2, 0xa0, 0x62, 0x00, 0xcd, 0x7d, 0xe8, 0xf8, 0xb1, 0x97, 
0xb7, 0x08, 0x2f, 0x7b, 0x43, 0x41, 0x43, 0x88, 0xb5, 0x3a, 0xdb, 0x68, 
0x7b, 0xca, 0xdd, 0x3b, 0xd5, 0xfd, 0x36, 0x99, 0x56, 0x0d, 0xa0, 0x99, 
0x8d, 0x6b, 0x85, 0x64, 0x86, 0xb6, 0x84, 0xf7, 0x73, 0x38, 0x9f, 0x7c, 
0x33, 0xe5, 0xdd, 0xc0, 0xc4, 0x24, 0x58, 0xdc, 0x53, 0x43, 0xd1, 0xc9, 
0x8a, 0x72, 0x83, 0xf1, 0x44, 0x39, 0x75, 0x4a, 0xe7, 0xb2, 0xe9, 0x0b, 
0x1c, 0x7c, 0xc5, 0xa6, 0x6b, 0xd4, 0x66, 0xe8, 0xbf, 0x67, 0xc6, 0xc9, 
0xec, 0xa4, 0x34, 0x4d, 0x05, 0x74, 0xf8, 0x04, 0xe6, 0x8c, 0x14, 0x60, 
0x2d, 0x88, 0x42, 0xaf, 0x7b, 0x7f, 0x64, 0xab, 0x79, 0xcd, 0x61, 0xae, 
0x3a, 0x1d, 0x5e, 0x81, 0xd3, 0x29, 0x4f, 0x4a, 0xd1, 0x79, 0xee, 0x64, 
0x55, 0x27, 0x5d, 0x8e, 0x53, 0x80, 0x6e, 0x52, 0x09, 0x71, 0x4a, 0xa1, 
0x2f, 0x8f, 0x62, 0xf3, 0x0a, 0xa7, 0x6d, 0x46, 0x46, 0x02, 0x9b, 0x32, 
0x1b, 0x5f, 0x75, 0xd2, 0x84, 0x68, 0xaf, 0x38, 0xe9, 0xd1, 0xbb, 0x60, 
0x45, 0x0d, 0xd5, 0x59, 0x23, 0x82, 0xe9, 0x0b, 0xd6, 0xb1, 0x94, 0x39, 
0xf2, 0x20, 0xfc, 0xae, 0x93, 0xf8, 0x2a, 0xcd, 0x72, 0x57, 0x44, 0x62, 
0xa1, 0x59, 0xf2, 0x72, 0xc8, 0x0b, 0x73, 0x79, 0x3b, 0x07, 0xef, 0xb0, 
0xa2, 0x61, 0x98, 0xf8, 0xa4, 0x1a, 0xb9, 0x63, 0x43, 0x74, 0xe2, 0xe4, 
0x05, 0xcf, 0xb5, 0xeb, 0x3b, 0x1c, 0x82, 0xdc, 0x56, 0xde, 0xe5, 0x4b, 
0x62, 0xf3, 0xa6, 0xc0, 0xb1, 0xfd, 0xb3, 0x60, 0xdd, 0xbe, 0xc3, 0x79, 
0x7f, 0x16, 0x5f, 0x41, 0x7f, 0x2a, 0xad, 0x33, 0xc6, 0x96, 0x4b, 0xea, 
0x9e, 0x88, 0x86, 0xd9, 0x71, 0xa8, 0x97, 0x7a, 0xb5, 0x41, 0x54, 0xc5, 
0xab, 0xc2, 0x04, 0xda, 0x93, 0x18, 0x9e, 0xc0, 0x98, 0x1c, 0x32, 0x4f, 
0x4a, 0x6c, 0xbb, 0x8a, 0xbf, 0x88, 0x38, 0x34, 0x68, 0x5c, 0x95, 0x5c, 
0xba, 0x76, 0x06, 0x90, 0xb1, 0x22, 0xdb, 0x43, 0x28, 0x09, 0x52, 0x5d, 
0x11, 0x23, 0x30, 0x24, 0x96, 0xfe, 0x71, 0xc3, 0x52, 0xd2, 0x6f, 0xd9, 
0xab, 0xc4, 0x97, 0x4b, 0x44, 0xb5, 0x16, 0x29, 0x26, 0xa7, 0xa2, 0x29, 
0x47, 0x22, 0x5c, 0xd3, 0xaf, 0x37, 0x7e, 0x00, 0x6e, 0xe6, 0xba, 0x8c, 
0x22, 0xaf, 0x79, 0xf1, 0x40, 0x88, 0x8f, 0xb8, 0x4f, 0xbe, 0x8d, 0x09, 
0xd9, 0x18, 0x1a, 0x40, 0x93, 0x20, 0x31, 0x4f, 0x2c, 0x87, 0xc5, 0xd5, 
0xec, 0x61, 0x54, 0x7a, 0xd5, 0xfc, 0x66, 0x4f, 0x0b, 0x41, 0x64, 0xaa, 
0xee, 0x8f, 0x4c, 0xc6, 0x16, 0x21, 0x67, 0x0e, 0x64, 0x7e, 0x30, 0xa0, 
0xb3, 0xb4, 0x8c, 0x85, 0x99, 0x84, 0xb2, 0x94, 0xdd, 0xb4, 0x14, 0xf1, 
0x6b, 0x17, 0x22, 0xc7, 0xc6, 0x02, 0xe9, 0x37, 0x96, 0x8c, 0x99, 0x51, 
0x27, 0xbe, 0xcb, 0xab, 0x66, 0xdd, 0x98, 0x9e, 0x2c, 0x4c, 0x95, 0xbc, 
0xc5, 0xe2, 0x37, 0x6a, 0xda, 0x69, 0xd8, 0xb7, 0xa4, 0x97, 0x5d, 0x95, 
0x10, 0x30, 0x70, 0xc0, 0xde, 0x6e, 0x1f, 0x10, 0xfd, 0x26, 0x5d, 0xe7, 
0xd9, 0x2e, 0x82, 0xed, 0xc8, 0xb9, 0xaa, 0x3b, 0x89, 0xcf, 0x8a, 0xa9, 
0x48, 0x67, 0xfd, 0x30, 0x7e, 0x5d, 0xa1, 0x18, 0xa7, 0x22, 0x03, 0xbd, 
0x56, 0x5f, 0xa9, 0x4d, 0x5f, 0xd2, 0x8c, 0x81, 0xc7, 0x9d, 0xa6, 0x8b, 
0xea, 0x49, 0xd1, 0x81, 0x9c, 0x9f, 0xed, 0xbf, 0x32, 0xcf, 0x32, 0xcc, 
0x62, 0x4c, 0x8d, 0xa8, 0xa7, 0x67, 0x6f, 0x9e, 0x18, 0x49, 0x15, 0xbb, 
0xda, 0x12, 0x5e, 0xd7, 0xb3, 0xb3, 0x20, 0xa9, 0xa2, 0x6f, 0xee, 0xad, 
0xdd, 0x5f, 0x33, 0x02, 0x88, 0x06, 0x25, 0x92, 0x71, 0x5b, 0x5d, 0x5d, 
0x54, 0x1f, 0xbf, 0xe8, 0x27, 0xe5, 0xef, 0xc3, 0x64, 0x77, 0x13, 0xef, 
0x0d, 0xa6, 0x31, 0xf8, 0x48, 0xab, 0x6d, 0xca, 0x30, 0xff, 0x3e, 0xed, 
0xa2, 0x72, 0xb6, 0xeb, 0xcf, 0xb2, 0x80, 0x02, 0x96, 0x93, 0xb0, 0x85, 
0xfb, 0x49, 0xa2, 0x1f, 0x2b, 0xdd, 0x64, 0x25, 0xb8, 0x86, 0x0f, 0x49, 
0x3f, 0xba, 0xfb, 0x18, 0xea, 0x52, 0x29, 0x5c, 0x8b, 0xab, 0xe0, 0x6a, 
0x68, 0xb0, 0x66, 0xd9, 0xb4, 0x63, 0x67, 0xaf, 0xeb, 0x2c, 0xb5, 0xba, 
0x37, 0xc9, 0x4f, 0xbd, 0x38, 0xcc, 0xcd, 0x54, 0xc2, 0xe1, 0x21, 0xfb, 
0x2a, 0x99, 0x75, 0x41, 0x23, 0x43, 0xd6, 0xff, 0x0b, 0x35, 0xf2, 0x8a, 
0xfe, 0x76, 0x4f, 0x40, 0x2c, 0x35, 0xb7, 0xa2, 0xa9, 0xa4, 0xd3, 0xc5, 
0x40, 0x19, 0x4d, 0x08, 0xb4, 0xd7, 0xb0, 0x72, 0xb7, 0xb1, 0xef, 0x08, 
0x11, 0xde, 0xca, 0xf2, 0xd7, 0x2c, 0x44, 0xb1, 0x86, 0x31, 0x7f, 0x75, 
0x6f, 0x09, 0x5e, 0x7d, 0x16, 0xee, 0xe0, 0xc3, 0x08, 0x0e, 0x36, 0x42, 
0xd4, 0x06, 0x13, 0xbc, 0x11, 0xcf, 0x1a, 0x20, 0x5f, 0x98, 0x00, 0xf9, 
0x09, 0xae, 0x79, 0xd9, 0xa7, 0x37, 0x96, 0x96, 0x07, 0xd4, 0x8f, 0x7e, 
0x0f, 0x3b, 0xe1, 0x15, 0x07, 0xab, 0x43, 0x16, 0x36, 0x87, 0x55, 0x9b, 
0xc1, 0xc9, 0x61, 0x1c, 0xdd, 0xcc, 0x77, 0xf7, 0xa6, 0x40, 0xe9, 0xf9, 
0x24, 0x55, 0xb6, 0xb6, 0x0d, 0x27, 0xbb, 0xc2, 0x85, 0xd8, 0xf7, 0x01, 
0x97, 0x58, 0x56, 0xe1, 0x1e, 0xc3, 0xb9, 0x17, 0xf2, 0x7f, 0xfb, 0x7d, 
0x8d, 0x36, 0x38, 0x27, 0x0c, 0x6c, 0x28, 0xd9, 0xdb, 0x2c, 0x71, 0xf4, 
0x5f, 0xfe, 0x2a, 0x81, 0x3f, 0x5d, 0x3f, 0x1b, 0x45, 0x16, 0x4c, 0x04, 
0x20, 0xc8, 0xdf, 0xd5, 0xce, 0xf6, 0xd7, 0x98, 0xdd, 0xf7, 0x24, 0xa0, 
0xaa, 0x01, 0xc2, 0x74, 0xa1, 0x36, 0x67, 0x6f, 0xcb, 0x76, 0x59, 0xed, 
0xe5, 0x70, 0x61, 0x51, 0xd6, 0x33, 0x06, 0x1a, 0xaa, 0xac, 0x9e, 0x9a, 
0x74, 0xb7, 0x34, 0x73, 0xfe, 0xf9, 0xc9, 0x02, 0xcf, 0xe7, 0x9e, 0xc5, 
0xa7, 0xaf, 0xb5, 0x61, 0x92, 0xfd, 0x8a, 0x0b, 0x2c, 0xcc, 0xf1, 0x37, 
0x94, 0xee, 0x6c, 0x4f, 0x79, 0x15, 0x6f, 0xcd, 0x94, 0xdc, 0xe8, 0xc3, 
0x37, 0x3f, 0xd3, 0x4a, 0xa9, 0xb1, 0x75, 0x6f, 0xf0, 0x3e, 0x08, 0x80, 
0xb7, 0x1f, 0x95, 0x43, 0x2b, 0x12, 0x64, 0xb9, 0xb7, 0x5b, 0xf8, 0x63, 
0xf6, 0xd1, 0x99, 0x46, 0x1f, 0x2b, 0x84, 0x56, 0x3f, 0xf9, 0x18, 0x56, 
0xe9, 0xf9, 0x53, 0xd0, 0x4b, 0xfc, 0x79, 0xa9, 0xf2, 0x66, 0x16, 0x98, 
0x3d, 0x14, 0x26, 0x78, 0xe9, 0x36, 0x03, 0xd8, 0xf9, 0x28, 0x42, 0x13, 
0x13, 0x4c, 0x4b, 0x27, 0xa2, 0xdc, 0xc8, 0x50, 0xdc, 0x41, 0x8d, 0x7d, 
0x9d, 0x49, 0x66, 0x04, 0x2f, 0xcf, 0x25, 0xd5, 0xf2, 0x0a, 0xa3, 0x36, 
0x40, 0x39, 0x80, 0x7f, 0xd8, 0xf9, 0xf3, 0x86, 0x84, 0xa0, 0x37, 0x83, 
0xda, 0xc4, 0x8f, 0xf3, 0x35, 0x36, 0xe5, 0x77, 0xa0, 0x5b, 0xc8, 0x95, 
0x16, 0xcb, 0x42, 0x55, 0xbc, 0xbd, 0xdf, 0xc9, 0xfe, 0x2e, 0xf3, 0x8a, 
0x9c, 0xa1, 0xa9, 0x58, 0x8d, 0xbe, 0x54, 0x3f, 0x56, 0x27, 0x37, 0x76, 
0x32, 0x15, 0xd2, 0xa2, 0x28, 0xa5, 0x63, 0x45, 0x6f, 0x56, 0x8f, 0x6f, 
0x4d, 0xde, 0x2f, 0xcd, 0xf0, 0x30, 0x42, 0x15, 0x7b, 0x36, 0xcc, 0x70, 
0x57, 0x56, 0x3b, 0xd6, 0xfd, 0xc5, 0xb8, 0xcd, 0xdd, 0x16, 0xa6, 0x3d, 
0x1c, 0xc5, 0xb4, 0xa5, 0x1f, 0x65, 0x97, 0x50, 0x81, 0xc8, 0x4c, 0x6f, 
0x3f, 0x9a, 0x7c, 0xf8, 0x3b, 0x92, 0x63, 0xda, 0xf5, 0xf8, 0xfb, 0x38, 
0x80, 0x8e, 0x09, 0x84, 0x9b, 0xa7, 0x4a, 0xc3, 0x98, 0x06, 0xa7, 0xae, 
0x73, 0x6a, 0x62, 0x86, 0xe5, 0xe1, 0x71, 0x5e, 0x9c, 0x7f, 0x18, 0xce, 
0x71, 0x43, 0xd8, 0xa4, 0x06, 0x1b, 0xa8, 0xdc, 0x58, 0x36, 0xd4, 0x26, 
0xaf, 0xa4, 0x8e, 0xc5, 0x30, 0x2c, 0xc2, 0x28, 0x02, 0x04, 0x69, 0x1f, 
0x5b, 0xbf, 0x20, 0x85, 0xd2, 0x90, 0x8e, 0x76, 0xa7, 0xd5, 0x6b, 0x24, 
0xd6, 0xa6, 0xd8, 0x61, 0x23, 0x5c, 0x80, 0x84, 0xf7, 0x57, 0x00, 0xdb, 
0xa6, 0x14, 0x2f, 0x80, 0x8e, 0xc4, 0xdb, 0xfb, 0xa0, 0xe6, 0x08, 0x6a, 
0x52, 0xea, 0x4c, 0x48, 0x61, 0xcd, 0x71, 0xd3, 0xfb, 0x80, 0x2c, 0x73, 
0x53, 0x2a, 0x39, 0x5f, 0x63, 0xf0, 0xec, 0xc8, 0xf7, 0x3c, 0x5d, 0xf9, 
0x17, 0x2b, 0x81, 0xa9, 0x1e, 0x87, 0x5e, 0x74, 0x5d, 0x38, 0x97, 0x9f, 
0x7a, 0x6f, 0x1e, 0x59, 0x3f, 0x14, 0x3f, 0xbe, 0x89, 0xc5, 0xba, 0x4a, 
0x7a, 0x0c, 0x6d, 0xa1, 0xda, 0xbc, 0xd7, 0x3d, 0xba, 0x7c, 0xfb, 0xe2, 
0x93, 0x1d, 0x7c, 0xdc, 0xfb, 0xf8, 0xe4, 0xe0, 0xfd, 0xf9, 0xc7, 0xb7, 
0xb6, 0x36, 0x91, 0xe9, 0x50, 0xd5, 0x22, 0xef, 0x1d, 0x39, 0xa3, 0x61, 
0x61, 0xe1, 0xdf, 0x64, 0x63, 0x6d, 0xf6, 0x0a, 0x51, 0x6d, 0xb9, 0x38, 
0x32, 0x31, 0x29, 0xd6, 0x7b, 0x80, 0x85, 0x0a, 0xb7, 0x99, 0x1e, 0x3c, 
0xf8, 0x8f, 0x90, 0x5e, 0x05, 0x42, 0xf8, 0xd7, 0xee, 0xb5, 0x91, 0x18, 
0x88, 0x79, 0x5b, 0x40, 0xdd, 0x2b, 0x28, 0x4e, 0xf9, 0x1c, 0x4c, 0x9b, 
0xe2, 0x68, 0x77, 0x75, 0xaf, 0x5f, 0xc4, 0xbc, 0x6e, 0x56, 0x8f, 0x41, 
0xd3, 0x33, 0x44, 0x17, 0xf7, 0x93, 0x93, 0x94, 0x06, 0x0d, 0xce, 0x8f, 
0xe0, 0xb8, 0xb8, 0xca, 0xa2, 0xf7, 0x98, 0x76, 0xdc, 0xef, 0x83, 0x07, 
0x7d, 0x36, 0x17, 0x83, 0x7a, 0x3e, 0x9d, 0x92, 0xbc, 0xa4, 0xc3, 0xcc, 
0xe3, 0xb6, 0xd0, 0xcb, 0xaa, 0xd3, 0xb8, 0xed, 0xbd, 0x16, 0xdc, 0x78, 
0x30, 0xf1, 0xed, 0x33, 0x3b, 0xca, 0xa2, 0x48, 0xe8, 0xad, 0x09, 0xa7, 
0xd3, 0x3d, 0xec, 0xbb, 0xdb, 0xbd, 0xa1, 0xcd, 0x67, 0x9e, 0xe5, 0xfa, 
0x14, 0x35, 0x74, 0xf9, 0xa3, 0x3b, 0x55, 0x87, 0xd7, 0x0d, 0xe9, 0xad, 
0x5f, 0xa5, 0x9d, 0x22, 0x02, 0x0b, 0x3a, 0xc1, 0x78, 0xc4, 0x5c, 0x4a, 
0x59, 0xc8, 0x3a, 0x05, 0xfb, 0xdf, 0xe4, 0x5f, 0x22, 0x7a, 0x52, 0x18, 
0xa7, 0x30, 0x78, 0xe5, 0x24, 0xcd, 0xe6, 0x35, 0xcf, 0x1f, 0xc7, 0x58, 
0x25, 0x20, 0x37, 0xed, 0x2e, 0xd5, 0x32, 0x56, 0x75, 0xe7, 0xe3, 0xe5, 
0xee, 0xe9, 0xae, 0xa3, 0xe4, 0xfa, 0xfb, 0xf3, 0xe5, 0x38, 0x01, 0xde, 
0x14, 0xcd, 0xb4, 0x19, 0x0e, 0xb3, 0x4b, 0x3b, 0x61, 0xdf, 0xe5, 0x5f, 
0xb0, 0x9b, 0x36, 0x8a, 0x84, 0xfd, 0xf9, 0x61, 0xf3, 0x32, 0x1e, 0xd7, 
0xdf, 0xc7, 0x87, 0x45, 0xc0, 0x25, 0x18, 0x9f, 0x17, 0xfd, 0xfa, 0x39, 
0x0b, 0x2d, 0xfc, 0xc8, 0x9b, 0x3f, 0xab, 0x96, 0x03, 0x43, 0xbc, 0x9d, 
0x40, 0xf4, 0xc6, 0x60, 0x1f, 0x71, 0x4f, 0x60, 0x29, 0xca, 0x5a, 0xc9, 
0xb4, 0x06, 0x61, 0x46, 0x91, 0xa6, 0xb7, 0x3a, 0x7b, 0xe0, 0x14, 0xe6, 
0xdb, 0xdb, 0xb7, 0x61, 0x0e, 0x70, 0xa3, 0x56, 0xc8, 0xe9, 0x7e, 0xc6, 
0xea, 0xe7, 0x3d, 0x21, 0x1b, 0x50, 0x0e, 0x94, 0x3e, 0x16, 0x3f, 0x99, 
0xd2, 0xa9, 0x7b, 0x4b, 0x45, 0xf9, 0x62, 0x35, 0x6b, 0xea, 0x64, 0xab, 
0xa7, 0x7a, 0x05, 0x0b, 0x2d, 0xee, 0xbc, 0xbb, 0x7f, 0x85, 0xa2, 0xee, 
0x41, 0xf2, 0xff, 0x4b, 0x4c, 0x76, 0xa6, 0xb7, 0x8d, 0x54, 0x71, 0x06, 
0xb0, 0x81, 0x29, 0xbd, 0x2b, 0xdf, 0x5a, 0x1b, 0xc1, 0x71, 0x25, 0xa8, 
0xac, 0x20, 0xb6, 0xb3, 0xf3, 0xc5, 0xa8, 0xb1, 0xde, 0xed, 0x19, 0xac, 
0x44, 0xf3, 0x2f, 0xf6, 0x5e, 0x6c, 0xcc, 0x41, 0xe0, 0x2d, 0x77, 0xc7, 
0xd1, 0xe3, 0x0c, 0x90, 0x69, 0xe0, 0xd7, 0x4d, 0x72, 0xaa, 0x78, 0x72, 
0x6d, 0x5a, 0x77, 0xd6, 0x1c, 0x77, 0xf3, 0x30, 0xd2, 0x99, 0x5d, 0x2f, 
0x24, 0x03, 0xb6, 0xa3, 0xbb, 0xb2, 0x95, 0x82, 0x0d, 0x1a, 0xbf, 0x89, 
0xd7, 0xc0, 0xe1, 0x47, 0x48, 0x38, 0x79, 0xda, 0xc3, 0xa2, 0x2f, 0xfd, 
0xd5, 0xe3, 0xd3, 0xe0, 0x26, 0x91, 0xf3, 0x1b, 0x1c, 0x4c, 0x46, 0x85, 
0x75, 0x89, 0xba, 0xcd, 0x55, 0x7b, 0x84, 0xca, 0xe2, 0x2d, 0x1c, 0xe1, 
0x75, 0xea, 0xfb, 0xe9, 0x1e, 0xdf, 0x09, 0x12, 0x49, 0xb8, 0x0c, 0x86, 
0x94, 0xa6, 0xb1, 0xe9, 0x6f, 0x31, 0xb4, 0xa2, 0x59, 0x14, 0xe5, 0xc6, 
0x08, 0x7d, 0x31, 0xeb, 0x24, 0xbd, 0x6c, 0xec, 0x05, 0xe1, 0x82, 0x15, 
0x92, 0x60, 0x64, 0x22, 0x85, 0xc2, 0x23, 0x7f, 0x4b, 0x62, 0xf7, 0xd4, 
0xf4, 0x2d, 0x8b, 0x3c, 0x3c, 0xb5, 0xa9, 0x3c, 0x0c, 0x5e, 0x1c, 0x6c, 
0x30, 0xeb, 0x92, 0x39, 0x04, 0x12, 0xd3, 0x9c, 0xb6, 0x44, 0xa2, 0x04, 
0x69, 0x29, 0x90, 0xc4, 0x2b, 0xda, 0x4f, 0xe6, 0x03, 0x21, 0x7b, 0xc2, 
0xbd, 0x4d, 0xbb, 0xe9, 0xf2, 0x8a, 0x19, 0xa4, 0xe3, 0x9b, 0xbf, 0x73, 
0x78, 0x50, 0xd7, 0xcc, 0x18, 0x7d, 0xd9, 0x49, 0xc5, 0x65, 0x8f, 0x18, 
0xc6, 0xef, 0xd2, 0xab, 0x98, 0xe5, 0x1a, 0x01, 0x69, 0xa4, 0xf6, 0x58, 
0x2d, 0x2b, 0x3f, 0x6e, 0x6f, 0xd1, 0x30, 0x67, 0x93, 0x77, 0x45, 0x48, 
0x5f, 0x40, 0xa1, 0x56, 0xba, 0x11, 0xe2, 0x2a, 0x5d, 0x89, 0xca, 0xef, 
0x2e, 0x74, 0x12, 0x44, 0xf0, 0x55, 0xc9, 0xbd, 0x1d, 0xb4, 0x74, 0x0a, 
0x37, 0xd6, 0xad, 0xbc, 0xb6, 0x58, 0x13, 0x29, 0xdf, 0xe4, 0x05, 0x1b, 
0x83, 0x2a, 0xd3, 0xcb, 0x23, 0x52, 0x86, 0x5c, 0xd8, 0x4e, 0x77, 0x0b, 
0xc5, 0x21, 0x5a, 0x1d, 0xfe, 0x26, 0xf8, 0x1e, 0x00, 0x9f, 0xef, 0x7e, 
0x46, 0xbd, 0xf9, 0x9b, 0x39, 0x22, 0x2c, 0x8b, 0x31, 0x58, 0x75, 0x66, 
0x5b, 0x7b, 0x1f, 0xf8, 0x71, 0x78, 0x23, 0x35, 0x3c, 0x26, 0x81, 0xab, 
0xa4, 0x96, 0x6f, 0xdd, 0xed, 0xdd, 0xbb, 0xd8, 0x9a, 0xea, 0xc5, 0x79, 
0x9e, 0x56, 0x8a, 0x3e, 0x42, 0x17, 0xfd, 0x4a, 0x55, 0x5c, 0x0f, 0x53, 
0x57, 0x4f, 0x7e, 0x64, 0x2b, 0xcf, 0x18, 0x35, 0x03, 0xa0, 0x01, 0xcd, 
0x0e, 0x81, 0xec, 0x9f, 0x44, 0xa7, 0xbc, 0x4c, 0x1f, 0x4e, 0x32, 0xf0, 
0x53, 0x78, 0xab, 0x50, 0x59, 0x64, 0x07, 0x85, 0x35, 0x4a, 0x8b, 0x2c, 
0x8e, 0x0e, 0x04, 0xc9, 0xb0, 0xf1, 0x9d, 0xbd, 0x13, 0x4e, 0xf8, 0xae, 
0x70, 0x62, 0x47, 0x9f, 0xb4, 0x6d, 0x0b, 0x53, 0x73, 0xb9, 0x92, 0x57, 
0x19, 0x29, 0x5c, 0xbe, 0x4f, 0x16, 0x88, 0xbf, 0x54, 0x56, 0x61, 0x0c, 
0xb2, 0x6f, 0x74, 0xe8, 0xcd, 0xd1, 0x0c, 0x2c, 0x5f, 0x06, 0x01, 0x61, 
0x27, 0xd1, 0x1b, 0xec, 0x3d, 0x53, 0xa5, 0xa2, 0x37, 0xbe, 0x02, 0xed, 
0x40, 0xee, 0x43, 0x46, 0xda, 0xd0, 0xec, 0x45, 0xcc, 0xe7, 0x40, 0x76, 
0x51, 0xd8, 0x9f, 0x46, 0xc5, 0x65, 0xd5, 0x5a, 0x4b, 0x1b, 0x12, 0x1b, 
0xac, 0xad, 0xc6, 0xf1, 0x04, 0x85, 0xfb, 0xfd, 0x9d, 0x3f, 0x17, 0x79, 
0xf2, 0x6c, 0x72, 0x74, 0xda, 0xf0, 0xc1, 0x55, 0x15, 0x4f, 0x8f, 0x6b, 
0x83, 0xa0, 0x30, 0x56, 0x12, 0x60, 0x30, 0x9d, 0x15, 0x83, 0x66, 0x58, 
0x13, 0x45, 0x05, 0x2e, 0xe6, 0x63, 0xca, 0x60, 0x54, 0x59, 0x4b, 0x91, 
0x5d, 0x99, 0x82, 0x00, 0xf3, 0x9e, 0x6d, 0x24, 0x14, 0x10, 0x61, 0x3a, 
0xaa, 0xf3, 0xd1, 0x57, 0xb9, 0xab, 0x02, 0x20, 0x6a, 0xdb, 0x5d, 0x69, 
0xc4, 0xe9, 0xae, 0x8d, 0x6a, 0x00, 0xdf, 0x2e, 0x0f, 0xc0, 0x71, 0xe1, 
0xc6, 0xe7, 0xbb, 0x33, 0xc6, 0x27, 0x7a, 0x69, 0x44, 0x9f, 0x13, 0xc1, 
0x56, 0xa7, 0x9e, 0x5e, 0xf8, 0x06, 0xff, 0x2e, 0x91, 0x75, 0x24, 0xf6, 
0x22, 0x31, 0x3d, 0x73, 0x85, 0x2b, 0x38, 0xb7, 0xe2, 0x17, 0x06, 0xe4, 
0x40, 0x31, 0xca, 0xa6, 0xba, 0x7e, 0x3e, 0xe7, 0x75, 0xcc, 0xec, 0x02, 
0x5f, 0x04, 0x84, 0x59, 0x5a, 0xa7, 0xd3, 0x8b, 0xbb, 0x62, 0x72, 0xd5, 
0x9a, 0x80, 0x3e, 0x6e, 0x18, 0xb1, 0x30, 0xc9, 0x91, 0x98, 0xea, 0x21, 
0x3b, 0xc1, 0xb7, 0xae, 0x0d, 0x3c, 0xcb, 0x2a, 0xe5, 0x61, 0x0a, 0x71, 
0xb7, 0x24, 0x97, 0x71, 0xdd, 0x22, 0xdc, 0xf6, 0x10, 0xc9, 0xfb, 0xd4, 
0x5b, 0x32, 0x4f, 0xcf, 0xed, 0xdc, 0x1f, 0x28, 0x8c, 0x4e, 0x50, 0xb5, 
0xb1, 0x58, 0x03, 0xb2, 0x91, 0x4c, 0x7a, 0x93, 0x3c, 0x46, 0x68, 0x7a, 
0xc5, 0x1f, 0xa5, 0x11, 0x7e, 0x54, 0x81, 0x40, 0x8d, 0x65, 0x9f, 0x5c, 
0xa7, 0xc9, 0x51, 0xcc, 0x9d, 0xef, 0x23, 0x78, 0x84, 0x31, 0x96, 0x3c, 
0x06, 0x49, 0x77, 0xeb, 0xce, 0xe6, 0xbb, 0xd9, 0xde, 0xd6, 0xc8, 0xcb, 
0xa6, 0xe6, 0xa5, 0xaa, 0x0f, 0x26, 0xb3, 0xbd, 0xb7, 0x5b, 0x93, 0x39, 
0x4d, 0xe5, 0x93, 0x91, 0xe4, 0xdb, 0xd7, 0xc2, 0x64, 0x77, 0x5a, 0xee, 
0x95, 0xfb, 0x09, 0x44, 0x46, 0x1b, 0xb7, 0x99, 0x5a, 0xac, 0xbc, 0x1e, 
0xb0, 0x80, 0xa0, 0x56, 0xac, 0xfe, 0xc1, 0x73, 0x84, 0x4d, 0x45, 0x7a, 
0xa2, 0x5b, 0xe9, 0xc9, 0xb7, 0xeb, 0xa2, 0xdc, 0x32, 0xaf, 0x98, 0x0b, 
0x67, 0xb6, 0x69, 0x57, 0xd7, 0x35, 0x5f, 0x82, 0x4f, 0x28, 0xd7, 0x6d, 
0x4c, 0x11, 0xde, 0x14, 0x2b, 0x04, 0xe9, 0xd2, 0x2b, 0xf0, 0x9d, 0x68, 
0xd0, 0x3c, 0x71, 0x96, 0x1e, 0xa2, 0x0e, 0x2a, 0xf8, 0xf1, 0x10, 0x5f, 
0x8d, 0xe3, 0x43, 0x2a, 0xaf, 0x35, 0x00, 0x94, 0x3d, 0xcb, 0x1c, 0x14, 
0x41, 0xb1, 0xc2, 0xbf, 0x65, 0xf3, 0x97, 0x2c, 0x96, 0x10, 0x31, 0x16, 
0x5d, 0x7e, 0x5d, 0xee, 0x3b, 0x9b, 0x28, 0x3f, 0x40, 0x56, 0xf1, 0x4c, 
0x5c, 0x1b, 0x9b, 0xb7, 0x1c, 0xb0, 0x60, 0x25, 0x3a, 0x94, 0x29, 0x28, 
0xe6, 0x0c, 0x6b, 0x2f, 0x29, 0x2a, 0x76, 0x8c, 0xb0, 0xfd, 0x08, 0x4d, 
0xbb, 0x78, 0xa0, 0x2f, 0xf2, 0xfd, 0x51, 0xac, 0x34, 0xd5, 0x09, 0x9b, 
0x8f, 0x79, 0xa1, 0xd5, 0x82, 0x38, 0xb3, 0x40, 0x6c, 0x9f, 0xe0, 0x21, 
0xe6, 0x80, 0xf7, 0x9d, 0x50, 0x6b, 0xf9, 0x06, 0x66, 0x72, 0xd9, 0x3b, 
0xd3, 0x5f, 0x45, 0xb7, 0x8d, 0x57, 0x68, 0x42, 0x03, 0xbd, 0x9c, 0xd3, 
0x43, 0xc3, 0xc7, 0x81, 0x5b, 0x81, 0xf1, 0x1b, 0xf1, 0x67, 0x7f, 0xc1, 
0x87, 0xf9, 0x56, 0x25, 0x7b, 0x69, 0x1b, 0x9b, 0x9e, 0x65, 0x15, 0xc8, 
0xb4, 0xa8, 0x66, 0xd7, 0xd8, 0x0f, 0x07, 0x11, 0x54, 0xee, 0x4d, 0xf7, 
0x4f, 0x25, 0x0e, 0x5e, 0x26, 0xf5, 0x78, 0xa7, 0xc6, 0x59, 0xdf, 0x20, 
0xad, 0x35, 0xcb, 0x50, 0x6b, 0xe4, 0xd4, 0xbf, 0x99, 0x57, 0x21, 0xfb, 
0xa9, 0xd1, 0x1e, 0xa6, 0x96, 0x52, 0xd6, 0x04, 0x03, 0xe3, 0x91, 0xa4, 
0x1d, 0x50, 0x83, 0x57, 0x16, 0x56, 0x5f, 0x07, 0x56, 0x74, 0x78, 0x7b, 
0x04, 0x4d, 0x55, 0x55, 0x07, 0x67, 0x21, 0xe6, 0x39, 0x60, 0xff, 0x0c, 
0x4f, 0xc4, 0x4c, 0xa7, 0x4e, 0xae, 0xf3, 0x7f, 0x6e, 0x41, 0xf1, 0xeb, 
0xdf, 0xdc, 0xd6, 0x57, 0x72, 0x70, 0xa0, 0xe7, 0x6f, 0x1e, 0x9e, 0x16, 
0x5f, 0x6d, 0x5a, 0x6f, 0x1b, 0xd2, 0x9e, 0xe7, 0x3c, 0x35, 0xd9, 0x3b, 
0xe6, 0x16, 0x7e, 0x9a, 0x1f, 0x94, 0x4f, 0x9f, 0x06, 0xad, 0xb6, 0x47, 
0x8d, 0xb7, 0x4c, 0x5e, 0xdb, 0xf6, 0xc9, 0xdb, 0xfc, 0xd7, 0x8d, 0xd4, 
0x1f, 0x7f, 0x3a, 0x46, 0x76, 0x8c, 0xcb, 0x81, 0x77, 0x18, 0x7f, 0x96, 
0x9c, 0x21, 0x04, 0xf5, 0x36, 0xab, 0xdd, 0xf1, 0x56, 0x30, 0x6a, 0xca, 
0x47, 0xd8, 0x86, 0x49, 0xa2, 0x21, 0x52, 0x35, 0x5a, 0x2a, 0xba, 0xd0, 
0xab, 0xab, 0x9d, 0x1b, 0x6f, 0x96, 0x7a, 0x82, 0x7b, 0x33, 0x24, 0xe1, 
0xc0, 0x61, 0x3b, 0x49, 0xb6, 0x6f, 0x51, 0x2f, 0x35, 0x2c, 0xd3, 0x91, 
0x17, 0x16, 0x08, 0xaa, 0x53, 0x74, 0x93, 0x55, 0x43, 0xa5, 0x7e, 0x71, 
0x15, 0xd2, 0x80, 0x9e, 0x50, 0x39, 0xfa, 0xec, 0xff, 0x50, 0xde, 0x5c, 
0xda, 0xfd, 0x15, 0x2b, 0x24, 0x14, 0x6a, 0x06, 0xcb, 0x34, 0x7a, 0x15, 
0x95, 0x5f, 0xc7, 0x68, 0xfc, 0xaa, 0xc1, 0x9c, 0xd6, 0x0c, 0x36, 0x31, 
0x02, 0x54, 0x1d, 0x54, 0xab, 0x00, 0xd3, 0x09, 0x6b, 0xc3, 0xca, 0x90, 
0xf7, 0x11, 0x6d, 0x83, 0x92, 0xe7, 0x7c, 0x27, 0x46, 0xcc, 0x61, 0xc2, 
0x58, 0xd7, 0xe7, 0x85, 0x67, 0x09, 0xab, 0xe8, 0x80, 0x29, 0xe8, 0xa5, 
0x40, 0x59, 0x1b, 0xde, 0xc3, 0x5e, 0xdc, 0xb9, 0x2e, 0x1d, 0x9c, 0xee, 
0xcd, 0x00, 0x3f, 0x3b, 0xdb, 0xd4, 0x05, 0x54, 0x82, 0xf2, 0x33, 0x28, 
0x78, 0xea, 0x97, 0x81, 0x42, 0x64, 0xbb, 0x68, 0x61, 0xd0, 0xec, 0x35, 
0xc9, 0x61, 0xe0, 0xcf, 0x33, 0x18, 0x99, 0xf2, 0xc6, 0xf3, 0x3d, 0x8d, 
0x1f, 0x3d, 0x1e, 0xc4, 0x06, 0xe6, 0xf1, 0xe3, 0x49, 0x5c, 0xb2, 0xc1, 
0xf0, 0x68, 0x86, 0x2e, 0xdf, 0xfe, 0x52, 0x11, 0xc6, 0x49, 0x5f, 0x35, 
0xcb, 0x5f, 0xdf, 0x7d, 0xda, 0x03, 0x76, 0x97, 0x6b, 0x97, 0xd1, 0x32, 
0x03, 0x6d, 0x45, 0x44, 0x51, 0xe2, 0x3a, 0x1d, 0x4f, 0xa9, 0xc9, 0x27, 
0xef, 0x7f, 0xd2, 0x71, 0xd3, 0x00, 0x74, 0xe7, 0xb8, 0x44, 0xdb, 0x4a, 
0x1e, 0x6f, 0xf6, 0xd0, 0x2d, 0x1a, 0xd0, 0xfc, 0xe2, 0xab, 0x8c, 0xa9, 
0x6b, 0x1f, 0x86, 0xf6, 0xc8, 0xbc, 0x00, 0x33, 0x88, 0xe6, 0xe6, 0x2b, 
0xf1, 0x85, 0x2a, 0x36, 0x47, 0x07, 0x72, 0x0a, 0xe0, 0x35, 0xfc, 0xeb, 
0xdf, 0x30, 0x23, 0x20, 0xab, 0x20, 0xaf, 0x44, 0x0c, 0x87, 0x92, 0x58, 
0xe3, 0x7d, 0xe0, 0xd5, 0xbb, 0xa6, 0x8e, 0x7b, 0x04, 0xf1, 0x92, 0x2b, 
0x0e, 0x08, 0x41, 0xc8, 0xaf, 0x39, 0xb7, 0x9c, 0xb0, 0xc2, 0x53, 0xfb, 
0xb5, 0xc3, 0x0d, 0x6b, 0x7c, 0x6f, 0x1f, 0x8c, 0x43, 0x3a, 0x94, 0x91, 
0x99, 0x34, 0x8a, 0x5e, 0x8f, 0x6b, 0x7d, 0x4a, 0x97, 0x6c, 0xdb, 0x19, 
0xd6, 0x2f, 0xa7, 0xb0, 0xb7, 0x39, 0xf8, 0xc4, 0x57, 0xf6, 0x6c, 0x9a, 
0x93, 0xb3, 0x9d, 0x96, 0x14, 0xd2, 0x71, 0x7b, 0x79, 0xb5, 0x95, 0x4b, 
0x3c, 0x9c, 0x89, 0x69, 0xe0, 0xe6, 0x89, 0xee, 0x46, 0x48, 0x17, 0x9d, 
0x6c, 0xba, 0x7c, 0x3d, 0x1d, 0x58, 0x5e, 0x3a, 0xa2, 0x49, 0x81, 0x48, 
0x7a, 0xf4, 0x71, 0x6e, 0x83, 0x4a, 0xcf, 0x2a, 0xe7, 0x98, 0x91, 0x31, 
0x13, 0x04, 0x49, 0x91, 0x2a, 0x1f, 0xca, 0xe9, 0x55, 0x53, 0x0c, 0x04, 
0x86, 0xeb, 0x44, 0x9b, 0x9d, 0x8b, 0x9d, 0x2d, 0x0b, 0x9b, 0x1b, 0xb0, 
0x7a, 0xa0, 0x10, 0x13, 0x76, 0x7e, 0x98, 0xef, 0xa4, 0xf5, 0x44, 0x0e, 
0xc0, 0xde, 0x26, 0x8a, 0x29, 0x07, 0x55, 0xb9, 0xe4, 0x77, 0xad, 0xf4, 
0xab, 0x7a, 0x71, 0x71, 0x9b, 0xe2, 0x2c, 0xeb, 0x6d, 0x71, 0x98, 0x70, 
0x2a, 0xd5, 0x81, 0x90, 0xcc, 0x52, 0xbe, 0xdd, 0x5c, 0x5e, 0xe6, 0xf6, 
0x28, 0x4d, 0xe7, 0xa7, 0x2a, 0x3c, 0x4b, 0x88, 0x11, 0xe7, 0x19, 0x10, 
0x02, 0x1c, 0x3b, 0x24, 0x3a, 0x61, 0xd4, 0x30, 0x0b, 0x12, 0x5f, 0x03, 
0x80, 0x9e, 0xfa, 0xdd, 0x53, 0x63, 0x1d, 0xd7, 0x9b, 0xe3, 0xf1, 0x53, 
0xf6, 0xf1, 0x9f, 0x77, 0xb1, 0x1f, 0x2b, 0xc6, 0xa8, 0x84, 0xe1, 0xb1, 
0x64, 0x7b, 0x44, 0xc3, 0x98, 0x77, 0xde, 0xfc, 0x33, 0x56, 0xf2, 0xfd, 
0x38, 0xdd, 0x69, 0xa4, 0xe5, 0x70, 0xa9, 0x08, 0xa8, 0x7b, 0xdc, 0xcb, 
0xfb, 0xc0, 0x34, 0x09, 0x99, 0x0e, 0x55, 0xb2, 0xec, 0x64, 0x35, 0x97, 
0x96, 0x25, 0x9b, 0xa2, 0x17, 0xd7, 0x5e, 0x71, 0xe5, 0xa7, 0xda, 0x85, 
0x73, 0x6d, 0xb9, 0x1d, 0xd1, 0x0f, 0x5d, 0xba, 0xb2, 0x10, 0x93, 0x05, 
0x79, 0x51, 0xb9, 0xc0, 0x48, 0x22, 0x2c, 0x02, 0xa5, 0x3f, 0x05, 0xed, 
0xfb, 0x18, 0x7b, 0x46, 0xec, 0xbe, 0x2e, 0x00, 0xb4, 0xf5, 0xcd, 0x67, 
0x95, 0x79, 0x0e, 0x35, 0x52, 0xe6, 0xd6, 0x6c, 0xb9, 0x51, 0x06, 0xf8, 
0xa5, 0xf2, 0xe8, 0x4f, 0xc2, 0x58, 0xcb, 0xfc, 0xa7, 0xbf, 0xea, 0xe4, 
0x5f, 0x55, 0xde, 0x1d, 0xa5, 0xa4, 0xfd, 0x1f, 0xe1, 0x84, 0x1f, 0xc7, 
0x5c, 0x3d, 0x91, 0x18, 0x54, 0xa1, 0xe6, 0xb9, 0x5f, 0x6f, 0xc7, 0xa7, 
0x97, 0xf0, 0x86, 0xa7, 0xa9, 0x0a, 0x1b, 0x00, 0x1b, 0xa8, 0x0c, 0x2a, 
0xa8, 0xe5, 0x66, 0xbd, 0x61, 0x4e, 0xdc, 0x96, 0x5d, 0x40, 0x86, 0x88, 
0x05, 0x12, 0x11, 0x31, 0x17, 0xa0, 0x68, 0xe6, 0x2a, 0x39, 0xfb, 0x48, 
0x99, 0x12, 0x5c, 0x82, 0x2e, 0x2d, 0x75, 0x23, 0x8f, 0xdd, 0x3c, 0x52, 
0x0e, 0x4e, 0x61, 0x1f, 0xee, 0xf1, 0x85, 0xf8, 0xe2, 0x63, 0x6b, 0x46, 
0x3e, 0x59, 0x2f, 0x25, 0xd0, 0x19, 0x67, 0x07, 0x3b, 0xd6, 0xd0, 0x0a, 
0xc1, 0x0c, 0xd1, 0x2e, 0xe8, 0xfc, 0x2a, 0x12, 0x8c, 0x7c, 0xfc, 0x8c, 
0x4a, 0x06, 0xc6, 0xb1, 0x45, 0x5f, 0x20, 0xd1, 0x2c, 0x9f, 0x86, 0x09, 
0x4a, 0xa8, 0x83, 0x8b, 0x73, 0x6a, 0x51, 0x2d, 0xe2, 0x37, 0xa9, 0x44, 
0xf1, 0xb8, 0x54, 0xda, 0xb8, 0xca, 0xf9, 0x09, 0x25, 0xc8, 0x34, 0xad, 
0x64, 0x8e, 0x16, 0x01, 0x6c, 0xb8, 0xe7, 0xdd, 0x6e, 0x14, 0x07, 0xd9, 
0xde, 0x4e, 0x38, 0x13, 0xf4, 0x1b, 0x8c, 0x9e, 0xc7, 0xe3, 0x8e, 0x31, 
0x65, 0xe3, 0x66, 0x0c, 0xe4, 0x76, 0x6f, 0x95, 0xe4, 0x8d, 0x56, 0x0a, 
0x49, 0x96, 0x86, 0xf0, 0xd5, 0x60, 0xbd, 0xbf, 0x67, 0xf2, 0xdf, 0x10, 
0x1e, 0x00, 0xc8, 0x44, 0x4a, 0x26, 0x47, 0x35, 0x47, 0x8f, 0xa3, 0x90, 
0x0e, 0x8d, 0x8d, 0xcc, 0x92, 0xc3, 0x5a, 0x4a, 0xe6, 0x0f, 0xd8, 0x9a, 
0x98, 0x23, 0xce, 0x52, 0xe8, 0x3b, 0x6d, 0x90, 0x28, 0xc5, 0x0c, 0xb6, 
0xc2, 0x68, 0x96, 0x51, 0x5f, 0xf4, 0x38, 0xf6, 0x75, 0x2a, 0xcc, 0x4e, 
0xfb, 0x41, 0xf0, 0xab, 0xb3, 0x52, 0xb0, 0xc8, 0x96, 0x5f, 0xed, 0x64, 
0x47, 0xf7, 0x2c, 0xdd, 0x5b, 0x52, 0xd9, 0x60, 0x9a, 0x2a, 0x7b, 0xa9, 
0xef, 0x6b, 0x5e, 0xbd, 0xfb, 0xdd, 0x07, 0x4e, 0x7d, 0xed, 0x34, 0x57, 
0xdd, 0xad, 0xb9, 0x4f, 0x93, 0xc1, 0xe0, 0xe1, 0x89, 0xbe, 0x37, 0x1b, 
0x56, 0xca, 0xe3, 0x7b, 0x12, 0x19, 0x97, 0xb2, 0x29, 0x25, 0x3e, 0x8c, 
0xad, 0x68, 0xe8, 0xdb, 0x07, 0x57, 0x1f, 0xd9, 0xb9, 0x3f, 0x59, 0xb3, 
0xfc, 0x30, 0xfd, 0xc4, 0xac, 0xdc, 0x25, 0x60, 0xf8, 0xc7, 0x6c, 0xad, 
0xe2, 0x35, 0x7b, 0xc6, 0xc4, 0x59, 0x26, 0x42, 0xeb, 0xd1, 0x3b, 0x98, 
0x89, 0x46, 0x44, 0x42, 0x49, 0x02, 0xb2, 0xe7, 0xc1, 0x68, 0x6a, 0x96, 
0xba, 0xda, 0x72, 0x4e, 0xbf, 0x30, 0x5e, 0xef, 0x08, 0x38, 0x32, 0x05, 
0x80, 0x2b, 0xbf, 0x88, 0x48, 0x44, 0x55, 0xdc, 0x4e, 0x0b, 0xd4, 0x65, 
0xe2, 0x36, 0x89, 0x5c, 0x55, 0x2f, 0x41, 0x79, 0x16, 0xc4, 0x27, 0x4d, 
0xf8, 0xe5, 0x03, 0x31, 0xa0, 0xe0, 0xea, 0xe4, 0x7e, 0x3f, 0x16, 0x86, 
0x59, 0x4c, 0xa0, 0x08, 0xcc, 0x02, 0x1c, 0xe0, 0xeb, 0xa1, 0xaf, 0x61, 
0x1e, 0x40, 0xaf, 0x79, 0x53, 0xe8, 0x6d, 0xe3, 0xa9, 0xe8, 0x12, 0xee, 
0x7a, 0xf5, 0xb5, 0xad, 0x1f, 0x1f, 0x74, 0x0f, 0x96, 0x7e, 0x47, 0xc3, 
0xe4, 0xb4, 0x6a, 0x4e, 0x5a, 0x06, 0xf0, 0xee, 0xc9, 0x72, 0xfe, 0xdc, 
0xfc, 0x60, 0x62, 0xaf, 0xa3, 0xa2, 0xd1, 0x3a, 0x2f, 0x06, 0x76, 0xe4, 
0x2d, 0x84, 0xb3, 0xff, 0xe9, 0x47, 0x4a, 0x22, 0x92, 0xe7, 0xf6, 0xfd, 
0x67, 0x85, 0xdb, 0x54, 0x41, 0xda, 0xab, 0xd9, 0xde, 0xb2, 0x0d, 0x55, 
0x76, 0x47, 0x90, 0xde, 0x83, 0x6a, 0x2b, 0x7f, 0x8a, 0x2c, 0x28, 0x76, 
0x45, 0xce, 0xdc, 0x5c, 0xb2, 0x08, 0xd0, 0xee, 0x8b, 0x44, 0xac, 0xf0, 
0x66, 0xdb, 0x8d, 0x8f, 0x63, 0x44, 0x96, 0x0c, 0x0e, 0x8c, 0x4d, 0x3e, 
0xb8, 0x91, 0xd3, 0x85, 0xdc, 0xff, 0x52, 0xce, 0x73, 0x7f, 0x0e, 0x9e, 
0xe4, 0xff, 0x9c, 0x0e, 0x0b, 0xb3, 0x38, 0x94, 0x60, 0xfd, 0xcb, 0x4a, 
0x01, 0x7a, 0x1b, 0xe7, 0xdf, 0xe3, 0x49, 0x35, 0xf0, 0x52, 0xb0, 0xb5, 
0x46, 0x15, 0xc8, 0x2a, 0xea, 0x7e, 0x11, 0x12, 0x39, 0xff, 0x4a, 0x4c, 
0x40, 0x2b, 0x68, 0xb1, 0x33, 0x4c, 0x47, 0xab, 0x5d, 0x59, 0x7f, 0xbf, 
0xa9, 0x98, 0xb1, 0xad, 0x6e, 0xfc, 0xc2, 0x60, 0x91, 0xff, 0x06, 0x74, 
0xa6, 0xee, 0xce, 0x62, 0x28, 0xdf, 0x1b, 0x6e, 0x8e, 0xe2, 0xc4, 0x8e, 
0x99, 0xc8, 0x95, 0x31, 0xf1, 0x49, 0xfb, 0x09, 0xae, 0x79, 0xa9, 0x8c, 
0x05, 0x84, 0x8b, 0xcb, 0xc4, 0x1c, 0x04, 0x40, 0x3a, 0x1f, 0x6a, 0x5f, 
0xba, 0x37, 0x51, 0x2c, 0x7d, 0xd1, 0xf4, 0x42, 0xf8, 0x07, 0x79, 0x6d, 
0xed, 0x5c, 0x16, 0x84, 0x82, 0x1d, 0x38, 0x48, 0xd5, 0xb2, 0xbd, 0xf3, 
0x60, 0x77, 0x96, 0x4e, 0x50, 0xb3, 0x9f, 0x2c, 0x5f, 0xa4, 0x49, 0x38, 
0x59, 0xa9, 0x89, 0x8e, 0x86, 0xc6, 0x93, 0xa9, 0xc9, 0xdc, 0xf8, 0x05, 
0x07, 0x21, 0xc8, 0xcb, 0xaa, 0xea, 0x75, 0xfe, 0xda, 0x6c, 0xc1, 0x1b, 
0x37, 0x1f, 0xf6, 0x43, 0x7f, 0xb2, 0xa9, 0x8f, 0x25, 0x3e, 0xc8, 0x08, 
0x67, 0xc5, 0xd2, 0x7a, 0xe8, 0x17, 0x9e, 0xae, 0x90, 0xa1, 0xe5, 0xbb, 
0x51, 0x03, 0xfe, 0xf8, 0xb2, 0x69, 0x3f, 0xae, 0x4f, 0x56, 0xab, 0xe4, 
0xf1, 0x61, 0x67, 0x91, 0x33, 0x62, 0x01, 0x96, 0x34, 0xe7, 0x10, 0xe6, 
0xc4, 0xde, 0x6c, 0xc7, 0x58, 0x75, 0x7b, 0xbd, 0xb1, 0xa8, 0x0d, 0xd9, 
0xaa, 0x44, 0xea, 0xb1, 0xcb, 0x5d, 0xca, 0x19, 0x53, 0x7d, 0xb2, 0x3a, 
0x8f, 0x4d, 0x47, 0xc0, 0xed, 0xe6, 0x35, 0xc5, 0xa5, 0xbc, 0x64, 0x3f, 
0x35, 0x9c, 0xa1, 0x56, 0x7a, 0x9d, 0x53, 0x29, 0xc8, 0x9a, 0x0b, 0x05, 
0x27, 0x0b, 0x2f, 0xa0, 0xe4, 0x16, 0x85, 0xec, 0xcb, 0xa5, 0x7e, 0x72, 
0x8c, 0xdf, 0x91, 0x04, 0x29, 0x69, 0x49, 0x35, 0x48, 0x5a, 0x80, 0xa7, 
0xc1, 0x00, 0x06, 0x4e, 0x2c, 0x23, 0xc1, 0xbe, 0x5a, 0x3e, 0x7c, 0x53, 
0x42, 0x97, 0x34, 0xb6, 0x42, 0xb8, 0x15, 0x3b, 0x9b, 0xaa, 0x1f, 0xd4, 
0x45, 0x37, 0xf3, 0x62, 0xc2, 0x1d, 0x72, 0x83, 0xec, 0x90, 0xcb, 0xd1, 
0x13, 0x70, 0xe9, 0x77, 0x26, 0x21, 0xde, 0xc7, 0xe8, 0xcf, 0xaf, 0x51, 
0xec, 0x7c, 0x6b, 0xb4, 0xd7, 0x69, 0x6f, 0xe5, 0xc6, 0x97, 0x79, 0xa6, 
0x0f, 0x7d, 0x7e, 0xce, 0x71, 0xf2, 0x54, 0xce, 0x06, 0x4d, 0xc5, 0x78, 
0x45, 0x02, 0x5b, 0xa0, 0x03, 0xe8, 0x8b, 0x9d, 0x99, 0x55, 0xa2, 0xdb, 
0xd5, 0x90, 0x33, 0xe4, 0x74, 0xcf, 0xe1, 0x07, 0xdb, 0x90, 0x37, 0xcd, 
0x8d, 0xe3, 0xb9, 0xe5, 0xbc, 0xe8, 0xc7, 0x74, 0x8c, 0x4c, 0x26, 0xbb, 
0x3b, 0xab, 0x05, 0x87, 0x58, 0x16, 0x02, 0x55, 0x7a, 0xf1, 0x43, 0x4f, 
0xa2, 0xd6, 0x32, 0xef, 0x6a, 0xe9, 0xfc, 0x72, 0x41, 0xac, 0x32, 0xc0, 
0xb4, 0x14, 0x93, 0x4a, 0x96, 0x33, 0x05, 0x29, 0x02, 0x75, 0x3f, 0x01, 
0x67, 0xc6, 0x4d, 0x36, 0x5c, 0x88, 0xcd, 0x55, 0x8c, 0xfd, 0x5e, 0xcd, 
0x4e, 0xb7, 0xbb, 0x4b, 0x4c, 0x92, 0xec, 0x54, 0x62, 0x3d, 0x7e, 0x28, 
0x0d, 0x8b, 0xeb, 0xbb, 0x16, 0x71, 0x4b, 0x8c, 0xeb, 0x60, 0x24, 0x1f, 
0x45, 0x56, 0x5f, 0x0b, 0x21, 0x7c, 0xf7, 0x99, 0x5c, 0xcb, 0xd4, 0x96, 
0xf2, 0xe3, 0x78, 0x6f, 0x44, 0x1b, 0x65, 0x6b, 0x82, 0x21, 0xf0, 0xf0, 
0x06, 0x56, 0x42, 0xa7, 0xec, 0xc2, 0xf6, 0x87, 0x6f, 0xe3, 0xd6, 0xd6, 
0xe5, 0x01, 0xb0, 0xe9, 0x2d, 0x69, 0x3a, 0x24, 0xee, 0x7e, 0x2e, 0xb2, 
0xc0, 0x47, 0xb6, 0xf9, 0xd1, 0x4b, 0x28, 0x4e, 0x0e, 0x8b, 0xa4, 0x78, 
0x5b, 0x4f, 0x0a, 0xcb, 0x75, 0x84, 0xfb, 0x09, 0x4f, 0x41, 0x22, 0xf0, 
0xa6, 0xa4, 0xc7, 0x71, 0x66, 0x0e, 0xb4, 0x94, 0xd6, 0x9a, 0x34, 0x5e, 
0xe5, 0x41, 0xdd, 0xdd, 0x7d, 0xe7, 0xa2, 0x2f, 0x0f, 0x4f, 0x76, 0x55, 
0x8a, 0x41, 0x78, 0x23, 0x80, 0x5f, 0x6f, 0x8b, 0x08, 0x9d, 0x02, 0x0c, 
0xd8, 0xc4, 0x00, 0xb7, 0x1a, 0xcf, 0x59, 0x98, 0x24, 0xb2, 0xfe, 0xf6, 
0xb2, 0x29, 0x48, 0xf1, 0xca, 0x7a, 0x4b, 0x23, 0x43, 0x90, 0xc8, 0x6a, 
0x86, 0x76, 0xc0, 0xb4, 0xb3, 0x66, 0x56, 0x2c, 0x89, 0x7b, 0x70, 0x4f, 
0x6f, 0x29, 0x11, 0xb6, 0x4e, 0xab, 0xb4, 0x9c, 0x64, 0xd2, 0x09, 0xaf, 
0xf1, 0xfb, 0x24, 0x52, 0xdd, 0xbc, 0xc6, 0x01, 0x13, 0x0d, 0x62, 0x7b, 
0x13, 0xbc, 0x87, 0x0d, 0x5d, 0xf5, 0x31, 0x92, 0xe8, 0x0b, 0x2a, 0x1b, 
0xcb, 0xc5, 0x57, 0xef, 0xe3, 0xae, 0x1e, 0x00, 0xad, 0x1f, 0x2f, 0x77, 
0xe0, 0x0b, 0x71, 0xd1, 0xd9, 0xa7, 0x56, 0xac, 0x58, 0xb6, 0x25, 0x3f, 
0xb6, 0x48, 0x99, 0xb3, 0x64, 0x1f, 0x55, 0x25, 0xa0, 0x0e, 0x51, 0x5f, 
0x51, 0x60, 0xf5, 0x0a, 0x36, 0x4a, 0x88, 0x91, 0xb4, 0x68, 0xb1, 0x7a, 
0x63, 0xc7, 0xe0, 0x0c, 0x29, 0xc5, 0x2e, 0x5b, 0xee, 0x3a, 0xcc, 0xa6, 
0x10, 0x1d, 0x61, 0xd1, 0x5b, 0x21, 0xee, 0x95, 0x8f, 0xa4, 0xdb, 0xc7, 
0x54, 0xb8, 0x80, 0x1c, 0x26, 0xd8, 0x73, 0x3c, 0xc2, 0xea, 0x96, 0xa9, 
0x16, 0xf0, 0x23, 0x21, 0xa4, 0x27, 0x1b, 0xe0, 0x29, 0x10, 0x03, 0xe0, 
0xb8, 0x4d, 0xaf, 0xc0, 0x59, 0xa2, 0x6c, 0x8b, 0x4d, 0xe4, 0xfb, 0x68, 
0x06, 0x26, 0xd3, 0x37, 0x80, 0xee, 0x9a, 0x16, 0x73, 0x07, 0x97, 0xdf, 
0x19, 0x5a, 0x60, 0x7a, 0xaa, 0x27, 0xd2, 0x2b, 0x6a, 0xbd, 0xad, 0xca, 
0xd1, 0x01, 0x15, 0x5c, 0x6c, 0xa6, 0x42, 0x95, 0x91, 0xbb, 0xf5, 0x58, 
0x7c, 0xf7, 0x27, 0xe7, 0xfe, 0x13, 0x7a, 0xf4, 0x12, 0x5d, 0xee, 0xbf, 
0x2c, 0x08, 0x99, 0x5b, 0x80, 0x8b, 0xcd, 0x69, 0x3d, 0xff, 0x96, 0xdd, 
0xf3, 0x93, 0xda, 0xfc, 0xfe, 0xef, 0x12, 0xb3, 0x5d, 0xea, 0xd6, 0x0a, 
0xa2, 0x1b, 0x01, 0x13, 0x9f, 0x4d, 0xb2, 0xd3, 0xa7, 0xd3, 0xed, 0xd2, 
0x49, 0x93, 0x1e, 0x09, 0x7f, 0x7c, 0x82, 0x3e, 0xe7, 0xe2, 0xaf, 0xb9, 
0xde, 0xc7, 0xd1, 0x53, 0x3c, 0x71, 0x9b, 0xf6, 0xf8, 0xf7, 0xb5, 0xdc, 
0x55, 0xd0, 0x86, 0x37, 0xc9, 0xde, 0xa0, 0x72, 0x05, 0x7f, 0xc8, 0x90, 
0x4b, 0x40, 0x15, 0x81, 0x27, 0xef, 0x08, 0x08, 0x4d, 0x39, 0x24, 0xf4, 
0x56, 0x58, 0xf6, 0xc3, 0xd6, 0x64, 0xb6, 0x93, 0x47, 0x6f, 0x38, 0x67, 
0x0e, 0x63, 0xa9, 0x79, 0x95, 0x58, 0xc2, 0xd9, 0xab, 0xcd, 0xd5, 0x90, 
0x24, 0x4d, 0x27, 0x15, 0xf3, 0x45, 0x66, 0x9c, 0x4e, 0x7d, 0x23, 0xb0, 
0xfc, 0x9a, 0x8d, 0x56, 0x0a, 0xd5, 0x5c, 0xbb, 0x07, 0x11, 0xa7, 0x95, 
0xfe, 0x63, 0x1c, 0xb5, 0x0d, 0x75, 0x46, 0xa2, 0x4d, 0x7b, 0xfb, 0x3b, 
0x34, 0x75, 0x66, 0x21, 0x2a, 0x42, 0x6d, 0xd0, 0x31, 0x61, 0x79, 0x15, 
0x30, 0x00, 0x20, 0x24, 0x72, 0x66, 0x41, 0xb0, 0x7b, 0x71, 0x44, 0xf8, 
0x3d, 0xbb, 0xc6, 0x72, 0xc8, 0x14, 0x22, 0xd6, 0x86, 0x16, 0x27, 0x08, 
0x04, 0x4f, 0xec, 0x16, 0xd2, 0xed, 0xd5, 0x8e, 0xe2, 0xc1, 0x95, 0xbf, 
0xed, 0x67, 0x83, 0xf2, 0xd0, 0xe7, 0x45, 0xa8, 0x13, 0x7f, 0x0c, 0x21, 
0x70, 0x71, 0x7a, 0xff, 0x05, 0x9d, 0x96, 0x92, 0xe9, 0xb2, 0x8d, 0xc5, 
0x83, 0xff, 0x7a, 0x6f, 0x07, 0x02, 0x51, 0x91, 0xe2, 0xa6, 0x83, 0xf0, 
0x8b, 0x30, 0x5a, 0xf1, 0x96, 0xd7, 0xa2, 0x0c, 0x74, 0x75, 0x70, 0x1d, 
0x66, 0x4f, 0xb9, 0x68, 0x58, 0x63, 0x17, 0x19, 0x33, 0x7b, 0x97, 0xe7, 
0x03, 0x13, 0x01, 0x7c, 0x90, 0x5d, 0xe4, 0x18, 0x05, 0x90, 0x29, 0xe8, 
0x79, 0x4b, 0x09, 0xad, 0xe8, 0x17, 0x17, 0xf5, 0x51, 0x6a, 0xa1, 0xc6, 
0x4e, 0x2b, 0x9a, 0xcf, 0x80, 0x2f, 0x73, 0x59, 0xd3, 0xbb, 0xd8, 0xc8, 
0x40, 0x3f, 0x12, 0x30, 0xb6, 0x45, 0x38, 0x09, 0x79, 0x16, 0x28, 0x4b, 
0x75, 0xdf, 0x2a, 0x61, 0x94, 0xea, 0x7d, 0xa7, 0xdb, 0xdb, 0x13, 0xd8, 
0x09, 0xf3, 0xb9, 0xd7, 0x51, 0x22, 0xe1, 0x57, 0xc2, 0xde, 0x17, 0x71, 
0xc8, 0xac, 0xaf, 0xdc, 0x41, 0x79, 0x0d, 0x5f, 0x04, 0x7e, 0x00, 0x5a, 
0x76, 0xd8, 0x44, 0xce, 0xe2, 0x56, 0x4f, 0x62, 0xec, 0x7a, 0x90, 0x09, 
0x90, 0x3c, 0xba, 0x1a, 0x50, 0x19, 0x08, 0x43, 0xeb, 0xa9, 0x66, 0xc9, 
0x04, 0x57, 0x60, 0x30, 0x21, 0xd6, 0x79, 0xb2, 0x30, 0x5f, 0xd2, 0x87, 
0xc2, 0xdf, 0xef, 0x88, 0xd1, 0xf8, 0xe0, 0x87, 0xcd, 0x8e, 0x72, 0xd4, 
0x89, 0x3f, 0x3e, 0xdf, 0xbd, 0x1c, 0xe1, 0x16, 0x7c, 0x55, 0x7e, 0x53, 
0xba, 0xf8, 0xdf, 0xff, 0xdf, 0x80, 0xbc, 0x52, 0x69, 0xea, 0x13, 0xcf, 
0x63, 0xc2, 0x5c, 0xa7, 0xf8, 0x0e, 0x39, 0x0e, 0x79, 0xf0, 0x13, 0xfd, 
0xfb, 0x8f, 0x07, 0xba, 0xd0, 0x89, 0x52, 0xf0, 0xa4, 0xe2, 0x25, 0x46, 
0x4f, 0x13, 0xa7, 0xb1, 0x92, 0x56, 0xe1, 0xd1, 0x29, 0xa8, 0xde, 0x6d, 
0x8d, 0xa5, 0x60, 0x05, 0x6b, 0x64, 0x6d, 0x4e, 0x58, 0x1f, 0x81, 0xae, 
0x05, 0xf3, 0xe3, 0x5e, 0xa2, 0x77, 0x8c, 0xd6, 0x22, 0x77, 0xac, 0x2d, 
0xe0, 0xbb, 0xfa, 0x9b, 0xbd, 0x5b, 0x33, 0xe7, 0x51, 0x4b, 0x69, 0x19, 
0xac, 0x16, 0x5a, 0x1a, 0xc5, 0x6c, 0xc4, 0x99, 0x04, 0xe5, 0xfc, 0x5a, 
0x9c, 0x11, 0xdc, 0xfd, 0xd5, 0x06, 0xc4, 0xef, 0xdc, 0x1c, 0xdd, 0x11, 
0x89, 0x75, 0xfa, 0x0e, 0xb6, 0x55, 0x7d, 0x47, 0x56, 0x35, 0x78, 0xb0, 
0xf5, 0xfa, 0x4b, 0x39, 0x5d, 0x96, 0x60, 0x9b, 0x07, 0x8d, 0xe6, 0x2a, 
0xe9, 0x0f, 0xdd, 0x5f, 0xc2, 0xb3, 0x18, 0x17, 0xcd, 0x3f, 0xc5, 0x26, 
0x4d, 0x31, 0x35, 0xe5, 0xa6, 0xd7, 0xfb, 0xae, 0xe4, 0xe2, 0x8b, 0xac, 
0x46, 0xee, 0x5c, 0xb8, 0x68, 0x89, 0x3a, 0x8d, 0x55, 0x7b, 0xa8, 0x5d, 
0xbe, 0x6d, 0x0d, 0xb7, 0xc7, 0x8f, 0x3d, 0x4a, 0x9c, 0x73, 0x34, 0x34, 
0xe2, 0xd0, 0x08, 0x78, 0xc9, 0x61, 0x32, 0xf5, 0x8a, 0x16, 0xab, 0x85, 
0x2e, 0x69, 0x70, 0x26, 0x55, 0x6d, 0x13, 0xae, 0xa7, 0x39, 0x91, 0xed, 
0x6b, 0x5a, 0x6c, 0xcd, 0x6e, 0x42, 0x3f, 0x14, 0xf9, 0x70, 0x9b, 0x50, 
0x4d, 0xb8, 0x15, 0xc5, 0x9d, 0x20, 0x60, 0x53, 0x3d, 0xde, 0xf5, 0x89, 
0xcb, 0x7c, 0x04, 0x83, 0xd8, 0xdf, 0x27, 0x8b, 0x41, 0xf8, 0xe1, 0x75, 
0x02, 0x8e, 0xe6, 0x69, 0xd7, 0x3d, 0xb4, 0x4b, 0x2c, 0x32, 0x66, 0x30, 
0x00, 0x5a, 0x64, 0xfa, 0xc9, 0xd3, 0x47, 0xde, 0x83, 0x6f, 0xa9, 0x3b, 
0x33, 0xf9, 0x0e, 0x74, 0x20, 0xe3, 0x87, 0x95, 0xbb, 0x39, 0x64, 0xe6, 
0xbe, 0x1a, 0x68, 0xe2, 0x51, 0x70, 0x76, 0x0a, 0x97, 0xf5, 0x83, 0xd5, 
0x16, 0x36, 0xb7, 0x70, 0x21, 0x49, 0x9c, 0xea, 0xe0, 0xc5, 0xf6, 0xde, 
0xff, 0xf3, 0xe9, 0xf3, 0x62, 0xe9, 0xff, 0x57, 0xda, 0xee, 0xa6, 0x89, 
0x23, 0xd5, 0x33, 0x8f, 0x5a, 0x3e, 0x51, 0xbc, 0x7e, 0x92, 0xb1, 0x74, 
0xf4, 0x84, 0x89, 0x9d, 0xe5, 0xa4, 0x20, 0x38, 0x4d, 0x25, 0xcc, 0x6a, 
0x79, 0xb0, 0xe2, 0x6f, 0x41, 0x7d, 0x80, 0x65, 0xc7, 0x2c, 0xb4, 0x4a, 
0x4c, 0x37, 0xa0, 0xdf, 0x57, 0xb1, 0xc3, 0x35, 0x0b, 0xff, 0xdb, 0x0e, 
0x08, 0x88, 0x40, 0x5c, 0xff, 0x6d, 0xde, 0x73, 0x3d, 0x21, 0xee, 0x9d, 
0x42, 0xcd, 0x93, 0x0c, 0x9c, 0x37, 0xfa, 0x41, 0x16, 0x89, 0x8f, 0x6c, 
0x82, 0x91, 0xdc, 0x4c, 0x7f, 0xcc, 0xe7, 0x67, 0xc1, 0x45, 0x36, 0x61, 
0x4f, 0x0e, 0x48, 0x72, 0xe8, 0xd6, 0xd6, 0x3b, 0x16, 0xe4, 0xd1, 0x74, 
0x88, 0xdc, 0xdd, 0x1d, 0xbc, 0x27, 0x68, 0x32, 0xc9, 0xbd, 0x63, 0x4a, 
0xcf, 0x8f, 0x8a, 0xf6, 0x4e, 0x30, 0x4c, 0x64, 0xfa, 0xb3, 0xd9, 0x7a, 
0x4b, 0x54, 0xa6, 0xbc, 0x43, 0xdf, 0x55, 0xde, 0x06, 0xc6, 0x54, 0x6d, 
0xac, 0x0f, 0x69, 0xaa, 0xf2, 0x83, 0x81, 0x49, 0x95, 0xdf, 0x37, 0x25, 
0x43, 0x4b, 0x14, 0x79, 0x6f, 0xbd, 0xd8, 0x21, 0x17, 0x3e, 0x3f, 0x49, 
0x6d, 0x03, 0xbe, 0x21, 0xf6, 0xe3, 0x6f, 0xf7, 0xc6, 0xc7, 0xa4, 0xd3, 
0x68, 0xe7, 0x3a, 0x34, 0x46, 0xd6, 0x35, 0x93, 0x7c, 0x9d, 0xbb, 0xf7, 
0x9f, 0xd3, 0xbc, 0x39, 0x2d, 0x0c, 0xfd, 0x98, 0xa5, 0xad, 0xac, 0xd1, 
0x98, 0x87, 0x18, 0x25, 0xc4, 0xdf, 0xd2, 0x54, 0xfc, 0x4e, 0x48, 0x38, 
0xc5, 0x5b, 0xde, 0x8e, 0x3f, 0x27, 0x8b, 0xa4, 0x12, 0xe7, 0xec, 0xb3, 
0xd8, 0x02, 0xcd, 0xca, 0xe2, 0xd1, 0x4d, 0x6c, 0x10, 0x14, 0x5e, 0xed, 
0x4f, 0xf4, 0x3c, 0x62, 0x43, 0x37, 0xbb, 0x26, 0x70, 0xdb, 0x29, 0xf0, 
0xc2, 0x8a, 0x1e, 0xcf, 0x6b, 0x41, 0x2a, 0xf3, 0x0c, 0xe0, 0x21, 0xdd, 
0x40, 0x10, 0x6e, 0x94, 0x38, 0xf1, 0x3d, 0x54, 0xe8, 0x64, 0x81, 0x24, 
0x4b, 0xd8, 0xf9, 0xda, 0xe8, 0xa8, 0xef, 0x2e, 0x0b, 0xca, 0x54, 0xfe, 
0xe8, 0xfd, 0xa6, 0xf0, 0xbb, 0x27, 0xde, 0xfa, 0x1b, 0x2a, 0x9d, 0x84, 
0x67, 0x42, 0x64, 0xcb, 0x32, 0x9b, 0xde, 0xbe, 0x7a, 0x2c, 0xba, 0xb1, 
0xf2, 0xeb, 0x71, 0x97, 0x2a, 0x1d, 0x3f, 0x98, 0x78, 0x3f, 0xc6, 0x88, 
0x6c, 0x3a, 0x60, 0xf9, 0xa1, 0x1b, 0xa0, 0xcc, 0x79, 0x95, 0x79, 0x83, 
0xe7, 0x4a, 0xc9, 0x67, 0xe7, 0xb1, 0x0b, 0x28, 0x0f, 0x39, 0xbe, 0x55, 
0x6a, 0x83, 0xce, 0xf5, 0x8b, 0x90, 0x90, 0xfc, 0x94, 0xa4, 0x6d, 0x2d, 
0xb9, 0x51, 0x50, 0x18, 0x5e, 0x85, 0x48, 0x51, 0xc1, 0x33, 0x76, 0x73, 
0xcd, 0xdc, 0x8e, 0x71, 0x72, 0xbc, 0xf7, 0x2a, 0xef, 0x21, 0x34, 0x0c, 
0x09, 0x73, 0x32, 0x79, 0xd3, 0x4a, 0xaf, 0x44, 0xd0, 0xb6, 0x92, 0xe3, 
0x7c, 0x59, 0xc2, 0xf1, 0x38, 0x00, 0x7c, 0x21, 0x31, 0xb9, 0x97, 0x38, 
0x78, 0x9a, 0xf1, 0xe2, 0xc4, 0xd6, 0x84, 0xc1, 0x94, 0x83, 0x6e, 0xe8, 
0x5c, 0x89, 0xdb, 0xcb, 0x04, 0xb8, 0xa8, 0x03, 0x8a, 0x96, 0x59, 0x36, 
0xb0, 0xb5, 0xc6, 0x13, 0xe3, 0x08, 0xb9, 0x4d, 0xbe, 0x8f, 0xc2, 0x16, 
0x96, 0xc3, 0x43, 0x89, 0x10, 0xe8, 0x77, 0x51, 0x89, 0x73, 0x6a, 0xca, 
0x96, 0x02, 0x9e, 0xa6, 0x70, 0x2b, 0x00, 0x9e, 0x38, 0x69, 0x02, 0x3e, 
0x60, 0xdc, 0xbb, 0xc5, 0x47, 0xae, 0xee, 0x6f, 0xaa, 0xe0, 0x6d, 0x02, 
0xb9, 0x74, 0xe8, 0xc9, 0x0f, 0x20, 0x7e, 0x65, 0xaf, 0x74, 0x84, 0x99, 
0x6b, 0x18, 0x11, 0x05, 0xa3, 0xd4, 0xbb, 0x27, 0xc7, 0x90, 0xcd, 0x36, 
0xff, 0x39, 0x9b, 0xf9, 0x23, 0x89, 0x05, 0x61, 0x29, 0xf9, 0x46, 0xb0, 
0xa7, 0x9b, 0x8e, 0x3c, 0x06, 0x1e, 0x4a, 0xd3, 0xdc, 0xc5, 0xe0, 0xd1, 
0x5b, 0x09, 0xe4, 0x52, 0x48, 0x7a, 0x10, 0x37, 0x83, 0x86, 0x9e, 0x31, 
0xea, 0xbf, 0x2d, 0x2c, 0x6c, 0x80, 0x6b, 0x43, 0xe2, 0x6e, 0x86, 0xed, 
0x95, 0xa4, 0x5b, 0x76, 0x1c, 0x6f, 0x8f, 0xf5, 0x3d, 0x21, 0xdb, 0x8d, 
0x6e, 0x0a, 0xe4, 0x35, 0xf8, 0xd4, 0xc6, 0x08, 0x64, 0xf5, 0x8b, 0x1f, 
0x08, 0x70, 0x82, 0xd6, 0x3d, 0xfe, 0x0c, 0xd1, 0xfd, 0xbb, 0x2d, 0xfd, 
0x89, 0x27, 0xae, 0x12, 0xad, 0x80, 0x40, 0x6f, 0xb7, 0x56, 0xe4, 0xb5, 
0xdf, 0x7c, 0x6f, 0xeb, 0xed, 0xda, 0x08, 0x02, 0xfd, 0x01, 0x15, 0x15, 
0xbb, 0xa0, 0x0d, 0x75, 0x81, 0x0e, 0x34, 0xfb, 0x6b, 0xa3, 0xe3, 0x8f, 
0x06, 0xbc, 0x90, 0x58, 0xde, 0x6d, 0x20, 0x4a, 0x24, 0xb1, 0x8c, 0x31, 
0xf7, 0x91, 0xd5, 0x26, 0xbe, 0x4a, 0x2a, 0xe5, 0xbe, 0x25, 0x35, 0xfc, 
0x26, 0x75, 0xb9, 0x95, 0x5a, 0x55, 0x39, 0xe7, 0xdf, 0x5c, 0xf5, 0xed, 
0xb6, 0x9d, 0xd8, 0xa9, 0xf4, 0x8b, 0xd7, 0x4a, 0xc8, 0x36, 0xbe, 0xc2, 
0x11, 0x9b, 0x10, 0x57, 0x72, 0x06, 0xff, 0xed, 0x4e, 0x3c, 0x0a, 0x1f, 
0x63, 0x53, 0x43, 0x17, 0x95, 0x42, 0x66, 0x69, 0x63, 0xc6, 0xc9, 0x78, 
0x55, 0x8b, 0x31, 0xab, 0xd7, 0x80, 0xe8, 0xbf, 0x87, 0x28, 0x70, 0x4a, 
0x41, 0xc2, 0x62, 0x09, 0x0c, 0x9c, 0xed, 0xf6, 0xc4, 0x69, 0xf8, 0x5f, 
0x98, 0x5e, 0x2f, 0x37, 0x90, 0x0e, 0x2e, 0xe8, 0x15, 0x0a, 0x44, 0x17, 
0xab, 0xd4, 0xd1, 0x62, 0x5c, 0x05, 0x96, 0xf0, 0xf6, 0xe1, 0xfa, 0x1e, 
0x22, 0xcd, 0xb6, 0x71, 0xce, 0x50, 0x3d, 0x10, 0x44, 0xdf, 0xed, 0xbc, 
0xfd, 0x37, 0xfa, 0x83, 0xbf, 0xb3, 0xab, 0x12, 0x7b, 0xe2, 0xc6, 0xc3, 
0x1d, 0x70, 0x95, 0xac, 0xdc, 0x09, 0xf0, 0xd2, 0x8f, 0xa5, 0x45, 0x8b, 
0x4f, 0xfe, 0xbe, 0xb1, 0x31, 0x43, 0xd5, 0xb9, 0xd5, 0xb6, 0x66, 0xa0, 
0x3e, 0xcd, 0x57, 0x9b, 0xff, 0xb5, 0xcc, 0xe9, 0xc1, 0xae, 0xa6, 0x20, 
0xdf, 0xda, 0xbe, 0xff, 0x4f, 0xb8, 0x5b, 0x5f, 0x25, 0x91, 0xa8, 0xb0, 
0x4e, 0x07, 0x18, 0x17, 0xe6, 0xd7, 0xfb, 0x5e, 0x1a, 0xe6, 0xc8, 0x8f, 
0xcf, 0xd3, 0xd4, 0x50, 0x9e, 0xd6, 0x6b, 0xa4, 0xa0, 0x25, 0x06, 0x9b, 
0xeb, 0xa3, 0x0b, 0xef, 0x87, 0x7c, 0x86, 0xc5, 0x39, 0x1f, 0xc5, 0x1f, 
0x9c, 0x00, 0x2f, 0x2a, 0xd7, 0x41, 0x0c, 0xf9, 0xd9, 0x3f, 0xfc, 0xfa, 
0x7d, 0xb4, 0xf5, 0x86, 0xef, 0xe4, 0xaa, 0x21, 0xfc, 0xbd, 0x18, 0x1d, 
0x4e, 0xd2, 0x09, 0x23, 0xc2, 0x17, 0x8d, 0x1e, 0x1a, 0xaf, 0x76, 0xb7, 
0xb0, 0xc6, 0x69, 0x51, 0xaa, 0xac, 0xfb, 0x8f, 0x2f, 0xd3, 0x6b, 0xb2, 
0xdb, 0xd8, 0xfd, 0x2f, 0x7f, 0xf5, 0x96, 0x89, 0x65, 0xc7, 0x87, 0x1d, 
0x6a, 0x10, 0xa4, 0x27, 0x1b, 0x46, 0x22, 0xad, 0xab, 0xa3, 0x5d, 0x61, 
0x15, 0x4b, 0x67, 0xc6, 0x66, 0x8c, 0x52, 0xce, 0xa9, 0x14, 0x54, 0x1c, 
0x65, 0x0d, 0x96, 0x1d, 0x73, 0x03, 0xd2, 0x79, 0x58, 0x59, 0xee, 0xbd, 
0x9d, 0x30, 0xa1, 0xb4, 0xc2, 0xa8, 0xb2, 0x78, 0x1e, 0x93, 0x41, 0x34, 
0xb1, 0xff, 0x96, 0xc5, 0xdd, 0x26, 0xa6, 0x4f, 0xe7, 0x7c, 0x5d, 0x92, 
0x39, 0x5f, 0xa3, 0x4a, 0x31, 0xd9, 0x40, 0xed, 0x34, 0xee, 0x25, 0x12, 
0xc9, 0xbc, 0x0d, 0x1a, 0x99, 0x9b, 0x46, 0x33, 0x88, 0xf1, 0x9d, 0xfb, 
0xd7, 0x03, 0x29, 0x8e, 0xe9, 0xa9, 0x94, 0xc2, 0x05, 0xb6, 0x85, 0x27, 
0xd2, 0xae, 0x72, 0xc1, 0x21, 0xa3, 0x0c, 0x92, 0x93, 0x8d, 0x8c, 0xcf, 
0x56, 0x31, 0xe3, 0x3c, 0x0d, 0x12, 0x61, 0x54, 0xb9, 0x48, 0x30, 0x61, 
0x09, 0x06, 0xc7, 0x43, 0x58, 0xfa, 0x74, 0x65, 0x46, 0x14, 0x92, 0x16, 
0x8d, 0x79, 0xc2, 0x51, 0xaa, 0x9e, 0xb4, 0x31, 0x01, 0x43, 0x17, 0x50, 
0xf8, 0xca, 0xdd, 0x97, 0xb6, 0x74, 0xf8, 0x72, 0x2b, 0x01, 0x18, 0xf0, 
0x18, 0xd5, 0x43, 0x60, 0xc7, 0x8e, 0xa5, 0xe8, 0x6a, 0x04, 0xfe, 0x58, 
0x4f, 0x0d, 0x11, 0x90, 0xf2, 0x9e, 0x25, 0x84, 0xd7, 0xad, 0x73, 0x3f, 
0x6f, 0x11, 0x48, 0x90, 0xd3, 0xe1, 0x57, 0x01, 0x82, 0x9a, 0xde, 0xbc, 
0x72, 0x4b, 0x67, 0xcd, 0x00, 0x85, 0xf6, 0x86, 0x49, 0xf9, 0xc0, 0x7e, 
0x57, 0x1e, 0x6d, 0x52, 0x44, 0x48, 0x9c, 0xd7, 0x55, 0x08, 0x57, 0x09, 
0x9b, 0x7f, 0x63, 0x2d, 0xb3, 0xf2, 0x04, 0x67, 0x13, 0x23, 0xca, 0xf1, 
0xc6, 0xfb, 0xed, 0x1a, 0x46, 0xf9, 0xb2, 0xd0, 0xf8, 0xae, 0x6a, 0x14, 
0xba, 0xce, 0xc1, 0x62, 0x9f, 0x6a, 0x77, 0x62, 0xc8, 0x4a, 0x3c, 0xab, 
0x8b, 0x70, 0x6b, 0xfe, 0x08, 0x78, 0x38, 0x83, 0x45, 0xcf, 0x77, 0x78, 
0x85, 0x25, 0xa4, 0xba, 0x3b, 0x79, 0xf0, 0x4d, 0x40, 0x95, 0x36, 0x0c, 
0x77, 0x59, 0xf2, 0xdf, 0xe6, 0xfb, 0x7c, 0x44, 0x5d, 0x5c, 0x3b, 0xac, 
0x2b, 0x09, 0xda, 0x72, 0x73, 0x9d, 0x19, 0x12, 0xa9, 0xf9, 0xa6, 0x63, 
0xc0, 0x9b, 0xf2, 0xa0, 0xf0, 0xfd, 0xa3, 0x6b, 0xe7, 0xc0, 0xd5, 0xe5, 
0xe4, 0x3c, 0x70, 0x80, 0x12, 0x7c, 0xd5, 0x08, 0x76, 0xdb, 0x64, 0x7b, 
0x97, 0x80, 0x3f, 0x4e, 0x85, 0xf7, 0xb0, 0xab, 0x88, 0x05, 0x54, 0x4b, 
0x68, 0xa0, 0x24, 0xa3, 0xc3, 0x2b, 0xab, 0xfe, 0xf6, 0xc1, 0x65, 0xfd, 
0xca, 0x4b, 0xc6, 0xae, 0xd5, 0x98, 0x41, 0x65, 0xe1, 0xfc, 0xf5, 0x06, 
0x3d, 0xe0, 0xd7, 0x64, 0xc4, 0xdd, 0x53, 0xa6, 0x79, 0x11, 0x36, 0x8b, 
0x27, 0xbd, 0x4d, 0x2d, 0x50, 0xf1, 0x86, 0xd9, 0x3f, 0x34, 0x90, 0x5e, 
0xc5, 0x63, 0xef, 0xd2, 0xe5, 0x98, 0xb6, 0xf5, 0xdb, 0xba, 0x0a, 0x1e, 
0x44, 0x0e, 0x12, 0x94, 0x1a, 0x43, 0x23, 0x74, 0x69, 0x66, 0x52, 0x17, 
0xd2, 0xd6, 0x81, 0x94, 0x49, 0x2b, 0x15, 0x21, 0x3b, 0xd9, 0x30, 0x53, 
0x2b, 0x3b, 0x2f, 0xac, 0xcc, 0xa0, 0xf3, 0xe0, 0xa4, 0xd5, 0xc8, 0xe2, 
0x50, 0xce, 0x51, 0xf9, 0xf3, 0xa6, 0x88, 0xdb, 0xcb, 0xc2, 0x5d, 0x2c, 
0x49, 0xa9, 0x59, 0x7c, 0xf9, 0x6a, 0x2b, 0xcb, 0x80, 0x31, 0xae, 0xfc, 
0xac, 0x2e, 0x7d, 0xa0, 0x79, 0xcb, 0x9d, 0xdf, 0xa6, 0x7b, 0x36, 0x56, 
0x3d, 0xf1, 0x87, 0x23, 0xa2, 0xf3, 0x41, 0xa3, 0xa6, 0xcd, 0x16, 0x76, 
0x9e, 0x29, 0x00, 0xb8, 0x20, 0xd6, 0xff, 0xb7, 0xfb, 0x3e, 0x97, 0x53, 
0xfe, 0xb0, 0xe1, 0xbb, 0xe4, 0xce, 0x20, 0xfd, 0xcb, 0xa1, 0x95, 0x49, 
0xfc, 0xe9, 0x5f, 0xea, 0x7b, 0xb2, 0x59, 0x42, 0x6f, 0x66, 0xf0, 0xe6, 
0x44, 0x35, 0x45, 0xe3, 0xd1, 0xdf, 0x27, 0xc9, 0x99, 0x55, 0x62, 0xbe, 
0x4b, 0xb7, 0x50, 0x00, 0x86, 0x5e, 0x6e, 0x40, 0x87, 0xf2, 0xc6, 0x18, 
0x48, 0x8e, 0x93, 0x37, 0x40, 0x22, 0x5c, 0xb9, 0x6f, 0x0e, 0xdf, 0xb3, 
0xec, 0x6a, 0x65, 0x8c, 0x76, 0x88, 0x1f, 0xc7, 0x09, 0x07, 0xc0, 0xb0, 
0x1c, 0x5e, 0x22, 0x51, 0xcc, 0xff, 0x87, 0xf2, 0xd6, 0x02, 0xd4, 0xbf, 
0xb5, 0x1e, 0xac, 0xc8, 0x19, 0x5f, 0x60, 0x71, 0xf6, 0xfb, 0x5f, 0x5d, 
0x36, 0xb0, 0xa0, 0xda, 0x23, 0x11, 0xc4, 0x96, 0xb9, 0xf3, 0x58, 0x57, 
0xeb, 0x42, 0xc3, 0x8c, 0xa7, 0xde, 0x15, 0xc6, 0xd3, 0xb9, 0xd2, 0x9b, 
0x13, 0xc4, 0x3a, 0x37, 0x29, 0x5e, 0x3f, 0x26, 0x32, 0x53, 0xa7, 0x4f, 
0x23, 0xc2, 0x24, 0x48, 0x25, 0x34, 0x4e, 0x48, 0x53, 0xff, 0x54, 0x7a, 
0x99, 0xcb, 0x83, 0x84, 0x9d, 0xe7, 0x5f, 0x93, 0x75, 0x17, 0xac, 0x7f, 
0xcb, 0x1b, 0x80, 0xca, 0x42, 0x54, 0x7d, 0xcd, 0x67, 0x08, 0xfb, 0x65, 
0xfc, 0x05, 0x1b, 0x84, 0x0a, 0xe7, 0x50, 0xe6, 0xaa, 0x34, 0x60, 0xf5, 
0x71, 0xf3, 0x3d, 0x91, 0x69, 0x3c, 0x87, 0xde, 0x27, 0xfa, 0x35, 0xea, 
0xd6, 0xef, 0xa7, 0xdc, 0x93, 0x2d, 0xb9, 0x90, 0xb9, 0x6d, 0x98, 0x13, 
0xc7, 0xb0, 0x45, 0x03, 0xab, 0x25, 0x65, 0x4a, 0xf3, 0x6c, 0x0b, 0x4d, 
0x61, 0xed, 0x56, 0x09, 0xf1, 0x16, 0xd9, 0xe7, 0x7e, 0x75, 0x6a, 0xd4, 
0xed, 0xa2, 0x4f, 0x28, 0x16, 0xed, 0x6d, 0xd6, 0xe2, 0xdf, 0x4e, 0x4a, 
0x83, 0x8a, 0xa2, 0xcc, 0xd1, 0x6a, 0xe2, 0x3a, 0x20, 0x49, 0x17, 0x7b, 
0x5d, 0x81, 0xd4, 0xfb, 0xd7, 0x21, 0x82, 0x9e, 0x6c, 0x80, 0x86, 0xc6, 
0xe3, 0x49, 0x37, 0x5e, 0x44, 0x81, 0xe9, 0x75, 0xec, 0x7a, 0xb4, 0x5d, 
0x54, 0x97, 0x11, 0x44, 0x78, 0x52, 0xe6, 0x19, 0x13, 0xb1, 0x97, 0x50, 
0xae, 0xa5, 0xe1, 0x10, 0x15, 0x76, 0xe6, 0x9f, 0x52, 0x9e, 0xfc, 0xc5, 
0x59, 0x10, 0x48, 0xfd, 0x2c, 0xbc, 0x35, 0x2e, 0xd8, 0x77, 0x57, 0x51, 
0xbf, 0xa5, 0x71, 0x56, 0xea, 0x0c, 0xf3, 0x97, 0xf3, 0x92, 0xdd, 0xb0, 
0x39, 0x87, 0xf1, 0x46, 0x7c, 0xed, 0xb8, 0x61, 0xe1, 0xf1, 0x61, 0xaa, 
0xf3, 0x22, 0xc3, 0xdf, 0x51, 0xa3, 0x0f, 0x52, 0x63, 0xed, 0xe1, 0xf3, 
0x74, 0xc0, 0xed, 0xdb, 0xef, 0xe6, 0x92, 0x62, 0x3c, 0x7b, 0xa0, 0x94, 
0xb0, 0x90, 0x0e, 0xcd, 0xfc, 0xd8, 0xab, 0x5d, 0x6e, 0x46, 0x11, 0x7d, 
0x69, 0x38, 0xc3, 0x1c, 0xbe, 0xf4, 0xd0, 0xac, 0xd0, 0x43, 0xdd, 0x35, 
0x0e, 0x45, 0x79, 0xb4, 0x4a, 0x62, 0xdf, 0x21, 0x7a, 0x61, 0x31, 0xff, 
0x62, 0x25, 0xe9, 0x77, 0xc8, 0xb9, 0xde, 0xfa, 0x0b, 0xce, 0xbb, 0xc9, 
0xb4, 0x0d, 0x48, 0x56, 0xca, 0x25, 0xeb, 0x97, 0x0e, 0xb9, 0xf3, 0xcf, 
0x71, 0x84, 0xe9, 0x07, 0x8b, 0x44, 0xc8, 0x82, 0x7a, 0x67, 0x5b, 0x47, 
0x46, 0x02, 0xfc, 0x0c, 0x46, 0x52, 0x76, 0x58, 0x9f, 0xdf, 0xb8, 0x2b, 
0xc0, 0x17, 0xe3, 0x6c, 0x4f, 0x82, 0x43, 0x31, 0x4e, 0x2d, 0xf6, 0x62, 
0x30, 0x68, 0x76, 0x48, 0x40, 0xb1, 0x89, 0x8f, 0x43, 0xe6, 0x19, 0x51, 
0x40, 0x57, 0xcc, 0xfb, 0xfb, 0xb1, 0xc3, 0x1f, 0x7d, 0x0a, 0xac, 0xdd, 
0xb5, 0x8a, 0x5e, 0x90, 0xbb, 0x23, 0x46, 0x89, 0xd6, 0xf7, 0xcc, 0x5d, 
0x5e, 0xab, 0xb9, 0xd1, 0xee, 0xf4, 0xc9, 0xcb, 0x4d, 0xcb, 0xb8, 0xa0, 
0x7c, 0x27, 0x4d, 0x32, 0xf4, 0xe0, 0xa2, 0x62, 0xc7, 0x7f, 0xf8, 0xe0, 
0xcc, 0x25, 0x6e, 0x50, 0xb4, 0x9f, 0x1d, 0x0a, 0x1f, 0xca, 0x24, 0x9c, 
0xed, 0x74, 0x60, 0x72, 0xb1, 0xa8, 0xad, 0x61, 0x72, 0xbc, 0xf2, 0xe3, 
0x97, 0x7b, 0x40, 0x38, 0xaf, 0x26, 0x66, 0x69, 0x14, 0x6f, 0x2d, 0xaa, 
0x83, 0xd1, 0x5c, 0x5b, 0xe1, 0xac, 0xc2, 0x8c, 0xb2, 0xa7, 0x39, 0xac, 
0x89, 0x5a, 0x84, 0x2c, 0xc4, 0xd8, 0xa1, 0xd9, 0xe6, 0x44, 0x76, 0x80, 
0x66, 0xca, 0x6f, 0x3f, 0xf6, 0x8d, 0x2b, 0x1f, 0xae, 0x5e, 0x36, 0x9d, 
0x69, 0x66, 0x81, 0x5a, 0x01, 0xa8, 0xea, 0xba, 0x9b, 0x7b, 0x06, 0x05, 
0xfe, 0x79, 0x6a, 0x21, 0x1b, 0x13, 0x87, 0x95, 0x92, 0x6b, 0x7e, 0xcb, 
0x81, 0x9c, 0x0c, 0x25, 0x53, 0xd3, 0x47, 0x76, 0x3a, 0x7c, 0x07, 0xa4, 
0x6a, 0xfd, 0xc2, 0xbc, 0x14, 0x87, 0xd7, 0x60, 0x4e, 0xb3, 0x59, 0xc1, 
0xbd, 0xd9, 0xd1, 0x35, 0xee, 0x97, 0x52, 0x5c, 0xc4, 0xf4, 0xef, 0x42, 
0x74, 0x58, 0xfd, 0xaa, 0xf8, 0x55, 0xdd, 0xa7, 0x59, 0x32, 0x60, 0x17, 
0x3b, 0xee, 0x04, 0x20, 0x0e, 0x26, 0x5f, 0xd7, 0x2b, 0x01, 0xe9, 0xdb, 
0xcd, 0xf1, 0x69, 0x44, 0x7d, 0x02, 0xb8, 0x6c, 0x42, 0xbc, 0x6f, 0x1b, 
0x33, 0x7f, 0xf8, 0x3e, 0xb6, 0xad, 0x7c, 0xeb, 0xdc, 0xef, 0xcc, 0x0e, 
0xa6, 0xa5, 0xb1, 0x3f, 0x72, 0x92, 0x33, 0x07, 0x7e, 0x00, 0x93, 0x66, 
0xca, 0xec, 0x26, 0x2b, 0x90, 0xf7, 0xe1, 0x2d, 0x5d, 0xf4, 0xc6, 0xb1, 
0xaa, 0xda, 0xbc, 0x4e, 0x86, 0x8b, 0x5b, 0x2f, 0x4a, 0x5a, 0x50, 0xc9, 
0x9e, 0x4a, 0x26, 0x62, 0xb5, 0xfc, 0x70, 0x41, 0x55, 0x54, 0x00, 0x13, 
0xde, 0xa8, 0x39, 0xcd, 0x6c, 0xad, 0xce, 0xc9, 0xc8, 0x5a, 0x61, 0xc0, 
0xb3, 0x7b, 0x85, 0x6f, 0xcb, 0x64, 0xe1, 0x79, 0xeb, 0xa6, 0x78, 0xb1, 
0x8f, 0xae, 0xc2, 0x62, 0xd6, 0x9b, 0x81, 0x44, 0x04, 0x0c, 0x1e, 0x86, 
0x0a, 0x9c, 0x26, 0x97, 0x3c, 0x46, 0xcd, 0x1f, 0xa0, 0x5c, 0x7f, 0x0d, 
0x6c, 0x8e, 0x49, 0x68, 0x67, 0x6f, 0x9e, 0x00, 0x4a, 0x3a, 0x55, 0x37, 
0x11, 0x68, 0xbe, 0x28, 0x07, 0xf8, 0x5b, 0x9a, 0xb0, 0xb7, 0xaf, 0xa8, 
0xbb, 0x14, 0x12, 0x89, 0x4b, 0x34, 0x9b, 0xc5, 0xfe, 0x5f, 0x8e, 0x3d, 
0x51, 0x05, 0xf3, 0x36, 0x3b, 0x04, 0xa1, 0xaa, 0xaf, 0x92, 0x56, 0xa4, 
0x10, 0x7d, 0x15, 0xfc, 0xbe, 0x9e, 0x79, 0xfb, 0xb4, 0xc4, 0xc4, 0x4a, 
0x53, 0x0c, 0x4e, 0x25, 0xc5, 0xd0, 0x6b, 0x85, 0x85, 0x4b, 0x6c, 0xc3, 
0xd3, 0x58, 0x32, 0xb9, 0xa1, 0xde, 0xe6, 0xa2, 0x86, 0x43, 0x4a, 0x4e, 
0x72, 0x57, 0x22, 0xa0, 0xb4, 0x90, 0xb9, 0x01, 0x4b, 0xf1, 0xb5, 0x23, 
0x4b, 0xcd, 0xdc, 0xf3, 0x0d, 0x70, 0xb5, 0xae, 0x33, 0xb0, 0xed, 0xbf, 
0xe2, 0x98, 0x55, 0x73, 0x9a, 0x55, 0xbb, 0x3e, 0xb8, 0xa8, 0xb8, 0x60, 
0xce, 0x59, 0xf1, 0x7f, 0xbb, 0xcb, 0xaf, 0xd7, 0xec, 0x4a, 0xae, 0xaf, 
0xe1, 0x01, 0x6a, 0x1d, 0x9d, 0x72, 0xf1, 0x08, 0x59, 0x14, 0xde, 0x00, 
0xa0, 0x8a, 0xef, 0xbe, 0x13, 0xc1, 0x24, 0xbe, 0xf6, 0x48, 0x89, 0x1f, 
0x45, 0xec, 0x76, 0xd0, 0xdb, 0xdf, 0xec, 0x1a, 0x5c, 0xee, 0x06, 0x63, 
0xe0, 0x3e, 0x1a, 0xf1, 0x68, 0xb0, 0x17, 0xea, 0xe3, 0x27, 0xba, 0x81, 
0x1b, 0xb5, 0xce, 0x38, 0xb9, 0x7e, 0x47, 0x27, 0x10, 0x47, 0xa3, 0xc3, 
0x33, 0xa0, 0xb3, 0xa4, 0xab, 0x5a, 0xcc, 0xe1, 0xd6, 0xcb, 0x64, 0xf1, 
0x1a, 0x8c, 0x3c, 0xff, 0x58, 0x41, 0xd5, 0xa2, 0x9b, 0xed, 0xde, 0x7b, 
0x1b, 0x53, 0x28, 0xef, 0xaa, 0x69, 0xb1, 0x11, 0x49, 0x94, 0xad, 0xa3, 
0x3f, 0x8e, 0x32, 0xe2, 0x90, 0xe2, 0xa6, 0x54, 0x2f, 0x9a, 0x1d, 0x5a, 
0x44, 0x9f, 0xaa, 0x7f, 0xd3, 0x4c, 0xcf, 0x0a, 0xf2, 0xfe, 0x37, 0x28, 
0x7c, 0xcd, 0xf1, 0x92, 0x97, 0xde, 0x8a, 0x12, 0xf4, 0x80, 0xcb, 0xcd, 
0x2b, 0xea, 0x5c, 0x9b, 0x0a, 0x8c, 0x97, 0xa7, 0x07, 0x58, 0xec, 0x9f, 
0x81, 0xf3, 0x47, 0xfd, 0x9e, 0x51, 0xbd, 0x4c, 0xec, 0x9a, 0x9b, 0x1d, 
0x8e, 0xbc, 0xfc, 0xb7, 0xf6, 0x30, 0xb1, 0xd7, 0x8e, 0x1b, 0x85, 0xe3, 
0xda, 0x4d, 0x60, 0x96, 0x38, 0x1d, 0x64, 0xf6, 0x09, 0x29, 0xb3, 0x7d, 
0x51, 0x12, 0x29, 0xa6, 0xb8, 0x21, 0xfb, 0x58, 0xe6, 0x5b, 0xe3, 0xe1, 
0x0d, 0x7b, 0xb9, 0x1d, 0x1a, 0x54, 0x6b, 0x95, 0xd9, 0x1d, 0x3f, 0x5a, 
0x63, 0xfb, 0xb1, 0x55, 0x85, 0x7c, 0x7b, 0x84, 0xbd, 0xce, 0xad, 0x04, 
0xcb, 0x4d, 0xb7, 0xa8, 0x09, 0x3f, 0x97, 0x28, 0xce, 0xe2, 0x49, 0x11, 
0xff, 0x6b, 0x79, 0x68, 0x79, 0xc1, 0xbb, 0x56, 0x34, 0xdd, 0xf9, 0x2d, 
0x32, 0xe3, 0xc8, 0x8b, 0x5d, 0x08, 0x25, 0x57, 0x2d, 0x65, 0xad, 0xd0, 
0xf6, 0x1d, 0x7c, 0x75, 0xd8, 0x56, 0x1f, 0xcd, 0x31, 0x86, 0x38, 0x06, 
0xc7, 0xf3, 0xfd, 0x47, 0xcb, 0x2a, 0x0d, 0x8d, 0x9b, 0x13, 0x25, 0xa5, 
0xde, 0x01, 0xc4, 0x7c, 0xe3, 0x3f, 0x54, 0xf6, 0xee, 0x0c, 0x4d, 0x4f, 
0x14, 0xf4, 0xbf, 0xf9, 0xf3, 0x7d, 0xcf, 0x29, 0x16, 0x34, 0x2d, 0xba, 
0xc3, 0x64, 0xee, 0x76, 0x9d, 0x12, 0x4d, 0xe3, 0x82, 0x88, 0x75, 0xe4, 
0x27, 0x30, 0x99, 0x79, 0x02, 0x8c, 0x0a, 0x37, 0x39, 0x5a, 0x1c, 0xce, 
0x68, 0x36, 0x90, 0xe4, 0x05, 0x91, 0xaf, 0xa1, 0xd1, 0x42, 0x0b, 0x5d, 
0xac, 0x33, 0x91, 0x6c, 0xb2, 0x61, 0x46, 0xf5, 0x13, 0xaf, 0x5a, 0x14, 
0x77, 0x9e, 0x17, 0x67, 0x8e, 0xb4, 0x1d, 0xdc, 0x50, 0x65, 0x22, 0xce, 
0xdd, 0x14, 0xe1, 0xf3, 0x0d, 0x4d, 0x50, 0x07, 0xc4, 0x1b, 0xf5, 0x98, 
0xf4, 0x66, 0xc1, 0x8a, 0x6d, 0x05, 0xf0, 0x78, 0x91, 0xd8, 0x92, 0x70, 
0x4a, 0x0b, 0x97, 0x1d, 0x97, 0x8a, 0xc9, 0xf7, 0xb2, 0xbd, 0x65, 0xe7, 
0xc3, 0x9b, 0x8a, 0x52, 0x6e, 0x13, 0xe2, 0x22, 0xc9, 0xee, 0x9f, 0x6d, 
0x6d, 0x7d, 0xbd, 0x65, 0xe2, 0x63, 0x13, 0x81, 0x5f, 0x36, 0xa0, 0x67, 
0x26, 0x73, 0x14, 0x40, 0x67, 0xab, 0xed, 0x1e, 0x76, 0x5d, 0xb4, 0xc3, 
0x53, 0x87, 0x7a, 0x4e, 0x25, 0xbf, 0x8d, 0x33, 0xe2, 0x2f, 0xff, 0xa3, 
0xd3, 0x5c, 0x04, 0x5f, 0x92, 0x53, 0x7d, 0x0c, 0x24, 0x3b, 0xa1, 0x11, 
0xa2, 0xb0, 0x91, 0x2d, 0x5d, 0x0b, 0xdf, 0xfe, 0x02, 0x66, 0xed, 0x41, 
0xf9, 0xc6, 0x95, 0x04, 0x68, 0x06, 0x29, 0x6d, 0x6b, 0x2a, 0xb0, 0xd9, 
0x6f, 0x32, 0x5d, 0xa5, 0x71, 0x69, 0x16, 0x85, 0x6c, 0xc0, 0xa1, 0x21, 
0xdc, 0xe8, 0x17, 0x9c, 0x1d, 0xb7, 0x57, 0x63, 0x44, 0xe8, 0x0f, 0xad, 
0x46, 0xe4, 0x78, 0x40, 0xec, 0xed, 0xc3, 0x77, 0x38, 0x50, 0xa7, 0x3d, 
0xcb, 0x87, 0x2d, 0x15, 0xe2, 0xd5, 0x79, 0x35, 0x3c, 0x79, 0xda, 0x5c, 
0x19, 0x1b, 0x9e, 0x3d, 0xbd, 0x4f, 0x25, 0x5c, 0x17, 0xa6, 0xf4, 0x9e, 
0x8b, 0xad, 0x45, 0xd0, 0x75, 0x9d, 0xf4, 0x28, 0x34, 0xe7, 0x9f, 0xb1, 
0x6a, 0x94, 0xe4, 0xac, 0x33, 0xc0, 0x0f, 0xa7, 0xc2, 0xf1, 0xbd, 0x77, 
0xf9, 0x2e, 0x61, 0x5a, 0xb9, 0x67, 0x3b, 0x18, 0xcf, 0xcf, 0xcb, 0x40, 
0x3f, 0x19, 0x57, 0xca, 0x62, 0x04, 0xf3, 0xef, 0xe1, 0xe4, 0x1e, 0x79, 
0x2d, 0x15, 0x90, 0x79, 0x55, 0xd6, 0xe5, 0x21, 0xba, 0x6d, 0x20, 0xc4, 
0x1f, 0xaa, 0x79, 0x73, 0x8b, 0xa3, 0x12, 0x12, 0xd0, 0xc3, 0x12, 0xf0, 
0x68, 0xe4, 0xa7, 0xc7, 0x3c, 0x24, 0xce, 0x82, 0xad, 0x8e, 0x70, 0x1c, 
0x97, 0x1a, 0xff, 0x9b, 0x98, 0x26, 0x05, 0x61, 0x91, 0xf9, 0x3e, 0xe3, 
0xf8, 0x03, 0x8e, 0x47, 0x7b, 0xf2, 0x4d, 0x2e, 0xa9, 0xfa, 0x4c, 0xc3, 
0x69, 0xdc, 0xce, 0xd2, 0x9a, 0x6e, 0x7d, 0x3e, 0x88, 0x7b, 0xfa, 0x9a, 
0x98, 0xea, 0x3f, 0x05, 0x6e, 0x16, 0x45, 0x99, 0x73, 0xa5, 0x36, 0x1c, 
0x8e, 0x1a, 0xf3, 0x5e, 0x6b, 0xaa, 0xe6, 0x7d, 0xaa, 0xe2, 0x61, 0xb3, 
0x2e, 0x19, 0x8f, 0x5f, 0x33, 0xaa, 0x89, 0x57, 0xfc, 0xd9, 0xa6, 0x9c, 
0x52, 0x3c, 0x8d, 0xdf, 0xb6, 0xff, 0x94, 0xaf, 0x1c, 0x03, 0x20, 0x03, 
0x27, 0x16, 0xe3, 0x2c, 0x2d, 0x2d, 0x5b, 0x91, 0x65, 0xcf, 0x7e, 0xf5, 
0x43, 0x7d, 0xf6, 0x18, 0xe4, 0xd5, 0xd5, 0xc0, 0x39, 0x50, 0x09, 0x80, 
0xd4, 0x32, 0x40, 0x78, 0x30, 0x09, 0xaa, 0xab, 0x41, 0xcb, 0x67, 0x54, 
0x27, 0x63, 0xd7, 0xd4, 0xfb, 0x21, 0x95, 0x5c, 0xdc, 0x50, 0x8c, 0x89, 
0xc8, 0xbe, 0xe8, 0x01, 0x07, 0xd7, 0x4d, 0x6b, 0x4a, 0xca, 0xec, 0x89, 
0x27, 0x56, 0xd7, 0x23, 0x9a, 0xb9, 0x20, 0x71, 0x08, 0x9e, 0xd0, 0x8b, 
0x5c, 0x01, 0xfd, 0xec, 0x98, 0xb4, 0x37, 0x84, 0x21, 0x9a, 0x76, 0x0a, 
0x14, 0xc4, 0xc2, 0x1c, 0x7c, 0xbd, 0xa7, 0x1e, 0x0d, 0x82, 0x42, 0xa8, 
0x61, 0x18, 0x0d, 0xfb, 0xce, 0x30, 0xe8, 0xc2, 0xc1, 0xa4, 0x00, 0x13, 
0x70, 0x01, 0x2c, 0x0e, 0x53, 0x96, 0xc9, 0x7a, 0x3d, 0x2e, 0x6f, 0xaa, 
0x30, 0x47, 0x32, 0x3e, 0x35, 0x27, 0x01, 0x24, 0xf3, 0xa7, 0xdd, 0x2b, 
0x75, 0x54, 0x10, 0x05, 0x09, 0xed, 0x6f, 0x8c, 0x61, 0x27, 0xdf, 0x0b, 
0xfa, 0xd1, 0x56, 0xf0, 0x72, 0xc9, 0x59, 0xf6, 0xd6, 0x32, 0xca, 0xeb, 
0xbd, 0xb5, 0xd8, 0x4f, 0x7c, 0x7e, 0x87, 0xb5, 0x62, 0xf2, 0x2a, 0x24, 
0xbc, 0xc8, 0xca, 0x84, 0xd6, 0x51, 0x57, 0xe1, 0x7f, 0x5b, 0x3f, 0x73, 
0xd4, 0xd7, 0xfc, 0xbd, 0xd1, 0x4a, 0xbf, 0x61, 0x91, 0x3e, 0x51, 0x26, 
0xdc, 0x94, 0x5f, 0xc3, 0x42, 0x6a, 0xdb, 0x3b, 0xd6, 0x7d, 0x55, 0x21, 
0x9e, 0xf8, 0x27, 0x69, 0x2d, 0x25, 0x07, 0xa8, 0x5d, 0x50, 0x13, 0xc7, 
0x4a, 0xfa, 0xf7, 0xd6, 0x91, 0x92, 0x86, 0x98, 0xd3, 0x34, 0x1e, 0x26, 
0x4f, 0x08, 0x1d, 0x9f, 0xec, 0x9d, 0x1c, 0xa9, 0x05, 0x69, 0xd3, 0x5d, 
0x5e, 0xcb, 0xa9, 0x75, 0x82, 0x5d, 0xf3, 0x12, 0x4f, 0x08, 0x44, 0x64, 
0xc8, 0xab, 0xc6, 0xc1, 0x08, 0xdc, 0x7b, 0xbd, 0xb9, 0xa0, 0x0b, 0x03, 
0xce, 0x49, 0x64, 0x0f, 0x22, 0xc6, 0xc8, 0x30, 0x28, 0x6f, 0x63, 0x38, 
0x42, 0xdc, 0x94, 0xe8, 0x71, 0xcd, 0x98, 0xf9, 0x6d, 0x12, 0x9b, 0xd2, 
0x5b, 0xb7, 0x07, 0x82, 0x16, 0x0a, 0x84, 0x3e, 0x06, 0x35, 0x6f, 0xc5, 
0xd0, 0xfa, 0x20, 0x5b, 0xd2, 0x57, 0x61, 0xf6, 0x0c, 0xf1, 0x7a, 0x56, 
0xa5, 0xaf, 0xea, 0x3d, 0x38, 0xd7, 0x26, 0x04, 0x29, 0x4a, 0x19, 0xe5, 
0x6f, 0x6d, 0x6c, 0x1f, 0xfd, 0xfd, 0x4f, 0x27, 0x15, 0xfa, 0x8a, 0x64, 
0x55, 0xf3, 0x67, 0xdc, 0xe8, 0x27, 0xdf, 0xd7, 0xb2, 0xef, 0x35, 0x24, 
0x2b, 0x18, 0xef, 0xa5, 0x30, 0xc5, 0xee, 0xbe, 0x44, 0x62, 0x39, 0xd8, 
0xbd, 0x9c, 0x00, 0xc1, 0x67, 0x1d, 0x63, 0x52, 0xed, 0x6f, 0xff, 0x8e, 
0xc5, 0x81, 0xfc, 0xdf, 0x06, 0xd8, 0x5f, 0x7e, 0x69, 0xfe, 0x28, 0x12, 
0xf3, 0x5f, 0xce, 0xb3, 0x64, 0x07, 0xc4, 0xbb, 0x23, 0x3f, 0xb8, 0x41, 
0x7c, 0xf3, 0x46, 0xd0, 0x51, 0xde, 0xa9, 0x21, 0x08, 0x70, 0x57, 0x95, 
0x69, 0x71, 0xb1, 0x71, 0x0c, 0xee, 0xbd, 0x26, 0x6d, 0xb7, 0x05, 0x8a, 
0x85, 0xcc, 0x6a, 0x45, 0x87, 0xa2, 0x4f, 0x78, 0xb0, 0xf4, 0x3f, 0x39, 
0xf0, 0x47, 0x69, 0x83, 0x80, 0x63, 0xfa, 0xa6, 0x05, 0xc4, 0xae, 0xee, 
0xdd, 0xa0, 0x93, 0x56, 0x06, 0xe9, 0xae, 0x1a, 0x5a, 0xbc, 0x6e, 0x04, 
0x46, 0xfc, 0x18, 0x5b, 0xac, 0x0c, 0xcc, 0x39, 0xc9, 0x27, 0x3c, 0x30, 
0x54, 0x6a, 0xb8, 0x43, 0x86, 0x53, 0xf2, 0xd1, 0x3f, 0xec, 0xb8, 0xce, 
0x2e, 0x78, 0x92, 0xb6, 0xaf, 0xb6, 0x10, 0xd2, 0x2b, 0x82, 0x60, 0x44, 
0xe6, 0x54, 0x6c, 0x04, 0x90, 0x6a, 0x8f, 0xa9, 0xfe, 0x90, 0x76, 0x0d, 
0x6d, 0xa5, 0x2d, 0xee, 0x99, 0xe4, 0x34, 0xc6, 0xdd, 0x71, 0x6b, 0xec, 
0xba, 0x92, 0xb2, 0x32, 0x83, 0x97, 0x1f, 0xae, 0xea, 0x38, 0x1e, 0xe1, 
0x91, 0x89, 0xec, 0x98, 0xfe, 0x6d, 0xea, 0xb6, 0x91, 0x1e, 0x65, 0xb0, 
0xcc, 0x25, 0x0b, 0xcd, 0x22, 0xa4, 0x7b, 0x99, 0x9b, 0xa6, 0xec, 0x6b, 
0xc4, 0xa8, 0x57, 0x2f, 0x3d, 0xb1, 0x86, 0xbb, 0xe9, 0xe5, 0x7a, 0x57, 
0x85, 0xc9, 0xd4, 0x7c, 0x71, 0xf5, 0xe1, 0x73, 0x8d, 0x5e, 0x58, 0x6d, 
0xdf, 0x37, 0x21, 0x66, 0xae, 0xc6, 0x58, 0xc3, 0xd7, 0xdc, 0xe9, 0xbf, 
0xcf, 0xb0, 0x0e, 0x62, 0xac, 0xf5, 0x74, 0xe9, 0x23, 0xa2, 0xa6, 0xae, 
0x82, 0xd0, 0xcb, 0x16, 0x77, 0xd7, 0xdc, 0x5c, 0xf5, 0x19, 0xec, 0x32, 
0xff, 0x3a, 0xc3, 0x4f, 0x23, 0xe4, 0x3c, 0x15, 0x80, 0x6e, 0xbf, 0xe9, 
0x0b, 0xc6, 0x09, 0x80, 0xf1, 0x42, 0xf3, 0x2f, 0x30, 0xd5, 0xba, 0x41, 
0x73, 0x0b, 0x6e, 0x63, 0xbc, 0x59, 0x3a, 0xb1, 0x2a, 0x01, 0x3f, 0xf3, 
0xb9, 0x48, 0x04, 0x21, 0x5e, 0xd9, 0xcc, 0x5c, 0x31, 0x3b, 0x6b, 0x1d, 
0x23, 0xdd, 0xf9, 0x82, 0xdc, 0x9e, 0xb0, 0x5e, 0xfa, 0xc4, 0xba, 0x17, 
0xa8, 0x8d, 0x7c, 0x70, 0xa3, 0x6a, 0x85, 0x26, 0xb8, 0x4c, 0xf6, 0xcf, 
0x0f, 0xcf, 0xa3, 0xd4, 0xfa, 0x06, 0xab, 0x81, 0x90, 0xc5, 0xfa, 0x7b, 
0x68, 0x9b, 0xcf, 0xe9, 0x8c, 0xfd, 0x9e, 0x4a, 0x2f, 0xe7, 0x01, 0xec, 
0x17, 0x67, 0x49, 0xdf, 0xf2, 0xdd, 0x9d, 0xb7, 0x82, 0x1f, 0x2d, 0xe0, 
0x11, 0x18, 0x61, 0xdc, 0xcb, 0xe4, 0xe8, 0x08, 0x5f, 0x44, 0xee, 0x1a, 
0xe5, 0x22, 0x49, 0x4c, 0xb3, 0x89, 0x30, 0x80, 0x5d, 0x6d, 0x7b, 0x7d, 
0x70, 0x4c, 0xac, 0x1b, 0x0e, 0xfb, 0x4a, 0xbe, 0xe6, 0xd7, 0xe1, 0xda, 
0x1b, 0x24, 0x06, 0xd0, 0x62, 0x96, 0x52, 0xb7, 0x00, 0x52, 0xf4, 0x78, 
0x95, 0xb2, 0x00, 0x33, 0x91, 0xa2, 0x87, 0xc2, 0x32, 0xd9, 0xe0, 0x54, 
0x2a, 0xaf, 0x6e, 0x3a, 0xce, 0x1d, 0x0d, 0x55, 0xd6, 0xd0, 0xb4, 0xe2, 
0xc7, 0xed, 0x9e, 0xc0, 0xd3, 0xa6, 0x1a, 0x48, 0xf3, 0x17, 0x69, 0xf8, 
0xa5, 0xba, 0x40, 0x23, 0x9c, 0xd1, 0xc9, 0xb9, 0x06, 0x63, 0x37, 0x73, 
0x18, 0x6a, 0xe2, 0x66, 0x29, 0x3f, 0x9f, 0x28, 0x7f, 0x1d, 0xf5, 0x8c, 
0xca, 0x79, 0xfe, 0xfb, 0x61, 0x19, 0xcc, 0xa8, 0x99, 0x3b, 0xcd, 0x0d, 
0xeb, 0xff, 0x2b, 0xae, 0x40, 0xec, 0x25, 0xb3, 0x46, 0x17, 0xf0, 0xb1, 
0xbe, 0x37, 0x39, 0xd2, 0x8c, 0x28, 0x9f, 0xf2, 0x70, 0x01, 0x21, 0xee, 
0xa9, 0x31, 0xe0, 0x34, 0x21, 0x91, 0xb8, 0x6d, 0x45, 0x32, 0x4e, 0x9c, 
0xaa, 0x7c, 0x92, 0x35, 0x7d, 0x40, 0x9f, 0x90, 0x6f, 0x17, 0x0c, 0x14, 
0x01, 0x0a, 0xf8, 0x5f, 0x52, 0x28, 0x73, 0xcf, 0x30, 0x6f, 0x7c, 0xfe, 
0x95, 0x02, 0xf2, 0x6d, 0xf8, 0xe0, 0x8a, 0x6a, 0x2a, 0xe3, 0xed, 0xf3, 
0x1c, 0x56, 0x10, 0xd5, 0x12, 0x1c, 0xa2, 0xad, 0x05, 0x7c, 0xef, 0x6e, 
0xcf, 0xd8, 0xbc, 0x5e, 0xb0, 0x80, 0x25, 0x64, 0x4e, 0xb6, 0x2e, 0x57, 
0x19, 0xc5, 0xe5, 0xff, 0x0e, 0x6a, 0xe0, 0x06, 0x30, 0xd7, 0x57, 0x01, 
0x5e, 0x88, 0xf7, 0x83, 0x82, 0x31, 0x94, 0x95, 0x8f, 0x4f, 0x36, 0xd4, 
0x44, 0x00, 0xe3, 0xee, 0xdb, 0xec, 0x33, 0x8e, 0x44, 0x4e, 0x44, 0xa5, 
0xc4, 0x4c, 0x53, 0x79, 0x8d, 0x46, 0x27, 0x04, 0x28, 0x04, 0xcf, 0xf5, 
0x78, 0xe1, 0xa6, 0x38, 0xcb, 0xbb, 0x35, 0xc6, 0x28, 0x2b, 0xd3, 0x27, 
0x63, 0x7b, 0xa5, 0xd6, 0xca, 0x7f, 0x69, 0x4d, 0x77, 0x2d, 0x4b, 0x0f, 
0xc2, 0x32, 0x3a, 0xd6, 0x53, 0x7a, 0xeb, 0xbc, 0x48, 0xf7, 0x88, 0x37, 
0x59, 0x44, 0xa9, 0xda, 0x61, 0x72, 0x8c, 0x87, 0x1f, 0x5d, 0xda, 0x7f, 
0x88, 0x17, 0x17, 0x69, 0x49, 0x14, 0x0f, 0x87, 0x8f, 0xca, 0x2b, 0xb7, 
0xe4, 0x55, 0x6e, 0xc0, 0xd8, 0x3d, 0xcb, 0xbc, 0x56, 0x28, 0xf2, 0x9a, 
0x9b, 0x17, 0xac, 0xa2, 0x7c, 0xa6, 0xb8, 0x90, 0x58, 0x23, 0x00, 0xde, 
0x93, 0x6a, 0x6b, 0x27, 0x9d, 0x86, 0xd2, 0xb3, 0xf1, 0x03, 0xeb, 0x5b, 
0x1c, 0x8c, 0x47, 0x30, 0x68, 0x42, 0xd8, 0x6d, 0xaa, 0x98, 0x49, 0x1f, 
0xff, 0xf7, 0x57, 0x7a, 0x3c, 0xf9, 0x5f, 0x3f, 0x52, 0xf7, 0xcd, 0xec, 
0xd8, 0x46, 0x5a, 0xf8, 0x3f, 0x49, 0xf0, 0x03, 0xbb, 0x60, 0x1a, 0x5a, 
0x7e, 0xa6, 0x09, 0x9a, 0x65, 0x25, 0x77, 0xfc, 0xe6, 0xf5, 0x49, 0x2e, 
0xca, 0x63, 0xe8, 0x49, 0x8e, 0x1d, 0xaa, 0xf6, 0xbe, 0xef, 0x32, 0x0d, 
0x00, 0xe6, 0xca, 0xa7, 0xf2, 0x59, 0xac, 0xa7, 0xb2, 0xda, 0xf7, 0x3f, 
0xe9, 0xdd, 0xde, 0xd7, 0x75, 0x0c, 0x9d, 0x35, 0x1d, 0x09, 0x23, 0x17, 
0x12, 0x90, 0x63, 0x59, 0x7e, 0xb2, 0xe2, 0x11, 0x02, 0xcb, 0x5f, 0xd9, 
0xec, 0xa0, 0x26, 0x2e, 0x1a, 0x9c, 0x59, 0x04, 0xc6, 0x82, 0x52, 0xc8, 
0xb6, 0x73, 0xbe, 0x8e, 0xfe, 0xfa, 0x36, 0x51, 0xb0, 0x77, 0x88, 0xcb, 
0xdd, 0xae, 0xf3, 0x42, 0x12, 0x4b, 0xe2, 0xe1, 0x68, 0x8e, 0x21, 0xf1, 
0x3d, 0x50, 0xb1, 0xb5, 0xd4, 0xba, 0xe6, 0x2e, 0x01, 0x31, 0x8e, 0x78, 
0xe9, 0x17, 0x90, 0xa4, 0xa6, 0xce, 0xf6, 0xde, 0x77, 0xdf, 0x7e, 0xd8, 
0xef, 0x86, 0x1d, 0x3a, 0x7e, 0xbc, 0x49, 0x8e, 0xe1, 0x9b, 0x02, 0x3e, 
0xde, 0x36, 0x91, 0xf4, 0x62, 0x13, 0xa2, 0xc9, 0x03, 0x59, 0x33, 0x31, 
0xb1, 0x7c, 0xec, 0x92, 0xb1, 0xdf, 0x57, 0x6e, 0x17, 0xec, 0x00, 0xa9, 
0x4e, 0xa0, 0x1f, 0x19, 0x12, 0x80, 0x1b, 0x9a, 0x3c, 0x04, 0x16, 0x6e, 
0x53, 0xca, 0x46, 0xc3, 0x18, 0x05, 0xa1, 0x25, 0x55, 0xe1, 0x5d, 0xd4, 
0xc5, 0x79, 0x87, 0xa8, 0x5d, 0x4f, 0x70, 0xcc, 0x8a, 0xd2, 0x22, 0xb6, 
0x7c, 0x0d, 0xc8, 0x55, 0xdd, 0x27, 0xf8, 0xa0, 0x71, 0x69, 0x4c, 0x73, 
0x0b, 0x15, 0x9b, 0xdf, 0xd3, 0x35, 0x3d, 0xde, 0xd1, 0x96, 0xc9, 0xf7, 
0x0c, 0xd5, 0x87, 0xfa, 0xfb, 0x3e, 0xca, 0x0b, 0xc2, 0x95, 0xee, 0x52, 
0xd7, 0x44, 0x53, 0x5e, 0xad, 0x34, 0x29, 0x2b, 0xe4, 0xc9, 0xf7, 0xba, 
0xee, 0x18, 0x5c, 0x6e, 0x19, 0x91, 0x41, 0x88, 0xf2, 0xde, 0x55, 0xca, 
0x83, 0xf6, 0xaf, 0xa0, 0x4d, 0xa3, 0x8f, 0xa8, 0x87, 0xb0, 0xc1, 0x99, 
0x61, 0xd6, 0x1b, 0xa3, 0x77, 0xa6, 0xb7, 0x4d, 0x0a, 0xfd, 0x28, 0x1e, 
0xd3, 0x79, 0x7b, 0xdf, 0xc8, 0x31, 0x22, 0xae, 0x8d, 0x27, 0x3b, 0xaf, 
0xdc, 0xe2, 0x8b, 0x22, 0x75, 0xcb, 0xf1, 0xa7, 0xcc, 0x8f, 0xad, 0x04, 
0xf8, 0x6d, 0x06, 0x53, 0xd5, 0x2c, 0x99, 0x38, 0x97, 0x36, 0x29, 0x02, 
0xf1, 0xf8, 0x09, 0x52, 0x71, 0x57, 0x15, 0x6c, 0xf5, 0x70, 0xb2, 0x8e, 
0x0d, 0x8e, 0xd0, 0xf3, 0x5a, 0x5f, 0xb7, 0x2c, 0x46, 0x82, 0xa7, 0x7c, 
0xc5, 0x75, 0xc6, 0x04, 0x60, 0x58, 0x36, 0x6c, 0x52, 0x80, 0x66, 0x1b, 
0x55, 0x76, 0x27, 0x0c, 0xe5, 0x4f, 0x61, 0x62, 0xd4, 0x06, 0xb5, 0x90, 
0x6c, 0x66, 0x86, 0x08, 0x38, 0x2c, 0x76, 0x56, 0x3c, 0xb8, 0xc2, 0xd6, 
0xdd, 0x84, 0xc5, 0x6a, 0x23, 0x06, 0x1d, 0xd4, 0xd7, 0x59, 0x1b, 0xca, 
0x1e, 0x27, 0xe5, 0xba, 0xb1, 0xf5, 0xbb, 0x5f, 0x24, 0xc4, 0xb8, 0x97, 
0x06, 0x33, 0x99, 0xe1, 0x27, 0x68, 0x2d, 0x2a, 0x5e, 0x91, 0x0a, 0x89, 
0x60, 0x7b, 0xe5, 0x53, 0xa2, 0xc6, 0xdd, 0xec, 0x0e, 0x68, 0x19, 0xa3, 
0xfb, 0x71, 0x35, 0xb0, 0xde, 0xbb, 0xd5, 0x1c, 0xb1, 0x64, 0x00, 0x46, 
0x4b, 0x4a, 0xca, 0xf5, 0xf7, 0x1b, 0x8b, 0xe0, 0x94, 0x2e, 0x60, 0x2a, 
0x72, 0x55, 0x55, 0x67, 0x0d, 0xfb, 0x2f, 0xdb, 0x2f, 0x37, 0x84, 0x6f, 
0x36, 0x7f, 0x97, 0x74, 0x62, 0xd9, 0x6e, 0x6b, 0xc3, 0x75, 0xe1, 0x70, 
0xe9, 0x3d, 0xfc, 0xe3, 0x06, 0x3d, 0xdb, 0xab, 0xf5, 0x67, 0x4e, 0x1b, 
0xf5, 0x31, 0x86, 0xba, 0x1b, 0x1a, 0xd8, 0x83, 0x91, 0x54, 0xc6, 0x41, 
0x78, 0x62, 0xe5, 0xde, 0x1c, 0x44, 0xa4, 0x29, 0xfb, 0xb7, 0xc9, 0xa2, 
0xf9, 0x76, 0x2b, 0xca, 0xae, 0x85, 0xc4, 0x26, 0x7a, 0xf6, 0x49, 0xe9, 
0x2a, 0x6c, 0x12, 0x94, 0xba, 0x21, 0x71, 0x80, 0xcc, 0xe3, 0xf1, 0xf4, 
0xaa, 0xee, 0xb6, 0x35, 0xa4, 0x90, 0x79, 0x07, 0x3a, 0x5e, 0xff, 0xc2, 
0x81, 0x96, 0xf9, 0x50, 0x7b, 0xb3, 0x1b, 0xfa, 0x64, 0xee, 0x34, 0xd5, 
0x4b, 0x5f, 0x46, 0x45, 0x7b, 0x0a, 0x37, 0xe6, 0xa9, 0xad, 0x84, 0x12, 
0x3e, 0x8a, 0x46, 0x72, 0x1d, 0xf4, 0xa6, 0x59, 0xd5, 0xb4, 0xf2, 0xb6, 
0x2d, 0x56, 0x68, 0xdc, 0x2e, 0xe8, 0x3a, 0xb5, 0x31, 0x2e, 0xc2, 0xc4, 
0x49, 0x42, 0xb2, 0x12, 0xe8, 0x27, 0x13, 0x32, 0xf3, 0x33, 0xdb, 0x47, 
0x7b, 0xcc, 0x72, 0xb9, 0x9a, 0x3e, 0xa2, 0x4e, 0x73, 0xa5, 0xe0, 0x96, 
0x11, 0xb1, 0xea, 0x25, 0x01, 0x8d, 0x53, 0xf1, 0xc0, 0xdc, 0x1a, 0xcd, 
0x05, 0x96, 0x1f, 0xe5, 0x7a, 0x72, 0xcc, 0xea, 0xb5, 0x5c, 0x67, 0x98, 
0x6d, 0x0b, 0x94, 0x9e, 0x2a, 0x20, 0x53, 0x45, 0xa9, 0x19, 0xfb, 0xd9, 
0x2c, 0x93, 0xbc, 0x95, 0x8c, 0xc2, 0x57, 0x54, 0x85, 0x8a, 0x52, 0x7f, 
0xbe, 0xf7, 0x2d, 0x7f, 0xeb, 0x96, 0xa1, 0x05, 0x80, 0xd3, 0x30, 0xad, 
0x30, 0xb3, 0x52, 0xab, 0x22, 0xe7, 0xc0, 0x4b, 0x90, 0xe1, 0x34, 0x3c, 
0x1c, 0xa3, 0x06, 0x3a, 0x4d, 0x0e, 0x5b, 0xb4, 0xaf, 0x56, 0x7d, 0x30, 
0x8c, 0x8f, 0x15, 0xdb, 0x82, 0xfe, 0x7e, 0xaf, 0x93, 0x24, 0xb9, 0x18, 
0x32, 0xfe, 0x52, 0x26, 0x92, 0x9a, 0x63, 0x50, 0xed, 0x65, 0x01, 0xd2, 
0x9e, 0x7d, 0xb9, 0x06, 0xb9, 0xc2, 0xe4, 0x94, 0xa5, 0x40, 0xd8, 0xf2, 
0xf3, 0xed, 0xc7, 0x29, 0xed, 0x89, 0x0a, 0x63, 0x32, 0x11, 0xef, 0x1d, 
0x45, 0xed, 0x5a, 0xc6, 0x08, 0x0d, 0xbe, 0x48, 0xc9, 0x46, 0xb8, 0x8e, 
0x4e, 0x53, 0xb1, 0x65, 0x42, 0x00, 0x0b, 0xab, 0xb4, 0xed, 0xe7, 0x40, 
0xc6, 0xc5, 0xc3, 0xdb, 0x1e, 0x7f, 0x70, 0x4d, 0x42, 0x8e, 0xb9, 0xf1, 
0x1a, 0x4e, 0xa7, 0xb1, 0x79, 0x1a, 0xab, 0x22, 0xe6, 0x09, 0xea, 0xff, 
0xeb, 0x1f, 0x52, 0xab, 0x8a, 0x03, 0x3a, 0x70, 0x4c, 0x49, 0xde, 0x1a, 
0xcd, 0x53, 0xc4, 0x8d, 0x5a, 0x23, 0xe7, 0x02, 0x18, 0x3c, 0x79, 0x36, 
0x65, 0x6c, 0xa7, 0x19, 0x98, 0xbb, 0xf0, 0x53, 0xc3, 0x7c, 0xf4, 0x55, 
0x7d, 0xc0, 0x36, 0xf0, 0x58, 0xa1, 0x33, 0x35, 0x10, 0xc2, 0x69, 0xed, 
0xf8, 0xb4, 0x68, 0x2f, 0x02, 0xb0, 0x81, 0x65, 0x26, 0x06, 0xe6, 0x23, 
0x72, 0x6e, 0x9e, 0x2c, 0x8c, 0xa0, 0x3c, 0x30, 0xd9, 0x95, 0x11, 0x12, 
0x4d, 0x78, 0xc8, 0xf3, 0x0f, 0xdc, 0x20, 0xd8, 0x4a, 0x38, 0xaf, 0x43, 
0x5b, 0xf0, 0xc0, 0x00, 0x4e, 0x8c, 0x6b, 0xf0, 0x79, 0x4b, 0x0a, 0xd8, 
0xaa, 0x3f, 0x6c, 0x99, 0xa6, 0x2d, 0x1f, 0xae, 0x0b, 0x57, 0x4a, 0x54, 
0x32, 0x52, 0x0e, 0x96, 0x4d, 0x19, 0x93, 0x1c, 0x51, 0x3c, 0x57, 0xf4, 
0x31, 0x04, 0x54, 0x60, 0x1f, 0x80, 0x54, 0x42, 0x8e, 0xd6, 0x20, 0x0a, 
0x2f, 0xbe, 0x3c, 0x69, 0x61, 0xb3, 0xf8, 0x37, 0x5c, 0x67, 0x9b, 0xd9, 
0x7e, 0xbe, 0xaf, 0xfd, 0x30, 0x39, 0xd0, 0xb0, 0x55, 0xa9, 0xa8, 0x31, 
0xc2, 0x85, 0x56, 0x69, 0x83, 0xae, 0xf8, 0xf5, 0x97, 0x3f, 0xc8, 0x62, 
0x14, 0x29, 0xef, 0x5b, 0xd8, 0xe0, 0x43, 0x42, 0xd9, 0xaf, 0xce, 0x0b, 
0x6f, 0x00, 0x17, 0x82, 0xe3, 0x32, 0x5c, 0xee, 0x24, 0xe2, 0x1c, 0x7f, 
0xab, 0xba, 0x90, 0xf1, 0x44, 0xb2, 0xc8, 0xec, 0x04, 0xe3, 0xf2, 0x58, 
0x01, 0xc4, 0xd6, 0x0c, 0xb1, 0x9a, 0xdd, 0xe1, 0xb9, 0x65, 0xec, 0x88, 
0x7e, 0x11, 0xc3, 0x40, 0x10, 0xf2, 0xc1, 0x84, 0x7c, 0xdb, 0x8c, 0xe0, 
0x86, 0x83, 0x4d, 0x43, 0xbd, 0x41, 0x4a, 0xc2, 0x33, 0x28, 0xbe, 0xf3, 
0x4f, 0x81, 0xb7, 0xd6, 0x8a, 0x25, 0xdf, 0x26, 0x64, 0xd8, 0x9f, 0x22, 
0x93, 0x90, 0x4b, 0x03, 0x29, 0x94, 0x60, 0x13, 0x77, 0x04, 0x82, 0xe0, 
0x40, 0x7e, 0xd1, 0x78, 0xab, 0xd5, 0x64, 0x9a, 0xcc, 0x40, 0x63, 0xb2, 
0xb9, 0xc0, 0xa3, 0x95, 0xe0, 0x37, 0x6f, 0xdb, 0x3b, 0xb3, 0x17, 0x0e, 
0x92, 0x49, 0x30, 0x68, 0xa2, 0x6c, 0x48, 0x06, 0x8d, 0x5a, 0xb6, 0x1e, 
0xc5, 0xc8, 0x1a, 0x38, 0x6c, 0x0c, 0x18, 0x12, 0x6f, 0xc8, 0xa8, 0x94, 
0xc8, 0x7b, 0xae, 0xbb, 0x86, 0x9d, 0x74, 0xd3, 0x2e, 0xa7, 0x83, 0xe9, 
0xdc, 0xbb, 0x4d, 0x24, 0xe8, 0xd1, 0x67, 0x2b, 0xfd, 0xc7, 0x0f, 0xbb, 
0x55, 0x04, 0x10, 0x30, 0x21, 0xe4, 0x0c, 0x5c, 0xf6, 0x5e, 0xec, 0x90, 
0x68, 0xd6, 0x1c, 0xc5, 0x1e, 0xb0, 0xd2, 0x96, 0x0b, 0xf7, 0x13, 0xb9, 
0x61, 0xce, 0x66, 0xa7, 0xd9, 0xc9, 0x55, 0xae, 0xf9, 0xff, 0xb8, 0xcf, 
0x71, 0x4e, 0xd7, 0xdc, 0x59, 0xba, 0x78, 0x7c, 0xd6, 0xbd, 0xb3, 0x0b, 
0x2b, 0x4d, 0x47, 0x71, 0xa2, 0xaf, 0x26, 0x87, 0x02, 0xba, 0x4a, 0xac, 
0x8f, 0xb9, 0xf8, 0x89, 0x13, 0xea, 0x33, 0xe1, 0x9a, 0xcf, 0x74, 0xa7, 
0xd2, 0x62, 0x67, 0x30, 0xd9, 0x44, 0x12, 0xab, 0x80, 0x04, 0x57, 0x77, 
0x0f, 0xe7, 0xf1, 0xd3, 0x4a, 0xe9, 0xcd, 0x16, 0xdf, 0x67, 0x82, 0x91, 
0x57, 0xb0, 0xf9, 0x9b, 0xb8, 0x96, 0x5c, 0x21, 0x33, 0xc0, 0xcd, 0xe8, 
0x4a, 0xb4, 0xa2, 0x63, 0xf9, 0x3b, 0x67, 0x5b, 0x02, 0xf5, 0xe6, 0x42, 
0xc7, 0x22, 0x17, 0xd0, 0x1b, 0x03, 0x65, 0x9e, 0x1d, 0x53, 0xfa, 0xb8, 
0xe2, 0xf7, 0x3e, 0x1f, 0x55, 0xe9, 0xa7, 0xda, 0x9b, 0xf0, 0xa2, 0xfa, 
0xde, 0xd8, 0x1e, 0x31, 0x3b, 0xcb, 0xc2, 0xbb, 0x5f, 0x06, 0x5d, 0xbe, 
0x36, 0x1f, 0xcd, 0xe3, 0x97, 0x8a, 0xc9, 0xc6, 0x1c, 0xc8, 0x84, 0x9d, 
0xc5, 0x5d, 0xe6, 0x67, 0xd3, 0xb7, 0x36, 0x47, 0x3a, 0x49, 0xc7, 0xcb, 
0xb0, 0x17, 0x0d, 0x1d, 0xc8, 0xbd, 0xd9, 0x5c, 0x4c, 0x15, 0x35, 0x26, 
0x6e, 0x06, 0xeb, 0xe4, 0x77, 0xac, 0x8d, 0x0c, 0x36, 0x3b, 0x85, 0x5a, 
0xda, 0xf8, 0xff, 0x6c, 0xad, 0x31, 0x71, 0x1a, 0xdf, 0xc5, 0x8f, 0xe4, 
0xa1, 0xfe, 0x0a, 0x83, 0x3f, 0x13, 0xf9, 0x5e, 0xe3, 0xe6, 0x2e, 0x1d, 
0x5f, 0x4d, 0x33, 0x64, 0xb7, 0x10, 0x43, 0x80, 0xa5, 0x30, 0x2d, 0x6f, 
0xb8, 0xa6, 0x11, 0x92, 0x98, 0xe6, 0x7b, 0xab, 0xea, 0xc2, 0x92, 0xf5, 
0x8a, 0x84, 0x2d, 0xe3, 0x57, 0x57, 0x46, 0x6a, 0x34, 0x27, 0xc2, 0xe3, 
0x04, 0x9d, 0x54, 0x2a, 0xdc, 0x20, 0xa8, 0x06, 0x0a, 0xea, 0x40, 0x2e, 
0x1e, 0x5c, 0x3b, 0x4e, 0x13, 0xe5, 0x2d, 0x39, 0xbf, 0x46, 0xc0, 0x8d, 
0xae, 0x91, 0x11, 0xaf, 0xf9, 0xb0, 0xf1, 0x03, 0xa4, 0xec, 0xac, 0x39, 
0xc9, 0xa3, 0x4b, 0xe1, 0xfd, 0xf7, 0x69, 0x35, 0xb9, 0xca, 0xdd, 0x65, 
0xc0, 0xdc, 0x2a, 0x9d, 0xd0, 0x7a, 0x28, 0x09, 0x2e, 0x91, 0x9f, 0xf7, 
0xdd, 0x20, 0xe7, 0x18, 0x3f, 0x8a, 0x29, 0x9a, 0xc9, 0x01, 0x4b, 0xba, 
0x63, 0x27, 0xe2, 0x54, 0x01, 0x09, 0xa3, 0x8c, 0x37, 0xf2, 0xe2, 0xe0, 
0x63, 0x4c, 0x7d, 0xed, 0x15, 0xdc, 0x49, 0x8d, 0x8e, 0xc9, 0xba, 0x10, 
0x83, 0xf1, 0xf3, 0xba, 0xbd, 0xa4, 0xf0, 0x34, 0x01, 0x3b, 0x00, 0x5c, 
0x8e, 0xbc, 0x23, 0x8a, 0xcf, 0x38, 0x13, 0x53, 0xc4, 0x9c, 0x98, 0x38, 
0x78, 0xcf, 0xa9, 0x85, 0x3b, 0xb9, 0x38, 0x84, 0x4e, 0x97, 0xd8, 0x79, 
0x42, 0xa0, 0xd5, 0x39, 0x1e, 0xe1, 0x8b, 0x73, 0x34, 0xaf, 0x1c, 0x0b, 
0x60, 0x14, 0x77, 0xe6, 0xe7, 0x13, 0x35, 0x49, 0xbc, 0x48, 0x05, 0xdf, 
0x70, 0x4e, 0xd2, 0xca, 0x60, 0x22, 0x30, 0x4f, 0x04, 0x85, 0x09, 0x40, 
0x2e, 0x7c, 0x83, 0x55, 0x6d, 0x41, 0x79, 0x48, 0xb9, 0x95, 0x7e, 0xf6, 
0x12, 0x7b, 0xb2, 0xe4, 0xf3, 0x67, 0x65, 0xc3, 0xbd, 0x89, 0xa1, 0xa7, 
0x9e, 0x8d, 0xae, 0x63, 0x05, 0xea, 0x9b, 0xe4, 0x94, 0x4a, 0xc9, 0x5e, 
0xba, 0xae, 0x72, 0x87, 0x73, 0x9f, 0x30, 0x0a, 0x33, 0x4a, 0xcd, 0x03, 
0x39, 0x16, 0x4e, 0x5f, 0xa5, 0xee, 0xa0, 0x54, 0xa5, 0x0b, 0x40, 0x71, 
0xbe, 0x97, 0x0e, 0xb9, 0x46, 0xfb, 0xf2, 0x6f, 0x40, 0x59, 0xdf, 0xfd, 
0x8a, 0x93, 0xb2, 0xc3, 0x64, 0xfc, 0xbe, 0x18, 0xef, 0x94, 0xd7, 0xcc, 
0x09, 0x81, 0xfb, 0x1f, 0xde, 0x11, 0x17, 0x19, 0x13, 0x33, 0x66, 0x70, 
0xfd, 0xa4, 0xa2, 0x15, 0x1c, 0x3d, 0x4f, 0x9e, 0x2a, 0x98, 0x70, 0x56, 
0x05, 0x17, 0xa2, 0xa6, 0x81, 0x72, 0xf9, 0x9c, 0x37, 0x8e, 0x60, 0xe4, 
0x5e, 0x5f, 0x4a, 0x0d, 0x11, 0xcc, 0x4d, 0xa7, 0x92, 0x23, 0x77, 0x94, 
0xc8, 0x64, 0x54, 0xdd, 0x50, 0x88, 0xec, 0x1c, 0x94, 0x7c, 0xab, 0x88, 
0x89, 0xc2, 0x71, 0xd1, 0xc0, 0xf4, 0x04, 0x98, 0x58, 0x69, 0xd3, 0xeb, 
0x6c, 0xfd, 0xee, 0x7f, 0x90, 0x9b, 0x46, 0xfe, 0x54, 0x9b, 0xfd, 0xdc, 
0x3d, 0x0b, 0xc8, 0x62, 0x04, 0xe0, 0x5a, 0xaa, 0xbb, 0x0b, 0xa2, 0x85, 
0xc6, 0x9f, 0x8d, 0xc5, 0xc7, 0x57, 0xae, 0xae, 0x41, 0x9f, 0x7e, 0x15, 
0x42, 0xf3, 0xad, 0xde, 0x2c, 0xfb, 0x18, 0xf8, 0x81, 0x99, 0x8a, 0x83, 
0x84, 0x8a, 0x50, 0x8e, 0x8f, 0x17, 0x10, 0xd8, 0x9d, 0xb8, 0x01, 0xe9, 
0x07, 0x15, 0x9b, 0xb2, 0xa0, 0x6c, 0xb8, 0xb4, 0xe7, 0x89, 0xe1, 0xfd, 
0x29, 0x11, 0x58, 0x7a, 0xee, 0x5c, 0x04, 0xd1, 0x44, 0xf9, 0x3f, 0x7b, 
0x64, 0x97, 0x79, 0xf7, 0x28, 0xeb, 0xf0, 0x47, 0x0b, 0x01, 0x08, 0x56, 
0x45, 0x4e, 0xe9, 0xe5, 0x52, 0x42, 0x10, 0x06, 0xdf, 0x6e, 0x5b, 0x8f, 
0x5f, 0xca, 0x90, 0x6c, 0xf4, 0x07, 0x90, 0x9e, 0x14, 0xc2, 0xdb, 0xd3, 
0xe6, 0x4e, 0x64, 0x5d, 0xd7, 0x62, 0x94, 0x1a, 0x5f, 0x54, 0xaf, 0x73, 
0x4e, 0xab, 0x87, 0x15, 0xb1, 0xc3, 0x37, 0x5b, 0x02, 0x4b, 0x67, 0x1d, 
0x4f, 0x92, 0x78, 0x7e, 0x51, 0x58, 0x39, 0xa8, 0x96, 0xe4, 0xb1, 0x27, 
0x27, 0x59, 0x70, 0x6a, 0x5f, 0x53, 0xd1, 0xbd, 0xd5, 0x77, 0x71, 0x73, 
0x86, 0xc2, 0x6d, 0x57, 0x24, 0x61, 0x36, 0xeb, 0xa0, 0xca, 0xfd, 0x5b, 
0x8e, 0x9a, 0xc8, 0x5c, 0x6e, 0xf3, 0xd6, 0xce, 0x48, 0xbb, 0x55, 0x3b, 
0x04, 0x2b, 0x22, 0xc9, 0x4a, 0xb6, 0x80, 0xa4, 0x01, 0x6f, 0xdb, 0x7f, 
0xf2, 0x7a, 0x51, 0x51, 0xfb, 0x40, 0x94, 0x82, 0x15, 0x5c, 0x4b, 0xf7, 
0x5b, 0x9a, 0x42, 0xda, 0x55, 0x26, 0x46, 0xcf, 0x55, 0x07, 0x20, 0xff, 
0x13, 0x75, 0xb1, 0xbd, 0xd4, 0x68, 0x40, 0x56, 0x1d, 0xa3, 0xf2, 0xe2, 
0x93, 0x73, 0x91, 0x14, 0xff, 0xc0, 0x6e, 0xf5, 0x45, 0x84, 0x88, 0x1f, 
0x1b, 0xe0, 0x25, 0x65, 0x75, 0x4b, 0xed, 0x7d, 0x85, 0xcd, 0x3b, 0xa7, 
0x8f, 0x2f, 0xb8, 0x26, 0x19, 0x5e, 0xed, 0xfb, 0xc2, 0x9a, 0x8b, 0x1f, 
0xf3, 0x6f, 0xd9, 0x76, 0xf4, 0xe0, 0x75, 0x6d, 0x46, 0x7d, 0x71, 0xfd, 
0x26, 0x47, 0xd9, 0xe4, 0xb2, 0xc3, 0x90, 0xdc, 0x8a, 0xb9, 0x14, 0xcb, 
0x4c, 0x6a, 0xfa, 0xfa, 0x38, 0xc9, 0x98, 0x3f, 0x87, 0x1f, 0x60, 0x46, 
0xe4, 0x04, 0x94, 0x37, 0x96, 0x3e, 0x5d, 0x43, 0x1c, 0x49, 0x9a, 0x75, 
0xc9, 0x8a, 0xa7, 0x4e, 0x85, 0x61, 0x83, 0x5c, 0x19, 0xa4, 0x18, 0x39, 
0xa7, 0x08, 0x9b, 0x23, 0x9d, 0xc1, 0x2e, 0x3d, 0x61, 0x62, 0x2d, 0x6d, 
0xb5, 0xd7, 0xaf, 0x61, 0x1e, 0xb7, 0xbe, 0x42, 0x12, 0x98, 0xca, 0x95, 
0x7a, 0xe9, 0x21, 0xc6, 0x40, 0x14, 0x2e, 0x8c, 0x33, 0x18, 0x29, 0x02, 
0x5a, 0xf3, 0x52, 0x9b, 0x14, 0x70, 0x7b, 0xf8, 0x14, 0x04, 0xae, 0x3f, 
0xbd, 0x6e, 0x9a, 0x0c, 0x8e, 0xb8, 0xe1, 0x12, 0x1e, 0x6e, 0xd4, 0x1d, 
0x09, 0x31, 0x6e, 0x53, 0xbe, 0x02, 0xce, 0xb2, 0x14, 0x2e, 0xcc, 0xcb, 
0x04, 0x2f, 0xcf, 0x81, 0x30, 0xbc, 0xc2, 0x63, 0xda, 0x9e, 0xbe, 0x1e, 
0x8f, 0x3e, 0x7b, 0xc1, 0x70, 0x4a, 0x3b, 0xe3, 0xe0, 0x81, 0x9c, 0x4a, 
0x4f, 0x43, 0x39, 0x22, 0x47, 0xa5, 0x35, 0x53, 0x18, 0x6f, 0x93, 0xfa, 
0x28, 0x2d, 0x57, 0x60, 0x3b, 0x84, 0x5e, 0x55, 0x0a, 0x6b, 0xd9, 0xf1, 
0x17, 0x7a, 0xf1, 0x2a, 0x3d, 0x87, 0x37, 0xc4, 0x77, 0x2d, 0x2a, 0x96, 
0x98, 0xf0, 0x38, 0x3e, 0xdc, 0xda, 0xf0, 0xe5, 0x5b, 0x6e, 0xdb, 0xc1, 
0xeb, 0x47, 0x50, 0x58, 0x8e, 0x2e, 0xd1, 0xea, 0xf5, 0x86, 0x14, 0x91, 
0x76, 0x0d, 0x9e, 0x83, 0x00, 0x0c, 0x7a, 0x8e, 0x29, 0xa5, 0x6c, 0x03, 
0x28, 0xdd, 0x6d, 0xe9, 0x86, 0x65, 0x57, 0x26, 0x7a, 0x88, 0x8b, 0x38, 
0x65, 0x5f, 0xd4, 0x6e, 0xca, 0xd2, 0xc1, 0x2d, 0x35, 0x86, 0x37, 0x6e, 
0x3c, 0x11, 0xec, 0xfd, 0xc4, 0x4d, 0xf7, 0x72, 0x0b, 0x0e, 0x0f, 0xf0, 
0x56, 0xf9, 0xa6, 0x9a, 0x63, 0x74, 0xbc, 0x26, 0x93, 0xfe, 0x03, 0x84, 
0x63, 0xe7, 0xbe, 0x38, 0x8a, 0xf3, 0xc8, 0xbc, 0x9f, 0x4d, 0x65, 0x26, 
0xad, 0xe9, 0x42, 0x3c, 0xbc, 0x5b, 0x83, 0x55, 0x81, 0x00, 0xef, 0x8a, 
0x83, 0x3d, 0x43, 0x38, 0x8d, 0x88, 0x92, 0x71, 0x75, 0x77, 0x14, 0x8a, 
0x39, 0xd1, 0x6b, 0x2e, 0x32, 0x99, 0x37, 0x45, 0x04, 0x78, 0x09, 0xb8, 
0xbf, 0xba, 0x31, 0xf7, 0xf1, 0x30, 0x9a, 0xbf, 0xad, 0xe9, 0x87, 0x6a, 
0x79, 0x84, 0x56, 0x5e, 0xc5, 0xd3, 0xee, 0xcc, 0x4d, 0xc8, 0x73, 0x88, 
0x50, 0xe0, 0x34, 0x0e, 0x99, 0x95, 0xfb, 0x63, 0x0e, 0xbb, 0xfc, 0xb0, 
0x7d, 0xb4, 0x4a, 0x75, 0xc1, 0x20, 0xbb, 0xb6, 0x6f, 0xca, 0x8a, 0x4f, 
0xa9, 0xf1, 0x0e, 0x65, 0x25, 0x6f, 0xef, 0x4a, 0x5e, 0x79, 0xae, 0x26, 
0xc6, 0x44, 0x70, 0xa0, 0x0f, 0x8b, 0xd8, 0xd8, 0x5b, 0xe6, 0xba, 0x85, 
0x0b, 0x66, 0xf5, 0xa7, 0x83, 0x59, 0xd6, 0x7a, 0xb6, 0xf3, 0xc3, 0xce, 
0xbb, 0x5d, 0xe5, 0xcb, 0x75, 0x4d, 0x60, 0x73, 0x85, 0xda, 0x72, 0x6d, 
0x6f, 0xc8, 0xda, 0x4c, 0x2c, 0x07, 0x9d, 0x21, 0xea, 0x00, 0x9c, 0xe1, 
0x45, 0xad, 0x9b, 0x77, 0xc5, 0xb4, 0x08, 0xdb, 0x9f, 0xae, 0xb3, 0xb7, 
0xb2, 0x17, 0x96, 0x62, 0xa1, 0x45, 0xf9, 0xfc, 0x4b, 0xc6, 0x51, 0x62, 
0x4b, 0x54, 0xb9, 0x3f, 0x87, 0x93, 0xdd, 0x85, 0x8d, 0x73, 0xef, 0xec, 
0xd8, 0x38, 0x72, 0x0b, 0x00, 0x01, 0xe2, 0x2f, 0x0b, 0x9e, 0x9c, 0xed, 
0x7f, 0x86, 0x44, 0x98, 0xdd, 0x27, 0xb6, 0x01, 0x50, 0xb8, 0x12, 0x34, 
0xc2, 0x75, 0x28, 0x7e, 0x05, 0xd8, 0x98, 0x05, 0xed, 0x60, 0xa8, 0x89, 
0x8d, 0x6c, 0x71, 0xbd, 0xbe, 0xff, 0x87, 0xf9, 0x42, 0x60, 0x1e, 0x2c, 
0x6f, 0x04, 0xc5, 0xfd, 0xe4, 0xbd, 0x34, 0x53, 0x9a, 0x3a, 0xd2, 0x25, 
0x96, 0xf9, 0xb3, 0x30, 0x88, 0x8d, 0x9a, 0xc7, 0x4f, 0x5f, 0x89, 0x69, 
0x3c, 0x2c, 0x12, 0x8a, 0x36, 0xd8, 0xbe, 0x69, 0x8a, 0xc3, 0x49, 0x4b, 
0xd7, 0x40, 0x18, 0x22, 0x00, 0x04, 0x81, 0x55, 0x3f, 0x0b, 0x92, 0xcf, 
0xd8, 0x2c, 0xeb, 0xdf, 0x97, 0xd4, 0x39, 0xa7, 0x89, 0x60, 0x6c, 0xb4, 
0x5a, 0x6f, 0x47, 0x61, 0xf9, 0x7a, 0x5b, 0x45, 0x08, 0x36, 0x74, 0x41, 
0x26, 0x7d, 0xbd, 0xfb, 0xea, 0xb3, 0x37, 0x08, 0xd3, 0x03, 0xb7, 0x9f, 
0x3d, 0xbe, 0xc5, 0xb4, 0x05, 0x1f, 0x39, 0xf4, 0x15, 0x45, 0x95, 0xb9, 
0xd2, 0xdd, 0xa3, 0x41, 0xda, 0x7d, 0x04, 0x88, 0xd6, 0x7a, 0x67, 0x96, 
0x64, 0x99, 0xad, 0xaa, 0xc0, 0xdc, 0xe4, 0xfd, 0x26, 0x72, 0xd8, 0x23, 
0x37, 0x4e, 0x0a, 0x4a, 0x7e, 0x94, 0xc1, 0x8c, 0xc2, 0x69, 0xf0, 0xb4, 
0x3d, 0x54, 0x92, 0xac, 0x30, 0x3c, 0x74, 0xfc, 0xb4, 0x8c, 0xec, 0x4a, 
0x53, 0xc3, 0x95, 0xe9, 0x6b, 0x38, 0x87, 0xcd, 0x35, 0xa7, 0xfd, 0xef, 
0x0c, 0x43, 0x92, 0x99, 0xe5, 0x27, 0x23, 0x36, 0xda, 0x84, 0xb5, 0x15, 
0x8f, 0x8b, 0x03, 0xd6, 0x25, 0x90, 0xf7, 0xa5, 0xeb, 0x07, 0xfe, 0x40, 
0x56, 0xe3, 0x4f, 0x6b, 0x2b, 0x1e, 0x40, 0x7e, 0xd6, 0x58, 0xc6, 0xf3, 
0x2e, 0xfc, 0x73, 0x85, 0xcc, 0x61, 0xc8, 0x7a, 0xe3, 0xf4, 0x3e, 0xcc, 
0x21, 0x10, 0xa8, 0xba, 0x33, 0x33, 0x9f, 0x96, 0x91, 0x81, 0x5f, 0xd2, 
0xf5, 0xd8, 0x29, 0x4d, 0xb5, 0x3f, 0x3a, 0x0e, 0xd5, 0x45, 0x7e, 0xa5, 
0xb8, 0x14, 0xe1, 0x24, 0xe9, 0x8f, 0xae, 0x28, 0x8d, 0xd1, 0xf1, 0x46, 
0x91, 0x9e, 0x4b, 0x16, 0xd2, 0xcf, 0xac, 0x68, 0xa8, 0x72, 0x05, 0x90, 
0x56, 0x02, 0x72, 0x01, 0xa7, 0x8c, 0x5a, 0xd6, 0x71, 0x3e, 0x32, 0x6d, 
0x14, 0x9a, 0x8f, 0x6b, 0xe3, 0x18, 0x6d, 0xe2, 0x46, 0x9e, 0xea, 0xba, 
0xe8, 0xc1, 0xfc, 0x5b, 0x72, 0x73, 0xba, 0x1b, 0xbb, 0x09, 0x17, 0x74, 
0x16, 0xd3, 0xb5, 0xd8, 0xa5, 0x96, 0x00, 0xde, 0x7f, 0x7e, 0x4a, 0xa1, 
0xb1, 0x3b, 0xcc, 0xba, 0xf2, 0x3f, 0x48, 0x2f, 0x6e, 0x4e, 0xc0, 0xca, 
0xe1, 0x8a, 0x1f, 0x55, 0xa6, 0x55, 0xd3, 0x4f, 0x37, 0x37, 0x17, 0x8c, 
0xac, 0xad, 0x9b, 0xe5, 0x05, 0x29, 0x4b, 0x46, 0x18, 0x18, 0x6a, 0x44, 
0xf4, 0xf6, 0x37, 0x07, 0xe3, 0x47, 0x86, 0xc6, 0xd4, 0x87, 0xb8, 0xdb, 
0x90, 0xc0, 0xd3, 0x98, 0xe5, 0x1d, 0x1d, 0x1b, 0x29, 0xd7, 0x02, 0x53, 
0x68, 0x02, 0x03, 0xeb, 0xe7, 0xb3, 0x62, 0xc7, 0x27, 0xe1, 0xc8, 0x80, 
0x4c, 0x08, 0x19, 0x3c, 0x08, 0x6d, 0xfc, 0xd6, 0x4b, 0xbd, 0x3d, 0x34, 
0xf9, 0x69, 0xb4, 0xc9, 0x46, 0xd9, 0x9c, 0xc3, 0x44, 0x17, 0x65, 0x48, 
0x70, 0x47, 0x29, 0x06, 0x34, 0xaa, 0x89, 0x00, 0xff, 0xdf, 0x7d, 0x6b, 
0xe6, 0xd8, 0x7f, 0x2e, 0x32, 0x9c, 0x79, 0xa1, 0x02, 0xdb, 0x72, 0x34, 
0xd4, 0x34, 0xf8, 0x14, 0xc5, 0x86, 0x0b, 0x70, 0x6c, 0xb0, 0xe6, 0x44, 
0x61, 0x8c, 0x89, 0xe4, 0xec, 0xb0, 0xfe, 0xeb, 0x96, 0x48, 0x97, 0xc9, 
0xfe, 0xf9, 0xa3, 0x1e, 0x0b, 0xf6, 0xf4, 0xfb, 0x77, 0x31, 0x38, 0x03, 
0xb4, 0xf3, 0xd9, 0xa9, 0xbf, 0x36, 0x20, 0x3d, 0xdb, 0xa1, 0x7f, 0x7f, 
0x3f, 0x14, 0xe1, 0x2a, 0xa2, 0xe1, 0xce, 0x3a, 0x69, 0x36, 0xba, 0x48, 
0xdc, 0x92, 0x02, 0xd4, 0x25, 0xd9, 0x8d, 0x21, 0xbd, 0xdf, 0x3b, 0xff, 
0xf0, 0xfd, 0xf2, 0xb0, 0x53, 0x78, 0x55, 0xe7, 0x63, 0xcb, 0xf5, 0x46, 
0x20, 0xd5, 0x83, 0x35, 0x31, 0x17, 0x0e, 0x56, 0x8b, 0xe4, 0x42, 0x62, 
0xa2, 0xa9, 0x1a, 0xc4, 0xa7, 0x1f, 0x3e, 0x2f, 0x83, 0xe3, 0xab, 0x1d, 
0x62, 0xec, 0x02, 0x00, 0x9a, 0x94, 0x0b, 0x49, 0x50, 0x06, 0x4c, 0xf0, 
0xe3, 0x28, 0x09, 0x67, 0x4f, 0x38, 0x4f, 0xc5, 0xd5, 0xcd, 0x6b, 0xa0, 
0xf0, 0xd6, 0x75, 0xb8, 0xc5, 0xf2, 0x16, 0xd7, 0x29, 0xad, 0xeb, 0x02, 
0x70, 0xde, 0x89, 0xaf, 0x51, 0xfe, 0xc0, 0xfb, 0xfe, 0x10, 0x58, 0xda, 
0xae, 0x7c, 0x4b, 0x06, 0xea, 0xc1, 0x00, 0x88, 0xc5, 0x8f, 0x09, 0x7d, 
0x39, 0xe5, 0x3d, 0xb5, 0x08, 0x0b, 0x93, 0xe4, 0x53, 0x95, 0x06, 0xa5, 
0xfc, 0xbb, 0x6c, 0x37, 0xe6, 0xe7, 0xb6, 0x56, 0xc3, 0xcc, 0xd6, 0xd8, 
0xc2, 0x0e, 0xc7, 0x16, 0x03, 0xc7, 0x9c, 0xfb, 0xd7, 0x7c, 0x4f, 0x78, 
0xd7, 0xc8, 0x8f, 0xfa, 0x4c, 0xda, 0x41, 0x23, 0xb2, 0x2c, 0x30, 0x7d, 
0x0e, 0x80, 0x45, 0x7f, 0x7a, 0x38, 0xda, 0x9e, 0x44, 0x0b, 0x80, 0x75, 
0xbc, 0xbc, 0xb0, 0xe9, 0x2e, 0x90, 0xf7, 0x4d, 0x84, 0x2b, 0xca, 0xe1, 
0xe6, 0xf4, 0xb3, 0x6f, 0x61, 0xea, 0xc4, 0xdf, 0xf4, 0x0b, 0x8a, 0x8d, 
0x81, 0xb5, 0x8c, 0xc1, 0xd0, 0xef, 0xe5, 0xe2, 0xb6, 0x78, 0xfc, 0xb8, 
0x13, 0xeb, 0xe1, 0xd9, 0x24, 0x73, 0x53, 0xa1, 0x25, 0x8a, 0x67, 0xe2, 
0xcf, 0x7f, 0xf5, 0x4f, 0xa5, 0x0e, 0xab, 0x41, 0xa8, 0x43, 0xc6, 0xb4, 
0x28, 0x95, 0x44, 0x2c, 0x22, 0x6d, 0xc7, 0x29, 0x71, 0xb5, 0x5e, 0x4b, 
0x19, 0x31, 0xe6, 0x6a, 0x41, 0x9c, 0xed, 0x78, 0xcb, 0xd5, 0x8d, 0xbb, 
0xc3, 0x18, 0xbb, 0x61, 0x52, 0x2b, 0x4c, 0x3e, 0x0c, 0x20, 0x3a, 0xe1, 
0x34, 0x8d, 0x07, 0x57, 0x26, 0xf6, 0x59, 0x5b, 0xa1, 0xa7, 0x3a, 0x86, 
0xc6, 0x8a, 0xfd, 0x44, 0xfc, 0xb4, 0xa4, 0xc6, 0xc1, 0x6d, 0x0d, 0x4e, 
0x5a, 0x67, 0x7b, 0xc2, 0xc2, 0x48, 0x6a, 0xba, 0x62, 0xc4, 0x0a, 0x97, 
0x57, 0xf1, 0xf4, 0xc3, 0x6f, 0x98, 0xed, 0x20, 0x3a, 0x45, 0x40, 0x8b, 
0x1b, 0xa7, 0xbb, 0xec, 0x72, 0x37, 0x3e, 0xc6, 0x78, 0x63, 0x18, 0xa7, 
0x6d, 0x79, 0x5d, 0x24, 0x34, 0x7c, 0xe6, 0xd4, 0x6f, 0x3c, 0xba, 0x57, 
0xef, 0xf1, 0xad, 0xef, 0xf1, 0x58, 0x82, 0x56, 0x2a, 0x39, 0xad, 0xc6, 
0x73, 0x00, 0xbe, 0x4f, 0x23, 0x93, 0x2d, 0xba, 0x40, 0x2b, 0x69, 0x4b, 
0x58, 0xb7, 0x5c, 0x2b, 0x61, 0xe8, 0x00, 0x18, 0x01, 0xb1, 0xe4, 0xbf, 
0xff, 0x2f, 0xa9, 0x79, 0x6a, 0xc7, 0xbd, 0xff, 0xe3, 0x22, 0x46, 0xe1, 
0xa5, 0x93, 0xb1, 0xa9, 0x96, 0xc9, 0x24, 0x1c, 0x87, 0xfb, 0xb1, 0x98, 
0x45, 0x2e, 0x11, 0x4a, 0x97, 0x33, 0x92, 0x23, 0x2e, 0x51, 0x28, 0xbc, 
0xc4, 0x1a, 0x35, 0xd5, 0xf8, 0xc3, 0x63, 0x54, 0x8b, 0x9d, 0xfe, 0xa4, 
0xaf, 0xed, 0x8c, 0xf3, 0x2a, 0x65, 0xd5, 0xc8, 0x75, 0xcd, 0xec, 0x68, 
0x81, 0x14, 0x5f, 0x7f, 0x52, 0xd7, 0xd6, 0x64, 0x48, 0x95, 0x61, 0xec, 
0x94, 0x6e, 0x28, 0xdd, 0x12, 0xea, 0x4d, 0xe3, 0xd8, 0x42, 0x33, 0x3d, 
0x27, 0xb5, 0xfc, 0x25, 0x44, 0x70, 0xe5, 0xa9, 0x42, 0xc7, 0x4d, 0x1e, 
0xa4, 0xb8, 0x45, 0x77, 0x8d, 0x81, 0x8f, 0x74, 0xdb, 0x82, 0xeb, 0x42, 
0xff, 0x8d, 0x49, 0x12, 0x94, 0x53, 0x94, 0xc6, 0x1b, 0xd3, 0x9d, 0x25, 
0xfc, 0xe8, 0x0d, 0xff, 0x78, 0x1d, 0x90, 0x0e, 0x12, 0xac, 0x77, 0x4e, 
0x2c, 0x1f, 0x7e, 0x78, 0xd3, 0x6c, 0x13, 0x61, 0xc5, 0x2a, 0xf5, 0x76, 
0x33, 0x2f, 0x3c, 0x76, 0x3b, 0x47, 0x15, 0x65, 0xfa, 0x16, 0xe4, 0xa2, 
0x6d, 0xa1, 0xa1, 0x4b, 0x2c, 0xab, 0xf2, 0x6d, 0x57, 0xa0, 0x48, 0xad, 
0xd4, 0x77, 0x4b, 0x96, 0x95, 0x1e, 0x50, 0x6e, 0xd1, 0x4e, 0x7f, 0x1b, 
0xc0, 0x10, 0x75, 0xf1, 0xd9, 0xf5, 0xe6, 0x49, 0x63, 0x6d, 0xd9, 0xd5, 
0xdb, 0x4d, 0xdf, 0xcc, 0x8f, 0x8e, 0x3a, 0x8e, 0xb4, 0x09, 0xad, 0xc0, 
0xbc, 0x8f, 0x84, 0x13, 0x72, 0xba, 0x37, 0x99, 0x97, 0xb4, 0x75, 0xa2, 
0x73, 0xcc, 0x87, 0x81, 0x80, 0x0c, 0x3e, 0x79, 0x55, 0xcf, 0x0f, 0x37, 
0x51, 0x68, 0xbd, 0x19, 0x76, 0xe2, 0x4e, 0xce, 0x7f, 0x92, 0xbc, 0x93, 
0xb0, 0x42, 0x1a, 0x9b, 0x1e, 0xc1, 0x24, 0xf9, 0x66, 0x93, 0xa3, 0x5e, 
0x64, 0x60, 0xab, 0xce, 0x00, 0x9e, 0x9c, 0x03, 0xb2, 0x6e, 0xcb, 0x5d, 
0xcf, 0x60, 0x72, 0x14, 0x4d, 0xe3, 0x73, 0xe4, 0x89, 0x82, 0x2f, 0x92, 
0x52, 0xc6, 0x7e, 0xc3, 0xac, 0xd2, 0x53, 0x25, 0x25, 0xb2, 0xa4, 0x6a, 
0x63, 0x73, 0x2d, 0x2e, 0x6e, 0x2f, 0x81, 0x28, 0x7e, 0xf3, 0xc0, 0x25, 
0xef, 0x4c, 0x74, 0x66, 0x01, 0x01, 0x29, 0x24, 0x95, 0x3d, 0xd3, 0xa4, 
0xfb, 0x72, 0x6c, 0xa2, 0x1c, 0x42, 0x98, 0xc7, 0xad, 0x02, 0x7a, 0xad, 
0x59, 0x66, 0x10, 0xb5, 0x13, 0x57, 0xa9, 0xe0, 0xf9, 0x67, 0xfd, 0xf4, 
0xf5, 0xcf, 0xb5, 0x25, 0x31, 0x6c, 0x00, 0xab, 0x8c, 0x99, 0x76, 0x29, 
0xc1, 0x64, 0x2a, 0x5a, 0xe5, 0xc6, 0x03, 0x22, 0x2c, 0xf0, 0x31, 0xd1, 
0x44, 0x62, 0x31, 0x5f, 0x5c, 0xe9, 0x81, 0x0b, 0xec, 0x79, 0x9a, 0x84, 
0x33, 0x59, 0x0e, 0xb7, 0xb2, 0x72, 0xd4, 0xae, 0x47, 0x2a, 0xa1, 0x8a, 
0x0c, 0xf4, 0x98, 0x73, 0x32, 0xee, 0xc7, 0x77, 0xf9, 0x69, 0x9d, 0x2f, 
0x0f, 0x1b, 0xe3, 0x07, 0x53, 0x56, 0x30, 0x4a, 0xdf, 0x50, 0x4a, 0x5a, 
0x2a, 0xfb, 0x4a, 0x2c, 0x22, 0x3c, 0x5b, 0x99, 0xc2, 0x88, 0xe4, 0x38, 
0x10, 0x3c, 0x9b, 0xd5, 0x78, 0x81, 0xd7, 0xb4, 0xf8, 0xac, 0x30, 0xe8, 
0x92, 0x26, 0x6c, 0x0a, 0x3c, 0x63, 0xbb, 0x72, 0x9c, 0x03, 0x71, 0x6b, 
0xcf, 0xe9, 0x51, 0x91, 0x44, 0x9b, 0x87, 0x1e, 0x3a, 0x1d, 0x62, 0xe0, 
0x32, 0x15, 0xac, 0x22, 0x3a, 0x66, 0xfc, 0x3e, 0xe9, 0x93, 0x4d, 0xaf, 
0x5d, 0xb4, 0x87, 0xec, 0xe6, 0xe8, 0xfa, 0x90, 0x87, 0x67, 0xcf, 0x12, 
0xe8, 0x82, 0x81, 0x12, 0xe3, 0x7d, 0x86, 0x63, 0x3a, 0x59, 0x0e, 0xf9, 
0xea, 0xa7, 0x83, 0x82, 0x4b, 0x9e, 0xa8, 0x9f, 0xe0, 0x27, 0xf3, 0x0d, 
0x00, 0xfe, 0x39, 0xa8, 0xcf, 0x05, 0xb4, 0xa9, 0xa0, 0x0e, 0x4e, 0xb4, 
0x33, 0x8c, 0x8d, 0x6d, 0x36, 0xd0, 0x8b, 0xf4, 0xda, 0x92, 0x15, 0x6a, 
0xd4, 0x9a, 0x8f, 0xdc, 0x9a, 0x7e, 0x1e, 0x13, 0x06, 0x29, 0x20, 0xc5, 
0x92, 0xc0, 0xc8, 0x25, 0x06, 0x2b, 0xd9, 0xd8, 0x1c, 0x52, 0xb1, 0x74, 
0x9f, 0x40, 0xad, 0x68, 0xce, 0xa3, 0xb4, 0xb0, 0x6c, 0x29, 0x72, 0xa5, 
0x0d, 0xc3, 0x81, 0x1e, 0x8e, 0x2c, 0x94, 0x44, 0x4a, 0xd1, 0x72, 0xa6, 
0x1c, 0xf6, 0xf4, 0x75, 0x9a, 0x82, 0x75, 0x0f, 0xde, 0x1e, 0x0b, 0x1e, 
0xc4, 0x8c, 0x69, 0x9a, 0x46, 0x32, 0xe5, 0xd5, 0x3b, 0x14, 0x37, 0x23, 
0xbd, 0x3c, 0xf0, 0xe8, 0xc9, 0xb8, 0x7e, 0x1a, 0xe7, 0x65, 0xa8, 0x3c, 
0x12, 0xa0, 0x6b, 0x3c, 0xcd, 0x8a, 0x79, 0xa0, 0xbb, 0xde, 0x91, 0xcf, 
0xf7, 0xff, 0x02, 0x08, 0xc3, 0x71, 0x7d, 0x34, 0xe0, 0xa5, 0x12, 0xa7, 
0x94, 0x6b, 0x13, 0x1e, 0x46, 0x19, 0x96, 0x19, 0xb0, 0xf2, 0x2e, 0xa4, 
0xa5, 0x81, 0x2c, 0x34, 0xf5, 0xf6, 0xc8, 0x18, 0x92, 0xbf, 0x32, 0xdd, 
0xfc, 0xec, 0x67, 0x4a, 0x94, 0x2b, 0x2c, 0x3e, 0x3d, 0x3e, 0x79, 0x9c, 
0xf4, 0xa4, 0x73, 0x5f, 0x25, 0xea, 0xc6, 0xf8, 0xc6, 0xcc, 0x18, 0x58, 
0x7c, 0xaa, 0x4c, 0xe1, 0xc2, 0x5f, 0xab, 0x9e, 0x83, 0xaf, 0x50, 0x36, 
0x58, 0xd5, 0x7f, 0x80, 0x8a, 0xbe, 0xd9, 0xd6, 0x1e, 0x87, 0xc5, 0xef, 
0xdd, 0xaa, 0xf8, 0xf8, 0xdb, 0x61, 0x65, 0x4a, 0x9b, 0xb2, 0xb2, 0xd6, 
0xb7, 0x2d, 0x4f, 0xac, 0x8c, 0x58, 0x26, 0xd1, 0xdc, 0xe6, 0xb7, 0x8d, 
0x2f, 0xd6, 0xf0, 0xda, 0x02, 0x8a, 0x8e, 0xd7, 0x1a, 0xee, 0x61, 0xcc, 
0xd4, 0x1d, 0x92, 0x2a, 0x46, 0xe0, 0x17, 0x8f, 0x81, 0x08, 0xd1, 0x82, 
0x31, 0x62, 0xe5, 0x47, 0x07, 0xcf, 0xe9, 0x38, 0xbb, 0xc3, 0xca, 0x66, 
0x9e, 0x4d, 0x82, 0x8f, 0x7f, 0x9f, 0x35, 0xd3, 0xd9, 0x53, 0xda, 0x70, 
0x72, 0x06, 0x94, 0x86, 0x06, 0xf6, 0xfe, 0x8c, 0x04, 0x04, 0x45, 0x4b, 
0x0f, 0xf1, 0x31, 0xda, 0xd3, 0xb6, 0x0c, 0x26, 0x78, 0xd8, 0x77, 0x84, 
0xeb, 0x2f, 0xe4, 0x6a, 0xf6, 0x38, 0xdd, 0x3d, 0x38, 0x80, 0xa1, 0xf2, 
0x07, 0x28, 0x89, 0x6d, 0x8c, 0x33, 0xca, 0x07, 0xbd, 0xae, 0x7c, 0x97, 
0x5b, 0xe9, 0xac, 0xa2, 0xc7, 0xe6, 0x81, 0xea, 0x84, 0xc8, 0xdc, 0x27, 
0x7b, 0x0d, 0x09, 0x88, 0x44, 0x37, 0x8d, 0xf4, 0xee, 0x92, 0x80, 0x51, 
0x71, 0xfc, 0xe5, 0x56, 0xa4, 0x8f, 0x11, 0x3b, 0xec, 0x3e, 0x1c, 0x79, 
0xe0, 0x5f, 0x62, 0x0b, 0x36, 0xd9, 0x46, 0xf3, 0xc3, 0xb4, 0x94, 0x50, 
0xb3, 0x99, 0x2d, 0x9f, 0x65, 0x5e, 0x35, 0xd4, 0x20, 0x12, 0xcb, 0x04, 
0xec, 0x0b, 0x51, 0x06, 0xc4, 0x32, 0xa0, 0xd5, 0xda, 0x4c, 0x7b, 0xd9, 
0x66, 0xdd, 0x46, 0xd1, 0x29, 0x7f, 0xc7, 0x9a, 0x0c, 0xc4, 0xe8, 0x30, 
0xde, 0x16, 0x91, 0xe4, 0x66, 0x6f, 0x98, 0x5f, 0x6c, 0xf2, 0x91, 0x11, 
0xe5, 0xf4, 0x98, 0xb7, 0xf2, 0x22, 0x40, 0x6f, 0xc5, 0xbb, 0x12, 0x6b, 
0x63, 0x41, 0xcd, 0x4d, 0xbc, 0x26, 0x92, 0x89, 0x65, 0x9e, 0x95, 0x29, 
0x7a, 0x91, 0x61, 0x29, 0x04, 0xdc, 0x55, 0x5f, 0x64, 0x30, 0xba, 0x1b, 
0x25, 0x63, 0x13, 0x45, 0x78, 0x85, 0xdd, 0x48, 0x08, 0x95, 0x50, 0x11, 
0x01, 0x1a, 0x23, 0x0f, 0xcd, 0xec, 0x07, 0x51, 0xee, 0x5f, 0xc3, 0xe5, 
0xf4, 0x1a, 0xe2, 0xd2, 0xb3, 0x07, 0x2a, 0x9a, 0xc9, 0xdc, 0x13, 0x2f, 
0xa9, 0x58, 0x32, 0x91, 0xac, 0xa9, 0xd5, 0x6e, 0x2c, 0x07, 0xd4, 0xda, 
0x70, 0x09, 0x1e, 0xd6, 0x26, 0xa4, 0x9f, 0x56, 0xe5, 0x5b, 0xd9, 0x6f, 
0x1d, 0xd7, 0x88, 0x39, 0x8f, 0x06, 0xd9, 0x8b, 0xa6, 0xe4, 0x95, 0xda, 
0x26, 0x85, 0x48, 0xad, 0x79, 0xe2, 0x95, 0xc0, 0x6f, 0x8f, 0x31, 0x73, 
0x12, 0xf8, 0xb1, 0xeb, 0x35, 0x41, 0x22, 0x31, 0xde, 0x88, 0xd7, 0xa1, 
0x09, 0x75, 0x68, 0xb6, 0x5e, 0x55, 0x7e, 0xc1, 0xdc, 0x7d, 0x00, 0x94, 
0x58, 0x7c, 0xed, 0x7b, 0x28, 0x85, 0x68, 0x75, 0x61, 0x17, 0xe6, 0xc1, 
0xf7, 0xe4, 0x5d, 0x3c, 0xe1, 0x70, 0x06, 0x37, 0xce, 0xd5, 0x33, 0x23, 
0x16, 0x72, 0x52, 0x43, 0xee, 0xd5, 0x9e, 0x12, 0x4d, 0x12, 0x66, 0xc2, 
0x8d, 0x87, 0xb3, 0x98, 0x1b, 0x8a, 0x5b, 0x9c, 0x6c, 0x28, 0x49, 0x8d, 
0x83, 0xaa, 0x12, 0x27, 0x0b, 0x47, 0x57, 0x8e, 0xe5, 0x37, 0xc9, 0x53, 
0xc1, 0x4c, 0xeb, 0xeb, 0xc6, 0x3b, 0x9f, 0xcf, 0x0c, 0x4d, 0x28, 0x1c, 
0xfe, 0x92, 0x4d, 0x16, 0xfc, 0x27, 0x99, 0x9f, 0x2f, 0xb7, 0xf7, 0x73, 
0xb5, 0x1a, 0x90, 0x00, 0x61, 0x40, 0x8f, 0xbb, 0x2c, 0x63, 0x20, 0x94, 
0x83, 0x39, 0x7f, 0xf8, 0x90, 0x7e, 0x57, 0x1a, 0x82, 0x64, 0xe7, 0xe3, 
0x3e, 0xfc, 0xfa, 0xed, 0x3d, 0x0f, 0x96, 0x28, 0x1d, 0xf4, 0x7d, 0x40, 
0xc6, 0x2c, 0x50, 0x41, 0x7b, 0xd3, 0x55, 0x6a, 0x76, 0xb8, 0xc4, 0x92, 
0xa5, 0x9c, 0xc3, 0x1c, 0x33, 0xc8, 0x63, 0x33, 0xa0, 0xc1, 0xd8, 0x64, 
0xe0, 0x19, 0x2d, 0xeb, 0x0d, 0xb3, 0xb9, 0x6c, 0xde, 0x6e, 0xca, 0x46, 
0x11, 0xf4, 0xd9, 0x47, 0x70, 0xfe, 0xd1, 0x65, 0x5e, 0xfa, 0xb0, 0xbf, 
0x91, 0xb5, 0x76, 0x3d, 0x62, 0x9e, 0x08, 0x7c, 0xc2, 0x8a, 0x52, 0xf3, 
0x38, 0xea, 0x72, 0x1e, 0xbc, 0xce, 0x83, 0xf4, 0xb9, 0x9d, 0x36, 0x25, 
0xee, 0x4a, 0xa9, 0xbe, 0xcb, 0xde, 0xe6, 0x68, 0x7f, 0x3d, 0x58, 0xf0, 
0x69, 0x3a, 0x61, 0x45, 0x04, 0xba, 0x69, 0xc7, 0xc8, 0x5c, 0xe5, 0x86, 
0xe7, 0x2d, 0xd9, 0x22, 0xcb, 0x06, 0xb9, 0x62, 0xdb, 0xad, 0xab, 0xa0, 
0x78, 0x2c, 0x1d, 0xdc, 0x7e, 0x72, 0xb7, 0x9f, 0xb6, 0xcf, 0x89, 0x0f, 
0xac, 0xfa, 0xcd, 0xcf, 0x02, 0x5e, 0xde, 0x8d, 0xcd, 0x1f, 0x61, 0xc0, 
0xa7, 0x1f, 0x36, 0x4a, 0x0f, 0xa3, 0x1c, 0xea, 0xc6, 0x96, 0xfa, 0x74, 
0x5b, 0x7a, 0xc6, 0xdf, 0xde, 0x7f, 0xfe, 0x69, 0xe6, 0xf4, 0x36, 0xcd, 
0xc6, 0x6f, 0x77, 0xbf, 0xab, 0xc9, 0x38, 0xf3, 0x2a, 0x4d, 0xee, 0xc3, 
0xc4, 0xcb, 0x3a, 0xd0, 0x80, 0x2e, 0x9c, 0x76, 0x72, 0xf7, 0x92, 0x86, 
0x7f, 0xa9, 0x23, 0x75, 0xc1, 0x88, 0xa5, 0x00, 0x7f, 0x72, 0x7d, 0x50, 
0x5a, 0x1a, 0xb7, 0x9f, 0x43, 0x36, 0x30, 0x3f, 0x9a, 0x4d, 0x01, 0x2d, 
0x4a, 0xf7, 0x85, 0xbb, 0x9d, 0xd9, 0x43, 0xca, 0xfe, 0x60, 0xd0, 0xfc, 
0x08, 0xfc, 0x39, 0xd0, 0xca, 0x85, 0xaa, 0xe8, 0x36, 0x54, 0x35, 0xc8, 
0x6d, 0x3e, 0x0c, 0xc5, 0x70, 0xb5, 0xaf, 0x08, 0x01, 0x4a, 0x00, 0xf4, 
0x87, 0xe6, 0x1c, 0x0c, 0xae, 0x77, 0xce, 0x4d, 0xb8, 0x9c, 0x74, 0x14, 
0x49, 0xc7, 0x7c, 0x76, 0x4a, 0x6b, 0xe6, 0x84, 0x23, 0x67, 0x84, 0x22, 
0x72, 0x68, 0x7b, 0xaf, 0x67, 0xa1, 0xdf, 0x1f, 0xac, 0x53, 0x44, 0xea, 
0x9a, 0xe6, 0xcc, 0xb8, 0x9c, 0x1b, 0x42, 0xcc, 0x28, 0x6e, 0x9b, 0xae, 
0xb5, 0xf5, 0x87, 0x32, 0x27, 0x0f, 0x1c, 0x60, 0xfd, 0x9b, 0x35, 0xff, 
0x8d, 0xd6, 0xc8, 0xee, 0xfb, 0x6b, 0x63, 0xb9, 0x79, 0x1a, 0x8a, 0xb8, 
0x4a, 0x86, 0xf1, 0x92, 0x42, 0x7c, 0x34, 0xec, 0xc5, 0xd3, 0x84, 0x1e, 
0x8e, 0x52, 0x29, 0xcd, 0x21, 0x8a, 0xab, 0x7c, 0x0a, 0xd1, 0x32, 0x54, 
0x9b, 0x0f, 0xb2, 0x27, 0x7b, 0x99, 0x61, 0x91, 0x9e, 0xa6, 0x65, 0xbc, 
0x11, 0x88, 0xd9, 0x52, 0x1b, 0xa0, 0x32, 0x93, 0x61, 0xac, 0x8c, 0xe4, 
0xe0, 0x93, 0x8a, 0xb8, 0x2e, 0x2f, 0x12, 0x1d, 0x14, 0xd4, 0x3c, 0xe1, 
0x86, 0x2e, 0x5d, 0xd0, 0x78, 0xfc, 0xb1, 0xdf, 0x8b, 0x88, 0x42, 0xa3, 
0xf7, 0x45, 0x39, 0x7b, 0x9b, 0x87, 0xda, 0xe9, 0xc9, 0x4e, 0xcf, 0x01, 
0x1a, 0x74, 0xb1, 0x85, 0x2e, 0x2b, 0xd6, 0xde, 0x0d, 0x11, 0x53, 0x1a, 
0x36, 0xea, 0xf7, 0x5a, 0x98, 0xbe, 0xbd, 0x92, 0x16, 0x6c, 0x6e, 0x41, 
0x23, 0x44, 0xbe, 0x70, 0x59, 0xd8, 0x4f, 0xe2, 0x09, 0x29, 0x6f, 0x4a, 
0xc1, 0x4d, 0x5a, 0xce, 0x1b, 0xb4, 0x2d, 0x5c, 0x0b, 0x00, 0xff, 0xae, 
0x38, 0xd6, 0x58, 0x53, 0x5a, 0x8b, 0xbc, 0x4f, 0x1b, 0x59, 0xea, 0xd1, 
0xb3, 0xc8, 0xc5, 0x10, 0x66, 0x12, 0xe7, 0x7b, 0xf3, 0x7c, 0x0e, 0xba, 
0x89, 0xa5, 0x63, 0x21, 0xad, 0x86, 0xd9, 0x76, 0x20, 0x3b, 0xc1, 0x52, 
0x48, 0x66, 0x70, 0x7d, 0xb6, 0xfc, 0xe5, 0x6f, 0xf9, 0x04, 0x1e, 0xd2, 
0x97, 0x85, 0x15, 0x7f, 0x43, 0xa2, 0x59, 0xd5, 0xeb, 0xf3, 0x50, 0xc2, 
0xc6, 0xb8, 0x2d, 0x6e, 0xb2, 0x4e, 0xee, 0xee, 0x5d, 0x8e, 0x50, 0x11, 
0xd0, 0x11, 0xdf, 0xee, 0x80, 0x3b, 0xe9, 0x25, 0x90, 0x8f, 0x87, 0xb3, 
0xf8, 0xe8, 0xfe, 0x10, 0x34, 0x90, 0x01, 0xeb, 0x53, 0x08, 0xa9, 0xaa, 
0xb9, 0x09, 0xb2, 0xdb, 0x4d, 0xc0, 0x6a, 0x6e, 0x0e, 0xd7, 0xd4, 0x8b, 
0xd0, 0x3b, 0x62, 0xfb, 0x6c, 0x29, 0xbc, 0x12, 0x46, 0xfc, 0x7c, 0x7b, 
0xa7, 0xd3, 0x30, 0x76, 0x25, 0xee, 0xe5, 0x82, 0x76, 0x5b, 0xfd, 0x18, 
0xee, 0xd7, 0xe7, 0xf1, 0x60, 0x77, 0x7a, 0x3d, 0x88, 0xd6, 0x65, 0x24, 
0x44, 0xe4, 0xb4, 0x1c, 0xff, 0xe6, 0x33, 0x16, 0x82, 0xd1, 0x65, 0xa2, 
0xe0, 0x10, 0x31, 0x66, 0xa1, 0xc6, 0x27, 0xb6, 0x3f, 0x4b, 0xc6, 0x97, 
0xcc, 0xab, 0xff, 0x51, 0xf9, 0x53, 0x16, 0x2a, 0x4b, 0xf1, 0x0b, 0x8c, 
0x34, 0x2f, 0xdc, 0x2d, 0x48, 0x6f, 0x65, 0x16, 0x54, 0x60, 0x06, 0xbf, 
0x92, 0x62, 0xcb, 0x5a, 0x51, 0x66, 0x02, 0x7c, 0x49, 0x5b, 0x1a, 0xec, 
0xf2, 0x1b, 0xba, 0x8f, 0xbe, 0xd8, 0xcd, 0xfb, 0xc4, 0x95, 0x5f, 0x58, 
0x28, 0x60, 0xf9, 0x79, 0x06, 0xc6, 0x49, 0x05, 0xc2, 0xf1, 0x45, 0x21, 
0x07, 0xea, 0xab, 0xca, 0x65, 0x4b, 0xe5, 0xa0, 0x55, 0x1a, 0xe5, 0xfa, 
0xd0, 0x0a, 0x4e, 0x14, 0xba, 0xf7, 0x9c, 0x4d, 0x43, 0x1a, 0xcb, 0xfa, 
0x0e, 0xae, 0x6c, 0xab, 0x4b, 0x02, 0x49, 0xf6, 0xf5, 0x52, 0xea, 0x68, 
0x35, 0xc8, 0xb2, 0x4a, 0x46, 0xc5, 0xd1, 0x66, 0x31, 0xf3, 0xfc, 0xc3, 
0xc5, 0x31, 0xb6, 0xa9, 0x64, 0xb8, 0xfc, 0xc5, 0x7e, 0x5a, 0x1f, 0x55, 
0xcc, 0xd3, 0x72, 0x72, 0xc7, 0x36, 0x88, 0xba, 0xea, 0xf5, 0x9e, 0x7c, 
0x9f, 0x15, 0x6e, 0xe9, 0x0e, 0x29, 0x27, 0xf3, 0x0f, 0x7d, 0xd4, 0xbb, 
0x7a, 0xd2, 0x66, 0x16, 0x98, 0x60, 0xe7, 0xd7, 0x2c, 0x15, 0xcd, 0x21, 
0x2d, 0x84, 0x80, 0x9c, 0x20, 0x67, 0xf3, 0x70, 0xdb, 0xe8, 0x87, 0xb5, 
0xb8, 0x4c, 0xf4, 0xde, 0xed, 0x29, 0x26, 0x94, 0x98, 0xee, 0xe2, 0x86, 
0x81, 0x55, 0xfe, 0xfe, 0xbf, 0x9b, 0x5d, 0x21, 0xec, 0xe6, 0xc6, 0x73, 
0x83, 0xe0, 0x27, 0x7d, 0x1a, 0xac, 0xd5, 0x18, 0x3b, 0xfb, 0x2a, 0xfc, 
0xba, 0x26, 0x6e, 0xc4, 0x6e, 0x77, 0x0f, 0x5f, 0x61, 0x85, 0xb9, 0xf8, 
0xf9, 0xb3, 0x58, 0x3f, 0x81, 0x1a, 0xc2, 0xa6, 0xe7, 0x0c, 0x51, 0x25, 
0x99, 0xdf, 0xbf, 0xf5, 0x1e, 0x2e, 0x19, 0xea, 0xd2, 0xad, 0x5e, 0x57, 
0xc0, 0xf9, 0x17, 0x6e, 0x1a, 0x7a, 0x99, 0x29, 0xc0, 0xd9, 0xa9, 0x3b, 
0x59, 0xc5, 0x2f, 0x81, 0xb8, 0x1e, 0x2b, 0x5f, 0xc7, 0xfc, 0xdb, 0xc3, 
0x40, 0xd3, 0x25, 0x95, 0x51, 0xb5, 0x01, 0x37, 0x55, 0x49, 0xe9, 0xe3, 
0x33, 0x0e, 0x7c, 0x97, 0xa2, 0x4d, 0x3a, 0xaa, 0xe2, 0xb6, 0x15, 0xf8, 
0x83, 0x07, 0xb0, 0x51, 0x8e, 0x69, 0x1f, 0xf6, 0x5f, 0x3b, 0xdc, 0x51, 
0xcb, 0x33, 0x64, 0xfb, 0x66, 0xcb, 0x72, 0x5f, 0xfb, 0xe5, 0x79, 0x79, 
0x43, 0xe4, 0x94, 0x88, 0x53, 0x89, 0x72, 0x27, 0xc5, 0xaf, 0xf6, 0x03, 
0x6a, 0x9d, 0x62, 0xdd, 0xf7, 0xb4, 0x03, 0xc0, 0x48, 0x24, 0x71, 0x50, 
0x34, 0xa8, 0x7a, 0x65, 0x7b, 0x66, 0x9a, 0x8e, 0x51, 0x53, 0xc0, 0x3e, 
0x5c, 0xd4, 0xeb, 0x5f, 0xb9, 0x34, 0xe9, 0xfd, 0x50, 0x66, 0x40, 0xba, 
0x05, 0x2e, 0x9b, 0xc1, 0x9d, 0xf7, 0xef, 0x63, 0x85, 0x61, 0xcc, 0xa8, 
0xe1, 0xc9, 0x3a, 0xd9, 0xf8, 0x5b, 0x58, 0xbd, 0x1f, 0x24, 0x26, 0xc1, 
0xa3, 0xc5, 0xf4, 0x97, 0x3d, 0x7c, 0x79, 0xfd, 0x00, 0x8b, 0x19, 0x0d, 
0xff, 0xd1, 0x44, 0x67, 0x25, 0xd2, 0x66, 0x96, 0x2c, 0x29, 0xb2, 0x81, 
0x67, 0x5e, 0xec, 0x87, 0x5a, 0x0c, 0xac, 0x4b, 0xef, 0xe2, 0x44, 0xd8, 
0xd3, 0x63, 0xeb, 0x53, 0xb6, 0x9d, 0xcf, 0x0e, 0x20, 0x92, 0x62, 0x21, 
0x00, 0x5c, 0xbb, 0xf9, 0xc2, 0x0f, 0x56, 0xb7, 0xa4, 0x00, 0x30, 0x6b, 
0x7b, 0x9e, 0xa7, 0x17, 0x98, 0x31, 0xbf, 0xb3, 0x66, 0xce, 0xf0, 0x03, 
0xba, 0x3a, 0x12, 0x60, 0x92, 0x43, 0x63, 0xe3, 0x0c, 0x97, 0x82, 0xcb, 
0xef, 0x23, 0x01, 0x56, 0x02, 0xab, 0xed, 0x65, 0xe7, 0x53, 0xa6, 0x3e, 
0x49, 0xe2, 0xb4, 0x4e, 0x58, 0x31, 0x19, 0x1c, 0x64, 0x03, 0x76, 0x4d, 
0xbd, 0x89, 0x6d, 0xdc, 0x3d, 0xa4, 0x99, 0xea, 0x98, 0xba, 0x6b, 0x21, 
0xe6, 0x1c, 0x8f, 0x9b, 0x48, 0x05, 0x96, 0x33, 0x86, 0x4e, 0x89, 0x89, 
0xb2, 0x17, 0x0f, 0xbb, 0xf3, 0x9b, 0xfe, 0x2a, 0xc3, 0xc6, 0xc1, 0x82, 
0x01, 0xb4, 0x20, 0x3c, 0x7b, 0x9d, 0xfc, 0x8c, 0x9f, 0x65, 0x4d, 0xa5, 
0xae, 0x27, 0x26, 0x3c, 0xf2, 0x54, 0x8f, 0x3c, 0x8f, 0x20, 0xab, 0xf3, 
0x7e, 0x6a, 0x18, 0xca, 0x1b, 0x77, 0x3b, 0x72, 0xa0, 0xe6, 0x0f, 0x3b, 
0x95, 0xe7, 0x5e, 0x26, 0xe2, 0x5c, 0x1a, 0xb2, 0x2f, 0x5c, 0x9e, 0xd1, 
0xfa, 0x88, 0xb5, 0xca, 0x07, 0xc3, 0xfb, 0x48, 0xae, 0x1d, 0x3c, 0x7a, 
0x31, 0x52, 0xf7, 0x6c, 0xdf, 0xf0, 0x45, 0x24, 0x0a, 0x2d, 0xd7, 0xf7, 
0x71, 0x92, 0xc6, 0xdf, 0x68, 0xeb, 0x8b, 0xed, 0xf6, 0x6d, 0x1a, 0xd9, 
0x8d, 0xfd, 0xe5, 0x41, 0xca, 0xcb, 0x3e, 0xac, 0xa9, 0xb9, 0x7c, 0x97, 
0x1e, 0xb8, 0x5b, 0x6f, 0xb7, 0x7c, 0x61, 0x84, 0x07, 0x5f, 0x9e, 0x7f, 
0xfa, 0x1e, 0x03, 0xab, 0xce, 0x71, 0x5b, 0x6a, 0x45, 0x9d, 0x29, 0x1e, 
0x26, 0xff, 0x78, 0x18, 0x0f, 0x29, 0xa1, 0x5f, 0xf6, 0xe6, 0x74, 0xc2, 
0x4b, 0x81, 0xf2, 0x94, 0x93, 0x12, 0x0e, 0xa6, 0xe2, 0x91, 0xe1, 0x47, 
0x34, 0x36, 0xdd, 0xcb, 0x4e, 0x6a, 0x37, 0xe1, 0xf2, 0xe9, 0xf3, 0x48, 
0x68, 0x16, 0xe7, 0x5b, 0x27, 0x66, 0xe6, 0xb1, 0x44, 0x51, 0x1f, 0xbe, 
0x6c, 0x7e, 0xeb, 0x11, 0x09, 0x2e, 0xab, 0x31, 0x48, 0xfa, 0x63, 0x83, 
0xbd, 0xde, 0x62, 0x0d, 0xb1, 0xc1, 0x9a, 0x3e, 0xb0, 0xd1, 0x71, 0x3e, 
0xf6, 0x9f, 0x48, 0xeb, 0xcd, 0xe1, 0xa6, 0xfb, 0x0f, 0x8d, 0x61, 0xfa, 
0xee, 0x81, 0xc9, 0xab, 0x21, 0x74, 0x90, 0x5d, 0x25, 0xe3, 0x8a, 0x1e, 
0xfd, 0xba, 0xbb, 0xbb, 0x7e, 0xe0, 0xf8, 0x69, 0x3b, 0x56, 0x51, 0x13, 
0x71, 0x37, 0xb8, 0xe4, 0x92, 0xc8, 0x6b, 0xb3, 0x20, 0x31, 0xcd, 0xaf, 
0x25, 0xce, 0x5c, 0x60, 0x10, 0xf0, 0xcc, 0x16, 0xba, 0xde, 0x6a, 0x09, 
0x01, 0xe0, 0x8d, 0xb7, 0xe0, 0xca, 0x8b, 0xa9, 0x86, 0x64, 0x27, 0xfb, 
0x0d, 0x5d, 0x93, 0x36, 0x82, 0x18, 0x56, 0x98, 0x51, 0xc7, 0xd5, 0x6a, 
0x7c, 0x9a, 0xb3, 0xa2, 0xe2, 0x72, 0xda, 0xd0, 0xb4, 0xb8, 0xaf, 0x90, 
0x4a, 0x62, 0xc9, 0xdd, 0xef, 0xda, 0x26, 0xb5, 0x75, 0x86, 0x6d, 0x52, 
0xed, 0x4d, 0xcd, 0x6c, 0x67, 0x2f, 0x43, 0xbc, 0x42, 0x04, 0x00, 0x1b, 
0x1b, 0x1d, 0x2c, 0xe3, 0xba, 0x6b, 0xc5, 0x37, 0x1a, 0xd7, 0x72, 0xd1, 
0x89, 0x50, 0x29, 0x84, 0x8c, 0x5b, 0xfe, 0x3a, 0x9a, 0x1f, 0x8d, 0x10, 
0xe0, 0x2d, 0x7f, 0x73, 0x88, 0x53, 0xd2, 0xb6, 0x4a, 0x78, 0xb1, 0xff, 
0xf1, 0xec, 0x8b, 0xd9, 0xe1, 0x6d, 0x81, 0xfd, 0xcc, 0xaa, 0xaf, 0x97, 
0x33, 0x17, 0xd7, 0x17, 0x19, 0xde, 0x98, 0x47, 0x10, 0x08, 0x83, 0x8b, 
0x8a, 0x27, 0xd3, 0xdf, 0x7f, 0x22, 0x67, 0xe1, 0x53, 0xac, 0x03, 0x08, 
0x7a, 0xfc, 0x0a, 0xb3, 0x5c, 0x3a, 0xdc, 0x58, 0xd6, 0x20, 0x4f, 0xa7, 
0x51, 0x87, 0x84, 0xff, 0x6d, 0xf7, 0xfe, 0xdc, 0xe6, 0x6a, 0xef, 0x43, 
0x46, 0x4f, 0x1e, 0x67, 0x87, 0xb4, 0x97, 0xf1, 0x99, 0x8a, 0x94, 0x1e, 
0xc9, 0x3b, 0x3c, 0x29, 0xed, 0x41, 0x71, 0xed, 0xc3, 0xf6, 0xc7, 0xad, 
0xef, 0xbf, 0x38, 0x32, 0xb1, 0xdb, 0x22, 0xa9, 0x66, 0xed, 0x0f, 0x4e, 
0x4b, 0xbd, 0x00, 0x16, 0xdf, 0x0a, 0x8c, 0x43, 0x4d, 0x37, 0x78, 0xdc, 
0xcb, 0x5e, 0x04, 0x50, 0xee, 0x9d, 0x98, 0x9b, 0x53, 0xb1, 0xb7, 0x4d, 
0xdf, 0x47, 0xdd, 0x45, 0x33, 0x18, 0x50, 0x2a, 0x90, 0x02, 0x04, 0x89, 
0xe5, 0x76, 0x93, 0xbe, 0xb8, 0x85, 0x52, 0xb7, 0x3e, 0xc3, 0x54, 0xa5, 
0x51, 0x2e, 0xee, 0x7b, 0x4d, 0x80, 0x19, 0xd1, 0x5e, 0xe3, 0x35, 0xd7, 
0xad, 0xda, 0xd9, 0x73, 0xda, 0x03, 0x03, 0xc0, 0xb1, 0x90, 0x0d, 0xa5, 
0xf4, 0x19, 0x3a, 0x30, 0xc0, 0xc0, 0xfe, 0xf2, 0x32, 0xce, 0x9d, 0x64, 
0xad, 0xec, 0x6f, 0x14, 0x74, 0xa8, 0x94, 0x61, 0x17, 0xbf, 0xff, 0x9f, 
0x3f, 0xbb, 0x11, 0x9f, 0xae, 0xaf, 0x85, 0xf3, 0x45, 0xec, 0x82, 0x33, 
0x09, 0x74, 0xc2, 0x47, 0x10, 0x78, 0x49, 0x4a, 0x1b, 0xd0, 0xe2, 0xe7, 
0xf2, 0x12, 0xe8, 0x15, 0x07, 0x57, 0xff, 0xed, 0x74, 0xcd, 0xf9, 0x35, 
0x8d, 0x7d, 0xac, 0xb4, 0x80, 0xd8, 0xf9, 0xde, 0xdc, 0x2f, 0x8c, 0xb6, 
0x2f, 0x79, 0xcd, 0x83, 0x73, 0xe2, 0xfd, 0xbb, 0x33, 0xda, 0x25, 0x40, 
0x29, 0x4f, 0xfd, 0xec, 0x3b, 0xb2, 0xf4, 0x39, 0x63, 0xa5, 0xe8, 0x48, 
0x48, 0xf4, 0x5d, 0x93, 0x2a, 0x0d, 0xaa, 0xd0, 0x34, 0x37, 0x77, 0xb3, 
0x56, 0x6b, 0x11, 0x85, 0x71, 0x25, 0xb1, 0xa8, 0x8c, 0x91, 0x7e, 0x8b, 
0xb8, 0x1d, 0x55, 0x89, 0x3b, 0x41, 0x72, 0x4b, 0x84, 0x80, 0xaf, 0xf5, 
0xb6, 0x0d, 0x61, 0x6b, 0x7d, 0x11, 0x0a, 0xc4, 0xf9, 0xe7, 0xcd, 0x6f, 
0xe4, 0xa8, 0x46, 0xc8, 0xf9, 0x37, 0x39, 0x69, 0x7f, 0x9c, 0xe1, 0x1d, 
0x76, 0x1e, 0x7a, 0x2e, 0x3b, 0x6e, 0xa4, 0x68, 0xbf, 0xf6, 0xfd, 0xad, 
0x53, 0x5e, 0x56, 0x12, 0x36, 0x91, 0x6a, 0x95, 0x7d, 0x2b, 0xc7, 0xf2, 
0xee, 0x65, 0xda, 0x8e, 0x36, 0xe3, 0x9c, 0x0b, 0x77, 0x05, 0x8e, 0xf0, 
0x1e, 0x78, 0x01, 0x5e, 0x32, 0xf4, 0x23, 0xfc, 0x92, 0xf7, 0xdf, 0x61, 
0x66, 0x77, 0x43, 0x45, 0x1f, 0xa4, 0x56, 0xe2, 0xa0, 0x99, 0x54, 0x39, 
0x4d, 0xdb, 0xef, 0xf9, 0x19, 0x8b, 0x85, 0x07, 0x20, 0x9e, 0x2e, 0x49, 
0x87, 0x78, 0x6d, 0x3a, 0x2f, 0x2a, 0x60, 0x4e, 0xb9, 0x64, 0x93, 0x34, 
0x00, 0xc2, 0xd1, 0x00, 0x05, 0xa0, 0xfc, 0x6e, 0xfb, 0x03, 0x4d, 0x0a, 
0x95, 0xd4, 0xfd, 0x9a, 0xfb, 0xc4, 0x2b, 0xb8, 0x22, 0x69, 0x39, 0xe3, 
0xff, 0x93, 0x87, 0x83, 0xf9, 0xb5, 0x9e, 0x70, 0xb5, 0xe9, 0x2f, 0xe7, 
0x8d, 0x07, 0x4a, 0xf7, 0xe5, 0x23, 0xef, 0x1e, 0x3a, 0x49, 0xe7, 0xdc, 
0xfb, 0x97, 0x8f, 0xce, 0xc0, 0x2b, 0xe9, 0xe1, 0x79, 0x9a, 0x2b, 0x4e, 
0xe2, 0xf3, 0xaa, 0x4b, 0x66, 0xa6, 0x59, 0x74, 0xb0, 0x1f, 0xd9, 0xac, 
0x1f, 0xa1, 0x08, 0xea, 0x56, 0x3b, 0x68, 0xe8, 0xd1, 0xca, 0xbe, 0x23, 
0xa1, 0xf2, 0x05, 0xe9, 0xa3, 0x47, 0x72, 0x47, 0x53, 0xdf, 0xde, 0x48, 
0x29, 0x34, 0x31, 0x4d, 0x47, 0x6a, 0x7e, 0xb7, 0x98, 0x72, 0x4a, 0x76, 
0x70, 0xd9, 0xa7, 0xe7, 0x9c, 0x06, 0x21, 0xf3, 0xda, 0x72, 0x4f, 0x0d, 
0x5d, 0xb0, 0xeb, 0xf4, 0xe9, 0xba, 0x0c, 0x97, 0x35, 0xc2, 0xa5, 0x1d, 
0x9c, 0x66, 0x06, 0xc9, 0xd7, 0x3f, 0xfd, 0xd3, 0x46, 0x02, 0x1b, 0x78, 
0x83, 0x79, 0xc7, 0x8f, 0xf4, 0xfd, 0xb3, 0x2b, 0xa4, 0xcb, 0x6a, 0x94, 
0x9b, 0x0c, 0x67, 0x14, 0xa0, 0xc5, 0xe0, 0x04, 0xe0, 0xee, 0xac, 0xea, 
0x0a, 0x4a, 0x55, 0xe3, 0x0e, 0x55, 0x58, 0xae, 0x15, 0x89, 0x7b, 0xb5, 
0xc1, 0xa1, 0x95, 0x51, 0x1a, 0x49, 0x6a, 0xbf, 0x04, 0x56, 0x69, 0xd4, 
0xb1, 0x93, 0x76, 0xf6, 0x34, 0x45, 0x50, 0x31, 0xa4, 0x5f, 0xf8, 0x9e, 
0xc8, 0x6c, 0xa1, 0x49, 0x31, 0xcc, 0xe7, 0x3a, 0x76, 0x0c, 0x62, 0x02, 
0x0c, 0x36, 0xde, 0xef, 0xb7, 0x6f, 0x6b, 0x53, 0xbc, 0xbf, 0x0d, 0x1b, 
0x8f, 0xfa, 0x2d, 0x9b, 0x29, 0x3c, 0xaf, 0xe4, 0x21, 0xd1, 0x2c, 0x8c, 
0xa1, 0x6b, 0x15, 0xd8, 0x65, 0xf5, 0x19, 0xc1, 0x8c, 0x3f, 0x7a, 0x91, 
0x72, 0xa0, 0xd9, 0xcf, 0x41, 0x2d, 0x4a, 0x61, 0x68, 0xea, 0xac, 0xfb, 
0x2b, 0x8a, 0x53, 0xf2, 0xc1, 0x5d, 0x02, 0x4e, 0x36, 0xf7, 0x2e, 0xb6, 
0xbe, 0xa9, 0x49, 0x55, 0x7f, 0x64, 0x68, 0xc5, 0xd8, 0xe6, 0x3d, 0x23, 
0x19, 0x1b, 0x1e, 0xae, 0x97, 0xff, 0xf3, 0xa5, 0x4b, 0x7d, 0xfe, 0x4d, 
0x7d, 0xdc, 0x15, 0x0b, 0xe4, 0x3f, 0x3c, 0x04, 0x60, 0x7d, 0x77, 0x09, 
0x14, 0x6d, 0x23, 0x20, 0x28, 0x1c, 0xfc, 0xa0, 0xcb, 0x25, 0x75, 0xf2, 
0x8c, 0x44, 0x15, 0x1a, 0xfe, 0x90, 0xf6, 0xa3, 0x08, 0x9f, 0xb2, 0xdc, 
0x3c, 0x2b, 0x23, 0x1e, 0xe5, 0xd5, 0xae, 0xe9, 0x57, 0x7b, 0x70, 0x0c, 
0xe5, 0xc5, 0x19, 0x10, 0x1f, 0x07, 0x22, 0x7a, 0x96, 0x79, 0xeb, 0xff, 
0x4d, 0xe3, 0xbb, 0x83, 0x77, 0x3b, 0x26, 0x91, 0x8c, 0x5b, 0xe0, 0x52, 
0xfe, 0x60, 0xbc, 0x73, 0xb7, 0xa1, 0xa2, 0xf9, 0x97, 0xb9, 0xe9, 0xed, 
0x87, 0xcf, 0xd2, 0x5c, 0xfc, 0xaa, 0xe8, 0x07, 0x44, 0xe8, 0xea, 0xab, 
0x8c, 0x62, 0x38, 0x9c, 0x4b, 0x66, 0x70, 0x46, 0x6c, 0x37, 0x23, 0x2d, 
0x3c, 0x54, 0x8f, 0xb5, 0x24, 0x91, 0x5b, 0xd8, 0xa9, 0xac, 0x3c, 0x76, 
0xb2, 0x58, 0xce, 0xb0, 0x02, 0x35, 0xfe, 0x77, 0xf7, 0x25, 0x4b, 0x92, 
0xa8, 0x3e, 0x10, 0xea, 0xec, 0xbe, 0xeb, 0xf4, 0x01, 0xce, 0x87, 0x8d, 
0x74, 0x3d, 0x28, 0x86, 0xa0, 0x08, 0xfe, 0xcf, 0x27, 0x62, 0x9d, 0x1e, 
0xc7, 0xf5, 0x8d, 0xff, 0x72, 0x88, 0x3b, 0x26, 0x31, 0x8a, 0x2d, 0xc3, 
0x9d, 0x7e, 0x0d, 0x1b, 0xe7, 0x3f, 0xf5, 0xa6, 0x29, 0x37, 0x7d, 0xb6, 
0x9a, 0xd7, 0x09, 0x26, 0x6f, 0xc4, 0x3e, 0x1f, 0x81, 0xe4, 0x38, 0xea, 
0x05, 0xe5, 0x19, 0x9f, 0xa0, 0x05, 0xfc, 0xa6, 0x1c, 0x60, 0x39, 0x99, 
0x9c, 0x35, 0x56, 0xf5, 0x3f, 0xec, 0x2d, 0x6b, 0xcc, 0x35, 0x04, 0xf4, 
0xb8, 0x46, 0x45, 0xd2, 0x83, 0x53, 0xe4, 0xc8, 0x7d, 0x1d, 0x6c, 0x49, 
0xf9, 0x4b, 0x8c, 0xab, 0x07, 0x2f, 0x79, 0xdf, 0x71, 0x19, 0x49, 0xe2, 
0x2a, 0xa7, 0x25, 0x85, 0x3a, 0xf7, 0xd8, 0x85, 0xa7, 0x79, 0xac, 0xe2, 
0xed, 0xbc, 0xc0, 0x41, 0x35, 0x05, 0x47, 0x42, 0xbc, 0xc3, 0x8d, 0x0c, 
0x7f, 0x91, 0xcc, 0x89, 0xa8, 0x03, 0x17, 0x9e, 0xb3, 0xc6, 0xd6, 0x34, 
0xcb, 0x83, 0xca, 0xb6, 0xba, 0x3a, 0xdd, 0x52, 0xdb, 0x1b, 0x4c, 0x4d, 
0xda, 0xb8, 0xf2, 0x0b, 0x33, 0xea, 0x32, 0x05, 0x5c, 0x0a, 0x2a, 0xb0, 
0xc8, 0xae, 0xd4, 0x32, 0xb4, 0x52, 0x92, 0x98, 0x58, 0xf7, 0x46, 0xb5, 
0x95, 0xdd, 0xf8, 0xc5, 0x70, 0xd8, 0x7c, 0x26, 0x08, 0xb7, 0xd7, 0x16, 
0xe3, 0x76, 0x7f, 0x12, 0x59, 0x6c, 0x7a, 0xf8, 0x37, 0x84, 0x83, 0x8d, 
0x88, 0xe5, 0x93, 0xf1, 0xe8, 0x81, 0x6b, 0x88, 0xf9, 0x81, 0xe6, 0x18, 
0x4d, 0x6f, 0x9c, 0x70, 0xe4, 0x51, 0x3c, 0x86, 0x8b, 0xa5, 0xc9, 0xd5, 
0x07, 0x8e, 0xfe, 0xc8, 0x03, 0x31, 0x1b, 0xcd, 0x34, 0x46, 0x4b, 0x97, 
0x16, 0x5e, 0xcc, 0x12, 0xa9, 0xd7, 0x49, 0x73, 0x99, 0xdd, 0xd1, 0x98, 
0x39, 0x36, 0x8e, 0xdf, 0x1c, 0xfe, 0xbf, 0xbf, 0x34, 0xc9, 0xb9, 0x72, 
0x7a, 0x1f, 0xdc, 0x4f, 0x19, 0xed, 0x4e, 0x6a, 0xe1, 0x5b, 0xd2, 0x46, 
0xad, 0x4d, 0x6c, 0xae, 0x2f, 0x8b, 0xa9, 0xab, 0x4d, 0x3d, 0xa4, 0x0e, 
0x3a, 0x7a, 0xbf, 0x0c, 0x92, 0x39, 0x0d, 0xc6, 0xc5, 0x34, 0x75, 0x39, 
0x6b, 0xd2, 0xe7, 0x2b, 0x22, 0x59, 0xc9, 0x2d, 0x1a, 0x7e, 0x60, 0xc3, 
0xf3, 0xcc, 0x73, 0xa0, 0xb2, 0x94, 0x71, 0xb8, 0x24, 0x4c, 0x32, 0x9a, 
0xcc, 0x6d, 0x2e, 0xe5, 0xb3, 0x37, 0x2d, 0xff, 0x1f, 0x5b, 0x1d, 0x92, 
0x9c, 0x69, 0x46, 0xe7, 0x69, 0x41, 0x0f, 0x57, 0xa6, 0x8a, 0x4e, 0xb2, 
0x7b, 0x6b, 0x95, 0xea, 0x4e, 0x12, 0x78, 0x2d, 0xbb, 0x33, 0x1f, 0xdd, 
0xbb, 0xb9, 0x68, 0xfd, 0x14, 0x59, 0x24, 0x0b, 0xd3, 0x34, 0x75, 0xef, 
0x0a, 0xc3, 0x51, 0xeb, 0xb6, 0x54, 0x84, 0xf2, 0x7c, 0x73, 0x96, 0x33, 
0xb6, 0xb1, 0xc9, 0xcb, 0xfd, 0xcb, 0x72, 0xa2, 0x35, 0xe4, 0xc3, 0x05, 
0x96, 0x35, 0x42, 0xeb, 0xa0, 0x9f, 0xe0, 0x9e, 0xd5, 0x0d, 0x22, 0xe1, 
0x11, 0xf7, 0x3d, 0x33, 0x33, 0x7e, 0x48, 0x21, 0xc5, 0xa2, 0x3b, 0x20, 
0x48, 0x45, 0xe5, 0x2c, 0x2e, 0x14, 0xa7, 0x3e, 0x2a, 0x0f, 0xbf, 0xb8, 
0x03, 0x7c, 0x5f, 0xa8, 0x83, 0x31, 0x50, 0x50, 0xf7, 0xb7, 0x48, 0xbd, 
0x78, 0x9e, 0x5c, 0x33, 0x98, 0x5b, 0x1e, 0x96, 0x3d, 0x43, 0xab, 0xf9, 
0x4c, 0xfb, 0x21, 0xd5, 0x16, 0x07, 0xcd, 0xf4, 0x6c, 0x00, 0x01, 0x76, 
0x68, 0x89, 0x44, 0x62, 0xbe, 0xa1, 0x2e, 0x73, 0x18, 0xa4, 0x87, 0xb5, 
0x17, 0xd9, 0xfd, 0xe3, 0xe6, 0x65, 0x6c, 0x80, 0x66, 0xf9, 0xf7, 0x32, 
0x4a, 0x2f, 0xef, 0x2d, 0x1f, 0xe5, 0xef, 0x7f, 0x3b, 0xb3, 0x28, 0x78, 
0xb8, 0xb1, 0x98, 0x24, 0x6a, 0x42, 0xe5, 0x05, 0x30, 0xe1, 0x50, 0xbf, 
0x8f, 0xcb, 0x95, 0x67, 0x3a, 0x47, 0x9c, 0xdf, 0x5b, 0x9f, 0x16, 0xfe, 
0x5d, 0xb7, 0xb4, 0x00, 0x8e, 0x6c, 0x05, 0x07, 0x0f, 0xd6, 0xa5, 0x9e, 
0x7e, 0xef, 0x64, 0x8b, 0xb5, 0x92, 0x0a, 0x90, 0xbf, 0xfa, 0x8c, 0x53, 
0xe5, 0x4f, 0xda, 0x31, 0xd2, 0x66, 0x21, 0x56, 0x2b, 0xc9, 0x59, 0x02, 
0x4c, 0xbd, 0x47, 0x8e, 0x52, 0x57, 0x09, 0x6d, 0x7e, 0xf9, 0x60, 0x25, 
0xcf, 0xba, 0x1f, 0x68, 0xbb, 0x70, 0x04, 0x6f, 0x81, 0xeb, 0x50, 0x29, 
0x32, 0xeb, 0xa7, 0xfc, 0xb9, 0x4a, 0xd6, 0x7a, 0x59, 0x28, 0xa5, 0x1d, 
0xdd, 0xc5, 0xfb, 0x23, 0xfc, 0xf4, 0x91, 0x3b, 0x84, 0xa1, 0xcc, 0x4e, 
0x4f, 0xfb, 0x20, 0x63, 0x49, 0x09, 0xb8, 0xa1, 0xa1, 0x16, 0x7b, 0x13, 
0xde, 0x3d, 0xe5, 0x6e, 0x54, 0x2f, 0x8c, 0x31, 0x48, 0xb6, 0x84, 0xad, 
0xab, 0x9d, 0xa7, 0xa3, 0xcb, 0x55, 0x71, 0x6a, 0x27, 0xe1, 0xf8, 0x19, 
0x54, 0xdf, 0x3c, 0x63, 0x97, 0x9e, 0x50, 0xd3, 0xd4, 0xbf, 0x34, 0x6b, 
0x1d, 0xaa, 0x66, 0x38, 0xc5, 0x1e, 0x29, 0x84, 0x0a, 0x39, 0x16, 0xd0, 
0x35, 0x76, 0xe9, 0x89, 0xc9, 0xf0, 0x6c, 0x23, 0xe6, 0xef, 0xac, 0xdc, 
0x52, 0x98, 0x18, 0x13, 0x5b, 0x7e, 0xde, 0x7b, 0x36, 0xf9, 0x04, 0xad, 
0xf8, 0xb5, 0x44, 0xb5, 0xf9, 0x32, 0xbb, 0xae, 0xf8, 0x47, 0x15, 0x79, 
0xb9, 0xb6, 0x7c, 0xc8, 0x50, 0xc8, 0x8a, 0x36, 0xce, 0x37, 0x26, 0x1f, 
0x73, 0x64, 0xcc, 0x3c, 0xbc, 0x33, 0x33, 0xd2, 0x8f, 0x7e, 0x1a, 0x45, 
0xed, 0x44, 0xfa, 0xd7, 0x33, 0x31, 0xfd, 0x1d, 0x69, 0xcc, 0x43, 0x66, 
0xee, 0x95, 0x63, 0x8d, 0x85, 0xe0, 0x2a, 0x4f, 0x96, 0x46, 0x51, 0xbe, 
0xe3, 0x5e, 0xe4, 0xe0, 0xfa, 0x4d, 0xc1, 0xdd, 0xf1, 0x90, 0xaf, 0x69, 
0x64, 0xc3, 0x4a, 0x51, 0x0e, 0xbf, 0x80, 0xee, 0x36, 0xf8, 0x73, 0xec, 
0x13, 0x71, 0x4d, 0xd8, 0x07, 0xe6, 0xd1, 0xcd, 0x5e, 0x7e, 0x8e, 0xcd, 
0xeb, 0x7e, 0x96, 0x0c, 0x8c, 0x3a, 0xcb, 0x9f, 0xe6, 0x01, 0x9f, 0xe3, 
0xbc, 0x62, 0x72, 0x90, 0x03, 0x1e, 0x2c, 0x3a, 0xf7, 0x44, 0xec, 0x24, 
0xe8, 0x16, 0x6f, 0xe9, 0x92, 0x5f, 0x3b, 0x49, 0x91, 0xde, 0xb4, 0xd0, 
0xe7, 0xd8, 0xc5, 0x8a, 0x8e, 0xdd, 0x95, 0x2e, 0xc5, 0x04, 0xce, 0x51, 
0xc7, 0xf1, 0x29, 0x85, 0x72, 0xeb, 0x29, 0x98, 0x0b, 0x90, 0xc0, 0xef, 
0x09, 0x36, 0x62, 0xef, 0xcf, 0x80, 0x86, 0x46, 0xbf, 0x79, 0x3a, 0x8a, 
0x92, 0xb7, 0x29, 0xe6, 0xde, 0x8f, 0x1f, 0x62, 0x33, 0x3d, 0x77, 0xfa, 
0x38, 0xc1, 0x6a, 0xe9, 0x06, 0x8a, 0x55, 0xe5, 0xc2, 0xd4, 0x53, 0xc3, 
0x2d, 0x71, 0x0c, 0x13, 0x29, 0x4a, 0xa1, 0xd1, 0x95, 0x9d, 0xcd, 0x7f, 
0x9b, 0x4e, 0x56, 0x48, 0x29, 0x45, 0xbd, 0xff, 0xec, 0xae, 0x3a, 0x1d, 
0x17, 0x0f, 0xbf, 0x8a, 0xf3, 0xb5, 0x0e, 0x34, 0xcf, 0xac, 0x69, 0x8d, 
0x8e, 0xd1, 0x6f, 0x9e, 0xa2, 0xc4, 0x6a, 0xc5, 0xdd, 0x4d, 0xee, 0x91, 
0x68, 0x75, 0x69, 0x24, 0xa1, 0xf1, 0xe1, 0x12, 0x0a, 0xcf, 0x7f, 0xf1, 
0x7b, 0x1c, 0x8c, 0x16, 0x7b, 0x56, 0xfa, 0x3d, 0xcc, 0xc6, 0x7e, 0x93, 
0x70, 0x8a, 0x3b, 0x4b, 0xac, 0x5f, 0xaa, 0xbf, 0x6c, 0x02, 0xa4, 0x9f, 
0xed, 0x9a, 0xb5, 0x32, 0x29, 0x32, 0xc1, 0x79, 0xe3, 0x66, 0x53, 0xf0, 
0x0b, 0x4b, 0xaf, 0x5b, 0xd7, 0x89, 0x51, 0x66, 0x57, 0xa6, 0xe8, 0x5e, 
0x9c, 0xc0, 0x51, 0xd3, 0xb0, 0xc2, 0x8c, 0x51, 0x53, 0xa9, 0x1b, 0xc4, 
0xfd, 0xdb, 0x2f, 0x2d, 0xd3, 0xcd, 0x4e, 0x8e, 0xb5, 0x83, 0xad, 0xf4, 
0xfc, 0xd7, 0x37, 0xb9, 0x82, 0x38, 0xac, 0xde, 0x8f, 0x01, 0xc5, 0xd1, 
0x1c, 0x02, 0xe0, 0xab, 0x9f, 0x54, 0xfe, 0xcf, 0xea, 0xc1, 0xc6, 0xba, 
0x6e, 0x01, 0x24, 0xdc, 0xb1, 0xee, 0x4d, 0x93, 0xbb, 0xef, 0xdd, 0x98, 
0x07, 0x5a, 0x4e, 0x0c, 0x38, 0x99, 0x6a, 0xc9, 0x92, 0x05, 0x37, 0x94, 
0x27, 0x18, 0xfb, 0x3d, 0x01, 0x7f, 0x13, 0x2e, 0x09, 0xbd, 0xbc, 0x75, 
0x05, 0xbd, 0x48, 0x6b, 0xc3, 0x64, 0x65, 0x90, 0x92, 0xa5, 0x9c, 0xfe, 
0xd0, 0x53, 0x08, 0xf9, 0x40, 0xee, 0x94, 0xdf, 0x01, 0x76, 0x2f, 0xa5, 
0xae, 0x5d, 0x67, 0x09, 0xd5, 0xc3, 0xe3, 0x2d, 0x60, 0xb9, 0xc4, 0xe6, 
0x09, 0xd7, 0x4c, 0x80, 0xf6, 0xbb, 0x6c, 0x2f, 0xd1, 0x82, 0x8d, 0x30, 
0xe6, 0x17, 0x11, 0x1d, 0xb9, 0x39, 0x3c, 0x3f, 0xc2, 0x91, 0xd2, 0xf0, 
0x89, 0xef, 0x71, 0x10, 0x90, 0x0f, 0x85, 0xa5, 0x9d, 0x98, 0xb3, 0x9c, 
0xf1, 0x3a, 0xda, 0xc2, 0xa7, 0x55, 0x86, 0xb8, 0xca, 0x68, 0x40, 0xf5, 
0x59, 0x03, 0xc1, 0x81, 0xf1, 0x83, 0xf1, 0xcd, 0x61, 0x0f, 0xb4, 0x7f, 
0x48, 0x23, 0x9c, 0xa1, 0x00, 0xb4, 0xf6, 0x39, 0x52, 0x35, 0xec, 0x6b, 
0x75, 0xdd, 0xd9, 0x9b, 0xa8, 0x93, 0x0d, 0x7d, 0x41, 0x2f, 0xcf, 0x9f, 
0x5c, 0x40, 0x25, 0x52, 0x6f, 0x3b, 0xc8, 0xfa, 0x11, 0x48, 0x7c, 0xb1, 
0xa8, 0x9d, 0x63, 0xd9, 0xc7, 0xf7, 0x82, 0xd6, 0xd2, 0x67, 0x9a, 0xab, 
0xa3, 0x5e, 0x4f, 0xcc, 0x0d, 0xf3, 0x0c, 0xf0, 0x5c, 0x79, 0x5b, 0xe7, 
0xe4, 0xd4, 0x10, 0x7a, 0x95, 0x42, 0xff, 0xb1, 0xa3, 0x16, 0xf0, 0xc4, 
0x14, 0x4f, 0x5d, 0xdb, 0x81, 0xe4, 0xb5, 0x9d, 0x4a, 0x7f, 0x7d, 0x5c, 
0x10, 0x86, 0xa5, 0x8f, 0x9b, 0x37, 0x70, 0x52, 0xe7, 0xcc, 0xc6, 0xc8, 
0x82, 0x7f, 0x05, 0x9a, 0x19, 0xb6, 0x3b, 0x7a, 0x7c, 0xeb, 0xe5, 0x7b, 
0x3e, 0xfd, 0x32, 0x3d, 0xed, 0xa5, 0x43, 0xe7, 0x15, 0xcb, 0x44, 0xf0, 
0x79, 0xa6, 0xd6, 0xc0, 0xd7, 0x60, 0xfe, 0x81, 0xb4, 0xc7, 0x9c, 0xe3, 
0xfc, 0x90, 0x65, 0x39, 0x3d, 0xd9, 0x28, 0x7d, 0x37, 0x04, 0x98, 0x52, 
0x72, 0x56, 0xa3, 0x93, 0x91, 0x28, 0x2f, 0x37, 0xbb, 0x4f, 0xb1, 0x71, 
0x84, 0x4b, 0x9f, 0xfe, 0x98, 0xf5, 0xb3, 0x4e, 0x0f, 0x0d, 0x6a, 0x68, 
0x00, 0x9b, 0x02, 0x97, 0x5c, 0x0b, 0x0b, 0x5f, 0x6f, 0x46, 0xe3, 0x8f, 
0x4d, 0x08, 0xf2, 0xd6, 0xad, 0x60, 0x14, 0xb3, 0xe1, 0x2e, 0xd3, 0x0d, 
0x12, 0x9a, 0x7d, 0x87, 0x19, 0x72, 0x6a, 0xb9, 0xb6, 0xb8, 0xbb, 0xfe, 
0x15, 0xa9, 0x62, 0xb3, 0x12, 0x92, 0x00, 0x32, 0xe7, 0xdb, 0x0e, 0x6a, 
0xe5, 0x15, 0xd5, 0xbf, 0xfa, 0x8d, 0x73, 0x99, 0xc8, 0x6f, 0x80, 0x3a, 
0x3d, 0x67, 0xe0, 0x7b, 0x77, 0xa8, 0xea, 0x51, 0xf6, 0xc6, 0x32, 0x85, 
0x6f, 0xde, 0x85, 0xb9, 0x71, 0x7c, 0x7c, 0xff, 0x2e, 0x33, 0xff, 0x10, 
0xe8, 0x70, 0x1f, 0x1a, 0x1d, 0x30, 0xdd, 0x9f, 0x39, 0x0a, 0x45, 0x2e, 
0xba, 0x46, 0x42, 0x71, 0xb8, 0x45, 0x1e, 0xb1, 0xef, 0xbc, 0x03, 0x73, 
0x7d, 0x8a, 0xe4, 0xbc, 0x40, 0x35, 0x8e, 0xb7, 0xe7, 0xdd, 0xb8, 0x8c, 
0x96, 0x47, 0x7a, 0x4a, 0x57, 0x12, 0x0f, 0x83, 0x7c, 0xea, 0xca, 0xf3, 
0xeb, 0xe8, 0x63, 0x77, 0x66, 0x40, 0x39, 0x8b, 0x52, 0x8d, 0x21, 0x46, 
0x53, 0x4a, 0x34, 0x26, 0x42, 0xca, 0xc0, 0xc1, 0x1b, 0x26, 0xf5, 0xba, 
0xa6, 0xd5, 0x4b, 0xf1, 0xeb, 0xc7, 0xda, 0xf2, 0x03, 0x6c, 0x0b, 0x94, 
0x9e, 0x4c, 0x23, 0x5b, 0x11, 0xed, 0x52, 0xec, 0xc1, 0x3f, 0xfa, 0x95, 
0xf2, 0x65, 0x82, 0x20, 0x14, 0x88, 0xc2, 0x04, 0xfc, 0x5a, 0x7e, 0x90, 
0x5a, 0xeb, 0x60, 0xfe, 0x7a, 0x0b, 0x71, 0x48, 0x72, 0xf6, 0xf0, 0xfd, 
0x78, 0xb6, 0x73, 0xc2, 0xd8, 0xcb, 0x74, 0x8e, 0xd0, 0x4b, 0xfc, 0xf0, 
0x81, 0x45, 0x45, 0x4d, 0x75, 0xec, 0x80, 0x58, 0xc2, 0xb8, 0x08, 0x60, 
0x21, 0xe9, 0x14, 0x65, 0xee, 0xaa, 0xbc, 0x33, 0xef, 0xd1, 0xb1, 0xcf, 
0xd6, 0x50, 0xe6, 0xab, 0x08, 0x5d, 0x4d, 0x36, 0x82, 0x1e, 0xd1, 0x50, 
0xb5, 0x1d, 0x86, 0xf2, 0x9f, 0xed, 0x65, 0xbd, 0xf6, 0x63, 0x97, 0x18, 
0x26, 0x87, 0x25, 0x73, 0xb1, 0x3a, 0xd4, 0x63, 0x9d, 0x65, 0x93, 0xf7, 
0x30, 0x6f, 0x96, 0x9b, 0x91, 0x5a, 0x5a, 0x25, 0xdf, 0xbb, 0x35, 0x93, 
0x11, 0x58, 0x2a, 0xde, 0xde, 0x53, 0xbd, 0x47, 0x29, 0x70, 0x2b, 0xd7, 
0x07, 0xf2, 0xd6, 0x65, 0xcd, 0x66, 0x40, 0x4f, 0x36, 0x90, 0x75, 0xff, 
0x1e, 0xe2, 0x78, 0x8c, 0x54, 0xf7, 0x8d, 0x8f, 0xe5, 0xa6, 0x36, 0xa9, 
0xa2, 0x31, 0x1b, 0xd5, 0x59, 0x1d, 0x0d, 0x4f, 0xf7, 0x13, 0xdf, 0x3d, 
0xbc, 0x61, 0xb6, 0x1d, 0x99, 0x48, 0x97, 0x9c, 0x22, 0xdc, 0x7e, 0x5b, 
0x0a, 0x89, 0xb2, 0x06, 0x13, 0xe7, 0x54, 0x71, 0xb9, 0x27, 0x25, 0x91, 
0x7e, 0xa0, 0x78, 0xa6, 0x4a, 0xf8, 0xe3, 0x84, 0x7a, 0x9a, 0xc9, 0xc4, 
0xae, 0x12, 0xec, 0xea, 0xfc, 0x51, 0xba, 0xf4, 0xde, 0xf8, 0xa0, 0xf8, 
0x45, 0x5c, 0xaf, 0xee, 0xce, 0xaf, 0xa1, 0xdb, 0xdd, 0x70, 0xad, 0x09, 
0x5b, 0x96, 0x14, 0xb0, 0xa5, 0x2a, 0xde, 0x23, 0x67, 0xad, 0x68, 0xa9, 
0x04, 0x94, 0x6f, 0xd9, 0x07, 0x3a, 0x1f, 0xcc, 0xcc, 0x3d, 0xde, 0xc2, 
0xd7, 0x4f, 0x97, 0x31, 0x85, 0x0c, 0x4b, 0x4b, 0xc1, 0xd2, 0x62, 0x81, 
0xd7, 0x71, 0x59, 0xae, 0x36, 0xb1, 0x5b, 0xd0, 0xfb, 0x8c, 0x4a, 0x37, 
0x4e, 0x21, 0xe3, 0xcd, 0xd6, 0x59, 0x15, 0xf4, 0x9d, 0x1d, 0x11, 0x07, 
0x17, 0x02, 0x39, 0x91, 0x8e, 0x6e, 0xc5, 0x96, 0xe0, 0x8e, 0x0b, 0x69, 
0xbe, 0xff, 0x57, 0x6f, 0x49, 0x25, 0x65, 0x69, 0x84, 0xee, 0x4d, 0x08, 
0x01, 0x7c, 0xa3, 0x82, 0x0c, 0xa5, 0x3b, 0xe5, 0xb8, 0x19, 0x6b, 0x4c, 
0x7c, 0x29, 0xbd, 0xee, 0x72, 0x3c, 0x2e, 0xd8, 0x36, 0x8b, 0x8d, 0xdc, 
0x04, 0x06, 0xdd, 0xb2, 0x54, 0x14, 0xd6, 0x06, 0x30, 0xb3, 0xc3, 0x2e, 
0xf2, 0x14, 0x1a, 0xad, 0xf8, 0xe5, 0xd3, 0x57, 0xe6, 0xbd, 0xb5, 0xb8, 
0x81, 0x97, 0xfc, 0x15, 0x75, 0xfe, 0xab, 0xff, 0x88, 0x14, 0x95, 0x95, 
0x09, 0x86, 0x19, 0x67, 0x45, 0x4f, 0xd9, 0xaf, 0xb8, 0xdf, 0x88, 0xf5, 
0xf4, 0x19, 0x82, 0xb2, 0x1b, 0xc3, 0xe0, 0x14, 0xdf, 0xc0, 0x92, 0x6c, 
0x97, 0xe9, 0x1d, 0x8d, 0xe8, 0xb2, 0xf7, 0x8f, 0xb9, 0xab, 0x54, 0xbc, 
0x9e, 0xf9, 0xbb, 0x7f, 0xc3, 0x26, 0xe7, 0x63, 0x49, 0x55, 0x2b, 0x72, 
0xed, 0x32, 0x8f, 0xed, 0x16, 0xe6, 0x11, 0x9a, 0x4b, 0x8e, 0xb3, 0x1f, 
0xfe, 0xb0, 0x0a, 0x19, 0x0b, 0x17, 0x1d, 0x42, 0xe4, 0xe1, 0x8f, 0x44, 
0x22, 0xa5, 0x17, 0xd3, 0xeb, 0x07, 0x4b, 0x1b, 0x2a, 0x68, 0x61, 0xa8, 
0xb6, 0x70, 0x0f, 0xa7, 0x24, 0xb0, 0xc7, 0x97, 0x6c, 0xb2, 0x8b, 0x6a, 
0xa0, 0x10, 0xe6, 0xd3, 0x77, 0x95, 0xfb, 0xbf, 0xdd, 0x22, 0x62, 0xe2, 
0x5b, 0x76, 0x71, 0x49, 0x71, 0x50, 0xcd, 0x06, 0x91, 0xe1, 0xe6, 0x85, 
0xca, 0x24, 0x9d, 0x79, 0xc2, 0x85, 0xd7, 0x0c, 0x59, 0xfc, 0x53, 0x6e, 
0x65, 0x6f, 0x01, 0x36, 0xc4, 0x73, 0x4e, 0x65, 0x6c, 0xea, 0xeb, 0xf2, 
0x3c, 0xb2, 0x65, 0x78, 0x3d, 0x20, 0x38, 0xac, 0xbb, 0x52, 0xbe, 0xf4, 
0x64, 0x03, 0xd8, 0x08, 0x77, 0x90, 0xe0, 0xe3, 0x8b, 0xc6, 0xa0, 0x1e, 
0xea, 0xd0, 0xb1, 0x86, 0x55, 0x11, 0x1c, 0x9f, 0xb1, 0xb1, 0x71, 0x35, 
0xa1, 0x27, 0x9a, 0xc4, 0xd2, 0xc0, 0x32, 0xa0, 0x37, 0xf3, 0x8a, 0xf8, 
0x73, 0x41, 0x35, 0xc7, 0x6c, 0xfe, 0x1a, 0xb9, 0x3b, 0x90, 0x2e, 0x69, 
0xe2, 0xaa, 0xb2, 0x1d, 0xd7, 0x60, 0x6a, 0x04, 0xc5, 0x6d, 0x2a, 0x03, 
0x85, 0xc0, 0xdd, 0xd9, 0xce, 0xeb, 0xda, 0x46, 0x6c, 0xf8, 0xc3, 0x3d, 
0xe6, 0x6a, 0x3f, 0xae, 0x6f, 0xfe, 0x16, 0xf9, 0x90, 0xc7, 0x26, 0x5a, 
0xcf, 0xba, 0x7f, 0x03, 0x2e, 0xf7, 0xed, 0xb9, 0xdb, 0x29, 0xee, 0x2c, 
0x0f, 0xe1, 0xdb, 0x88, 0xb5, 0xcd, 0x98, 0x28, 0xc5, 0x8d, 0x1f, 0xcb, 
0xb4, 0xbe, 0x4b, 0x60, 0x02, 0x2c, 0x6d, 0x51, 0xfa, 0x3c, 0xff, 0x1c, 
0xca, 0x64, 0x02, 0xb2, 0xf7, 0xcd, 0x4f, 0xbb, 0xe8, 0x3a, 0xa6, 0xf4, 
0x0e, 0x74, 0x07, 0x38, 0x7e, 0x88, 0x43, 0xc2, 0xa0, 0x1c, 0xbc, 0xc2, 
0xa5, 0x41, 0x86, 0xea, 0x15, 0xab, 0xba, 0x85, 0xab, 0xe0, 0x7a, 0x56, 
0x07, 0x6a, 0x70, 0xd3, 0x75, 0x3a, 0x65, 0xc2, 0x8a, 0xad, 0xc8, 0x3b, 
0xa1, 0x30, 0x89, 0x27, 0x55, 0x42, 0xdd, 0x37, 0x3a, 0x5a, 0x5c, 0x66, 
0xbf, 0x04, 0xc3, 0x76, 0x4d, 0x13, 0xfe, 0xd3, 0x93, 0x33, 0x61, 0x48, 
0x74, 0x30, 0xbe, 0x2c, 0x73, 0x59, 0x75, 0xbf, 0xfa, 0xcf, 0x1f, 0xf6, 
0xfe, 0xea, 0x0a, 0x10, 0x68, 0x93, 0x5e, 0x3f, 0xff, 0x4d, 0xd6, 0x77, 
0x5e, 0x53, 0x85, 0x4e, 0x10, 0x57, 0xd5, 0xd1, 0xc7, 0x49, 0xd2, 0x13, 
0xb4, 0x4e, 0xdc, 0xe8, 0x93, 0x7c, 0x90, 0xf7, 0x62, 0x12, 0xfc, 0xe0, 
0xe5, 0xcc, 0x2e, 0x1d, 0xb6, 0x91, 0xde, 0x22, 0xcc, 0xbf, 0xe4, 0x58, 
0xcc, 0x9e, 0x59, 0x8f, 0xd5, 0x3b, 0x1d, 0xa4, 0x23, 0x6d, 0x9a, 0xfe, 
0x1c, 0x91, 0xd2, 0x81, 0x65, 0x9e, 0xc3, 0x39, 0x0f, 0xb0, 0x62, 0x72, 
0x58, 0xea, 0xb4, 0xd4, 0xf5, 0xfd, 0x71, 0x76, 0x47, 0x20, 0x23, 0xe5, 
0x7a, 0x13, 0x16, 0xd6, 0xc2, 0x79, 0xb6, 0x2a, 0xf1, 0x7e, 0x72, 0xbd, 
0xe4, 0x63, 0xf2, 0x09, 0x0a, 0x54, 0x1f, 0xc4, 0x9f, 0x41, 0xb5, 0x85, 
0xb9, 0x46, 0x09, 0x6b, 0xd6, 0x24, 0xdf, 0xfe, 0xd5, 0x2a, 0xe1, 0xfb, 
0xec, 0x5e, 0xd7, 0x82, 0x11, 0x4d, 0xcd, 0x5e, 0x2c, 0x9e, 0x14, 0xac, 
0xb2, 0x4b, 0xab, 0xc9, 0x58, 0x41, 0x39, 0x85, 0x7b, 0xc9, 0x6b, 0x38, 
0xd5, 0xfe, 0xf9, 0xdb, 0x9f, 0x4f, 0xf0, 0x8f, 0x56, 0x0a, 0x45, 0x9b, 
0xa0, 0xb5, 0xc0, 0x2d, 0x7b, 0x49, 0x0c, 0x33, 0x31, 0xc1, 0x40, 0xd5, 
0xd8, 0x24, 0x72, 0x0e, 0x84, 0xdd, 0xd0, 0x54, 0x4c, 0x22, 0xb1, 0x56, 
0xec, 0xf7, 0x7a, 0xf3, 0x38, 0x9d, 0x5f, 0x23, 0xd6, 0xaf, 0xff, 0x94, 
0xe2, 0xe8, 0x24, 0x50, 0x18, 0xdd, 0xd9, 0x7b, 0xa8, 0x0c, 0xae, 0xfa, 
0x79, 0x63, 0xb1, 0xe5, 0x61, 0xe7, 0x5b, 0xf3, 0xfc, 0xb3, 0x69, 0x31, 
0x00, 0x52, 0x8f, 0xc4, 0x9c, 0x02, 0x68, 0xc8, 0x74, 0x59, 0x7e, 0x87, 
0x4c, 0x0e, 0xba, 0x84, 0xbd, 0x0b, 0x5f, 0x51, 0xdc, 0x04, 0x5c, 0xa8, 
0x68, 0x01, 0x58, 0x6a, 0x61, 0x2e, 0xc2, 0x3f, 0x10, 0xa1, 0xe9, 0x17, 
0x1b, 0xdc, 0x9c, 0xc8, 0x65, 0xc8, 0x45, 0x2b, 0xe6, 0x5c, 0x14, 0x7d, 
0xf0, 0xb6, 0x70, 0xfb, 0x2f, 0x2f, 0x84, 0x50, 0x2d, 0x98, 0x77, 0xd5, 
0x09, 0x79, 0xe3, 0x83, 0x25, 0xd0, 0xb4, 0x83, 0x70, 0xaf, 0xab, 0x5b, 
0x57, 0x08, 0x2d, 0xe0, 0x4a, 0xc6, 0xad, 0x15, 0xfb, 0x9b, 0x78, 0xbf, 
0xea, 0xca, 0x6a, 0x23, 0xe8, 0xb0, 0x56, 0xeb, 0x26, 0xf1, 0xbe, 0x10, 
0x7b, 0x66, 0x7b, 0xef, 0x5b, 0x97, 0x37, 0x13, 0x70, 0x8f, 0x4e, 0x10, 
0x98, 0x1f, 0xd7, 0x68, 0x14, 0xb5, 0x07, 0x68, 0x61, 0x7c, 0x58, 0x90, 
0xf8, 0xe6, 0xdf, 0x67, 0xab, 0x18, 0x79, 0x6a, 0x00, 0xc1, 0xd0, 0x7b, 
0x96, 0xbd, 0xfa, 0xb8, 0xa6, 0xbd, 0xc7, 0x79, 0xfe, 0x22, 0x2b, 0x67, 
0xa1, 0x65, 0xf8, 0xe7, 0x5f, 0xcf, 0x12, 0xe7, 0x87, 0x8a, 0xe2, 0x6d, 
0x84, 0xa3, 0xe1, 0x43, 0xa3, 0xb3, 0x29, 0x7a, 0x99, 0x15, 0x10, 0xe3, 
0x91, 0xdb, 0x19, 0xe6, 0x41, 0x5d, 0x6e, 0xf3, 0x64, 0x91, 0x43, 0xe1, 
0xc7, 0x36, 0x39, 0x58, 0x29, 0xb3, 0x3d, 0xfa, 0x5c, 0xd7, 0x4b, 0x97, 
0x47, 0xe3, 0x87, 0x5e, 0xe4, 0xaf, 0x82, 0xc7, 0xe3, 0x05, 0x95, 0xbb, 
0xa6, 0x8d, 0xf2, 0x32, 0x15, 0x2b, 0x0c, 0x14, 0x3b, 0x75, 0xf5, 0xd4, 
0xb5, 0x4d, 0xde, 0x68, 0x88, 0x69, 0xe6, 0xe9, 0x34, 0x36, 0x5c, 0xe1, 
0xf3, 0x09, 0xe5, 0x15, 0x27, 0x75, 0x69, 0x01, 0xa1, 0xfc, 0xa0, 0x2a, 
0x10, 0x36, 0x3b, 0x2e, 0xcd, 0x84, 0x1c, 0xc0, 0x4d, 0xe0, 0x58, 0xe4, 
0x87, 0x2b, 0x48, 0xb5, 0x31, 0x36, 0x64, 0xe0, 0x77, 0xab, 0x4c, 0x67, 
0x6f, 0x88, 0x32, 0x72, 0x1c, 0x4a, 0x87, 0x08, 0x0d, 0xd3, 0x13, 0xba, 
0xb5, 0xe0, 0x7a, 0xd5, 0xfc, 0x93, 0xb7, 0xad, 0x49, 0x3a, 0xe3, 0xc2, 
0x95, 0x7c, 0xc0, 0xdc, 0xfb, 0xd1, 0x61, 0x48, 0xde, 0x97, 0x63, 0x00, 
0x62, 0x74, 0x9b, 0xdd, 0x00, 0xdf, 0xe2, 0x22, 0x29, 0xfc, 0xc9, 0x8f, 
0xf8, 0x02, 0xa4, 0x97, 0x89, 0xb1, 0x92, 0x1f, 0xaf, 0xea, 0x8e, 0x0b, 
0x2c, 0xe4, 0x70, 0x96, 0x9b, 0xe5, 0xee, 0xcf, 0x3d, 0xc7, 0xc2, 0x0e, 
0x06, 0x57, 0x15, 0xc7, 0xc8, 0xf6, 0xef, 0xf5, 0x0d, 0x20, 0xeb, 0x87, 
0xf4, 0x2f, 0x9e, 0xa1, 0x33, 0x44, 0x0a, 0x3f, 0x5a, 0x0e, 0xe2, 0xa7, 
0x3c, 0x14, 0xaa, 0x8f, 0x7b, 0x8c, 0x22, 0x66, 0x1d, 0x73, 0xf0, 0x08, 
0xc1, 0x2c, 0x2d, 0x8f, 0xae, 0xb3, 0x1e, 0x86, 0x21, 0xaa, 0x50, 0x48, 
0xf4, 0x13, 0xc1, 0x8c, 0xe3, 0xef, 0x58, 0x0d, 0xb3, 0x03, 0x05, 0x70, 
0xd8, 0x0c, 0x17, 0xd0, 0x9c, 0x3d, 0x4c, 0xaa, 0x8b, 0x78, 0xb1, 0xbd, 
0xd5, 0x8d, 0x9f, 0x45, 0xca, 0xb6, 0x84, 0x2b, 0xd6, 0x56, 0x3f, 0xb9, 
0x08, 0x97, 0x11, 0x55, 0x52, 0xbb, 0xb5, 0xab, 0xc8, 0x61, 0x69, 0x2f, 
0xa3, 0x4f, 0xf6, 0x06, 0xff, 0x7c, 0xf7, 0xeb, 0x89, 0x9f, 0x84, 0x52, 
0x4b, 0xac, 0x9d, 0x82, 0xfa, 0x9b, 0x99, 0x05, 0xba, 0xd9, 0x2f, 0x6c, 
0x2a, 0x5f, 0x00, 0xab, 0x2f, 0x4a, 0x9f, 0xdc, 0x41, 0x31, 0x03, 0xa6, 
0x7e, 0xb4, 0x51, 0xe9, 0xe0, 0xdb, 0xe2, 0x2f, 0x2b, 0xaf, 0xf4, 0x5a, 
0x92, 0xd0, 0x88, 0x60, 0xcd, 0x0e, 0x60, 0x23, 0x20, 0xc6, 0xc6, 0x92, 
0xa8, 0xb4, 0xf7, 0x98, 0x44, 0xe3, 0x25, 0xc9, 0xb8, 0x1e, 0xf0, 0x40, 
0x8c, 0xad, 0x98, 0x4e, 0xcb, 0x01, 0x8b, 0xd1, 0x00, 0x53, 0x67, 0x8d, 
0x59, 0xa6, 0x82, 0xc2, 0x4d, 0x99, 0x5e, 0x7d, 0x29, 0xd3, 0xe3, 0xe8, 
0xf0, 0xed, 0x8c, 0x41, 0xb2, 0x0b, 0x2e, 0x8c, 0x46, 0xf1, 0x64, 0x1b, 
0x36, 0xfb, 0x3f, 0x5d, 0xa3, 0x35, 0xd4, 0x66, 0x6f, 0x6f, 0x0b, 0x38, 
0x1e, 0x9d, 0xa5, 0xa5, 0xca, 0x78, 0x89, 0xf3, 0x84, 0x93, 0x70, 0x37, 
0x30, 0x78, 0x71, 0x00, 0x68, 0x0b, 0x98, 0x36, 0x81, 0x61, 0xfe, 0x20, 
0x92, 0xd9, 0xd0, 0x09, 0xcb, 0x56, 0xaa, 0xe7, 0xad, 0x9b, 0x3a, 0x3c, 
0xd3, 0x0a, 0x99, 0xf5, 0x62, 0x23, 0xf7, 0xbb, 0xa8, 0xf9, 0x1d, 0xca, 
0x65, 0x40, 0xe7, 0x3c, 0x78, 0x18, 0xff, 0xfa, 0x43, 0xec, 0x74, 0x9e, 
0xd5, 0x57, 0x4b, 0x97, 0xf9, 0x3e, 0xe1, 0x35, 0xf8, 0x0e, 0xfa, 0xa6, 
0x53, 0x5b, 0x95, 0x02, 0x88, 0xce, 0x29, 0xbb, 0xe5, 0x04, 0x2e, 0x3c, 
0x5c, 0xcb, 0x5a, 0x37, 0xbc, 0x4d, 0xb2, 0x29, 0x60, 0x60, 0x3d, 0xd5, 
0x3e, 0x45, 0xdb, 0x0f, 0xfd, 0xce, 0x56, 0xde, 0x07, 0x71, 0xdd, 0x9e, 
0xae, 0xf3, 0x13, 0x7c, 0x67, 0x7d, 0xdd, 0x58, 0x72, 0x6e, 0xb6, 0x41, 
0x72, 0xaa, 0x03, 0xa7, 0xca, 0x03, 0xa5, 0x90, 0xad, 0x27, 0x06, 0x42, 
0x34, 0xe3, 0xf4, 0x02, 0xbb, 0x01, 0xc3, 0x4a, 0x13, 0x60, 0x5e, 0xc7, 
0x41, 0x7a, 0x77, 0x90, 0x73, 0x65, 0xfa, 0x1e, 0xbf, 0xc4, 0x3a, 0x6b, 
0xbe, 0x83, 0x73, 0x26, 0x67, 0xb3, 0x17, 0x9b, 0xc9, 0xd1, 0x38, 0x19, 
0x31, 0x20, 0x9c, 0xfd, 0x6e, 0xbc, 0x2e, 0x07, 0x1d, 0x73, 0x0b, 0x8d, 
0x6b, 0xb0, 0xa3, 0x76, 0xf5, 0x20, 0x35, 0xad, 0xd2, 0x7a, 0x64, 0x1c, 
0x25, 0x4f, 0xcd, 0x48, 0xd4, 0x53, 0x51, 0x61, 0x7a, 0x08, 0x9a, 0x77, 
0x19, 0x00, 0x36, 0x16, 0x0d, 0x4f, 0x51, 0x92, 0xf0, 0x28, 0x79, 0x25, 
0x51, 0xce, 0x4c, 0x0f, 0xa1, 0x0b, 0x75, 0xe3, 0x86, 0x33, 0xf7, 0x60, 
0x62, 0x5e, 0x65, 0x16, 0xe0, 0x70, 0xc2, 0x62, 0x7f, 0xeb, 0x24, 0x4f, 
0x0d, 0xa6, 0x32, 0xa4, 0x6b, 0x3a, 0x2e, 0x14, 0xf3, 0x2d, 0x37, 0xa0, 
0x9e, 0xaf, 0x13, 0x18, 0x98, 0x04, 0x19, 0xf3, 0xa9, 0xac, 0x8b, 0xf1, 
0x8c, 0x14, 0x24, 0x53, 0x37, 0x9e, 0xe1, 0x1e, 0x71, 0xab, 0x79, 0xf6, 
0x51, 0xbf, 0x17, 0xaf, 0x05, 0xfc, 0xb0, 0xa2, 0xd3, 0x15, 0xba, 0x87, 
0xfb, 0x48, 0xbe, 0xb5, 0x14, 0xdf, 0x26, 0xa1, 0xb8, 0x98, 0x23, 0x96, 
0xfd, 0xa4, 0x50, 0x84, 0x95, 0xe6, 0x5d, 0xb3, 0x92, 0xc9, 0xfe, 0x01, 
0xbb, 0x24, 0x28, 0x3b, 0xb1, 0xba, 0xf7, 0x4a, 0xcd, 0x3b, 0xa6, 0x3f, 
0x45, 0x0d, 0xa4, 0xdb, 0x22, 0x36, 0xc8, 0x41, 0x84, 0xb7, 0x77, 0xfd, 
0x14, 0xe7, 0x58, 0x4e, 0xf5, 0x36, 0x64, 0x02, 0xeb, 0x14, 0x7a, 0x11, 
0x51, 0xef, 0xa7, 0xbb, 0xb3, 0xa7, 0x3c, 0xc3, 0x2c, 0x61, 0x28, 0x22, 
0x7a, 0x75, 0xeb, 0x94, 0x0f, 0x11, 0x2d, 0xb6, 0x0e, 0xf1, 0x76, 0xec, 
0xba, 0xb8, 0xf5, 0x6d, 0x44, 0x1b, 0x5b, 0x8b, 0x87, 0x97, 0xbb, 0x2e, 
0x64, 0x53, 0x62, 0x0e, 0xa2, 0x4d, 0xf2, 0xfa, 0x1c, 0x68, 0x75, 0x5d, 
0x15, 0x5a, 0x87, 0x10, 0x8f, 0xdf, 0xfa, 0x6e, 0x49, 0xc0, 0xc6, 0xfe, 
0xc8, 0xbe, 0x9b, 0xca, 0x4e, 0xe6, 0xf8, 0x49, 0x42, 0x41, 0xed, 0x71, 
0x22, 0x4d, 0x03, 0xf0, 0x18, 0xc1, 0x93, 0x33, 0x64, 0x8c, 0x4e, 0x63, 
0xff, 0x61, 0xd7, 0x9a, 0x64, 0x6f, 0x3e, 0x5a, 0x2f, 0x78, 0x28, 0xff, 
0x8f, 0x71, 0x17, 0x6c, 0x7e, 0xd3, 0x2b, 0x6e, 0x3c, 0xa3, 0xb4, 0x4d, 
0x23, 0x5f, 0x12, 0x4b, 0x54, 0xf8, 0xbb, 0x92, 0x10, 0xa9, 0x1b, 0x5d, 
0x4b, 0x58, 0x67, 0x3f, 0xb8, 0x9e, 0xca, 0x49, 0x70, 0xea, 0xa2, 0x45, 
0xd2, 0xc5, 0xe2, 0xdf, 0x1c, 0xae, 0xfc, 0xe6, 0x00, 0x47, 0xf5, 0x19, 
0x0f, 0x42, 0xb3, 0x21, 0x06, 0x83, 0x2e, 0x64, 0x3e, 0x99, 0xd0, 0x38, 
0x69, 0xe8, 0xf3, 0x07, 0xae, 0x6b, 0xcd, 0xb7, 0x81, 0xef, 0x73, 0x98, 
0x02, 0x27, 0xfd, 0x7e, 0x1c, 0xcf, 0xa6, 0xb9, 0xa7, 0x9a, 0xdf, 0x5e, 
0xc3, 0xb0, 0x8b, 0xcc, 0x7f, 0xa6, 0x5b, 0xca, 0xf5, 0xda, 0xcb, 0x3a, 
0xc6, 0x10, 0x9a, 0xef, 0x9a, 0xec, 0x50, 0xbd, 0x2f, 0xae, 0x6c, 0xd1, 
0xcd, 0xf5, 0x55, 0x81, 0xe4, 0xba, 0x19, 0xf1, 0xc7, 0xbf, 0x02, 0x7e, 
0x8c, 0xfe, 0xbb, 0x52, 0x5b, 0x9d, 0xd0, 0x21, 0x02, 0xac, 0x13, 0xee, 
0x3a, 0xb1, 0x58, 0x30, 0x3f, 0x6e, 0x8a, 0x05, 0x22, 0x4c, 0x8a, 0x98, 
0x1c, 0xfe, 0xb1, 0x79, 0xbe, 0x97, 0x61, 0x8c, 0x9d, 0x8f, 0xc7, 0x35, 
0xcf, 0x34, 0xe5, 0x70, 0xc9, 0x9e, 0xbb, 0x39, 0x2d, 0x39, 0x71, 0x9e, 
0xf8, 0x83, 0xa7, 0x44, 0x3a, 0x4a, 0x6e, 0x51, 0x7f, 0x38, 0x08, 0xa7, 
0xde, 0xfb, 0x23, 0x55, 0x80, 0x60, 0x97, 0xb7, 0xf2, 0x5e, 0x18, 0x4e, 
0xcc, 0x0d, 0xe5, 0xbb, 0xcf, 0x78, 0x0e, 0x18, 0x51, 0xb8, 0x88, 0x83, 
0x6d, 0x20, 0xd6, 0xf1, 0xf8, 0xbc, 0x61, 0xdc, 0xc5, 0x9d, 0xad, 0xca, 
0xed, 0x84, 0xb0, 0xb1, 0x34, 0xd8, 0xf6, 0x4a, 0x2d, 0x69, 0xc1, 0x93, 
0x4c, 0x5c, 0x91, 0x9e, 0xd6, 0x67, 0x18, 0x80, 0xa2, 0x82, 0x47, 0xb7, 
0xbc, 0x38, 0xde, 0xa6, 0x07, 0xae, 0xbf, 0x9e, 0x0a, 0xdf, 0x10, 0x3c, 
0x76, 0x7b, 0x5a, 0x9b, 0xb3, 0x70, 0x3b, 0x3e, 0x43, 0xb6, 0x34, 0x39, 
0xdf, 0x79, 0x70, 0x65, 0xd2, 0x89, 0xcb, 0xb0, 0x62, 0x82, 0x4b, 0x2e, 
0xd6, 0xe7, 0xc0, 0x88, 0x46, 0x51, 0x32, 0x28, 0xda, 0x49, 0x70, 0x35, 
0x4d, 0x67, 0xe7, 0x9b, 0xf6, 0xfe, 0x59, 0x84, 0x72, 0x00, 0xd2, 0x94, 
0xc6, 0x51, 0x0f, 0x05, 0x58, 0xd2, 0x81, 0x5f, 0xe6, 0x89, 0x4e, 0x62, 
0xfc, 0x20, 0x9e, 0xd4, 0xf0, 0xb3, 0xe6, 0x6c, 0xdf, 0x46, 0x1d, 0x93, 
0x7c, 0x85, 0x6c, 0x9e, 0x9a, 0xd0, 0x6d, 0x38, 0xde, 0x07, 0xbd, 0x3e, 
0x32, 0x42, 0xd1, 0xa5, 0x81, 0xea, 0xaa, 0xc6, 0xc6, 0x5d, 0x28, 0x0b, 
0x56, 0xdc, 0xaf, 0x53, 0x14, 0x01, 0x19, 0x18, 0x12, 0xef, 0xef, 0x95, 
0x4e, 0x9f, 0xa5, 0xed, 0x3f, 0x26, 0xd1, 0xdd, 0x73, 0xfa, 0xe5, 0xa4, 
0x9a, 0x56, 0x82, 0x35, 0x9f, 0x83, 0x97, 0x7d, 0x77, 0x5e, 0xbf, 0xe0, 
0x8a, 0xd2, 0x05, 0x0f, 0x24, 0xee, 0x76, 0x1a, 0x7f, 0xdf, 0xea, 0x14, 
0x66, 0xd5, 0x18, 0x6b, 0xe7, 0xe7, 0xdc, 0x30, 0x78, 0x8e, 0x39, 0xfe, 
0xe6, 0x32, 0xcf, 0x04, 0xe0, 0x8a, 0x36, 0x89, 0x3a, 0x00, 0x61, 0x1f, 
0x7f, 0x5f, 0x32, 0xbf, 0x3a, 0x88, 0xab, 0xae, 0x0b, 0x9c, 0x3f, 0x61, 
0x0f, 0xef, 0xb6, 0x7a, 0x75, 0x94, 0x88, 0x90, 0xf8, 0xa4, 0xa5, 0x0c, 
0x26, 0x32, 0x30, 0x4d, 0x89, 0x3c, 0x49, 0x35, 0x94, 0x02, 0x45, 0xa0, 
0x31, 0xb1, 0x35, 0x66, 0xa9, 0x0f, 0x24, 0xfc, 0x60, 0x72, 0x6f, 0x80, 
0x27, 0x0f, 0xbc, 0xc4, 0xab, 0xd6, 0x47, 0xfa, 0xce, 0x32, 0xf8, 0xfa, 
0xcb, 0xeb, 0x9c, 0x87, 0x56, 0x1d, 0x9b, 0xe5, 0xd3, 0xd3, 0x0d, 0x29, 
0xc6, 0xcf, 0x10, 0xb8, 0x69, 0x7f, 0xad, 0xcf, 0x1c, 0x11, 0x5a, 0x25, 
0xb4, 0xe9, 0x93, 0x20, 0xe7, 0xb6, 0xf5, 0xa7, 0xc2, 0x71, 0xe6, 0x7d, 
0x39, 0x86, 0xbd, 0x26, 0xe6, 0x61, 0xef, 0xa3, 0xc3, 0xeb, 0x4d, 0xcb, 
0xf3, 0xde, 0x08, 0x2f, 0x17, 0x2d, 0x7f, 0xe7, 0xcc, 0x9b, 0x3e, 0xe9, 
0xfe, 0x84, 0xba, 0xcb, 0xc1, 0xad, 0x04, 0xa2, 0xdf, 0xb1, 0xcb, 0x5a, 
0xdb, 0x5c, 0x78, 0x5e, 0x03, 0x94, 0x2c, 0xe6, 0x85, 0xa3, 0xed, 0x4f, 
0x2c, 0x06, 0x2d, 0x83, 0xa9, 0xda, 0xdd, 0xd6, 0x93, 0x44, 0xc3, 0x01, 
0x54, 0x2d, 0xab, 0x41, 0x7a, 0x66, 0x61, 0xfa, 0x32, 0x98, 0x78, 0xa8, 
0xf4, 0x3f, 0xa7, 0xbb, 0xb5, 0x28, 0x90, 0xae, 0x8e, 0x1c, 0x93, 0x83, 
0x1a, 0x72, 0x73, 0x12, 0xef, 0xc4, 0xef, 0x76, 0xfa, 0xbe, 0x1d, 0x41, 
0x49, 0x0d, 0x02, 0x7f, 0x7a, 0x5a, 0x5e, 0x52, 0xb3, 0x96, 0xa0, 0x3a, 
0x5e, 0x9c, 0x5b, 0x26, 0x38, 0x51, 0xfe, 0xc4, 0x77, 0x4b, 0x84, 0x89, 
0xc4, 0xf3, 0x53, 0x73, 0xd9, 0x74, 0xa1, 0xd1, 0x18, 0x5d, 0xfb, 0x7a, 
0xb8, 0xf0, 0x93, 0x54, 0x4d, 0xfa, 0xd4, 0x5f, 0xe5, 0xce, 0xbf, 0x24, 
0x02, 0x12, 0x54, 0x91, 0xcc, 0x3c, 0x5a, 0x5b, 0x18, 0xd5, 0xc0, 0x4e, 
0x3f, 0x8f, 0x4d, 0xf2, 0x0a, 0xb0, 0xda, 0x90, 0x80, 0xdd, 0x17, 0x07, 
0x03, 0x9b, 0xb8, 0x66, 0x20, 0xf9, 0xab, 0x5a, 0xfc, 0x76, 0xbb, 0xbb, 
0x9e, 0xa6, 0x20, 0x10, 0xdd, 0xbd, 0x35, 0x76, 0xb0, 0x61, 0x76, 0x67, 
0xc8, 0xe4, 0xff, 0xb0, 0xb9, 0xf4, 0xa9, 0xae, 0x64, 0x1a, 0xa5, 0x17, 
0x74, 0xe1, 0x8a, 0x4b, 0xf9, 0xcd, 0x77, 0xd3, 0xe2, 0xec, 0xfa, 0x5f, 
0x2e, 0xfb, 0x38, 0x4b, 0x62, 0x1b, 0x3d, 0xe7, 0x08, 0xbe, 0xfe, 0x00, 
0x42, 0x75, 0xaa, 0xc2, 0x13, 0xa1, 0xd2, 0xcd, 0x2e, 0x55, 0x50, 0x81, 
0xa5, 0xe0, 0x36, 0xa3, 0x44, 0x09, 0x8a, 0x39, 0x33, 0x80, 0x01, 0x92, 
0xb3, 0x27, 0x28, 0x98, 0xd1, 0xf0, 0x81, 0xda, 0xec, 0xf2, 0xec, 0x2a, 
0xbe, 0xc3, 0xe2, 0x41, 0x87, 0x60, 0x4d, 0x91, 0x99, 0xe1, 0x38, 0xcd, 
0xe8, 0x65, 0x33, 0xfb, 0x7e, 0xef, 0x86, 0xdc, 0x4c, 0x88, 0xf0, 0x96, 
0xe2, 0xa1, 0x55, 0x64, 0xb9, 0x64, 0x7a, 0xa9, 0x6b, 0x8b, 0x6c, 0xf3, 
0xb9, 0x9b, 0xc3, 0x36, 0xb6, 0x3b, 0xb4, 0xa4, 0x12, 0x6d, 0xc5, 0xea, 
0xf8, 0x1a, 0x1e, 0x58, 0x68, 0x77, 0x7d, 0x63, 0xb1, 0xb5, 0x6b, 0x08, 
0x46, 0x57, 0xa5, 0xf8, 0x5d, 0xe1, 0x8d, 0x36, 0x1e, 0xd4, 0x6b, 0x2f, 
0xbc, 0xc2, 0x25, 0x11, 0xe5, 0xe0, 0x6f, 0xb8, 0x0e, 0x96, 0x20, 0xc4, 
0xb8, 0x60, 0x9d, 0xe7, 0x2e, 0x66, 0x73, 0x64, 0x9c, 0x52, 0x51, 0xa6, 
0x98, 0xe8, 0xdb, 0x19, 0xa4, 0x2b, 0xc9, 0x78, 0xc4, 0x55, 0xee, 0x12, 
0xcc, 0xda, 0x77, 0xd1, 0xf8, 0x38, 0xca, 0x9c, 0xc3, 0x14, 0xb2, 0xf6, 
0x55, 0x20, 0xa8, 0x4d, 0xd7, 0xf0, 0xd6, 0xad, 0x79, 0xd4, 0x47, 0xf8, 
0xf1, 0x22, 0x5e, 0x24, 0x5d, 0x25, 0x72, 0xa7, 0x81, 0x13, 0x38, 0x2a, 
0x8c, 0x85, 0x36, 0xb3, 0x70, 0x1b, 0x7f, 0xf9, 0x35, 0xcd, 0xc1, 0xa9, 
0x4f, 0x54, 0x30, 0xf4, 0x0c, 0xff, 0x82, 0xbb, 0xdb, 0x32, 0x2e, 0xa3, 
0x23, 0xf2, 0x6d, 0xf1, 0x16, 0x51, 0xd2, 0x0e, 0x35, 0x1f, 0x19, 0x15, 
0xf3, 0xb2, 0xe5, 0x38, 0xb0, 0x32, 0x69, 0x46, 0xf4, 0xb3, 0xec, 0x86, 
0xdf, 0xdf, 0x57, 0x1e, 0x8e, 0xdc, 0xa6, 0x74, 0x84, 0x6f, 0xcb, 0x04, 
0x3c, 0x6c, 0x88, 0x74, 0xea, 0x87, 0xbf, 0x69, 0x0b, 0xf7, 0xee, 0x01, 
0x68, 0xf1, 0xba, 0x79, 0xcd, 0xa7, 0xa6, 0xbe, 0x6b, 0xba, 0x0f, 0xbe, 
0x6b, 0x18, 0x77, 0x61, 0x4c, 0xc9, 0x0d, 0xb3, 0x3d, 0x28, 0x0e, 0x8d, 
0x83, 0x7c, 0x5a, 0x05, 0xf2, 0x94, 0xfc, 0xe5, 0xf9, 0x96, 0x4b, 0xe2, 
0xc8, 0x18, 0x81, 0x72, 0x1e, 0x96, 0xea, 0x65, 0xdf, 0x15, 0x39, 0x10, 
0x9f, 0x37, 0x13, 0x7e, 0xc1, 0x32, 0xb3, 0xb2, 0x52, 0x66, 0x06, 0x6e, 
0x61, 0x3d, 0xdd, 0xe9, 0x2c, 0xd3, 0x98, 0x17, 0x5f, 0x16, 0x44, 0xc9, 
0xc5, 0x43, 0x72, 0xe5, 0xbe, 0xc7, 0x13, 0xc1, 0x2e, 0x28, 0xe5, 0xf1, 
0xc3, 0x30, 0x44, 0x0d, 0x7e, 0xb1, 0xe1, 0x4c, 0x0d, 0x2a, 0xaa, 0xd9, 
0x45, 0xd4, 0xed, 0x28, 0x48, 0x79, 0x46, 0x20, 0xef, 0x39, 0x37, 0x56, 
0xd5, 0xd5, 0x47, 0x36, 0xe5, 0x3d, 0xe2, 0x3a, 0x2a, 0xd0, 0x97, 0x08, 
0x41, 0x24, 0x1f, 0xca, 0x64, 0x0f, 0xd8, 0xe1, 0xb2, 0xf2, 0xce, 0xb7, 
0x38, 0x6a, 0x11, 0xc7, 0x87, 0xac, 0x9e, 0xb0, 0xc8, 0x93, 0xfd, 0x42, 
0xaa, 0x47, 0xaf, 0xae, 0x87, 0xda, 0xeb, 0x7f, 0xa1, 0xb4, 0x0b, 0xcf, 
0xe8, 0xed, 0xf1, 0xa9, 0x39, 0xdc, 0x54, 0x3f, 0xd6, 0x6a, 0xfe, 0xc6, 
0x8a, 0xa4, 0x43, 0x30, 0x9c, 0xd2, 0x2b, 0x54, 0xb1, 0x2e, 0x04, 0xe7, 
0xd2, 0xf6, 0x8a, 0xd0, 0x78, 0x37, 0x28, 0xff, 0xa7, 0x79, 0x6d, 0x9a, 
0x45, 0x7c, 0xfb, 0xd5, 0xfe, 0xfc, 0x91, 0x6c, 0xe6, 0x6f, 0xb1, 0xc7, 
0x93, 0xac, 0xbe, 0xf1, 0x0a, 0xc3, 0xf4, 0xfa, 0x57, 0x65, 0x8f, 0xd9, 
0x37, 0xf5, 0xcf, 0xde, 0xd6, 0xb1, 0xb0, 0x9b, 0x60, 0x4e, 0x0e, 0x92, 
0x70, 0xae, 0x62, 0x13, 0x69, 0xd1, 0x70, 0x7a, 0xee, 0xbd, 0xc0, 0xad, 
0xf5, 0x0b, 0xf8, 0xe8, 0x89, 0x18, 0x60, 0xab, 0xb9, 0x9b, 0x9b, 0xa4, 
0x27, 0xd8, 0x7d, 0xf2, 0xed, 0x82, 0x04, 0xb4, 0x35, 0x1b, 0x3f, 0x49, 
0xf9, 0x16, 0xe0, 0xa6, 0x1a, 0x9b, 0xca, 0x7b, 0x9b, 0x19, 0xe4, 0x4b, 
0x68, 0x62, 0x8c, 0x67, 0x28, 0x4c, 0xde, 0x46, 0x46, 0xa0, 0x0e, 0x9f, 
0x47, 0x0a, 0xbb, 0xb5, 0x48, 0x91, 0x18, 0x89, 0xc9, 0x91, 0x87, 0x28, 
0xf7, 0xbf, 0x35, 0x27, 0x40, 0x3b, 0x08, 0x68, 0x7e, 0xc4, 0xbf, 0x4b, 
0xc4, 0x36, 0xaf, 0x0a, 0x35, 0xa5, 0xba, 0x40, 0x74, 0x62, 0xfd, 0x58, 
0x9b, 0xa9, 0x01, 0x59, 0xbb, 0xbb, 0xef, 0x46, 0xcb, 0x6a, 0x39, 0x37, 
0xc8, 0xa6, 0x5b, 0x9b, 0x3a, 0xb9, 0xb3, 0x1c, 0xa6, 0x01, 0xb9, 0xbe, 
0x7d, 0x4a, 0x13, 0xec, 0x20, 0x7a, 0xbd, 0xeb, 0xa0, 0xbf, 0x3a, 0x17, 
0x0d, 0xfc, 0x5e, 0x44, 0xf0, 0xb6, 0x99, 0x85, 0xdc, 0xd8, 0x53, 0x33, 
0xf1, 0x6d, 0x9e, 0xce, 0xdc, 0x3c, 0x35, 0x68, 0x1a, 0x9f, 0xe3, 0x5a, 
0x3e, 0x58, 0x24, 0x56, 0xab, 0xb2, 0x7d, 0xc2, 0x4d, 0xb5, 0x32, 0xca, 
0xc0, 0x88, 0x5e, 0x27, 0x42, 0x2d, 0x2f, 0x13, 0xba, 0x14, 0xc5, 0xde, 
0xe6, 0x28, 0x15, 0xd9, 0xf9, 0x2a, 0x09, 0x62, 0x61, 0x12, 0xba, 0x79, 
0xe0, 0x10, 0xd2, 0x5f, 0x0d, 0x28, 0xbb, 0xa8, 0xba, 0xe1, 0x6c, 0x95, 
0x4b, 0x85, 0x67, 0x11, 0x93, 0x31, 0x7c, 0x1c, 0x6e, 0x29, 0x1e, 0x76, 
0x5e, 0xb9, 0x01, 0xaa, 0x98, 0x80, 0x61, 0x31, 0x90, 0x1f, 0xe6, 0xb3, 
0x91, 0x0b, 0xd6, 0x0b, 0xc5, 0xf1, 0xe1, 0xbb, 0x4f, 0xdf, 0x5e, 0x3d, 
0x9c, 0xe7, 0x17, 0x47, 0x56, 0x80, 0xe3, 0xd0, 0x0b, 0x1e, 0x39, 0xb2, 
0x37, 0x7f, 0x0c, 0xb2, 0xc8, 0x9b, 0x2d, 0x60, 0xec, 0x67, 0x44, 0x5c, 
0xe3, 0xc0, 0x7b, 0x62, 0x29, 0xf6, 0x3e, 0x2a, 0x65, 0xb5, 0xa5, 0x76, 
0xa8, 0xa7, 0x6d, 0x2c, 0x2c, 0x79, 0x31, 0xf8, 0x1e, 0xba, 0x71, 0xfd, 
0xf8, 0x39, 0x0d, 0xfd, 0x58, 0x08, 0xed, 0xb7, 0xd4, 0x5e, 0xfd, 0x0d, 
0xcb, 0x91, 0x96, 0x15, 0x15, 0x59, 0x57, 0xaa, 0x78, 0xcc, 0x3b, 0x14, 
0x48, 0xbe, 0x49, 0xc4, 0x10, 0xbc, 0x71, 0xac, 0x07, 0xa5, 0xb3, 0xd9, 
0x67, 0x67, 0xbb, 0x4f, 0xd6, 0x29, 0xf8, 0x96, 0xaa, 0x5d, 0x78, 0xc0, 
0x70, 0x1a, 0xc6, 0x2c, 0x74, 0x13, 0x1f, 0xa5, 0x17, 0x41, 0x6c, 0x8c, 
0xa4, 0x87, 0x85, 0x36, 0x9d, 0x1b, 0xc0, 0xfb, 0xb7, 0xde, 0x07, 0xeb, 
0xe6, 0xdb, 0x8c, 0x0c, 0x33, 0x48, 0x76, 0xba, 0x0f, 0x49, 0x3c, 0x99, 
0x23, 0x53, 0x77, 0xd0, 0xb2, 0x0c, 0xb4, 0x3f, 0xf8, 0x91, 0x62, 0x75, 
0x62, 0x51, 0x02, 0xf4, 0x9f, 0xe7, 0x86, 0x6f, 0xff, 0x87, 0x61, 0x67, 
0xc0, 0x31, 0xc7, 0x9e, 0x0d, 0x4e, 0x32, 0x4b, 0x5e, 0xce, 0xbf, 0xc6, 
0xc6, 0x82, 0x4f, 0xd3, 0x61, 0xc6, 0xad, 0x3f, 0x8f, 0x81, 0xd3, 0x5d, 
0xd4, 0xa6, 0xb7, 0x8f, 0x31, 0x2b, 0x81, 0x7b, 0xc1, 0xf7, 0x76, 0x27, 
0x96, 0x58, 0x41, 0xb0, 0x33, 0x55, 0xe7, 0x94, 0xa5, 0x60, 0x9d, 0xf5, 
0x1d, 0xd0, 0xd7, 0x1f, 0xca, 0xf3, 0xdf, 0x2c, 0xee, 0x87, 0xfd, 0x12, 
0x17, 0xbb, 0xf9, 0x45, 0xaf, 0x65, 0xa1, 0xbb, 0x8b, 0xdb, 0x1d, 0x6a, 
0xc4, 0xbf, 0x36, 0x53, 0x34, 0x48, 0xa4, 0x5c, 0x7e, 0x0e, 0x5e, 0xe4, 
0x03, 0x22, 0xf1, 0x3d, 0xfe, 0xe4, 0xae, 0xbf, 0xe9, 0x03, 0x77, 0x2a, 
0x82, 0x78, 0x19, 0x7e, 0x41, 0x45, 0x23, 0x38, 0x99, 0x91, 0x7c, 0x03, 
0x1b, 0xbb, 0xe6, 0xd6, 0x30, 0x8f, 0x12, 0x17, 0xf7, 0x3d, 0x31, 0x50, 
0xf2, 0x66, 0x18, 0xd1, 0x86, 0xcb, 0x28, 0x49, 0x41, 0x66, 0x2a, 0x6f, 
0xa2, 0xc2, 0x42, 0x4e, 0xc7, 0xf1, 0x88, 0x90, 0x83, 0xf9, 0x4f, 0xd9, 
0x6c, 0xb7, 0x84, 0xbc, 0x64, 0x5e, 0xa6, 0x09, 0x70, 0xfa, 0xaf, 0x7a, 
0xd5, 0xe7, 0x03, 0x7c, 0x01, 0xe1, 0x05, 0x98, 0x59, 0x07, 0x24, 0xcb, 
0xa6, 0x8d, 0x51, 0x7e, 0x60, 0x37, 0xa5, 0x3b, 0x01, 0x7e, 0x46, 0xe2, 
0x3e, 0x5c, 0x5e, 0x4b, 0xa7, 0x71, 0xe5, 0xa5, 0x30, 0x2f, 0x2e, 0x21, 
0xcf, 0xd9, 0x04, 0xd3, 0x30, 0xc5, 0xdf, 0xaa, 0x5e, 0x52, 0x5e, 0x4b, 
0x7c, 0xd0, 0xc1, 0xd0, 0xcc, 0xfa, 0xb0, 0x69, 0x14, 0xff, 0x69, 0xd7, 
0xd8, 0xfc, 0xd1, 0xba, 0x27, 0x1a, 0x91, 0xfd, 0xe7, 0xd2, 0x24, 0xb1, 
0xba, 0x9f, 0x2f, 0x9f, 0xc3, 0x66, 0x80, 0x3f, 0x7f, 0x70, 0xf7, 0x43, 
0x2c, 0x4e, 0x56, 0xe9, 0x1d, 0xf1, 0x6d, 0xb4, 0x63, 0xa0, 0x77, 0xd0, 
0x7d, 0xdc, 0x61, 0x7a, 0xe0, 0x53, 0xc1, 0xa7, 0x94, 0x78, 0xe4, 0x8c, 
0x43, 0xab, 0xc7, 0x9b, 0x97, 0x85, 0x9e, 0x43, 0x7b, 0x3b, 0xfd, 0xb0, 
0x25, 0x12, 0xcd, 0x65, 0xb2, 0xf7, 0xe1, 0x5f, 0x8a, 0xf5, 0x3f, 0xfc, 
0x4d, 0x80, 0xc1, 0x7b, 0x0b, 0x92, 0xd3, 0x63, 0xda, 0x3a, 0x75, 0x83, 
0x58, 0xf7, 0x90, 0x3b, 0x02, 0xd8, 0xf9, 0x0f, 0x34, 0xfb, 0x0d, 0x62, 
0xc9, 0x7e, 0xec, 0xa1, 0x10, 0x31, 0x6a, 0x2e, 0x1f, 0xb9, 0xd1, 0x93, 
0x4b, 0xda, 0x67, 0xba, 0x94, 0x33, 0x24, 0xa3, 0xf7, 0xb7, 0x93, 0x23, 
0xa0, 0x58, 0x09, 0x96, 0x3e, 0x84, 0xae, 0x9d, 0xbb, 0xfc, 0x50, 0xfb, 
0xcc, 0x9d, 0xcb, 0x0f, 0xcc, 0x32, 0xd9, 0x2b, 0xf4, 0xeb, 0xf8, 0x5c, 
0x27, 0x38, 0x93, 0x2b, 0x3e, 0x2f, 0xb5, 0xef, 0xc5, 0x3c, 0x84, 0x06, 
0xdb, 0x71, 0xe3, 0x1e, 0x4c, 0x7b, 0xa0, 0x2c, 0x5c, 0x77, 0x8a, 0x4a, 
0x26, 0x88, 0x9f, 0xe2, 0xf3, 0x30, 0x44, 0x82, 0xfd, 0xee, 0xc8, 0x13, 
0xce, 0xf9, 0x3f, 0x3c, 0x28, 0x59, 0x45, 0x29, 0x65, 0x02, 0xa8, 0xbd, 
0x3f, 0x89, 0xf5, 0x34, 0x40, 0xd3, 0xc9, 0xf5, 0xcb, 0xa7, 0x17, 0x68, 
0xe3, 0x12, 0x76, 0xeb, 0x12, 0xae, 0xcb, 0xe3, 0x14, 0x6f, 0x19, 0xe9, 
0xc5, 0x5d, 0xb0, 0xde, 0x9f, 0x7d, 0xfa, 0xbf, 0x4c, 0x3e, 0xed, 0xef, 
0xae, 0xd7, 0xdb, 0x75, 0x88, 0xb2, 0x70, 0x42, 0xcf, 0x9e, 0xec, 0x76, 
0xa2, 0xe6, 0x72, 0xda, 0x3d, 0x01, 0xfa, 0x35, 0x88, 0x58, 0xe7, 0x2d, 
0x6d, 0xb3, 0x9b, 0xe6, 0x7b, 0x45, 0xa4, 0x92, 0xb5, 0x5a, 0xef, 0x2b, 
0xd3, 0xf7, 0x47, 0xcb, 0x7e, 0x65, 0xb9, 0x8a, 0x3d, 0x59, 0x80, 0x69, 
0x5b, 0xee, 0x23, 0x1e, 0x96, 0xf8, 0x53, 0xda, 0xab, 0x90, 0x19, 0xe5, 
0x8f, 0xb1, 0x4b, 0x5b, 0xbb, 0xfd, 0xd9, 0x57, 0xd9, 0xdb, 0x3c, 0xa3, 
0x15, 0x0d, 0x66, 0x64, 0xd5, 0x86, 0x1f, 0xcd, 0x67, 0x68, 0x51, 0xe5, 
0xb5, 0x1b, 0x22, 0x69, 0xe8, 0x4a, 0xe2, 0x98, 0xca, 0x5c, 0x66, 0x24, 
0x14, 0xd4, 0x08, 0x63, 0x77, 0x1c, 0x30, 0x32, 0xbd, 0x4d, 0x49, 0xcc, 
0xa8, 0xc5, 0x23, 0x16, 0xd4, 0xe3, 0x2f, 0xf7, 0x95, 0x6b, 0xa0, 0x9d, 
0xa1, 0xb5, 0xcc, 0xf5, 0x13, 0x50, 0x14, 0x57, 0x91, 0xba, 0x49, 0x6f, 
0x2e, 0x48, 0xe7, 0x1d, 0x66, 0xdc, 0x56, 0x71, 0xfa, 0x01, 0x07, 0x55, 
0x27, 0x4a, 0xba, 0x8b, 0xdc, 0x94, 0xc3, 0x4e, 0x3a, 0x3b, 0x94, 0x18, 
0x5e, 0x16, 0x83, 0x2a, 0xcb, 0xc9, 0xd7, 0x74, 0xe2, 0x7d, 0xde, 0xa0, 
0x48, 0xfb, 0x8e, 0xda, 0x05, 0xc0, 0xef, 0x82, 0x42, 0x7b, 0xfc, 0xd3, 
0x49, 0xaf, 0x64, 0xb4, 0x79, 0x21, 0x94, 0x18, 0xa9, 0x77, 0xf3, 0xe9, 
0x14, 0x6f, 0x06, 0x91, 0x98, 0x46, 0x67, 0x1f, 0x38, 0xf1, 0x39, 0x39, 
0xc6, 0x2a, 0x97, 0xf4, 0x5c, 0x71, 0xa2, 0x3c, 0x85, 0x0d, 0x1e, 0xed, 
0x7a, 0x70, 0x7e, 0xb3, 0x4f, 0x69, 0x33, 0x26, 0xf3, 0x23, 0x96, 0x00, 
0x13, 0xa2, 0x7d, 0xa9, 0x21, 0xaf, 0x88, 0x05, 0x24, 0x06, 0x4f, 0xc3, 
0x34, 0x0e, 0xbe, 0xbb, 0x67, 0xb8, 0xf5, 0xdb, 0xa2, 0x01, 0xc5, 0x42, 
0x35, 0x65, 0x6c, 0xf8, 0x39, 0x2d, 0x32, 0xbc, 0xad, 0x79, 0x7a, 0x9d, 
0x37, 0x2c, 0x82, 0x74, 0x36, 0x9c, 0xb6, 0xff, 0xaa, 0xe0, 0xe4, 0x52, 
0x1f, 0x0d, 0xe2, 0x6d, 0xb8, 0x40, 0x8d, 0x24, 0xfd, 0x0b, 0x09, 0x63, 
0x86, 0x00, 0xbf, 0x5c, 0xe3, 0xf1, 0x70, 0x88, 0x9d, 0xef, 0xdc, 0x70, 
0x5b, 0x05, 0x4a, 0x4d, 0x79, 0x86, 0x3a, 0x1f, 0x39, 0x7a, 0xe5, 0x3a, 
0x17, 0xb5, 0xdd, 0x86, 0x34, 0x53, 0xc5, 0x68, 0x7f, 0x1a, 0x52, 0xaf, 
0xab, 0x30, 0x14, 0x98, 0xe1, 0x0b, 0xbe, 0x05, 0xba, 0xd5, 0x8b, 0xcc, 
0xeb, 0x66, 0xec, 0x6a, 0x2e, 0x04, 0x81, 0x1a, 0x67, 0x70, 0xef, 0x81, 
0xee, 0x25, 0x93, 0xc8, 0x9f, 0xdd, 0x39, 0x2e, 0xef, 0x1c, 0xd7, 0x93, 
0x60, 0x1c, 0x35, 0xef, 0x45, 0x92, 0x5f, 0x76, 0x67, 0xf6, 0xd1, 0x20, 
0xdb, 0xd9, 0xfe, 0x87, 0x64, 0x98, 0x0f, 0x2f, 0x1b, 0xd5, 0xcd, 0x65, 
0x70, 0x8f, 0x3b, 0x15, 0x1a, 0x2f, 0x29, 0xa6, 0xee, 0x40, 0x53, 0x03, 
0x9a, 0xf2, 0x3d, 0x78, 0x10, 0x51, 0xd7, 0x71, 0x7b, 0xbd, 0x82, 0x1d, 
0x2f, 0x7a, 0x67, 0x24, 0x6e, 0x45, 0xb0, 0xd2, 0x2e, 0xfa, 0x19, 0x58, 
0xc8, 0xbc, 0x41, 0x5b, 0x97, 0x99, 0xf9, 0x11, 0xe1, 0x2d, 0x21, 0xc6, 
0x7b, 0x02, 0x06, 0xe4, 0xab, 0x69, 0xc3, 0x5a, 0xf3, 0x56, 0x55, 0x1f, 
0xc3, 0xc1, 0x22, 0x73, 0xc1, 0x86, 0x95, 0x63, 0x97, 0x38, 0xb5, 0x47, 
0xd1, 0x9c, 0x7d, 0xf7, 0xc0, 0xfc, 0xee, 0xf4, 0xaf, 0xa7, 0xdc, 0x0e, 
0x55, 0xc4, 0x5a, 0x3c, 0x40, 0x0e, 0x76, 0x2e, 0x5b, 0xc8, 0x3c, 0x3c, 
0x22, 0xfa, 0x26, 0x37, 0x94, 0x00, 0xa5, 0xee, 0x79, 0xc7, 0x8f, 0x57, 
0x3b, 0x97, 0x4e, 0xa1, 0xfd, 0x11, 0x12, 0x4e, 0x94, 0xcf, 0xcf, 0x5f, 
0xc2, 0x25, 0xbc, 0xad, 0x8b, 0xe6, 0xf9, 0x5f, 0x49, 0x34, 0xfe, 0xae, 
0xf1, 0x7e, 0x67, 0xde, 0x01, 0x67, 0x8f, 0xff, 0x1c, 0x1c, 0x5d, 0x71, 
0x77, 0xd3, 0x2f, 0x9f, 0x5d, 0xc5, 0xe0, 0x7f, 0x87, 0x21, 0xc1, 0x55, 
0x3d, 0x41, 0x28, 0x4c, 0x33, 0x16, 0xe0, 0x30, 0x1a, 0x78, 0xc6, 0xd5, 
0x06, 0xab, 0xec, 0x65, 0x4a, 0xa9, 0xe5, 0xfa, 0x41, 0x69, 0x3e, 0xc6, 
0x62, 0x1b, 0x8b, 0xe7, 0x9b, 0x01, 0x65, 0x38, 0x09, 0x01, 0x88, 0x9f, 
0xd3, 0x62, 0xca, 0x89, 0xff, 0xd3, 0x79, 0xdd, 0x59, 0x85, 0xc0, 0x28, 
0x1b, 0x27, 0x61, 0xdd, 0xa5, 0x63, 0xaf, 0x84, 0xa4, 0x4d, 0xf4, 0xe1, 
0xd2, 0xd0, 0x54, 0x73, 0x29, 0x6f, 0x54, 0x33, 0x7a, 0x56, 0x1a, 0xbe, 
0xaa, 0x86, 0xf5, 0xbb, 0xed, 0x42, 0xca, 0x19, 0x2e, 0xe2, 0x9e, 0xe9, 
0x39, 0x71, 0xf9, 0x96, 0x31, 0x23, 0x1e, 0xf0, 0x20, 0x8f, 0x54, 0xef, 
0x88, 0x59, 0xc2, 0xac, 0xcd, 0x0e, 0x59, 0xb3, 0x8c, 0x75, 0x80, 0x0b, 
0xa3, 0xe9, 0x9f, 0xd7, 0x27, 0x05, 0x8d, 0xa2, 0x16, 0x92, 0xb8, 0xd6, 
0x52, 0xf2, 0x99, 0x22, 0x21, 0xbe, 0x0e, 0xf0, 0x93, 0xc6, 0x5c, 0x1d, 
0x95, 0x22, 0x23, 0xcc, 0x0c, 0x8c, 0xf5, 0xd7, 0xa9, 0x87, 0xa0, 0x78, 
0xee, 0x24, 0xf1, 0x81, 0xcc, 0x48, 0x49, 0x97, 0x1f, 0xeb, 0x7a, 0x5d, 
0x0c, 0x8d, 0x7b, 0x25, 0x94, 0x2a, 0x37, 0x3b, 0xe5, 0x9a, 0x0c, 0x22, 
0x29, 0x58, 0x49, 0x69, 0x55, 0xd6, 0x5d, 0x59, 0x7c, 0xf8, 0x32, 0xc8, 
0x24, 0xcf, 0x2b, 0x62, 0x31, 0xbe, 0x64, 0xa0, 0x83, 0x09, 0xe4, 0x21, 
0x79, 0x13, 0x65, 0x09, 0x81, 0x71, 0xc2, 0xf1, 0x98, 0x15, 0xe8, 0x2e, 
0x01, 0xca, 0x88, 0xad, 0xaa, 0xf2, 0xb4, 0x16, 0xe6, 0xe6, 0xfb, 0x92, 
0xd4, 0x7a, 0xff, 0xc3, 0x46, 0x5c, 0xd5, 0xcb, 0xb7, 0xf1, 0xe7, 0x0c, 
0xeb, 0xb1, 0x58, 0xe2, 0x4e, 0xc8, 0x2b, 0x1e, 0x55, 0x98, 0x66, 0xd4, 
0x6c, 0x04, 0x5b, 0x3e, 0xfc, 0xed, 0x46, 0xdc, 0x0c, 0x09, 0x23, 0xea, 
0xb3, 0x6f, 0x62, 0x92, 0xc5, 0xa2, 0xd5, 0x4a, 0x7f, 0xfb, 0x34, 0x71, 
0x3b, 0xa6, 0x77, 0xb0, 0x06, 0x2a, 0xc7, 0xdb, 0x78, 0x34, 0x76, 0x77, 
0xc7, 0x85, 0x73, 0x94, 0x3e, 0x89, 0x80, 0x77, 0x46, 0xfd, 0xe6, 0x3a, 
0x97, 0x0b, 0xde, 0x14, 0xd3, 0x27, 0x4c, 0x1e, 0x1b, 0x64, 0x51, 0xd8, 
0xae, 0xad, 0x43, 0xfa, 0xc1, 0xf4, 0xa6, 0x70, 0x87, 0x3c, 0x96, 0x80, 
0xad, 0x75, 0xe3, 0x3c, 0x96, 0xc4, 0x46, 0x8f, 0x57, 0xbf, 0x1a, 0x73, 
0x4a, 0x06, 0xd0, 0x27, 0x4f, 0xfa, 0x20, 0xfd, 0xd7, 0x9d, 0x02, 0x8a, 
0xd5, 0xa5, 0xfa, 0x06, 0xba, 0xf4, 0x32, 0xfe, 0x2a, 0x27, 0x86, 0xcb, 
0x9d, 0xee, 0xc6, 0x1a, 0xcf, 0xab, 0x96, 0xf0, 0xfa, 0xaf, 0xde, 0x10, 
0x50, 0xad, 0x9b, 0x9c, 0x66, 0x07, 0x9f, 0xbd, 0x2b, 0x74, 0x36, 0xc4, 
0xbb, 0xf2, 0xdd, 0x23, 0xdf, 0xa4, 0x0c, 0xdb, 0x74, 0x2a, 0x0b, 0xd2, 
0x89, 0xf0, 0x5a, 0x60, 0xf5, 0x80, 0xb5, 0xa2, 0x60, 0xa0, 0x4c, 0xb4, 
0x63, 0xd3, 0xcb, 0x1d, 0xab, 0x50, 0xee, 0xc0, 0x01, 0x5b, 0x1c, 0x10, 
0x9f, 0x1f, 0x5f, 0x66, 0xd4, 0xf9, 0x27, 0x0c, 0x5a, 0x5b, 0xae, 0x1c, 
0xd8, 0x81, 0x9f, 0xf6, 0x5a, 0xaf, 0xbe, 0x1c, 0x2c, 0x53, 0x3b, 0x12, 
0x4a, 0xa1, 0x2a, 0x08, 0x9b, 0xbf, 0x18, 0x1b, 0x01, 0xd5, 0x70, 0xe8, 
0x1c, 0xfe, 0x3e, 0x39, 0xe1, 0x07, 0x77, 0x5f, 0x5c, 0xa6, 0x86, 0x32, 
0x36, 0x31, 0xb8, 0xb9, 0x15, 0x07, 0x55, 0x00, 0x1f, 0xe3, 0x33, 0xfb, 
0xde, 0xdc, 0xdd, 0xc6, 0x17, 0x27, 0xff, 0xca, 0x3d, 0xd1, 0xb5, 0xb4, 
0xcb, 0x19, 0x73, 0x04, 0xe3, 0x15, 0xb6, 0x93, 0xf3, 0x01, 0x0c, 0xfa, 
0xbf, 0xef, 0x09, 0x73, 0xf6, 0x1f, 0xb6, 0x6a, 0x80, 0xa0, 0x0d, 0x4d, 
0x8f, 0x9e, 0x9a, 0xb0, 0xd8, 0x8b, 0xd8, 0x34, 0xe4, 0xc0, 0xfb, 0x04, 
0x83, 0x88, 0xc7, 0x4d, 0xc1, 0xa4, 0x7c, 0x47, 0x44, 0x9e, 0x01, 0x22, 
0x26, 0xa4, 0xc9, 0xb3, 0xf8, 0x28, 0xdf, 0xcd, 0x90, 0x54, 0x8c, 0xd5, 
0x8c, 0x65, 0x95, 0xbd, 0xb2, 0x2d, 0xf2, 0x4c, 0xb3, 0x64, 0xc6, 0x52, 
0x7f, 0x32, 0xae, 0x13, 0x24, 0x9e, 0xdc, 0xb4, 0x80, 0xbb, 0x9c, 0x75, 
0xbb, 0x99, 0xd0, 0xb2, 0x96, 0x54, 0x3a, 0x0d, 0x1b, 0x5b, 0x2e, 0x38, 
0x17, 0x96, 0xe2, 0x01, 0x65, 0x0c, 0x45, 0x8e, 0x37, 0xdd, 0x6c, 0x72, 
0x79, 0xe4, 0xac, 0x0e, 0x9c, 0xaf, 0xd0, 0x8f, 0xdb, 0xc5, 0x98, 0x58, 
0xcc, 0x82, 0x70, 0x74, 0x5a, 0xb1, 0xfd, 0xe3, 0xd2, 0xe9, 0xff, 0x9f, 
0x20, 0xbc, 0x6c, 0xba, 0x2c, 0x41, 0x10, 0xc4, 0xbc, 0xc3, 0x0c, 0xf7, 
0x9c, 0xcb, 0x4c, 0x2f, 0x73, 0x72, 0x66, 0x71, 0x75, 0x77, 0xf5, 0x74, 
0x0f, 0xad, 0x66, 0x56, 0xbb, 0xeb, 0x95, 0x15, 0x72, 0x84, 0x15, 0xfe, 
0x62, 0x47, 0xf8, 0x9b, 0x3f, 0xf9, 0x37, 0xf8, 0x17, 0x48, 0x0e, 0xdb, 
0x21, 0x08, 0x2b, 0x2c, 0xed, 0xcc, 0x6c, 0x4f, 0xcf, 0x34, 0x77, 0x51, 
0x56, 0x56, 0x72, 0xbe, 0x8c, 0x97, 0x19, 0xce, 0x3d, 0xcc, 0xe4, 0xe7, 
0x31, 0x76, 0x71, 0x8e, 0x26, 0xef, 0x9e, 0xb9, 0xb9, 0x5b, 0x0b, 0x53, 
0xc7, 0x91, 0xb5, 0xa3, 0x78, 0x8f, 0x66, 0xda, 0xa5, 0xbe, 0xe4, 0x55, 
0xd5, 0x88, 0x29, 0xdd, 0x0d, 0x91, 0x21, 0x05, 0xfc, 0x76, 0x87, 0xd6, 
0xbe, 0xdf, 0x4b, 0x2e, 0x33, 0xd6, 0xe3, 0xbb, 0x02, 0x3e, 0xf9, 0x0f, 
0x41, 0x35, 0x8a, 0x9e, 0x48, 0xdc, 0x07, 0xef, 0xb3, 0x77, 0x5b, 0x53, 
0x7e, 0x02, 0xa1, 0x47, 0x09, 0xf8, 0x91, 0xa7, 0x95, 0x53, 0x1d, 0x64, 
0xba, 0x3c, 0xec, 0x28, 0x05, 0x93, 0x77, 0x12, 0x63, 0xaf, 0xbc, 0x68, 
0xb8, 0x16, 0xe5, 0x32, 0xee, 0xf5, 0xe7, 0x97, 0x0a, 0x9b, 0x56, 0x23, 
0x2f, 0x4e, 0x10, 0x2c, 0xc2, 0xf9, 0x63, 0xee, 0x77, 0x3c, 0x26, 0x80, 
0x13, 0x98, 0x63, 0x97, 0x18, 0x16, 0xbf, 0x7b, 0x1c, 0xe1, 0xd3, 0xb1, 
0x49, 0x4d, 0x9c, 0x6d, 0xb7, 0x53, 0xe6, 0xff, 0x54, 0x1b, 0x1e, 0x42, 
0xbc, 0xf7, 0x7a, 0x9b, 0xda, 0x58, 0x2d, 0xbe, 0x28, 0x35, 0x65, 0xfd, 
0xa7, 0xdc, 0x02, 0x4a, 0xbd, 0x84, 0x1e, 0x4c, 0x69, 0xd7, 0x4a, 0xaa, 
0x54, 0xa1, 0x72, 0x26, 0x47, 0x09, 0x70, 0x50, 0xa4, 0xc6, 0x9f, 0x1e, 
0x63, 0xa2, 0x92, 0x71, 0xc2, 0x55, 0xd2, 0x0b, 0xb1, 0xb2, 0x42, 0x1d, 
0x90, 0x77, 0x5c, 0x7b, 0xc7, 0x89, 0x4e, 0x4e, 0x73, 0x27, 0x6b, 0x95, 
0x03, 0xab, 0x92, 0x44, 0xd2, 0xef, 0xfc, 0x42, 0xf6, 0x55, 0x02, 0x07, 
0x44, 0x10, 0x9e, 0x76, 0x33, 0x27, 0x05, 0x8a, 0x20, 0x8e, 0xc2, 0x29, 
0xa3, 0x52, 0xa8, 0xe6, 0xc9, 0x9e, 0xc2, 0x77, 0x2a, 0x1e, 0xc6, 0x67, 
0x84, 0x45, 0x2f, 0x1b, 0x4f, 0xbc, 0x88, 0x09, 0xae, 0x7a, 0x48, 0x66, 
0x59, 0x0b, 0xd3, 0x8b, 0x24, 0x3c, 0x50, 0x07, 0x3e, 0x35, 0x86, 0x69, 
0x1d, 0xf4, 0x01, 0x17, 0x47, 0x50, 0x90, 0x56, 0x6e, 0x9a, 0x18, 0x9e, 
0x57, 0xe4, 0x99, 0x27, 0x4b, 0xec, 0x2a, 0x86, 0x85, 0xc5, 0xeb, 0x47, 
0x32, 0xea, 0xad, 0xe8, 0x9d, 0x05, 0x90, 0x01, 0x0d, 0x95, 0x1c, 0xca, 
0x59, 0x77, 0xf0, 0x73, 0xf7, 0x79, 0xa2, 0x70, 0xb6, 0x89, 0xd1, 0xdc, 
0x0c, 0x09, 0x0a, 0x50, 0x5d, 0x67, 0x97, 0x06, 0xa6, 0xd9, 0x28, 0xbe, 
0x5c, 0xea, 0xba, 0x9f, 0xaa, 0x54, 0x69, 0x27, 0xee, 0xc5, 0xce, 0x28, 
0x95, 0x44, 0xd3, 0x94, 0x30, 0xd2, 0x8e, 0x7d, 0x1f, 0x38, 0x18, 0xc5, 
0xb1, 0x59, 0x96, 0xc5, 0x84, 0x54, 0x81, 0x4a, 0xd2, 0x96, 0x0e, 0x52, 
0x42, 0xce, 0x10, 0x63, 0xf1, 0x3c, 0x67, 0x12, 0x38, 0x28, 0x93, 0xd9, 
0xff, 0x84, 0x91, 0xdf, 0xd0, 0x1c, 0x16, 0x5b, 0xeb, 0xd8, 0xc0, 0x85, 
0xd5, 0x79, 0xef, 0xe3, 0x3f, 0x10, 0xdd, 0xf5, 0xcb, 0x90, 0x28, 0xbf, 
0xf1, 0xa9, 0xc6, 0x5d, 0x2b, 0x12, 0xdc, 0xe0, 0x39, 0x22, 0xa4, 0xce, 
0x93, 0xfe, 0xf6, 0x25, 0xd6, 0x4f, 0x5f, 0x45, 0xec, 0x37, 0x79, 0xe8, 
0x83, 0xa2, 0xac, 0xc7, 0x1e, 0x71, 0x9c, 0x30, 0xb5, 0xd9, 0xe6, 0x25, 
0x6b, 0x62, 0xee, 0x24, 0x15, 0xac, 0x35, 0xc3, 0x29, 0xa0, 0x83, 0x2a, 
0x0e, 0xc8, 0x37, 0xcb, 0x75, 0x63, 0x94, 0x7b, 0x53, 0x7a, 0x45, 0xd1, 
0x04, 0x02, 0xc5, 0x33, 0x7c, 0x6a, 0x6f, 0x9d, 0xc4, 0x35, 0x44, 0xee, 
0xc4, 0x2c, 0x94, 0x82, 0x8a, 0xa6, 0x6e, 0x43, 0x31, 0xe1, 0x10, 0xc5, 
0xb3, 0xfa, 0x87, 0x83, 0xce, 0xc3, 0xb2, 0xfa, 0x26, 0x2a, 0x48, 0x2c, 
0x29, 0xfe, 0xd3, 0x17, 0x2d, 0x7f, 0x2b, 0x2c, 0x18, 0xd1, 0x5d, 0x37, 
0xa5, 0x3c, 0x2f, 0x2f, 0x9e, 0x49, 0x67, 0x5d, 0x20, 0xdb, 0x5f, 0x6e, 
0xdd, 0xfd, 0x67, 0x34, 0x54, 0x0d, 0x28, 0xc8, 0xc8, 0xc8, 0xf1, 0xbf, 
0xb7, 0x57, 0x1d, 0xa7, 0x73, 0xff, 0xb7, 0xe8, 0xaa, 0xf9, 0x0f, 0x0e, 
0x03, 0x2f, 0x3e, 0x3e, 0xad, 0x2e, 0x0b, 0x2f, 0x6d, 0x97, 0x2c, 0xd6, 
0x61, 0xe3, 0xc3, 0x46, 0x1e, 0xcc, 0x5a, 0xc0, 0x08, 0x4c, 0x8d, 0x35, 
0x2c, 0x8c, 0xce, 0xd7, 0xbc, 0xb5, 0xee, 0x3e, 0x31, 0x9d, 0x7c, 0x14, 
0x75, 0x68, 0x39, 0xaf, 0x31, 0x0a, 0x2c, 0xf0, 0x78, 0x71, 0x09, 0xa6, 
0xd4, 0xcc, 0xca, 0xca, 0x1e, 0x93, 0xb0, 0xb4, 0x79, 0x86, 0x38, 0x96, 
0xba, 0x4e, 0xe8, 0xe5, 0x0e, 0x01, 0xb2, 0x13, 0xf7, 0x6f, 0x81, 0x42, 
0x14, 0xcf, 0xd9, 0x9f, 0x0f, 0x50, 0x14, 0x9b, 0xce, 0x32, 0x56, 0x1c, 
0xaf, 0x20, 0xa2, 0xc6, 0x23, 0x8d, 0x1b, 0xa8, 0xd6, 0x49, 0x26, 0x5b, 
0xa9, 0x2b, 0xbc, 0xe9, 0x99, 0xd8, 0x72, 0x3d, 0xf4, 0x18, 0x0f, 0x6b, 
0xd5, 0x94, 0x61, 0x89, 0x67, 0x93, 0xad, 0x04, 0x1d, 0xd6, 0xdd, 0x61, 
0xf8, 0xe8, 0xac, 0xde, 0xb8, 0x3f, 0x52, 0xd2, 0xfc, 0x82, 0xb3, 0xf1, 
0x05, 0x7b, 0xcb, 0x2e, 0x3e, 0x6d, 0xab, 0xd9, 0xdc, 0x47, 0x24, 0x6d, 
0x6f, 0x87, 0x7d, 0xf2, 0x10, 0xdf, 0xa4, 0x0a, 0x57, 0xea, 0x6e, 0xc2, 
0xb5, 0x85, 0x48, 0xcd, 0x7b, 0x14, 0xc8, 0xf5, 0xa8, 0xfd, 0x45, 0xf1, 
0x1c, 0xb9, 0xcd, 0x4f, 0x0e, 0xbc, 0xe7, 0xff, 0x6e, 0x8e, 0x23, 0x4c, 
0xda, 0x77, 0xcc, 0x72, 0x6d, 0x42, 0xd1, 0x39, 0x99, 0xb0, 0xb4, 0xe9, 
0xf0, 0xbe, 0x3c, 0x5d, 0xd4, 0x6c, 0xb0, 0x2b, 0x8c, 0xf5, 0x36, 0xb0, 
0xf9, 0x2a, 0xaf, 0xc7, 0x2d, 0x21, 0xc8, 0x97, 0xf3, 0x30, 0x08, 0x7f, 
0xba, 0x77, 0xe1, 0x5c, 0x96, 0x93, 0xbf, 0x5d, 0x83, 0xd6, 0x30, 0xb7, 
0xbb, 0x62, 0xd3, 0x2f, 0x8b, 0xdc, 0xd2, 0x07, 0x92, 0x6a, 0xfa, 0xbc, 
0xf1, 0x37, 0x53, 0x69, 0x63, 0x85, 0xa7, 0xb1, 0x15, 0x72, 0xba, 0x86, 
0x5d, 0x75, 0xee, 0x08, 0x82, 0x8f, 0x5a, 0x64, 0x3c, 0x69, 0x93, 0x64, 
0xa1, 0x0d, 0x22, 0x11, 0x16, 0x61, 0x5d, 0x76, 0xbd, 0x0e, 0xd0, 0x94, 
0x52, 0x7e, 0x3e, 0xf0, 0x90, 0xd4, 0x44, 0x95, 0x98, 0xdc, 0x25, 0x67, 
0x02, 0xd5, 0x70, 0xe9, 0xbf, 0xf8, 0xe5, 0xdb, 0xa8, 0x7a, 0xe7, 0xaf, 
0x0a, 0xa3, 0x7c, 0x3f, 0x59, 0xd3, 0x26, 0x07, 0xff, 0x3f, 0x3b, 0xe9, 
0x91, 0xd3, 0x64, 0x7e, 0x82, 0xc4, 0x4a, 0x0a, 0x33, 0x10, 0x6d, 0xb5, 
0xc7, 0x26, 0xb7, 0xf7, 0x3a, 0x79, 0x9e, 0xbf, 0x36, 0x61, 0xd5, 0xcf, 
0x2f, 0x80, 0xa2, 0x0b, 0x60, 0xe9, 0x17, 0xf9, 0xdb, 0x52, 0x6c, 0xc9, 
0x65, 0x6e, 0x2e, 0x71, 0xf8, 0x24, 0xff, 0x26, 0xd1, 0x75, 0xcb, 0xf8, 
0x93, 0x63, 0xb1, 0xa6, 0xf9, 0x74, 0x7c, 0x5f, 0x98, 0x13, 0x69, 0xa7, 
0xd8, 0x3f, 0x34, 0x4a, 0xef, 0x50, 0x28, 0xe0, 0x93, 0x7b, 0x3c, 0x22, 
0xa5, 0x2a, 0xc4, 0xe6, 0xfb, 0xe6, 0x91, 0x11, 0x13, 0xd7, 0xb3, 0x10, 
0x9b, 0x72, 0x69, 0x06, 0x2f, 0x0e, 0xe8, 0x3c, 0x93, 0x34, 0xf3, 0x01, 
0x02, 0x25, 0x77, 0xce, 0x99, 0x3d, 0x06, 0xb3, 0x9c, 0x51, 0xc1, 0x2e, 
0x0c, 0x39, 0xf9, 0x8e, 0x22, 0x8e, 0x3f, 0x46, 0x3f, 0x7a, 0x05, 0x31, 
0xa8, 0x79, 0xbe, 0xda, 0xe2, 0xea, 0x27, 0x6c, 0xa4, 0x07, 0x1c, 0x03, 
0x8f, 0xa9, 0x79, 0xe3, 0x4e, 0x7b, 0xeb, 0x81, 0x4d, 0x25, 0xdc, 0x11, 
0x8e, 0x1f, 0x5e, 0x42, 0xbe, 0x45, 0x3b, 0x9c, 0xb0, 0xa4, 0x6b, 0x58, 
0x86, 0x84, 0x6c, 0x07, 0xb8, 0x20, 0x20, 0x0e, 0xb4, 0x21, 0x0d, 0x15, 
0xa7, 0x12, 0x93, 0xb3, 0xfe, 0x5b, 0x69, 0xc6, 0xab, 0xfb, 0x3a, 0x06, 
0xce, 0x36, 0xc2, 0xc6, 0x72, 0x9e, 0xb9, 0x69, 0xc0, 0x50, 0x65, 0x7a, 
0xe9, 0xe4, 0xd4, 0xeb, 0x31, 0x67, 0x90, 0xe0, 0xfb, 0xf9, 0x2e, 0x3d, 
0xcd, 0x6a, 0xad, 0x0d, 0x20, 0xb2, 0xae, 0xe2, 0xeb, 0x85, 0x40, 0xa9, 
0x82, 0xf9, 0x0b, 0x1f, 0x9e, 0xdb, 0xfd, 0x68, 0x6b, 0x5c, 0x0d, 0x24, 
0x5f, 0x74, 0x6b, 0x7d, 0x17, 0xbf, 0xd9, 0xd7, 0x21, 0xc2, 0xc9, 0x95, 
0xa7, 0x39, 0xf6, 0x68, 0x28, 0x94, 0xe6, 0xeb, 0xd2, 0xeb, 0x99, 0xf6, 
0x6c, 0x01, 0x2f, 0x10, 0x2b, 0xcb, 0xac, 0xbb, 0xed, 0x6c, 0x8b, 0xbb, 
0xb5, 0x52, 0xb3, 0x7c, 0xf6, 0x35, 0x58, 0x50, 0x20, 0xa3, 0xf6, 0xbd, 
0xeb, 0x6f, 0x0a, 0x8e, 0x34, 0xc6, 0x91, 0x49, 0x65, 0xf3, 0x1b, 0x67, 
0x5d, 0x80, 0x2a, 0x46, 0xc3, 0xd0, 0x67, 0xb9, 0x89, 0xfb, 0xa7, 0x9f, 
0xbf, 0xff, 0xcc, 0x8d, 0xa5, 0xed, 0xd3, 0x82, 0x96, 0x22, 0x5b, 0xda, 
0xa3, 0xee, 0x92, 0x2d, 0x91, 0xaa, 0x41, 0xde, 0x7c, 0x42, 0x81, 0x7b, 
0x63, 0x5d, 0x24, 0xed, 0x5d, 0xd5, 0xde, 0xb6, 0x08, 0x8d, 0x60, 0x22, 
0xac, 0xf1, 0xaa, 0xe9, 0x75, 0x58, 0xff, 0x8b, 0x2b, 0xf5, 0xe9, 0xca, 
0xdb, 0x75, 0xc4, 0x60, 0xbb, 0x94, 0x65, 0x33, 0x3d, 0x0e, 0x74, 0xc7, 
0x6a, 0x4a, 0x04, 0xd9, 0x7d, 0xfd, 0xfd, 0x11, 0x13, 0xeb, 0x99, 0xef, 
0xeb, 0xd8, 0x62, 0x54, 0x69, 0xff, 0xdd, 0x85, 0x75, 0x93, 0xfe, 0xf1, 
0xa3, 0x4e, 0xe9, 0x5f, 0x49, 0x0a, 0x64, 0xef, 0xc5, 0x77, 0x48, 0xc1, 
0x53, 0xfc, 0xc4, 0x9f, 0xd5, 0xed, 0x71, 0x46, 0x66, 0x2e, 0x37, 0x7c, 
0x86, 0xb8, 0xc6, 0x37, 0x24, 0x0a, 0x90, 0x0b, 0xf6, 0x9b, 0x2d, 0xe9, 
0x06, 0x99, 0xdd, 0x33, 0x87, 0x2c, 0x40, 0xce, 0x13, 0xf3, 0x2e, 0xc4, 
0x1c, 0x9e, 0x71, 0x57, 0x21, 0x84, 0xae, 0x3e, 0x26, 0xd7, 0x77, 0xaf, 
0x9b, 0x8b, 0xc7, 0x64, 0xb0, 0x22, 0x28, 0x2c, 0xe7, 0x62, 0x0a, 0xbf, 
0xa8, 0x6d, 0x77, 0xb3, 0xab, 0x0e, 0x4f, 0x2a, 0x59, 0xd9, 0x41, 0x3c, 
0x6c, 0xdf, 0xc1, 0xc2, 0x89, 0xb9, 0xa5, 0xd8, 0x2e, 0xdf, 0x9f, 0x02, 
0x05, 0xb2, 0x2d, 0x86, 0xbd, 0x94, 0xb3, 0xd8, 0xb0, 0xb0, 0x26, 0xc2, 
0x1b, 0x9c, 0x79, 0xfb, 0xe7, 0xb4, 0x98, 0x69, 0x6f, 0x31, 0x9e, 0x93, 
0x27, 0x9c, 0xfc, 0x23, 0xe5, 0xfd, 0x3e, 0x61, 0x77, 0x79, 0x13, 0x7c, 
0xab, 0x7f, 0x32, 0x14, 0x36, 0x5e, 0x2e, 0xd1, 0xea, 0xd1, 0xf2, 0x27, 
0x2d, 0xa2, 0xef, 0x1f, 0xfd, 0x6b, 0xb2, 0x3a, 0xad, 0x44, 0x90, 0x65, 
0x7c, 0x9d, 0xe6, 0x30, 0x35, 0x67, 0x85, 0xfa, 0xc0, 0x26, 0x65, 0x98, 
0x4a, 0x00, 0x62, 0xfe, 0x18, 0xd5, 0xc3, 0x5b, 0x3c, 0xd1, 0x2b, 0x23, 
0xec, 0xd4, 0x5e, 0x54, 0xa9, 0xf4, 0x9d, 0xc3, 0xb1, 0xd3, 0x6a, 0x81, 
0xfe, 0x6e, 0x33, 0xe0, 0xb6, 0xa8, 0x44, 0xc4, 0x9a, 0x01, 0x0e, 0x37, 
0x3b, 0xc2, 0xf8, 0xde, 0xb2, 0x04, 0xd2, 0xb7, 0xb4, 0x33, 0xda, 0x89, 
0x34, 0x13, 0xb4, 0x8d, 0x28, 0x67, 0xae, 0xf7, 0xf1, 0x43, 0x43, 0x1f, 
0x88, 0x51, 0x63, 0x56, 0xf9, 0x47, 0xea, 0x5e, 0xea, 0xdc, 0x9a, 0x1f, 
0xcd, 0xf7, 0xd9, 0xd7, 0x4d, 0xed, 0x3e, 0xb0, 0x91, 0x1d, 0x5b, 0x20, 
0xdf, 0x5b, 0xcb, 0xf9, 0x4b, 0xbf, 0x18, 0x62, 0x60, 0x27, 0xba, 0x2a, 
0xdd, 0xe6, 0xa9, 0x3a, 0x20, 0x15, 0xc3, 0xec, 0x72, 0xb2, 0xe3, 0x01, 
0xa5, 0xd5, 0x6a, 0xed, 0xfd, 0x5f, 0xbf, 0x85, 0xe2, 0x09, 0x5e, 0x3f, 
0xb8, 0x63, 0x9a, 0x4b, 0x7a, 0x21, 0x3f, 0xe9, 0x0b, 0x0c, 0x97, 0x95, 
0xf3, 0xc4, 0x50, 0x98, 0x91, 0xdd, 0xdb, 0xa6, 0x33, 0x4e, 0x35, 0x67, 
0xd5, 0xe9, 0xe1, 0x29, 0x74, 0xb8, 0x80, 0x72, 0x7b, 0xc0, 0x34, 0x8c, 
0x78, 0xc5, 0xd8, 0x0c, 0x17, 0xc0, 0x96, 0x57, 0xbc, 0xc4, 0x01, 0x90, 
0x76, 0x17, 0xaa, 0xbc, 0x3f, 0xa3, 0x92, 0x9d, 0x7f, 0xaf, 0x27, 0x5c, 
0x25, 0x9b, 0xbd, 0x66, 0xa1, 0xf7, 0x59, 0x67, 0x92, 0x18, 0x15, 0x66, 
0xca, 0x63, 0x55, 0x57, 0x37, 0x32, 0x8a, 0x70, 0x97, 0x99, 0x01, 0xb1, 
0x1a, 0x2d, 0xd5, 0xb6, 0x69, 0x83, 0xb2, 0xb1, 0x85, 0x54, 0xf1, 0x90, 
0xf7, 0x2e, 0xf6, 0x7f, 0x6f, 0xfb, 0x99, 0xcb, 0x09, 0x84, 0xd8, 0x55, 
0x43, 0xe2, 0xcb, 0x02, 0xce, 0x60, 0x9b, 0xad, 0x2a, 0x0b, 0xf8, 0x24, 
0x2b, 0xff, 0x98, 0xc8, 0x4e, 0x23, 0x74, 0x02, 0x6c, 0xc6, 0x70, 0x8a, 
0xdf, 0xb2, 0xb3, 0xad, 0x84, 0x89, 0xf7, 0xa9, 0xd5, 0xa1, 0x7e, 0x87, 
0x25, 0x71, 0x6c, 0x03, 0xb5, 0x18, 0x6b, 0xe1, 0x22, 0xe1, 0xf5, 0x4f, 
0x07, 0x65, 0x6d, 0xb1, 0xc1, 0xde, 0xd6, 0x6f, 0x20, 0xca, 0x04, 0x04, 
0x49, 0x02, 0x05, 0xbb, 0x2e, 0x8b, 0x6f, 0x90, 0x7c, 0x2b, 0xc6, 0xac, 
0x0d, 0x3d, 0x77, 0x45, 0xb7, 0x09, 0xf1, 0x95, 0xec, 0x27, 0x7e, 0x9b, 
0xda, 0x3a, 0xfd, 0x3f, 0xff, 0x49, 0xac, 0x8f, 0x78, 0xcc, 0x94, 0x06, 
0xe4, 0x67, 0xf8, 0xfc, 0x79, 0xe3, 0x39, 0x14, 0x17, 0x82, 0xc7, 0x4f, 
0xbd, 0x61, 0x3f, 0x45, 0xee, 0x29, 0x79, 0x18, 0x6e, 0xc6, 0x75, 0x01, 
0x85, 0x04, 0x5a, 0x79, 0xae, 0xdd, 0x24, 0x4b, 0x9e, 0x70, 0x42, 0xcf, 
0x92, 0x38, 0xee, 0xb0, 0xc3, 0x8a, 0xd9, 0xad, 0xaa, 0x89, 0x6e, 0x6e, 
0x82, 0x31, 0xf3, 0xb8, 0xba, 0x0a, 0x6b, 0xdd, 0xd4, 0x9a, 0x57, 0x4c, 
0x94, 0xaa, 0xc7, 0xf9, 0x89, 0xba, 0x8d, 0x1c, 0x5b, 0x33, 0x0b, 0xb5, 
0x11, 0x26, 0x27, 0x86, 0xf5, 0xed, 0x3d, 0x42, 0x6d, 0x06, 0xcc, 0x55, 
0x4e, 0x02, 0xe3, 0x41, 0xbc, 0xfa, 0x34, 0x20, 0xc2, 0x75, 0xf7, 0xbe, 
0xe5, 0xbd, 0xf4, 0xdb, 0x92, 0x94, 0x4e, 0x5d, 0x66, 0x89, 0x37, 0xf9, 
0xd9, 0x41, 0x7b, 0xaf, 0x95, 0x0b, 0xbb, 0x61, 0x66, 0xe9, 0xe9, 0x29, 
0x20, 0x2b, 0xc7, 0x8b, 0xa9, 0xb7, 0x39, 0x4f, 0xbf, 0xd9, 0x1d, 0x2b, 
0x79, 0x69, 0xc6, 0x84, 0xae, 0x1d, 0x24, 0x8e, 0x61, 0xd7, 0x3a, 0x4a, 
0xbc, 0xde, 0xcb, 0xad, 0x6c, 0x64, 0x1d, 0x78, 0x09, 0x57, 0xb5, 0x7e, 
0x22, 0x1a, 0xac, 0xc1, 0xbe, 0xf3, 0x44, 0x1e, 0x52, 0xec, 0x4e, 0xbb, 
0x98, 0x3d, 0x61, 0x63, 0xe3, 0x56, 0xde, 0x16, 0x73, 0x67, 0x47, 0x4b, 
0xb4, 0x89, 0x3b, 0xc5, 0xff, 0xf9, 0xa7, 0x1d, 0xaf, 0x08, 0x52, 0xf8, 
0x3a, 0xfa, 0x2f, 0xff, 0x2d, 0xc3, 0xfb, 0x28, 0x12, 0x60, 0xe4, 0x0c, 
0xf3, 0x76, 0x9f, 0x7f, 0x56, 0x40, 0xd1, 0x8b, 0xb4, 0xea, 0x50, 0x0e, 
0xb7, 0xeb, 0x4d, 0x27, 0x49, 0x92, 0xd9, 0xfa, 0x1f, 0x31, 0x74, 0x20, 
0x56, 0x73, 0xd5, 0xff, 0xb4, 0xa9, 0xf9, 0x7e, 0x53, 0x5b, 0x16, 0xd8, 
0x80, 0x54, 0x8c, 0xcb, 0x02, 0x04, 0xe2, 0xa2, 0x99, 0x9f, 0x11, 0x81, 
0x15, 0x10, 0xef, 0x7f, 0xa0, 0x13, 0x6b, 0x23, 0x75, 0x1e, 0x63, 0x4e, 
0xfd, 0xcf, 0x4c, 0xa0, 0xfe, 0x82, 0xd6, 0x80, 0xdc, 0xa9, 0x98, 0x37, 
0xc5, 0x86, 0x33, 0x49, 0x58, 0x9b, 0xb9, 0x3f, 0x17, 0x23, 0x00, 0xc4, 
0x48, 0x1d, 0xb1, 0xb7, 0xe2, 0x18, 0x42, 0x17, 0x0f, 0x62, 0xec, 0x4f, 
0x28, 0x60, 0x41, 0xb1, 0x93, 0xcc, 0xcc, 0x62, 0xb4, 0xd6, 0xcb, 0x06, 
0x39, 0x33, 0xd8, 0x1d, 0xc6, 0x83, 0x47, 0x4b, 0x5b, 0x49, 0xa9, 0x7d, 
0x5b, 0x58, 0xa4, 0xbf, 0x8b, 0x16, 0xd8, 0xfb, 0x0d, 0x09, 0xcc, 0xb9, 
0xbb, 0xf2, 0xd3, 0xd4, 0x5b, 0x36, 0x6d, 0x08, 0xbe, 0x92, 0xbe, 0x88, 
0x20, 0xf1, 0x4b, 0x9d, 0x81, 0x1d, 0xe0, 0xaf, 0xe4, 0xaa, 0xa6, 0x7d, 
0xbc, 0x78, 0x7b, 0xcf, 0xd3, 0x27, 0x0d, 0x6d, 0x6b, 0xfe, 0xb2, 0x59, 
0x94, 0xde, 0xac, 0xd1, 0x44, 0xf4, 0xfe, 0xfe, 0x48, 0x6c, 0x3f, 0x6b, 
0xe7, 0xc2, 0x09, 0x96, 0x3c, 0xcf, 0x20, 0x02, 0xc7, 0x2d, 0xd2, 0xdf, 
0x97, 0xc6, 0x30, 0xb4, 0x81, 0xba, 0x71, 0x3f, 0x3e, 0x67, 0x3f, 0xc3, 
0x49, 0x7a, 0xbc, 0x32, 0xc1, 0x0d, 0x1b, 0xf0, 0x25, 0x5f, 0x71, 0x8a, 
0x65, 0x1d, 0xc3, 0x89, 0xfc, 0xdb, 0xc2, 0x2a, 0xeb, 0x2b, 0x03, 0xa2, 
0xf3, 0xf9, 0x92, 0x35, 0x2e, 0x9e, 0x5c, 0x3c, 0xf3, 0x71, 0x66, 0x99, 
0x27, 0xde, 0x78, 0xc1, 0x08, 0x46, 0x6a, 0x06, 0x22, 0x46, 0x18, 0x27, 
0x05, 0x70, 0x52, 0x18, 0xda, 0xc3, 0x41, 0xe9, 0x43, 0xe1, 0x87, 0x75, 
0x44, 0x13, 0x31, 0xfa, 0x88, 0x5e, 0xdc, 0x09, 0xd7, 0x8f, 0xa1, 0x10, 
0x0b, 0x82, 0xfb, 0xdf, 0x69, 0xd3, 0x41, 0xf2, 0x12, 0x98, 0xd8, 0x56, 
0xa6, 0x2d, 0xc5, 0x8c, 0x3f, 0x4e, 0xea, 0x0f, 0x61, 0x94, 0x81, 0x06, 
0xcb, 0x6c, 0x4e, 0x41, 0x0a, 0x6a, 0x5d, 0x9c, 0x49, 0x59, 0xa3, 0x58, 
0xfe, 0x9d, 0x61, 0xf5, 0x8c, 0x22, 0xb5, 0x5f, 0x31, 0x49, 0x6d, 0x5d, 
0xe4, 0xda, 0x5b, 0x04, 0x72, 0xde, 0x08, 0x60, 0x6f, 0x48, 0x06, 0x84, 
0x6d, 0x3c, 0xdf, 0xc9, 0xfd, 0xb8, 0xf3, 0x9f, 0x13, 0xf9, 0x61, 0xcd, 
0x37, 0xf1, 0x31, 0x60, 0x76, 0x60, 0x6d, 0xdb, 0x4c, 0x9c, 0xb4, 0xb7, 
0xf9, 0x02, 0xc6, 0xac, 0x12, 0x47, 0xa6, 0xc9, 0x49, 0x19, 0xcf, 0x85, 
0x47, 0x4c, 0x4c, 0x63, 0x53, 0x1f, 0xeb, 0xe0, 0xe2, 0x9b, 0xe2, 0x74, 
0x19, 0x90, 0x34, 0x8e, 0x62, 0xb3, 0x92, 0xc9, 0x9e, 0xdc, 0x21, 0xa2, 
0x6a, 0x8a, 0xce, 0xe7, 0x7d, 0xe2, 0xd3, 0xc8, 0x51, 0x80, 0xe4, 0xe9, 
0x17, 0x1d, 0xdf, 0x5a, 0x3e, 0xea, 0xca, 0x4f, 0xd6, 0xcf, 0x37, 0xdf, 
0xe6, 0xe6, 0xa0, 0x04, 0xe0, 0x99, 0x7f, 0xc4, 0x2b, 0x59, 0xde, 0x80, 
0xd8, 0x9f, 0xa9, 0xb0, 0xda, 0xff, 0xa5, 0x2e, 0x36, 0xe5, 0xd9, 0x22, 
0xcb, 0x01, 0x03, 0x14, 0x4e, 0x80, 0x07, 0xb0, 0x61, 0xce, 0x6a, 0x7a, 
0xeb, 0x1e, 0x7e, 0xfa, 0xc9, 0x38, 0x21, 0x25, 0xee, 0xbc, 0x10, 0x61, 
0x46, 0x97, 0x7b, 0xa6, 0x40, 0x21, 0x89, 0xa1, 0xbd, 0xa1, 0x18, 0x60, 
0xc6, 0x11, 0xae, 0x75, 0x8b, 0xf6, 0x6d, 0x60, 0x3f, 0xb7, 0xa4, 0x61, 
0xc0, 0xbc, 0xf7, 0xce, 0xe6, 0x3b, 0x3c, 0xfc, 0xc4, 0x71, 0x05, 0x75, 
0xb1, 0xe9, 0x33, 0xe7, 0x8e, 0xe3, 0xfb, 0x73, 0x13, 0xfd, 0xd8, 0xc7, 
0x92, 0xb2, 0x63, 0x83, 0x0f, 0x1d, 0xf3, 0x19, 0x07, 0xa5, 0xda, 0xf7, 
0x8d, 0xa2, 0x17, 0xeb, 0x5a, 0x69, 0x12, 0x45, 0xc1, 0xdc, 0x6f, 0xa9, 
0x81, 0xc3, 0xc4, 0xee, 0xe3, 0x41, 0x89, 0x27, 0xe9, 0x0e, 0x07, 0x6d, 
0x87, 0xd0, 0x64, 0xed, 0xa7, 0x9d, 0xd6, 0xe4, 0xf3, 0xf3, 0xa1, 0x1e, 
0x85, 0x1f, 0x77, 0x16, 0x72, 0xb9, 0x3f, 0xf1, 0x3e, 0xe3, 0xda, 0x88, 
0x93, 0x47, 0x10, 0xd4, 0xdd, 0x76, 0xa5, 0xb1, 0x60, 0x92, 0x37, 0xc2, 
0x72, 0x6b, 0xa1, 0xe5, 0xc6, 0xf0, 0xda, 0xb2, 0x55, 0xbf, 0xf8, 0x4c, 
0x96, 0x96, 0x6b, 0x93, 0x04, 0x87, 0x60, 0xe3, 0x9d, 0xd1, 0x6a, 0x5e, 
0x88, 0xcd, 0xd4, 0xb5, 0x60, 0x08, 0xd6, 0xc0, 0x35, 0xf6, 0xae, 0xdd, 
0x1c, 0x04, 0x46, 0xb2, 0x84, 0x02, 0x14, 0xf9, 0xe8, 0xff, 0xf1, 0xa4, 
0x7c, 0xe6, 0x3d, 0xb2, 0x50, 0xbf, 0x4e, 0x5b, 0x6b, 0xc4, 0xa3, 0xf3, 
0xa3, 0xd3, 0x38, 0x89, 0xe9, 0x2c, 0x6f, 0x2c, 0x83, 0x56, 0x71, 0xda, 
0x2f, 0xa5, 0x2e, 0x37, 0xb5, 0x74, 0x5a, 0x97, 0xfa, 0x6b, 0xac, 0xdd, 
0x56, 0xd7, 0xde, 0xe6, 0x27, 0x51, 0xf6, 0x55, 0xf1, 0x4c, 0xc0, 0xa1, 
0xbe, 0x66, 0x59, 0xbd, 0x5d, 0xd7, 0xbd, 0x2e, 0xe0, 0x3c, 0xf9, 0xbd, 
0x27, 0x95, 0x72, 0x26, 0x82, 0xae, 0xbe, 0x48, 0x24, 0xfd, 0x38, 0x7e, 
0xbb, 0x0e, 0x74, 0x56, 0xeb, 0x1e, 0x42, 0x77, 0xb5, 0xa9, 0x9c, 0x07, 
0x14, 0x6b, 0x13, 0x9c, 0xe2, 0xa5, 0x84, 0xef, 0xf6, 0x1b, 0xc9, 0xe5, 
0xe4, 0x73, 0xf8, 0x97, 0x7f, 0xc0, 0xbc, 0x39, 0x78, 0x47, 0x2b, 0xc8, 
0xe1, 0x84, 0x5b, 0x77, 0x7f, 0xff, 0x13, 0x25, 0x97, 0x07, 0xda, 0x53, 
0x56, 0xb9, 0xca, 0x6b, 0xb7, 0x33, 0x25, 0x87, 0x3b, 0xb7, 0x8b, 0x54, 
0x7f, 0xb4, 0xf9, 0x2d, 0x19, 0x24, 0x3c, 0x42, 0x4e, 0xdf, 0x20, 0x6b, 
0x45, 0xf5, 0xc3, 0x36, 0x8e, 0x52, 0x6c, 0x16, 0x72, 0xc6, 0x66, 0xde, 
0x62, 0xae, 0x6b, 0xca, 0xca, 0xf3, 0x0e, 0xae, 0x6a, 0xde, 0xd5, 0xe3, 
0x3f, 0x96, 0xcc, 0x6e, 0xa6, 0x71, 0x7e, 0x75, 0xdf, 0xdc, 0x40, 0x88, 
0x07, 0xcc, 0xb4, 0x50, 0xce, 0xce, 0x89, 0x36, 0x56, 0x54, 0x86, 0x49, 
0xa3, 0x9e, 0x1c, 0x54, 0x83, 0x48, 0x4d, 0xb9, 0xfd, 0xcf, 0x5f, 0x5a, 
0xe9, 0x3f, 0x90, 0x24, 0x35, 0x2e, 0x1d, 0xb4, 0xe7, 0x9f, 0xdc, 0x14, 
0x97, 0x69, 0xd6, 0xfb, 0x13, 0xd4, 0xce, 0xfc, 0xfd, 0x69, 0xcf, 0xfa, 
0xbb, 0xd7, 0x4f, 0xb9, 0x64, 0x0c, 0x35, 0x8c, 0x27, 0xee, 0x1b, 0x66, 
0x20, 0x0c, 0x1b, 0xb0, 0x07, 0x3f, 0x32, 0x8e, 0x6b, 0xe9, 0x94, 0x59, 
0xc4, 0x6f, 0xa0, 0xe7, 0xc2, 0x3a, 0x09, 0xe8, 0x21, 0x18, 0x2d, 0x83, 
0x71, 0x25, 0x10, 0x16, 0x11, 0x0b, 0xa5, 0x94, 0xc7, 0x23, 0x2e, 0xa5, 
0xe4, 0x13, 0x96, 0x53, 0xbc, 0xd6, 0x73, 0xac, 0x52, 0xec, 0xad, 0xda, 
0x71, 0x6d, 0xe1, 0x3f, 0xf0, 0x18, 0x06, 0x74, 0x70, 0xdd, 0xcc, 0xbc, 
0x04, 0x9d, 0x68, 0xf7, 0x6a, 0xc5, 0x0e, 0x95, 0x35, 0x1b, 0x9c, 0x2e, 
0xca, 0x45, 0x77, 0x2f, 0x36, 0x64, 0xe2, 0x18, 0xe7, 0xbd, 0xed, 0x48, 
0x9d, 0xe9, 0x7a, 0xf0, 0xa1, 0x6a, 0x35, 0x44, 0xce, 0x49, 0xcb, 0x7c, 
0xcd, 0x62, 0x81, 0x9a, 0x24, 0x99, 0xe6, 0xde, 0xf8, 0xd4, 0x5a, 0xe0, 
0xdd, 0xc7, 0x6e, 0xd9, 0x73, 0x4d, 0xfc, 0x39, 0xc5, 0xaa, 0xa7, 0xbc, 
0x3e, 0xb9, 0x3a, 0x12, 0x71, 0xba, 0x4b, 0xdd, 0xfc, 0x23, 0x33, 0xe7, 
0x2f, 0x48, 0x25, 0xf5, 0xde, 0x8c, 0x2d, 0x83, 0x10, 0xab, 0xa1, 0x04, 
0x1c, 0x8b, 0x54, 0xed, 0x57, 0xa3, 0xf4, 0x70, 0x1d, 0x6c, 0xad, 0x18, 
0x8b, 0x6d, 0xb4, 0x53, 0x05, 0xb1, 0xa4, 0x37, 0x8d, 0xc1, 0x1e, 0x4b, 
0x1b, 0x27, 0x46, 0x86, 0xa8, 0xbf, 0x2e, 0x47, 0x51, 0x60, 0x24, 0x80, 
0x51, 0x17, 0x06, 0x2c, 0x2b, 0x70, 0x8e, 0x70, 0xa0, 0xbd, 0x07, 0x8a, 
0x21, 0x91, 0xdb, 0x29, 0x0e, 0x41, 0x75, 0xe6, 0x9c, 0xd4, 0xc6, 0x1e, 
0xad, 0x6c, 0xdf, 0xa5, 0x2c, 0x7c, 0x90, 0x80, 0x62, 0x20, 0xa8, 0x25, 
0xde, 0x6f, 0x2e, 0x1e, 0x09, 0xb7, 0x49, 0x30, 0x4b, 0x58, 0xb7, 0x62, 
0xac, 0x0b, 0x95, 0xec, 0xa5, 0x9c, 0x73, 0xd7, 0x8f, 0xe9, 0x6e, 0xe3, 
0x6e, 0x96, 0xba, 0xae, 0x54, 0x74, 0x30, 0xe8, 0xb8, 0x69, 0x3e, 0x34, 
0x03, 0xa0, 0x1a, 0xb2, 0x8b, 0x73, 0xd2, 0xb2, 0x86, 0xf1, 0xfc, 0x69, 
0xa2, 0xb5, 0xe5, 0xf6, 0xf9, 0xd4, 0x2a, 0x2c, 0xe8, 0xa2, 0x4e, 0x5b, 
0xab, 0x62, 0xaa, 0x02, 0xd0, 0x23, 0xba, 0x90, 0x21, 0x20, 0x29, 0xe5, 
0x36, 0x2e, 0xd7, 0x64, 0xfd, 0xfe, 0x5f, 0x13, 0x01, 0x38, 0x60, 0x4e, 
0xa7, 0x13, 0x98, 0x9e, 0x91, 0xbc, 0x3c, 0x9a, 0x5b, 0x14, 0x51, 0x61, 
0x3c, 0x73, 0x4a, 0x71, 0x8d, 0x8b, 0x67, 0x72, 0x38, 0xb9, 0x61, 0xe6, 
0xc9, 0x07, 0x2f, 0x2b, 0x96, 0x9a, 0x72, 0x7a, 0xef, 0xd3, 0xd9, 0xc9, 
0x92, 0xe2, 0x2e, 0x1c, 0xb7, 0x7c, 0x59, 0xc7, 0x5e, 0x3d, 0x88, 0x37, 
0xe5, 0x01, 0xcc, 0x8e, 0x70, 0x8f, 0xeb, 0xe2, 0xea, 0x79, 0x82, 0x72, 
0xb4, 0x19, 0x8b, 0x27, 0xbf, 0x27, 0xbf, 0x90, 0x6d, 0x42, 0xd0, 0x21, 
0x8b, 0xd6, 0x81, 0xec, 0xf8, 0xde, 0xe8, 0xf1, 0x54, 0x0d, 0x47, 0x61, 
0x7f, 0x9a, 0xcf, 0x26, 0x2c, 0xcc, 0x21, 0x1b, 0xc5, 0x7e, 0xbe, 0x34, 
0x4c, 0xc0, 0xa0, 0x7e, 0x2b, 0xbd, 0xe7, 0x22, 0xc4, 0x35, 0x5d, 0x99, 
0xe3, 0xe0, 0xd7, 0x9f, 0x46, 0x6e, 0xa2, 0x47, 0x25, 0x6a, 0x17, 0xd7, 
0x9f, 0xb6, 0xb0, 0xf8, 0xf5, 0xfd, 0x45, 0x3e, 0x95, 0x0d, 0xfd, 0x87, 
0xbf, 0x5f, 0x04, 0xe0, 0xb8, 0x19, 0xf8, 0x5d, 0x07, 0x60, 0x8c, 0x9b, 
0x42, 0xb1, 0x1f, 0x37, 0x04, 0xa3, 0xa4, 0x11, 0xb8, 0x1a, 0x4d, 0x4a, 
0x26, 0x17, 0xaf, 0xb7, 0x2f, 0xbb, 0x7b, 0xfd, 0xc7, 0x96, 0xf3, 0x89, 
0x1f, 0xcd, 0x7b, 0x3f, 0xa3, 0xc1, 0x52, 0x3d, 0xea, 0x41, 0x53, 0x71, 
0x58, 0x14, 0x98, 0x80, 0x48, 0xb5, 0xbd, 0xe6, 0x8f, 0x96, 0xa5, 0xf5, 
0xf7, 0x72, 0xbf, 0x67, 0xc8, 0xb7, 0x09, 0xb2, 0xf1, 0x43, 0xb1, 0x82, 
0x13, 0x0c, 0x54, 0xfa, 0x5a, 0x58, 0x04, 0xaf, 0xd8, 0xe4, 0x19, 0x7d, 
0xf4, 0x1b, 0x02, 0x7e, 0x26, 0x7b, 0x18, 0xcf, 0xe1, 0xe8, 0x86, 0x8f, 
0xc7, 0x74, 0x6b, 0x1d, 0x2d, 0x9a, 0x04, 0x9a, 0x63, 0xf6, 0x6f, 0x22, 
0x56, 0xb6, 0xbb, 0x4b, 0x16, 0xd8, 0x7c, 0x53, 0x86, 0x66, 0xd1, 0xc8, 
0x06, 0xcf, 0xe4, 0xc7, 0x40, 0x01, 0xef, 0x31, 0x44, 0x71, 0x81, 0x4a, 
0xdb, 0xfd, 0x27, 0xaa, 0xef, 0x97, 0x80, 0x80, 0x26, 0x49, 0xac, 0xb5, 
0x0b, 0x58, 0x15, 0x00, 0xcb, 0x5d, 0xed, 0xf6, 0xc5, 0x3b, 0x86, 0x3a, 
0xcf, 0xd2, 0x6f, 0xd0, 0xd6, 0x7a, 0xbe, 0x3a, 0xeb, 0xd1, 0x17, 0x95, 
0x45, 0x54, 0xde, 0x0c, 0x5f, 0x60, 0x1f, 0x6d, 0x3e, 0x27, 0xaa, 0xea, 
0xec, 0x81, 0xff, 0x9d, 0xba, 0x33, 0xcb, 0xf5, 0x6b, 0x28, 0x3d, 0xb4, 
0x4b, 0xff, 0x94, 0xb9, 0xf5, 0x03, 0x81, 0xfd, 0x5e, 0x2b, 0x5c, 0x8b, 
0xf1, 0x17, 0xe0, 0xb0, 0x4b, 0xb5, 0x85, 0xe1, 0xdb, 0xb5, 0xe6, 0xe8, 
0x11, 0x7f, 0x1c, 0x7f, 0xfc, 0xc2, 0xc7, 0xca, 0xef, 0x95, 0x9f, 0x8d, 
0x81, 0x41, 0xbf, 0x61, 0x1a, 0xc8, 0x48, 0xdb, 0x50, 0xf4, 0xcd, 0xdf, 
0xa5, 0x2e, 0x57, 0x01, 0x9f, 0xbb, 0xc3, 0x13, 0x6d, 0x2f, 0x9a, 0xf9, 
0x08, 0x0e, 0x7f, 0x11, 0xc6, 0xa4, 0x66, 0xb4, 0xb3, 0xa6, 0x9f, 0x26, 
0xb7, 0x56, 0x97, 0xc2, 0x71, 0xbd, 0x65, 0x67, 0xfd, 0xcc, 0x8a, 0x5f, 
0xe5, 0xaa, 0x07, 0x72, 0x32, 0xb1, 0x58, 0xf7, 0xe6, 0xba, 0x08, 0x88, 
0xb7, 0xec, 0x52, 0xb7, 0x53, 0x81, 0x93, 0x10, 0x77, 0xc3, 0x2b, 0x1c, 
0xab, 0x4a, 0xf9, 0xc6, 0x25, 0xd0, 0x2d, 0xc9, 0xf2, 0xb6, 0x5c, 0x92, 
0x90, 0x51, 0xa9, 0x7b, 0x95, 0xcb, 0x10, 0x50, 0x22, 0xcd, 0xb3, 0xff, 
0x90, 0xb6, 0xd2, 0x8d, 0x49, 0x81, 0x9b, 0x70, 0x03, 0xfd, 0xb2, 0x99, 
0x56, 0x49, 0xca, 0xce, 0x99, 0x0c, 0x0a, 0x0c, 0x4b, 0xfb, 0xb2, 0xb1, 
0x64, 0x06, 0x25, 0x8a, 0x39, 0xba, 0x7a, 0x56, 0xbc, 0x76, 0x3e, 0x5e, 
0xe5, 0x6d, 0xbf, 0x0a, 0x8b, 0xed, 0xed, 0x25, 0x18, 0xec, 0xb2, 0x8b, 
0x10, 0x97, 0xfd, 0x79, 0xaa, 0xba, 0x88, 0xd6, 0x0f, 0xb2, 0x6e, 0x55, 
0x71, 0x56, 0x9b, 0xc7, 0x55, 0xb2, 0xc4, 0x79, 0x12, 0x2f, 0xc5, 0x4d, 
0xd0, 0x04, 0xfd, 0x26, 0xaa, 0x93, 0x0a, 0xed, 0x39, 0x5d, 0xab, 0xc4, 
0x4d, 0x09, 0x13, 0x22, 0xe4, 0xb4, 0x83, 0x0e, 0x9a, 0x2b, 0x81, 0x53, 
0x91, 0x5b, 0x35, 0x21, 0x4e, 0xd6, 0xc9, 0x2b, 0xd8, 0x7e, 0xb0, 0x4a, 
0x19, 0x66, 0x96, 0xe8, 0x60, 0x24, 0x96, 0x03, 0xd2, 0x40, 0x76, 0x18, 
0x1d, 0xce, 0x41, 0x6d, 0x4d, 0xe6, 0xb4, 0x4d, 0xdf, 0xd8, 0x51, 0xde, 
0x14, 0x6e, 0xf8, 0xca, 0xb1, 0x12, 0x57, 0x98, 0x01, 0x35, 0x78, 0x6c, 
0x46, 0xa3, 0xad, 0x99, 0x5f, 0xee, 0xdf, 0x7c, 0x9c, 0x31, 0xf2, 0x58, 
0x64, 0x24, 0x32, 0x7f, 0x7c, 0xf8, 0x35, 0xc6, 0xcc, 0x96, 0xbb, 0xb9, 
0xcb, 0xea, 0xe5, 0x4c, 0x3f, 0x25, 0x49, 0xd4, 0xe2, 0xdd, 0xb0, 0xcc, 
0x07, 0xc7, 0xce, 0xa7, 0xb6, 0x80, 0x92, 0xcb, 0xcc, 0x3a, 0x20, 0x69, 
0x7b, 0x22, 0xf1, 0x22, 0x0e, 0x39, 0x3c, 0x44, 0x55, 0x57, 0xc4, 0x27, 
0x21, 0xc7, 0x39, 0xa5, 0xfc, 0x0e, 0x3b, 0x8e, 0x1f, 0xce, 0xa3, 0x33, 
0x88, 0xd6, 0xed, 0x48, 0x7d, 0xb3, 0x02, 0xb7, 0x04, 0x72, 0x55, 0xdb, 
0x18, 0xef, 0xc3, 0x8f, 0x56, 0x00, 0xb8, 0x4d, 0x60, 0x2f, 0x1d, 0xf8, 
0xee, 0x89, 0x11, 0xc5, 0x32, 0xcb, 0xea, 0x95, 0x35, 0xbf, 0x3c, 0x39, 
0x06, 0x51, 0x3e, 0x77, 0x8b, 0xf8, 0x2c, 0x00, 0xc7, 0x9f, 0x39, 0xa6, 
0x70, 0xbf, 0x6e, 0xc5, 0x77, 0xbb, 0xec, 0x0a, 0x3d, 0x09, 0x6b, 0x2c, 
0x34, 0x85, 0xa1, 0x65, 0x71, 0xd2, 0x49, 0xd7, 0xde, 0xba, 0x6a, 0x93, 
0x8e, 0x5b, 0x8f, 0x4c, 0x37, 0x39, 0xd6, 0xa7, 0x4d, 0x99, 0x8d, 0x70, 
0x90, 0x65, 0x6e, 0xf2, 0x70, 0x12, 0x94, 0x5d, 0x87, 0xcf, 0x7f, 0x1b, 
0x6e, 0xf7, 0xdd, 0x84, 0x45, 0x74, 0x60, 0x09, 0xa0, 0xf0, 0x55, 0x33, 
0x58, 0x27, 0x1e, 0xc9, 0x57, 0x1b, 0x48, 0x76, 0xd1, 0x44, 0xc0, 0xe9, 
0xe3, 0x85, 0xd4, 0x44, 0x30, 0xba, 0x3b, 0x25, 0xf1, 0xf6, 0xc7, 0x83, 
0x07, 0x03, 0x68, 0xe7, 0xad, 0x23, 0xa8, 0x56, 0x20, 0x1c, 0xae, 0xd4, 
0xa7, 0x6a, 0x81, 0x7c, 0xb1, 0x6f, 0xe8, 0x19, 0xb2, 0x2c, 0xc9, 0x26, 
0x12, 0x3c, 0x5e, 0x7d, 0x3a, 0x43, 0xcd, 0x29, 0x37, 0x21, 0x3c, 0x41, 
0xe9, 0x83, 0x7e, 0x3d, 0x4b, 0xfd, 0x6f, 0x22, 0xeb, 0x1d, 0xb8, 0x63, 
0x2b, 0x26, 0x83, 0x6b, 0xde, 0x58, 0x56, 0xcb, 0xb8, 0xc1, 0x8d, 0x90, 
0xda, 0xd7, 0x14, 0x0d, 0xad, 0xc8, 0xa0, 0x5a, 0x20, 0xfe, 0xf3, 0xdf, 
0x37, 0x9d, 0x7a, 0xa9, 0x83, 0x79, 0x28, 0x13, 0xc8, 0x2f, 0x72, 0xa9, 
0x04, 0x95, 0xed, 0x3d, 0x98, 0xcd, 0xa0, 0x66, 0x65, 0x58, 0x5a, 0xf8, 
0x47, 0x53, 0x3a, 0x6c, 0x99, 0xd4, 0xbc, 0xfa, 0xdb, 0xfb, 0x97, 0xe2, 
0xb4, 0x79, 0xe6, 0x42, 0x8f, 0xc1, 0xb8, 0x9f, 0x43, 0x41, 0xd7, 0x5b, 
0xa5, 0xbb, 0xde, 0xf7, 0x42, 0x00, 0x91, 0x00, 0x61, 0x37, 0xeb, 0x09, 
0xda, 0xbc, 0xd4, 0xea, 0xd2, 0x89, 0xe0, 0x80, 0xb9, 0xf7, 0x80, 0xe5, 
0xb9, 0x9b, 0xa6, 0x47, 0x36, 0xe4, 0x4b, 0x3f, 0x7b, 0x81, 0x35, 0x4d, 
0x5b, 0x12, 0x33, 0x3e, 0x0e, 0xd8, 0xf5, 0x45, 0x62, 0x15, 0x16, 0x40, 
0xa0, 0xbb, 0x3c, 0x3e, 0xba, 0xbb, 0x57, 0xe6, 0xfa, 0xe5, 0x50, 0x25, 
0xdf, 0x3f, 0xb8, 0x7b, 0xff, 0xb1, 0x45, 0xe1, 0xa0, 0xcf, 0xa3, 0xeb, 
0x3b, 0xde, 0x48, 0x0a, 0x7f, 0xf9, 0x3e, 0xc7, 0xe2, 0x3f, 0xb9, 0xc8, 
0x66, 0xd4, 0xdc, 0x7f, 0xaa, 0x2d, 0x42, 0x3a, 0xda, 0x91, 0x5f, 0xf7, 
0xb2, 0xe9, 0x30, 0x6a, 0x24, 0xc6, 0x8f, 0xf2, 0xe7, 0x66, 0x58, 0xae, 
0x7e, 0x74, 0x12, 0x05, 0x5a, 0xe2, 0x4f, 0x71, 0xfe, 0xbc, 0x2c, 0x9f, 
0x4f, 0xf3, 0x99, 0xb7, 0xc4, 0xc1, 0xd9, 0xcf, 0x74, 0xb1, 0x2a, 0xb0, 
0x70, 0x1c, 0x4f, 0xa0, 0x2a, 0x9e, 0xf0, 0xfd, 0x34, 0x05, 0xe7, 0xd3, 
0x97, 0x89, 0xea, 0x9c, 0xd6, 0xd5, 0x38, 0xcb, 0xcd, 0xdf, 0x14, 0xf2, 
0x82, 0x7d, 0x95, 0x04, 0x58, 0x0a, 0x5e, 0x37, 0xac, 0x9f, 0xaf, 0x58, 
0x59, 0x44, 0xa0, 0x15, 0x38, 0xca, 0xaa, 0x3a, 0x24, 0x5e, 0xe5, 0x93, 
0x60, 0x77, 0xbd, 0xee, 0xaf, 0x12, 0x07, 0xc8, 0xb4, 0xbd, 0x77, 0x37, 
0xef, 0x67, 0x1f, 0x7d, 0xf7, 0xc4, 0xa5, 0x46, 0x36, 0xd6, 0x3d, 0x34, 
0x44, 0xbb, 0x78, 0xbb, 0x08, 0xe6, 0xa1, 0xc9, 0xef, 0x74, 0x85, 0x88, 
0x7b, 0xcd, 0x39, 0x4b, 0x2b, 0x1a, 0x1f, 0xb5, 0x66, 0x1b, 0xb0, 0x1d, 
0x1c, 0xcf, 0x94, 0x1c, 0x14, 0x79, 0x3e, 0xa0, 0x37, 0x72, 0xf3, 0x54, 
0x6a, 0xb4, 0x10, 0x24, 0x4d, 0xde, 0xf9, 0xc3, 0x06, 0xdb, 0xfa, 0x37, 
0x3f, 0xac, 0x2f, 0x4a, 0xb7, 0x7c, 0x68, 0x93, 0x2f, 0x28, 0xeb, 0x22, 
0xf6, 0xd7, 0x14, 0x96, 0x4b, 0xe1, 0x3e, 0x26, 0x24, 0xfd, 0x01, 0x07, 
0x6f, 0xbd, 0xad, 0x75, 0x48, 0xc7, 0x93, 0x72, 0x8e, 0x0a, 0x53, 0xda, 
0x9e, 0xab, 0xb0, 0xa5, 0x13, 0xb3, 0x66, 0x3d, 0xc0, 0x81, 0x1f, 0xb7, 
0x7d, 0x2e, 0xa9, 0x63, 0xde, 0x10, 0x6a, 0x2e, 0x6f, 0x58, 0x7c, 0xf1, 
0xc9, 0xfb, 0xc3, 0x7f, 0xfe, 0x5b, 0x90, 0x5c, 0xd2, 0xd2, 0xd1, 0x0f, 
0x9c, 0x15, 0x92, 0xea, 0xe6, 0x55, 0xe3, 0xcf, 0xb5, 0x55, 0x4b, 0xa0, 
0x8b, 0x3f, 0x3e, 0xec, 0x30, 0xd6, 0x41, 0x77, 0xeb, 0x1d, 0x87, 0xce, 
0x69, 0xf2, 0x38, 0x0f, 0x14, 0x1a, 0x71, 0xbc, 0x51, 0x3f, 0x8b, 0xe0, 
0xbd, 0xe4, 0x84, 0xd9, 0xf1, 0x87, 0x39, 0x09, 0xd5, 0x3f, 0x72, 0x65, 
0x0c, 0x8c, 0x7e, 0xcc, 0x93, 0xd9, 0xf4, 0x34, 0x48, 0x16, 0x23, 0x9c, 
0xe3, 0xb5, 0x81, 0x2b, 0xe2, 0x4f, 0x52, 0xa9, 0x19, 0x4f, 0x40, 0xf9, 
0xb7, 0x11, 0x9c, 0xd9, 0x9e, 0x05, 0x40, 0x2e, 0x72, 0xe8, 0x13, 0xd8, 
0x1d, 0xe5, 0x39, 0xe9, 0x70, 0x5c, 0x6d, 0x8d, 0x13, 0xab, 0x09, 0x85, 
0x62, 0x54, 0xae, 0xa2, 0x36, 0x60, 0x9a, 0xfa, 0x5d, 0xf1, 0x92, 0x76, 
0xc2, 0xbe, 0xbc, 0x64, 0xed, 0xfc, 0xf5, 0x17, 0xb4, 0xb8, 0xda, 0xfa, 
0xed, 0x11, 0xf2, 0x2b, 0x76, 0xa7, 0x35, 0xd7, 0xc8, 0xc4, 0xe8, 0x22, 
0x57, 0x39, 0x7f, 0x90, 0x56, 0x6a, 0x48, 0xa8, 0xa6, 0x6e, 0x8e, 0x66, 
0x23, 0xa9, 0x54, 0x8a, 0xa5, 0x26, 0x97, 0xd7, 0x59, 0x31, 0x23, 0x18, 
0xb9, 0x09, 0x76, 0x12, 0xf4, 0x9e, 0xbc, 0x0f, 0x0f, 0xa6, 0x46, 0x7a, 
0x9e, 0x20, 0xf3, 0x57, 0xec, 0xd6, 0xd7, 0x83, 0xc2, 0x92, 0x71, 0x09, 
0x96, 0xb0, 0x6a, 0x34, 0x2a, 0x55, 0xb2, 0x6c, 0x86, 0x2c, 0x5a, 0x8c, 
0xf0, 0xae, 0xa8, 0x8d, 0x5b, 0x0c, 0xc4, 0xb8, 0xc9, 0x31, 0x20, 0x92, 
0xe1, 0xc3, 0x26, 0x87, 0x4c, 0xe9, 0x71, 0x53, 0x3a, 0x3e, 0x70, 0x2b, 
0x3e, 0x90, 0x45, 0x77, 0x0c, 0xa2, 0xbd, 0x79, 0x5d, 0xfb, 0x56, 0xd0, 
0xe6, 0xe5, 0x8e, 0xf0, 0x55, 0x67, 0x7a, 0xa0, 0x50, 0x09, 0xfb, 0x26, 
0x14, 0x0e, 0xdd, 0x15, 0x40, 0x37, 0x94, 0xb4, 0x95, 0x0f, 0xc8, 0x45, 
0x7a, 0x38, 0xf0, 0x2d, 0xfd, 0xf3, 0x5b, 0xc1, 0xb8, 0x4e, 0xa9, 0xf3, 
0xed, 0x0f, 0x15, 0x5d, 0xff, 0xeb, 0x55, 0xc2, 0x09, 0xef, 0xb7, 0xf1, 
0x14, 0x93, 0x6d, 0xd7, 0xc0, 0x6f, 0x37, 0xa4, 0x35, 0x96, 0x8e, 0x0b, 
0x5b, 0x35, 0xe7, 0x57, 0xdb, 0xf7, 0xde, 0x0a, 0x66, 0x18, 0x14, 0x3e, 
0x24, 0x29, 0x51, 0x5b, 0xd8, 0x39, 0xa9, 0x53, 0xeb, 0x47, 0x48, 0xd4, 
0xdd, 0x9d, 0xd5, 0xba, 0x95, 0x89, 0xa1, 0x95, 0x5f, 0x57, 0x00, 0xdb, 
0xe0, 0x74, 0x9b, 0xa5, 0xb0, 0x9e, 0xe7, 0x6c, 0xac, 0x34, 0x30, 0x7d, 
0x09, 0xda, 0xb3, 0x7c, 0x30, 0x88, 0x20, 0x25, 0x2e, 0x26, 0x86, 0x58, 
0x51, 0x43, 0x23, 0xc4, 0x8b, 0xd2, 0xd6, 0x12, 0x5b, 0x97, 0xe3, 0x59, 
0x49, 0xdd, 0x46, 0xed, 0xc4, 0x98, 0x9e, 0x57, 0x93, 0x29, 0x43, 0xcb, 
0xdc, 0x73, 0x49, 0x90, 0x80, 0xfa, 0x20, 0x24, 0xd0, 0x07, 0x3f, 0xfe, 
0xcc, 0x43, 0xf0, 0x72, 0xd9, 0xf2, 0xf1, 0x0e, 0x3a, 0xd6, 0x92, 0xee, 
0x6e, 0xa4, 0x65, 0x87, 0x84, 0xf1, 0x7d, 0x76, 0xba, 0xa5, 0xfa, 0x3a, 
0xc1, 0x40, 0x5d, 0x61, 0x63, 0xe7, 0xdb, 0xda, 0xe5, 0xe1, 0x62, 0x99, 
0xca, 0xf6, 0x21, 0xb8, 0xfd, 0xd5, 0x0c, 0x87, 0xdf, 0xd0, 0x7f, 0x58, 
0x15, 0x2b, 0x3f, 0xa4, 0xba, 0xc9, 0xdf, 0xaa, 0xff, 0x56, 0x13, 0x88, 
0x69, 0xa5, 0x4f, 0xf7, 0xf5, 0x2b, 0xc3, 0xfc, 0xf4, 0x26, 0xe2, 0x47, 
0xa5, 0x0b, 0x0f, 0x8a, 0x8e, 0x4e, 0x1a, 0xa9, 0xff, 0x72, 0x86, 0xdf, 
0xde, 0x77, 0x92, 0xd5, 0x05, 0x0f, 0x1b, 0x8d, 0x88, 0xf3, 0xf7, 0x6a, 
0xc7, 0xd5, 0x96, 0xf6, 0xa8, 0x06, 0xde, 0xfb, 0xf5, 0x3a, 0xf8, 0x68, 
0x7e, 0x0d, 0x4e, 0xc4, 0xbb, 0x9f, 0xfe, 0xfa, 0xb0, 0x44, 0xb9, 0xe1, 
0xd7, 0xec, 0xe6, 0x0d, 0x06, 0xef, 0x5c, 0x3c, 0x0b, 0xce, 0x52, 0x15, 
0x99, 0xc9, 0xa0, 0x97, 0x0d, 0x1b, 0x0c, 0x4e, 0x0f, 0xcd, 0x0a, 0x35, 
0xbd, 0xf9, 0xf8, 0x3d, 0x56, 0x94, 0xdb, 0x18, 0x17, 0x19, 0x80, 0x13, 
0x15, 0x5a, 0x31, 0xf2, 0x06, 0x9b, 0xff, 0xad, 0xb3, 0xd6, 0xf9, 0x2f, 
0x57, 0x3a, 0x3f, 0xa1, 0xdc, 0x61, 0xad, 0xbe, 0xca, 0xd8, 0x1d, 0x3f, 
0x5f, 0x97, 0x25, 0x8e, 0x6c, 0x6d, 0x8c, 0xdd, 0x07, 0x9a, 0x9b, 0x80, 
0xa6, 0x48, 0xa2, 0x57, 0x94, 0x52, 0x30, 0xe6, 0x5f, 0x21, 0xbe, 0xbc, 
0xeb, 0x03, 0xa5, 0x57, 0x0d, 0x34, 0x9a, 0xd0, 0x5f, 0xd9, 0x7f, 0x21, 
0x4b, 0x02, 0xe7, 0x6b, 0x65, 0xf7, 0x96, 0xb1, 0xba, 0xee, 0x82, 0x9f, 
0x02, 0x91, 0x7c, 0x1f, 0x91, 0x2b, 0xaa, 0x5e, 0xea, 0xaf, 0xd6, 0x61, 
0xe8, 0xe8, 0x2d, 0xad, 0x2e, 0xd7, 0x9d, 0x6e, 0x0e, 0x75, 0x02, 0x38, 
0xb8, 0xce, 0x63, 0xe7, 0x7f, 0x13, 0xf8, 0xa6, 0x38, 0xe0, 0xc3, 0xac, 
0x42, 0x22, 0xe8, 0xa4, 0x01, 0x8f, 0xab, 0x49, 0x5e, 0xbd, 0x0d, 0xbc, 
0x0a, 0x62, 0xe7, 0xbb, 0xca, 0xb3, 0xc5, 0x36, 0xf1, 0x6e, 0x47, 0x6f, 
0xb8, 0xdc, 0x35, 0xc8, 0x43, 0x31, 0xd5, 0x5e, 0xd0, 0x88, 0x3e, 0x84, 
0x98, 0xe7, 0x44, 0x4a, 0x15, 0xac, 0xc0, 0x2e, 0x8e, 0xab, 0x83, 0x75, 
0x64, 0x5e, 0x58, 0x2d, 0x01, 0xbd, 0xc1, 0x65, 0x29, 0x3a, 0x0e, 0xd0, 
0x8f, 0x27, 0x0d, 0xe6, 0xe6, 0x6a, 0xdb, 0x65, 0xd1, 0x57, 0xa9, 0x2d, 
0x6f, 0x23, 0x1f, 0xc8, 0xee, 0x3c, 0x6a, 0x98, 0x24, 0x12, 0x0a, 0x95, 
0x71, 0xf2, 0x4d, 0xdd, 0x4d, 0xae, 0x5d, 0x90, 0x7a, 0x3b, 0x42, 0x9d, 
0x36, 0xfe, 0xcb, 0x81, 0x4a, 0x50, 0x49, 0x35, 0x3d, 0xac, 0x2f, 0xcb, 
0x6d, 0xf9, 0xde, 0x2b, 0x2a, 0x3f, 0xb5, 0x5a, 0x8d, 0x4e, 0x1d, 0xff, 
0xee, 0xaf, 0xbc, 0xef, 0xaa, 0x45, 0xaf, 0xa0, 0x82, 0x1d, 0x80, 0x02, 
0x18, 0xcd, 0x1e, 0xa5, 0x26, 0x6c, 0x16, 0x7a, 0x28, 0x61, 0xc3, 0xfd, 
0x77, 0xb1, 0x9c, 0x38, 0xcb, 0xe0, 0x09, 0x0e, 0x16, 0x38, 0xd3, 0xa8, 
0x46, 0xe0, 0xe7, 0xa7, 0xd9, 0x05, 0x5b, 0x5c, 0x0a, 0x4f, 0xe0, 0xd5, 
0x5c, 0xac, 0x16, 0x5a, 0x89, 0xc2, 0xad, 0x0d, 0xc9, 0xe3, 0xf0, 0xf3, 
0x85, 0xe4, 0x6f, 0x5f, 0x57, 0xa3, 0x7f, 0xdd, 0x96, 0x05, 0xe9, 0x22, 
0xcb, 0x8c, 0xd7, 0x3a, 0x63, 0x2c, 0x7f, 0xf3, 0xf7, 0x8b, 0x95, 0xc9, 
0x7d, 0xde, 0x97, 0x2b, 0x65, 0xff, 0xfb, 0x75, 0x7f, 0xe9, 0x7f, 0xf8, 
0xeb, 0x69, 0x3e, 0x81, 0x2c, 0x93, 0x8b, 0x57, 0x8d, 0x5b, 0x1f, 0xde, 
0xfe, 0x02, 0xd0, 0xa7, 0x9c, 0x34, 0x64, 0x45, 0x75, 0xb0, 0xa1, 0x31, 
0x16, 0x82, 0xd2, 0xb3, 0x30, 0x77, 0x73, 0x94, 0x5e, 0xb8, 0xdc, 0x59, 
0xd1, 0x05, 0x5c, 0x1a, 0x13, 0xc6, 0x16, 0xb7, 0x76, 0x5d, 0x7c, 0x9e, 
0x61, 0xb2, 0xaf, 0xd9, 0x80, 0x70, 0x7c, 0xf0, 0x70, 0x85, 0xcb, 0x39, 
0x21, 0x64, 0xf5, 0x6c, 0x8f, 0x6b, 0x62, 0x6f, 0xaa, 0x2f, 0xbf, 0xb4, 
0x56, 0x20, 0x33, 0x5b, 0xeb, 0x2f, 0x8d, 0xb5, 0x80, 0xbc, 0xfd, 0xbb, 
0xe1, 0x64, 0x6f, 0x1e, 0x25, 0x2f, 0x29, 0xd1, 0xd5, 0x86, 0xeb, 0x60, 
0x55, 0x6f, 0x2c, 0x80, 0x8e, 0xaa, 0xac, 0xe9, 0x34, 0x87, 0x40, 0xe1, 
0xf0, 0xa7, 0x00, 0x15, 0x69, 0xd1, 0xbd, 0xff, 0x69, 0x3b, 0x05, 0x7f, 
0xf7, 0x1f, 0x7f, 0x50, 0x32, 0xee, 0x6e, 0x2f, 0x75, 0xa4, 0x16, 0xd7, 
0xcd, 0xe9, 0x86, 0x75, 0x86, 0x83, 0x8d, 0x57, 0xf4, 0x2c, 0x58, 0xfa, 
0xe3, 0x4d, 0x04, 0x6f, 0xb3, 0x79, 0x9c, 0xe5, 0x54, 0xbb, 0x2a, 0xe9, 
0x4f, 0x6e, 0x48, 0xc8, 0x9f, 0x6e, 0xcd, 0x4b, 0x73, 0x9a, 0xb0, 0x24, 
0x56, 0x57, 0xc7, 0xd0, 0xb3, 0xee, 0xf5, 0x83, 0xa1, 0xd7, 0x21, 0x15, 
0x82, 0x4e, 0x2a, 0x6e, 0x29, 0x1e, 0xa1, 0x07, 0xf9, 0x53, 0x4a, 0x41, 
0x57, 0x71, 0x88, 0x25, 0x87, 0x5b, 0xbe, 0x89, 0x7d, 0xf6, 0xbd, 0xaa, 
0x45, 0x11, 0x18, 0x25, 0x8c, 0xb6, 0xd8, 0x8e, 0x08, 0x18, 0x99, 0x39, 
0x1d, 0xca, 0x5c, 0x22, 0x90, 0x00, 0xa8, 0xfe, 0x05, 0xaf, 0xb1, 0x91, 
0x28, 0x6e, 0xbe, 0xfa, 0xca, 0x74, 0x32, 0xd3, 0xa2, 0xcf, 0x78, 0x32, 
0xbc, 0x6c, 0x78, 0xc9, 0xc4, 0x55, 0xf1, 0xea, 0x5f, 0x2b, 0xe8, 0x4d, 
0x2d, 0x18, 0xf3, 0x39, 0x12, 0xa9, 0xe4, 0x96, 0xb7, 0x59, 0xae, 0xfc, 
0xe7, 0xcf, 0x72, 0xdf, 0x05, 0x3b, 0xad, 0x8f, 0x58, 0xc7, 0x9e, 0x92, 
0xf7, 0x00, 0x5a, 0x02, 0x03, 0x9c, 0x21, 0xee, 0xdd, 0x64, 0x0e, 0xdf, 
0xde, 0x13, 0xce, 0x8e, 0x8b, 0x9d, 0x04, 0xd5, 0x93, 0xd4, 0xc7, 0xc3, 
0x33, 0xe4, 0xf5, 0xda, 0x62, 0xcb, 0xec, 0xe4, 0x88, 0xcc, 0x34, 0x32, 
0xc2, 0x97, 0x4e, 0x4c, 0xdb, 0x8b, 0xfd, 0x19, 0xff, 0xe9, 0xc2, 0xcc, 
0xba, 0x3d, 0x13, 0x2c, 0x42, 0xa9, 0x1b, 0xe2, 0x0c, 0xce, 0x25, 0xa6, 
0x23, 0x0c, 0x9f, 0x18, 0x68, 0x30, 0xab, 0x93, 0x69, 0x3b, 0x8b, 0xdd, 
0x36, 0xfd, 0x5b, 0x88, 0x5f, 0x54, 0x9b, 0x3e, 0xa3, 0xd2, 0x59, 0x62, 
0x02, 0xa7, 0x3c, 0xd6, 0x48, 0xce, 0x1d, 0x22, 0xd7, 0xc5, 0x5f, 0x7c, 
0xf6, 0x02, 0x59, 0xff, 0x54, 0x31, 0x97, 0xf4, 0xd7, 0xc3, 0xc6, 0xd7, 
0xec, 0xf8, 0x27, 0x2b, 0x23, 0x63, 0x58, 0x34, 0xf3, 0xcd, 0x27, 0xe1, 
0x35, 0x73, 0x3d, 0xaf, 0x25, 0xbc, 0x47, 0x7c, 0xbc, 0x42, 0xa0, 0x81, 
0xc9, 0xef, 0x4c, 0x88, 0x56, 0x98, 0xb0, 0xa4, 0xcc, 0x35, 0x4e, 0xb8, 
0x12, 0x3e, 0x72, 0x9d, 0xfa, 0x08, 0x8e, 0x2f, 0x2b, 0xd6, 0xdd, 0xd1, 
0xfd, 0xd9, 0x80, 0x87, 0xdb, 0x1b, 0xe8, 0x5c, 0x27, 0xc3, 0x5c, 0x7a, 
0x8e, 0x6e, 0x18, 0xc8, 0x6a, 0xc2, 0x7e, 0x7a, 0xe5, 0x77, 0x98, 0x47, 
0xc0, 0xc6, 0x3f, 0x70, 0x46, 0x65, 0xbf, 0x86, 0xaf, 0x96, 0x36, 0x54, 
0x1a, 0xac, 0xae, 0x31, 0x1b, 0x73, 0x3b, 0xb9, 0xd0, 0x46, 0x2a, 0xb7, 
0xe4, 0x6c, 0x12, 0xcd, 0xd9, 0x50, 0x99, 0x04, 0xd9, 0x45, 0x86, 0x8b, 
0x3c, 0x0c, 0xc8, 0x4e, 0x90, 0x1f, 0xea, 0xf0, 0xa0, 0x26, 0x6a, 0xca, 
0xf6, 0xf2, 0x31, 0x24, 0x53, 0xdd, 0xc2, 0xcc, 0x51, 0x99, 0x8c, 0x8b, 
0x71, 0xd2, 0x24, 0xd1, 0x1f, 0xc7, 0x49, 0xf2, 0xf6, 0xb0, 0x12, 0x7a, 
0xea, 0xfd, 0x69, 0x51, 0x22, 0x2f, 0x12, 0x04, 0x6c, 0x43, 0x30, 0x9d, 
0xbd, 0x0a, 0xff, 0xed, 0x88, 0x5c, 0xee, 0x12, 0x3a, 0x6f, 0x49, 0xbe, 
0xbd, 0xd2, 0xe4, 0xcc, 0xd8, 0x6d, 0xed, 0x68, 0x5a, 0xfb, 0xe3, 0x7e, 
0x4a, 0xc2, 0x6b, 0xaf, 0x13, 0xe2, 0xf9, 0x37, 0x51, 0xa1, 0x0d, 0x14, 
0x58, 0xb1, 0xd4, 0x1a, 0xe4, 0x45, 0xf4, 0xac, 0x24, 0x56, 0xbd, 0xf1, 
0x03, 0x99, 0xfa, 0x31, 0x66, 0x5e, 0xf3, 0x78, 0x4e, 0xce, 0xc6, 0xd9, 
0xd3, 0x35, 0x1d, 0x1f, 0x69, 0x87, 0xf2, 0x43, 0xea, 0x3e, 0xda, 0x89, 
0xf2, 0x35, 0x45, 0x4f, 0xbe, 0xd8, 0x18, 0x90, 0xfe, 0xcb, 0x9f, 0x5e, 
0xbe, 0xf5, 0x6d, 0x8e, 0xf0, 0xad, 0x22, 0x90, 0xc6, 0xd9, 0xf1, 0xc7, 
0x2f, 0xdc, 0xd2, 0xe2, 0xfb, 0x32, 0x95, 0x3d, 0xb1, 0x2d, 0xf2, 0xf6, 
0xd3, 0x6b, 0x80, 0x51, 0xf8, 0xf1, 0x71, 0x76, 0x42, 0x79, 0x81, 0x5a, 
0xb1, 0x1b, 0xba, 0xf1, 0xd1, 0x29, 0x52, 0xbb, 0x21, 0x31, 0x9e, 0x98, 
0xbe, 0x59, 0xa7, 0xc1, 0x96, 0xb5, 0x4c, 0x56, 0x40, 0x36, 0xd2, 0xbd, 
0xa8, 0x1e, 0x8d, 0x4a, 0x0e, 0xb6, 0x64, 0xbd, 0x84, 0xb2, 0x36, 0xe7, 
0xda, 0xb8, 0xa5, 0x71, 0x26, 0x0e, 0x99, 0x65, 0x99, 0x4c, 0x8d, 0x6e, 
0xac, 0x0d, 0xa6, 0x9e, 0xba, 0x58, 0x33, 0xcb, 0x74, 0x65, 0x00, 0xe8, 
0x60, 0x72, 0x54, 0x1a, 0x2e, 0x23, 0x38, 0x4f, 0xc5, 0x59, 0x09, 0x4e, 
0x43, 0x57, 0x29, 0x28, 0x9a, 0x19, 0xaa, 0xb0, 0x62, 0x94, 0xc3, 0x1f, 
0x57, 0xac, 0xdf, 0x8d, 0x6d, 0x68, 0x94, 0x32, 0x10, 0xf6, 0x89, 0xd4, 
0x29, 0x22, 0x14, 0xd1, 0xbb, 0xfb, 0x37, 0xaf, 0x8a, 0x53, 0xe6, 0x6f, 
0x16, 0x9b, 0x6d, 0x2d, 0x99, 0x30, 0x7f, 0x21, 0x53, 0xcb, 0x07, 0xeb, 
0x63, 0xa1, 0x05, 0x6c, 0xbc, 0x60, 0xe6, 0x4c, 0x59, 0xd3, 0xf2, 0xf2, 
0x00, 0xd2, 0x72, 0xbe, 0x59, 0xbb, 0xfd, 0xdd, 0xdf, 0xb7, 0xe8, 0xda, 
0xee, 0xad, 0xe8, 0x65, 0x14, 0xe8, 0xe9, 0x37, 0x44, 0x7c, 0x7e, 0x27, 
0xbe, 0x5f, 0xcf, 0x4d, 0xfb, 0x87, 0x49, 0xfb, 0x75, 0xfd, 0x22, 0x54, 
0xb5, 0x48, 0xe8, 0xd9, 0x5e, 0x28, 0x4c, 0x90, 0xf7, 0x4f, 0xef, 0xaa, 
0xb3, 0x24, 0xda, 0x87, 0xcb, 0x3e, 0x38, 0xd1, 0x89, 0x79, 0x9a, 0x39, 
0xa9, 0xcb, 0xab, 0x7b, 0x21, 0x53, 0xeb, 0x89, 0xf0, 0x34, 0xcb, 0x57, 
0x4c, 0x2d, 0xc6, 0xcc, 0x44, 0xce, 0x95, 0xf7, 0xd5, 0x40, 0x25, 0x08, 
0x8b, 0x03, 0xb4, 0xb9, 0x6f, 0x95, 0xb8, 0xf7, 0xfc, 0x4f, 0xf4, 0xe8, 
0xe1, 0xdf, 0xae, 0x74, 0x8d, 0xab, 0xf1, 0x00, 0x84, 0x57, 0xf4, 0x3e, 
0x99, 0x81, 0x9a, 0xd9, 0xab, 0x4a, 0x15, 0x1e, 0x93, 0xc3, 0xb4, 0xc4, 
0x6b, 0x69, 0x37, 0x90, 0x26, 0x3f, 0x35, 0xd2, 0x71, 0x76, 0x11, 0x3c, 
0xf8, 0x51, 0xdb, 0xb6, 0x6c, 0x48, 0x0d, 0x5d, 0x40, 0xd6, 0x4a, 0x66, 
0xdd, 0x8e, 0xd9, 0xc8, 0xd4, 0xbe, 0xdd, 0x39, 0x13, 0x63, 0x00, 0x9c, 
0xff, 0xf8, 0xe5, 0xbf, 0x28, 0xdb, 0xc5, 0x7c, 0x6a, 0xd5, 0x7b, 0xbc, 
0x62, 0xfd, 0x8d, 0x29, 0x9d, 0x3c, 0x13, 0x59, 0xef, 0x48, 0x92, 0x7e, 
0xf1, 0xa7, 0xb5, 0x87, 0x29, 0x27, 0x85, 0x4e, 0xdd, 0x77, 0xbb, 0x05, 
0xb3, 0xe5, 0x70, 0xf5, 0x90, 0xe4, 0x7a, 0xa2, 0x0d, 0x18, 0xb7, 0x9b, 
0xc8, 0xa9, 0x2b, 0xf2, 0x99, 0x20, 0x44, 0x87, 0x31, 0xb1, 0x40, 0x14, 
0xfb, 0xae, 0xa9, 0x22, 0x64, 0xb7, 0x28, 0x4f, 0x0f, 0xe0, 0xbf, 0x98, 
0x17, 0xab, 0x83, 0x84, 0x81, 0xa4, 0x6c, 0x62, 0x31, 0x72, 0xac, 0xb8, 
0x4b, 0xd8, 0x69, 0xa4, 0x0c, 0xce, 0xfc, 0xed, 0x3b, 0xb4, 0x00, 0x65, 
0x5b, 0x82, 0x3c, 0xa6, 0xc8, 0x09, 0x74, 0x77, 0x20, 0x5e, 0x16, 0xb4, 
0x08, 0xb4, 0x4b, 0xf5, 0x7b, 0x37, 0x51, 0x12, 0x48, 0x1d, 0x06, 0x06, 
0xb4, 0xae, 0x8f, 0xea, 0x80, 0xc7, 0xc2, 0xdd, 0xff, 0x20, 0x5f, 0x66, 
0x66, 0x78, 0xf3, 0xea, 0x86, 0x9d, 0xa0, 0x58, 0x72, 0x35, 0xa8, 0x24, 
0xc4, 0x4b, 0xd2, 0x38, 0x9c, 0x30, 0x4e, 0x2a, 0xcc, 0xa8, 0x65, 0xaa, 
0x9b, 0xf6, 0xd1, 0x61, 0xf5, 0xc7, 0xa2, 0x32, 0x68, 0x7e, 0xd8, 0x89, 
0x46, 0x03, 0x43, 0x1c, 0x35, 0xed, 0xbc, 0xe7, 0xa4, 0x87, 0x51, 0xef, 
0x09, 0x01, 0x74, 0xf2, 0x52, 0x9a, 0xc8, 0xb5, 0xb9, 0x11, 0xd3, 0x7d, 
0xf4, 0x0e, 0xf8, 0x28, 0x95, 0x68, 0x7e, 0x7a, 0x7b, 0xf6, 0xd9, 0x1f, 
0xd3, 0x77, 0x38, 0x4a, 0x1b, 0x35, 0xc5, 0x4c, 0x40, 0x35, 0x99, 0x51, 
0x49, 0x62, 0xe1, 0x89, 0x1e, 0x4c, 0x13, 0x0e, 0x18, 0x9b, 0x1b, 0xc9, 
0x21, 0xbc, 0xb2, 0x34, 0xc8, 0x75, 0xd9, 0x9d, 0xbd, 0xa9, 0xd7, 0xa6, 
0xba, 0xed, 0xb8, 0xcf, 0x80, 0x6e, 0x44, 0x26, 0x45, 0x2f, 0xb2, 0xf5, 
0x59, 0xb6, 0x38, 0x27, 0xb3, 0x54, 0xde, 0x0b, 0x4c, 0x10, 0x2a, 0xda, 
0xed, 0xf5, 0x1e, 0x1b, 0x70, 0xf4, 0xea, 0x8e, 0xd9, 0xf5, 0x70, 0x80, 
0xcd, 0xa2, 0x26, 0x79, 0xf0, 0xf9, 0x3f, 0x79, 0x91, 0x57, 0x30, 0x97, 
0x07, 0x97, 0x95, 0xce, 0x56, 0x0a, 0x8b, 0xb5, 0x07, 0xd1, 0x59, 0x65, 
0x10, 0x06, 0x0a, 0x21, 0x49, 0xcb, 0x72, 0xfd, 0x2d, 0x04, 0x64, 0xea, 
0x37, 0x01, 0xe3, 0xe9, 0x3a, 0x42, 0xcc, 0x82, 0x8e, 0x86, 0x15, 0xc6, 
0x6f, 0x3f, 0x86, 0xd5, 0x1d, 0xcf, 0xda, 0x1a, 0x01, 0x41, 0x3c, 0x28, 
0x00, 0x8c, 0x03, 0x13, 0xe1, 0x55, 0x4d, 0xe9, 0x27, 0x62, 0xe1, 0x9a, 
0xaf, 0x60, 0x4b, 0x82, 0x81, 0x46, 0x8c, 0x45, 0x46, 0xbb, 0x71, 0x2c, 
0x8c, 0xab, 0x00, 0xf7, 0xc9, 0xd1, 0x1f, 0xad, 0x4d, 0xe5, 0xa7, 0x17, 
0x46, 0x2d, 0xfb, 0xbf, 0x79, 0x07, 0xd5, 0xf5, 0xd9, 0xa3, 0x51, 0x46, 
0x01, 0xe6, 0xf4, 0xa9, 0x3d, 0x41, 0xee, 0xbc, 0x2e, 0x2a, 0x96, 0xf9, 
0xa5, 0x16, 0xc8, 0x9f, 0xff, 0xda, 0xaa, 0x2f, 0xc2, 0x49, 0xa5, 0x34, 
0x2a, 0x39, 0x85, 0xc5, 0xe7, 0x12, 0xf5, 0x52, 0xaa, 0x08, 0xa9, 0xb8, 
0xe7, 0x52, 0xfc, 0xaa, 0xc7, 0x3f, 0x17, 0xe6, 0x58, 0xe8, 0x2a, 0x87, 
0x44, 0x26, 0x76, 0x2a, 0x01, 0x40, 0xe0, 0x78, 0x3b, 0x85, 0x08, 0x38, 
0x06, 0x58, 0x0b, 0x53, 0x43, 0xf4, 0x4f, 0x1e, 0x76, 0x6d, 0x32, 0x22, 
0x62, 0xe5, 0xe7, 0x19, 0x72, 0x47, 0xcd, 0xde, 0x51, 0x6c, 0x1f, 0xb6, 
0xf6, 0x09, 0x42, 0x3a, 0xed, 0x03, 0x00, 0xe4, 0xf7, 0x42, 0xb8, 0x84, 
0x7b, 0x15, 0x45, 0x43, 0xbb, 0xeb, 0x12, 0xe6, 0x0f, 0x34, 0x74, 0xb4, 
0x37, 0x5c, 0xc5, 0xd9, 0x31, 0x5d, 0xc5, 0xaa, 0x13, 0xb5, 0x17, 0x36, 
0xc9, 0x29, 0x7c, 0x53, 0x5b, 0x24, 0x16, 0x0b, 0x1c, 0x6d, 0x5c, 0x25, 
0x72, 0xf9, 0xbc, 0xef, 0x4f, 0x1c, 0xc7, 0xad, 0x2b, 0xbd, 0xf8, 0xf5, 
0x08, 0xcc, 0xac, 0x33, 0x6f, 0xa9, 0xff, 0xba, 0xec, 0xc1, 0x8e, 0x9e, 
0xae, 0xbe, 0x7b, 0xf2, 0x60, 0x6e, 0xe4, 0xba, 0x2c, 0x72, 0xb6, 0x6c, 
0x24, 0xe6, 0xab, 0x7d, 0x55, 0x77, 0x4b, 0x02, 0xdf, 0xce, 0xe5, 0xbd, 
0xdd, 0x25, 0x4f, 0xd7, 0x2f, 0xbe, 0x78, 0x0f, 0x6c, 0x2c, 0x17, 0xe8, 
0xd7, 0x9f, 0x41, 0xda, 0x9a, 0x94, 0x8c, 0xf6, 0x6c, 0x35, 0xcf, 0x0c, 
0xe8, 0x82, 0xf5, 0xf0, 0x7a, 0x05, 0x79, 0xee, 0x12, 0x50, 0xb7, 0x24, 
0xc3, 0x0a, 0x9f, 0x84, 0x3c, 0x3d, 0xaa, 0xc0, 0x57, 0x87, 0x88, 0x54, 
0x44, 0xe0, 0x9c, 0x05, 0x89, 0x0b, 0xcd, 0x63, 0xd1, 0x4f, 0xae, 0xa8, 
0xd8, 0xe9, 0x40, 0x99, 0x00, 0x90, 0xb6, 0x93, 0xba, 0xe2, 0xa8, 0x93, 
0xdc, 0x54, 0xe6, 0x16, 0x19, 0x83, 0x61, 0x33, 0x9b, 0x93, 0x71, 0x35, 
0xed, 0x72, 0xc1, 0x95, 0xb0, 0x40, 0xdd, 0xf7, 0x1b, 0x00, 0xce, 0x2e, 
0x31, 0xa0, 0xd8, 0xae, 0x6f, 0xa7, 0x5e, 0x3c, 0x72, 0x5a, 0xc1, 0xf5, 
0xa7, 0xae, 0x69, 0x3f, 0x79, 0xf9, 0x64, 0xa4, 0xee, 0xb4, 0x84, 0x41, 
0xfd, 0xbe, 0xc2, 0x0b, 0xe1, 0xa1, 0x61, 0x0e, 0xdb, 0xc0, 0xd7, 0xcf, 
0x52, 0xc9, 0xf4, 0xf3, 0xf5, 0x09, 0x3c, 0xfd, 0x76, 0x2d, 0x51, 0xc5, 
0x77, 0x7f, 0xd3, 0xe0, 0xe3, 0x32, 0x19, 0xbd, 0x83, 0xb6, 0xf7, 0x2c, 
0xec, 0xf2, 0x68, 0xe6, 0xb8, 0xc9, 0xbb, 0xd1, 0x93, 0x6e, 0x8b, 0x09, 
0xb2, 0x4a, 0x0d, 0x7f, 0x12, 0xa4, 0xa3, 0x97, 0xbf, 0x58, 0x48, 0x61, 
0xb6, 0x1b, 0x30, 0xab, 0x40, 0xce, 0x48, 0x08, 0xfc, 0xd1, 0xa4, 0x60, 
0x92, 0x54, 0x6b, 0x1d, 0xcf, 0xb0, 0x44, 0xb0, 0xe6, 0x2c, 0x0e, 0x64, 
0x72, 0xac, 0x85, 0xd3, 0x07, 0x82, 0x6b, 0x64, 0x1f, 0x16, 0x5e, 0x7a, 
0xd5, 0x51, 0x0a, 0x57, 0xcd, 0xd4, 0xce, 0x92, 0xe4, 0x50, 0x42, 0xdc, 
0x66, 0x9f, 0xf3, 0x1f, 0x9a, 0xdd, 0xe2, 0x0b, 0xc3, 0xf7, 0x85, 0x09, 
0x20, 0x7f, 0x61, 0xb4, 0x36, 0x30, 0xdb, 0x87, 0xb9, 0xb3, 0xa7, 0x9a, 
0x3b, 0x90, 0x8c, 0x71, 0xe6, 0x06, 0x9d, 0x64, 0xca, 0xf0, 0x45, 0xf5, 
0xe8, 0xd5, 0xda, 0xbc, 0xa9, 0x8b, 0xe6, 0xfe, 0x6c, 0x42, 0xe6, 0x5c, 
0x71, 0xbc, 0x5a, 0x39, 0x5b, 0x33, 0x02, 0xe7, 0x01, 0x0a, 0xf5, 0x8d, 
0x86, 0x5a, 0xf6, 0x20, 0xaa, 0xbb, 0xf1, 0x8d, 0xfd, 0x71, 0x6d, 0x8e, 
0x48, 0x1f, 0x9d, 0x6f, 0xc6, 0xc3, 0x63, 0x66, 0x2e, 0xd2, 0xdb, 0x5a, 
0xf2, 0x26, 0x26, 0x96, 0xfa, 0x3b, 0x5d, 0x8f, 0x7a, 0x2c, 0x9a, 0x1d, 
0x0b, 0xfb, 0x31, 0x7e, 0xcf, 0x2b, 0xcc, 0xb6, 0xcd, 0xc8, 0xe4, 0x48, 
0xf8, 0x4e, 0xee, 0x56, 0x9c, 0x34, 0xda, 0x12, 0x0e, 0x7f, 0x5c, 0x3f, 
0x0d, 0x1b, 0x41, 0x72, 0x94, 0x51, 0x91, 0xf3, 0x9d, 0xd9, 0xa3, 0x79, 
0x66, 0x1d, 0xa0, 0x23, 0xcd, 0x35, 0xa8, 0xcc, 0x00, 0xd7, 0x12, 0x54, 
0xcd, 0xe8, 0x96, 0x87, 0x2a, 0x9c, 0xb9, 0x85, 0xc8, 0xc5, 0x67, 0x77, 
0x4f, 0xa1, 0xc9, 0x04, 0xdd, 0xe6, 0xc7, 0x1e, 0x23, 0x29, 0x90, 0xef, 
0x44, 0xa1, 0x4f, 0x2c, 0xe2, 0xef, 0x93, 0x4a, 0x70, 0x13, 0x32, 0x85, 
0x5f, 0x17, 0xce, 0xd7, 0x38, 0xbf, 0xa0, 0xe3, 0xb0, 0x60, 0x10, 0x98, 
0x8f, 0x21, 0x5a, 0xc7, 0x45, 0xf8, 0x2e, 0xdf, 0x18, 0xaa, 0x48, 0xe4, 
0xb6, 0x4b, 0xe8, 0xae, 0x97, 0x28, 0x27, 0xfc, 0x66, 0xba, 0x7d, 0xbe, 
0xe5, 0x44, 0x87, 0xcf, 0x73, 0x27, 0xc0, 0x2e, 0x17, 0xbe, 0xac, 0x61, 
0xdf, 0xa6, 0xcf, 0xb2, 0x3e, 0xc0, 0xe6, 0xc6, 0x79, 0xf9, 0xe1, 0xa7, 
0xd3, 0x8d, 0xf7, 0x74, 0x54, 0x4f, 0xda, 0x32, 0x06, 0x0f, 0x8b, 0xea, 
0x99, 0x4a, 0xd6, 0xab, 0xae, 0xf5, 0xfd, 0x0f, 0x7e, 0xba, 0xeb, 0xdc, 
0x64, 0x2d, 0x99, 0x2c, 0x78, 0x38, 0x17, 0x33, 0xed, 0xa7, 0x2b, 0xb3, 
0xb6, 0x84, 0x54, 0x63, 0x2f, 0xc9, 0x7f, 0x7d, 0x48, 0x42, 0xf3, 0x7c, 
0x0a, 0x4f, 0x03, 0x97, 0x79, 0x0f, 0xae, 0x47, 0x3e, 0x3e, 0x68, 0xb0, 
0x21, 0xe8, 0x97, 0xa6, 0x67, 0x35, 0x5f, 0x8a, 0x47, 0x30, 0x90, 0x5f, 
0xe1, 0xf9, 0x25, 0x4f, 0x36, 0x47, 0x34, 0x01, 0xf6, 0x9f, 0x5c, 0x3d, 
0x90, 0x4a, 0xb7, 0x69, 0xc9, 0x50, 0x22, 0x38, 0x12, 0x8a, 0x6f, 0x52, 
0x71, 0x6c, 0xaf, 0x3e, 0xf7, 0xec, 0xb7, 0xe7, 0x78, 0xa1, 0x74, 0x11, 
0x8a, 0x7d, 0xe8, 0x04, 0x39, 0xdd, 0x0a, 0x49, 0x8a, 0x0e, 0x50, 0x92, 
0xed, 0x0c, 0x5b, 0x08, 0x27, 0xe2, 0xb8, 0x5c, 0x36, 0x83, 0x68, 0x0e, 
0x7a, 0xf2, 0x7f, 0x88, 0x53, 0xee, 0x92, 0x12, 0x2b, 0x74, 0xa5, 0xd9, 
0x86, 0x28, 0x25, 0x67, 0xee, 0x58, 0xdf, 0x72, 0x8c, 0x99, 0xc9, 0x03, 
0x48, 0xbc, 0x54, 0x58, 0x08, 0x0a, 0xd1, 0xca, 0x64, 0x10, 0x6c, 0x3a, 
0x83, 0x3d, 0x4d, 0xb5, 0xb6, 0x2a, 0x1f, 0x92, 0xa1, 0xcc, 0xf2, 0x7c, 
0x36, 0x0e, 0xab, 0x70, 0x02, 0x6d, 0x0d, 0xee, 0xee, 0x07, 0x93, 0x4a, 
0xc7, 0xec, 0x77, 0x1e, 0x1b, 0x5f, 0x90, 0x61, 0x10, 0x3d, 0x80, 0x17, 
0xce, 0x1d, 0x4a, 0x4f, 0xbf, 0x97, 0xe6, 0x54, 0xf9, 0x66, 0x4b, 0x11, 
0x96, 0xa9, 0x59, 0xea, 0x43, 0xc1, 0xcb, 0xc6, 0xd5, 0x49, 0x63, 0x60, 
0xe4, 0x3b, 0x2a, 0x1b, 0x81, 0x28, 0xfd, 0x07, 0x24, 0x8b, 0x27, 0x97, 
0x06, 0xaf, 0xd6, 0xe6, 0x56, 0x50, 0x7f, 0x43, 0xa3, 0x49, 0x6e, 0x1b, 
0x67, 0x84, 0x29, 0xc1, 0x3b, 0xe0, 0x20, 0xac, 0xb1, 0x67, 0x45, 0x0b, 
0x2e, 0xfd, 0xd1, 0xaf, 0xf9, 0x40, 0xee, 0xc5, 0x0b, 0xa7, 0x5c, 0xcd, 
0x23, 0xab, 0xa1, 0x91, 0x55, 0x20, 0x21, 0x32, 0xc8, 0xa4, 0x27, 0x70, 
0x57, 0x07, 0xb6, 0xd7, 0x63, 0xf5, 0x41, 0x8c, 0x5d, 0x24, 0x15, 0xcb, 
0xa3, 0x62, 0xd7, 0x10, 0x36, 0x3b, 0x40, 0xce, 0xaf, 0xd2, 0x2f, 0x91, 
0x64, 0xe1, 0x84, 0xf3, 0xa2, 0xac, 0x79, 0xe8, 0xab, 0x09, 0x39, 0x77, 
0xfc, 0xd7, 0xbf, 0x3e, 0xaf, 0xcc, 0x2c, 0xea, 0xbb, 0x8c, 0x79, 0x05, 
0x7c, 0x29, 0x74, 0x09, 0x69, 0x03, 0xfb, 0x2c, 0x33, 0xfc, 0x21, 0xd9, 
0xe5, 0x41, 0x7c, 0xc7, 0x5d, 0xf3, 0x2a, 0x23, 0x75, 0x36, 0x8d, 0xd2, 
0xe7, 0x93, 0xec, 0x55, 0x71, 0xd5, 0x1b, 0x26, 0xf0, 0x4c, 0x5c, 0x24, 
0xc8, 0x5b, 0x37, 0x53, 0x0c, 0x05, 0xec, 0x2c, 0xb6, 0x9b, 0xc7, 0xc9, 
0x3b, 0x62, 0xf6, 0xc9, 0x65, 0xb8, 0x3f, 0xeb, 0x11, 0xa5, 0xab, 0xbf, 
0x99, 0x54, 0x52, 0x3a, 0x03, 0x8b, 0x30, 0xa2, 0xb9, 0x18, 0x62, 0x53, 
0x3f, 0x20, 0x71, 0x3c, 0x2a, 0xa2, 0xd7, 0x0e, 0x41, 0xa7, 0x2f, 0xea, 
0xfc, 0x59, 0x05, 0x4c, 0xb4, 0xd5, 0x9b, 0xc2, 0xa5, 0xb0, 0xa3, 0xcf, 
0x9e, 0x88, 0xc3, 0x29, 0x10, 0x86, 0x6e, 0x70, 0x25, 0x64, 0x97, 0xba, 
0x12, 0x5d, 0xc4, 0x3b, 0xc6, 0x22, 0xf1, 0x7c, 0x17, 0x25, 0x0e, 0x95, 
0xc4, 0xac, 0x80, 0xd8, 0x91, 0x61, 0x5c, 0x3b, 0x17, 0x75, 0x3c, 0x28, 
0x82, 0xf2, 0xba, 0xe2, 0xa4, 0xd9, 0x21, 0x0c, 0x6c, 0xa5, 0x03, 0x16, 
0xdb, 0x3e, 0xdf, 0x27, 0xf7, 0x62, 0x34, 0x34, 0x68, 0x90, 0x4d, 0x0d, 
0xe2, 0xec, 0x55, 0xd2, 0x96, 0x48, 0x8c, 0xc9, 0x0e, 0x45, 0xf5, 0xfd, 
0xba, 0xbe, 0x05, 0x1c, 0x8d, 0xfc, 0x68, 0xde, 0xce, 0xac, 0x06, 0x91, 
0xd0, 0xbb, 0xc0, 0xc4, 0xc1, 0x61, 0x87, 0x2f, 0x02, 0xde, 0x68, 0xde, 
0x4b, 0xfb, 0x86, 0x46, 0x1d, 0x1f, 0xd0, 0xb7, 0x59, 0xcc, 0x86, 0xe3, 
0xe1, 0xda, 0x98, 0x53, 0x84, 0xf2, 0xa0, 0x03, 0x16, 0xfc, 0x99, 0xdf, 
0x15, 0x94, 0x97, 0x18, 0x4e, 0x51, 0xb4, 0xda, 0xba, 0xaf, 0xa2, 0x3e, 
0x1a, 0x07, 0x57, 0x20, 0x74, 0x7a, 0x34, 0xf4, 0xb7, 0xa4, 0x79, 0xbe, 
0x65, 0xba, 0x07, 0x53, 0x4f, 0xd4, 0x10, 0x6b, 0x15, 0x23, 0xfd, 0xfc, 
0x52, 0x90, 0xf7, 0x10, 0x2b, 0x72, 0xeb, 0x60, 0x34, 0x6b, 0xb3, 0x9a, 
0x9d, 0x46, 0x65, 0x32, 0xa1, 0x9f, 0x35, 0xeb, 0xbd, 0x16, 0x03, 0x24, 
0x8c, 0xcf, 0x5a, 0xab, 0x90, 0xe0, 0xa8, 0x36, 0xd7, 0xad, 0xd9, 0x8d, 
0x46, 0x0b, 0x0a, 0xda, 0xb3, 0xe4, 0x14, 0xcb, 0x86, 0x1e, 0x4e, 0x5c, 
0xee, 0x46, 0xfb, 0xdf, 0x27, 0xf7, 0x34, 0xbd, 0x38, 0xc2, 0xe6, 0xf3, 
0x35, 0x0b, 0x02, 0x42, 0x13, 0xff, 0xfc, 0x2e, 0x26, 0x83, 0x0c, 0x71, 
0x25, 0x34, 0xdd, 0xa1, 0xc0, 0xde, 0x69, 0x64, 0x62, 0x72, 0x8e, 0x1a, 
0xf7, 0x24, 0xcf, 0x9b, 0x6d, 0x64, 0x64, 0xb4, 0x93, 0x8d, 0x3d, 0x7d, 
0xd3, 0x9e, 0xfe, 0xfd, 0x75, 0x31, 0xfe, 0xce, 0xa0, 0xdd, 0x3e, 0x9a, 
0x27, 0x9c, 0xa4, 0x27, 0x79, 0xe4, 0x05, 0x74, 0x78, 0x63, 0xa6, 0xac, 
0x21, 0x11, 0x9c, 0xb2, 0x2a, 0x10, 0x78, 0xb5, 0xe3, 0x38, 0xaf, 0x8f, 
0x9e, 0x49, 0x85, 0x5b, 0xa4, 0x36, 0xe0, 0xa4, 0xed, 0x37, 0x26, 0x02, 
0x32, 0xc4, 0x55, 0xff, 0x17, 0xad, 0x65, 0x3a, 0xea, 0x13, 0xc8, 0xcb, 
0x1a, 0x02, 0xef, 0x4b, 0x6d, 0x85, 0x19, 0xd6, 0x96, 0xe1, 0x91, 0x11, 
0xa5, 0x8f, 0xcb, 0xc5, 0x28, 0xa7, 0xfa, 0x11, 0x79, 0x78, 0x65, 0xa5, 
0x42, 0xc0, 0xa3, 0xa7, 0xcf, 0x52, 0x61, 0xb4, 0x35, 0x03, 0xb9, 0x16, 
0x34, 0x39, 0x4b, 0x06, 0xd2, 0xb8, 0x42, 0x81, 0x07, 0x6d, 0x34, 0x72, 
0x02, 0xf6, 0x95, 0x28, 0x17, 0x09, 0x10, 0x1c, 0x2d, 0xbd, 0x34, 0x52, 
0xf0, 0x69, 0x95, 0x2a, 0xd9, 0x9d, 0x8b, 0xb4, 0x32, 0x28, 0x41, 0x7d, 
0x69, 0xd8, 0xa1, 0x5d, 0x6f, 0x00, 0x29, 0xdb, 0x27, 0xfe, 0x8e, 0x0b, 
0x66, 0x4f, 0xe3, 0x5b, 0x23, 0x02, 0xf1, 0x85, 0x6b, 0x50, 0x97, 0xe4, 
0xbc, 0x14, 0xc0, 0x87, 0x23, 0x15, 0xd9, 0x4f, 0x7d, 0x47, 0xcf, 0x57, 
0x81, 0xe7, 0x1d, 0xd1, 0xa5, 0x49, 0x6f, 0x7f, 0xd1, 0x76, 0x66, 0x09, 
0xe1, 0xff, 0xbd, 0xe3, 0x20, 0xe0, 0xb0, 0x51, 0xcb, 0xdf, 0x90, 0xad, 
0xc6, 0x7a, 0xdb, 0xe6, 0x97, 0x08, 0x26, 0xb1, 0x45, 0x5c, 0xf9, 0x6a, 
0x34, 0x68, 0x98, 0xfd, 0xaf, 0x62, 0x20, 0xa3, 0xe0, 0x8f, 0x3d, 0x05, 
0xa9, 0xe3, 0xd3, 0x1d, 0xd3, 0x8d, 0x52, 0x63, 0x78, 0x14, 0xc5, 0xf7, 
0xdf, 0x87, 0x37, 0xcd, 0x95, 0x55, 0x1a, 0x44, 0x64, 0xb9, 0x5d, 0xd1, 
0x93, 0x7a, 0xc3, 0x2e, 0x78, 0x31, 0x44, 0xd8, 0x7e, 0xa1, 0x7c, 0x6d, 
0x78, 0x1a, 0x17, 0xf9, 0x76, 0xa9, 0xa1, 0xac, 0x1f, 0x9f, 0xb7, 0xb3, 
0x0f, 0xb5, 0xef, 0xfa, 0x25, 0x43, 0xce, 0x82, 0xcc, 0x7b, 0xbc, 0xca, 
0x3b, 0x42, 0x8c, 0x7c, 0xf7, 0x93, 0xd5, 0xa0, 0x38, 0xb9, 0x2c, 0x69, 
0xf3, 0xea, 0xfe, 0x82, 0x83, 0x26, 0x7c, 0xd0, 0x37, 0xf5, 0xcc, 0x4c, 
0x86, 0x94, 0xd1, 0xe2, 0x30, 0x00, 0xff, 0x69, 0x13, 0xb0, 0x9e, 0xb8, 
0x24, 0xd6, 0x55, 0xd1, 0x99, 0x5b, 0x00, 0xe3, 0x7d, 0x96, 0xce, 0x74, 
0x61, 0x82, 0x8b, 0x37, 0xc4, 0x4b, 0xe3, 0xf1, 0x91, 0x2b, 0x77, 0x6a, 
0xc0, 0x83, 0x91, 0x84, 0x36, 0xbe, 0xc3, 0x66, 0xef, 0x83, 0x83, 0x53, 
0x23, 0x46, 0xef, 0x7d, 0x57, 0x4f, 0xbb, 0x50, 0x02, 0x62, 0x73, 0xbe, 
0x33, 0x5f, 0xff, 0x01, 0xad, 0xf6, 0x5f, 0x17, 0xbc, 0x6f, 0x61, 0xfd, 
0xae, 0x5e, 0x58, 0x02, 0x8e, 0x8d, 0x93, 0x34, 0xfd, 0xe0, 0x38, 0x67, 
0xda, 0xe5, 0x7c, 0x34, 0x1b, 0x21, 0x54, 0x1d, 0xfe, 0x6f, 0x24, 0x31, 
0x16, 0x67, 0x04, 0x84, 0xae, 0x81, 0x57, 0x87, 0xe3, 0xe4, 0x62, 0x6d, 
0x8a, 0x48, 0x8d, 0x25, 0x48, 0x9c, 0x7a, 0x09, 0x7c, 0x5f, 0xfa, 0x99, 
0x5c, 0x01, 0x19, 0x51, 0xc6, 0x06, 0x32, 0xa0, 0xed, 0x2f, 0xdb, 0x50, 
0x53, 0xad, 0xdb, 0x6b, 0xc6, 0xc6, 0x9f, 0x1e, 0xdf, 0xa1, 0x51, 0x27, 
0x79, 0xb1, 0xbe, 0xb2, 0x81, 0xf9, 0x93, 0x17, 0x59, 0x72, 0xac, 0xe2, 
0xec, 0xc4, 0x82, 0x95, 0x9c, 0x3f, 0xcb, 0x0b, 0x01, 0xcf, 0x02, 0x85, 
0xd2, 0x52, 0xe7, 0xcf, 0x18, 0x8a, 0xff, 0x90, 0x32, 0xd9, 0xd1, 0x2c, 
0xd6, 0x52, 0x76, 0xdc, 0x0d, 0x8b, 0x03, 0x02, 0x4e, 0x4b, 0xfc, 0x4e, 
0xab, 0xdb, 0xbd, 0xc2, 0x72, 0x78, 0x3e, 0xb4, 0xcc, 0x25, 0xcb, 0x11, 
0xcf, 0x88, 0x5b, 0x6f, 0x1c, 0x97, 0xea, 0x17, 0x17, 0xc9, 0xbb, 0xfb, 
0xcf, 0x8b, 0x5e, 0xa5, 0x66, 0xfc, 0xef, 0x2e, 0x4c, 0xf0, 0xd5, 0x8e, 
0x43, 0xdb, 0x78, 0xda, 0xde, 0x8d, 0x56, 0xbb, 0xb2, 0x1b, 0x43, 0x6f, 
0xf8, 0x13, 0x22, 0xbe, 0x5e, 0x83, 0x97, 0x55, 0xa6, 0x90, 0x22, 0x2e, 
0xee, 0x9d, 0xec, 0x4b, 0x8d, 0x41, 0x1e, 0xae, 0x4f, 0x3a, 0x4e, 0x8f, 
0xa9, 0xbd, 0x41, 0x58, 0xd7, 0xae, 0x2e, 0xf7, 0xf3, 0x91, 0x6e, 0x1e, 
0x38, 0x2a, 0x1f, 0x04, 0xc9, 0x52, 0x8a, 0xbf, 0x21, 0x92, 0x80, 0xe5, 
0x4f, 0xcb, 0x6b, 0x0b, 0x30, 0xa9, 0x78, 0x91, 0x8f, 0x9e, 0xda, 0x48, 
0x62, 0xe0, 0xd3, 0xe7, 0xa8, 0x73, 0xa4, 0xcd, 0xff, 0xf8, 0xef, 0x5e, 
0xb7, 0x09, 0x36, 0x04, 0x32, 0x0c, 0x55, 0xc5, 0xc2, 0xc5, 0xcc, 0xab, 
0xa7, 0xb9, 0xae, 0x39, 0xaf, 0x23, 0x1e, 0x32, 0xfa, 0xf8, 0x48, 0x6b, 
0x5e, 0x3c, 0x2a, 0x84, 0x2a, 0x21, 0xd5, 0xf1, 0x19, 0x7f, 0x29, 0xfa, 
0xd1, 0x5a, 0xa1, 0x9d, 0xfe, 0xa7, 0x7a, 0xdf, 0xdc, 0x7b, 0x65, 0xe8, 
0x7e, 0xb7, 0xd0, 0x4b, 0xda, 0x1b, 0xb6, 0x00, 0x56, 0x61, 0xdb, 0xf1, 
0x1b, 0x2c, 0x06, 0x72, 0x98, 0x79, 0x1b, 0x40, 0xc4, 0x43, 0x65, 0xe4, 
0x8c, 0x07, 0x49, 0x25, 0x85, 0xa5, 0xa6, 0x9f, 0x93, 0xe4, 0x90, 0x4c, 
0x06, 0xfa, 0x5c, 0xab, 0x15, 0xdd, 0x10, 0xc6, 0xe7, 0xe9, 0xca, 0x84, 
0x5f, 0x6d, 0xde, 0xe8, 0xf2, 0x29, 0xb4, 0x16, 0xa2, 0x11, 0x54, 0x6a, 
0xed, 0xb6, 0xe2, 0x74, 0x69, 0x39, 0xcb, 0xa0, 0x8f, 0x4e, 0x10, 0x76, 
0xc1, 0xcf, 0x6a, 0xb9, 0x37, 0x49, 0xaf, 0x5d, 0xce, 0x9d, 0x00, 0xfc, 
0x29, 0x01, 0x83, 0x70, 0x97, 0xdb, 0x65, 0x5f, 0x2e, 0x1c, 0xa4, 0xc1, 
0xce, 0x31, 0x1e, 0x69, 0x68, 0x85, 0x29, 0x27, 0x7d, 0xfc, 0x3e, 0xa4, 
0x68, 0x2d, 0xee, 0xba, 0x33, 0xa1, 0xec, 0x62, 0xe2, 0x70, 0xbe, 0x06, 
0xb7, 0x12, 0x47, 0x7f, 0xa6, 0x3c, 0x0b, 0x5f, 0x42, 0x71, 0x32, 0xdc, 
0x27, 0xb8, 0x31, 0x76, 0x99, 0x88, 0x78, 0x52, 0x42, 0xab, 0xe3, 0x59, 
0xed, 0x75, 0xa6, 0x41, 0x96, 0xfa, 0x0f, 0xa9, 0xc8, 0xdb, 0x5a, 0xb2, 
0x0c, 0x68, 0x17, 0xf2, 0xc3, 0x47, 0xe6, 0x86, 0x07, 0x4f, 0xd5, 0x39, 
0x52, 0xf7, 0x32, 0xab, 0x19, 0xc6, 0x57, 0xd5, 0xb3, 0xff, 0xca, 0x64, 
0xab, 0x45, 0xa7, 0x0a, 0x6d, 0x26, 0x85, 0xf6, 0x76, 0x7b, 0x4d, 0x2a, 
0x7b, 0xd8, 0x77, 0x61, 0x4c, 0x27, 0xae, 0xff, 0x7d, 0xfa, 0xbd, 0x78, 
0x3a, 0xfa, 0x04, 0x97, 0x24, 0xb1, 0x91, 0x54, 0xce, 0xd2, 0x29, 0x76, 
0x9a, 0x1c, 0xe1, 0xcb, 0xcc, 0xd4, 0xf1, 0x5d, 0x18, 0x21, 0x07, 0xb3, 
0x8f, 0x90, 0x97, 0x59, 0x4d, 0x5b, 0x11, 0xb9, 0xc2, 0xc9, 0xf9, 0xbe, 
0x31, 0xb1, 0x13, 0xfd, 0xc0, 0xd2, 0xd3, 0x77, 0x75, 0xf8, 0xd2, 0x2b, 
0x4f, 0x0e, 0x31, 0x66, 0xb2, 0x29, 0x95, 0x91, 0x3b, 0x5c, 0x1b, 0xd7, 
0xed, 0xab, 0x6a, 0xab, 0x09, 0xbe, 0xe2, 0xf1, 0x62, 0xe8, 0x76, 0x9c, 
0xc7, 0xf2, 0xee, 0xad, 0xe6, 0xa8, 0x80, 0x6d, 0x5c, 0xef, 0x66, 0x37, 
0x78, 0x4d, 0xce, 0xc3, 0xff, 0xc8, 0xb2, 0x77, 0x1d, 0xa0, 0x94, 0xef, 
0xa5, 0x10, 0x3c, 0x31, 0xa7, 0x6c, 0xe4, 0x54, 0xb7, 0x39, 0x57, 0x20, 
0x44, 0xe8, 0x6e, 0xf3, 0xa2, 0x3e, 0xd5, 0x6b, 0x70, 0x24, 0x35, 0x87, 
0x75, 0xb8, 0xb5, 0x7e, 0x33, 0x64, 0x50, 0xb0, 0x60, 0x69, 0xe9, 0x4e, 
0x0b, 0x21, 0x37, 0xca, 0x3d, 0x70, 0x45, 0x9d, 0xae, 0x56, 0xb8, 0xb0, 
0x83, 0x49, 0x7b, 0xaf, 0xc3, 0x35, 0xaa, 0x2b, 0x9e, 0x3a, 0x02, 0x78, 
0x17, 0x45, 0x74, 0x47, 0x2e, 0x56, 0x40, 0xb1, 0x3b, 0xfb, 0x39, 0x57, 
0xd0, 0xe8, 0xb7, 0xdd, 0xb8, 0x4d, 0x5c, 0x07, 0xb3, 0xff, 0x3d, 0x7e, 
0x9a, 0x23, 0x58, 0xe7, 0x0e, 0x5d, 0xd2, 0xed, 0xba, 0x02, 0xed, 0x38, 
0x3f, 0xe2, 0x07, 0x2c, 0x61, 0xdd, 0x94, 0x8c, 0xf3, 0xd2, 0x0f, 0xa0, 
0xcf, 0xc7, 0x92, 0x7e, 0x52, 0x3d, 0x86, 0x61, 0x56, 0x85, 0x50, 0x98, 
0xdb, 0x33, 0xf4, 0xf5, 0x81, 0x5f, 0x6f, 0x97, 0x54, 0xa5, 0xac, 0x39, 
0x2e, 0x04, 0x0a, 0x5c, 0xbe, 0x9f, 0xd7, 0x60, 0x2e, 0x7f, 0x5e, 0xba, 
0x65, 0xf2, 0x40, 0xe0, 0xa4, 0x06, 0xdc, 0x8b, 0x4f, 0x60, 0xca, 0x9d, 
0xf9, 0xe3, 0xc9, 0x1f, 0x77, 0xcf, 0xb1, 0x39, 0x01, 0x13, 0xe5, 0x06, 
0xa3, 0x20, 0x9f, 0x4e, 0xb3, 0x0b, 0xf7, 0xa5, 0x50, 0xfc, 0x76, 0x97, 
0x13, 0x21, 0x80, 0xa1, 0x09, 0xc8, 0xb7, 0x91, 0x55, 0x08, 0xd1, 0xfe, 
0x90, 0x54, 0x85, 0x77, 0x3f, 0x3f, 0x87, 0x4f, 0x13, 0xf3, 0xec, 0x2c, 
0xe3, 0x71, 0x40, 0x0e, 0x27, 0x00, 0x58, 0x13, 0xce, 0xe3, 0xc9, 0x5f, 
0xaf, 0x00, 0x9a, 0x19, 0xcc, 0xb3, 0x17, 0x10, 0x0b, 0xda, 0xf8, 0x9c, 
0x30, 0x91, 0xbf, 0x6d, 0x67, 0x19, 0x95, 0x44, 0xb1, 0x54, 0x72, 0x78, 
0x37, 0xc1, 0xe5, 0x2b, 0x30, 0xfd, 0x7e, 0xcb, 0x3b, 0xaf, 0x5f, 0x40, 
0x4d, 0x00, 0xe4, 0xa7, 0xc6, 0xfb, 0x47, 0x97, 0xf8, 0x2e, 0x71, 0x9d, 
0xd1, 0xf7, 0xc6, 0x19, 0x49, 0x4d, 0x56, 0xc6, 0x69, 0xfc, 0x78, 0xa3, 
0xbf, 0xac, 0x68, 0x58, 0xd2, 0x30, 0x44, 0x3c, 0xdd, 0x45, 0xc4, 0xc2, 
0x18, 0x9d, 0x41, 0xeb, 0x1d, 0xbc, 0x9c, 0x86, 0x81, 0x38, 0xba, 0xab, 
0xc7, 0xeb, 0xe3, 0x91, 0x4b, 0x27, 0xed, 0x65, 0xad, 0xe9, 0x19, 0x14, 
0x9e, 0x1b, 0x3b, 0x27, 0x54, 0x83, 0x36, 0x58, 0xa2, 0x0f, 0x89, 0x1e, 
0x68, 0x21, 0x2d, 0x63, 0xbc, 0xd3, 0xce, 0x6b, 0xe7, 0x32, 0x82, 0x07, 
0xd5, 0x09, 0x0f, 0x22, 0xda, 0xda, 0x0b, 0xc1, 0x18, 0x24, 0xe1, 0xd1, 
0x60, 0xe0, 0x27, 0x5d, 0x4b, 0xc0, 0xcf, 0xf7, 0x02, 0x5b, 0x99, 0x48, 
0x28, 0x3b, 0x75, 0xf1, 0xa2, 0x6c, 0x99, 0x7d, 0xfb, 0xa3, 0xd7, 0xcd, 
0xb4, 0x07, 0x85, 0xd8, 0x5a, 0x90, 0x35, 0x70, 0x82, 0xd6, 0x59, 0x7b, 
0x45, 0x90, 0x79, 0xb5, 0x51, 0x99, 0xc3, 0xac, 0x5a, 0xfa, 0x06, 0x5d, 
0xb3, 0x8c, 0x02, 0xf4, 0xfd, 0xdf, 0xfe, 0x0e, 0x0f, 0x61, 0x4f, 0xe3, 
0x97, 0x13, 0xbd, 0x87, 0xcc, 0x87, 0xc9, 0x17, 0x1e, 0x99, 0x28, 0xaa, 
0x58, 0x53, 0x41, 0xdf, 0xaf, 0xfb, 0x2a, 0x6d, 0x77, 0x1d, 0x26, 0x77, 
0xf1, 0x1f, 0x4e, 0x28, 0xc8, 0xed, 0x89, 0xe0, 0x07, 0x1c, 0xcf, 0xff, 
0xea, 0xea, 0xe8, 0xce, 0x72, 0x13, 0x8a, 0xe9, 0x0b, 0xf0, 0xc0, 0xe6, 
0x8c, 0x12, 0x98, 0x10, 0xef, 0x5f, 0xa7, 0x59, 0x43, 0x23, 0xc4, 0x74, 
0xa9, 0x33, 0xcb, 0xe5, 0x5c, 0xa6, 0x7e, 0x99, 0x2f, 0xf0, 0xbe, 0xfd, 
0xd1, 0x00, 0x9e, 0x13, 0x1f, 0x82, 0x0d, 0xa2, 0x5d, 0x09, 0x56, 0xdb, 
0xbd, 0x85, 0x35, 0xec, 0x01, 0xd3, 0x08, 0x45, 0x3f, 0xef, 0x9e, 0xae, 
0x27, 0x1a, 0xcc, 0xfb, 0xdd, 0x01, 0x17, 0x35, 0x86, 0x4a, 0x3f, 0xf1, 
0xfb, 0xfb, 0xef, 0x13, 0xb0, 0xa2, 0xfc, 0x65, 0x8b, 0x8b, 0x37, 0x11, 
0x78, 0x41, 0xce, 0x15, 0x62, 0x55, 0xf0, 0x48, 0xd2, 0xa2, 0x52, 0xec, 
0x29, 0x54, 0xea, 0x98, 0xd7, 0x71, 0x06, 0x04, 0x7a, 0x95, 0x3b, 0xd7, 
0x02, 0x69, 0xb0, 0xaf, 0x92, 0x4e, 0xcf, 0x14, 0x64, 0x73, 0xff, 0xc5, 
0xc3, 0xdb, 0x7c, 0x1f, 0xd4, 0x58, 0xf8, 0x9a, 0x78, 0xc7, 0x83, 0xcf, 
0x30, 0x7e, 0x86, 0x5e, 0x76, 0x68, 0x25, 0xad, 0xa4, 0xdb, 0x86, 0xf0, 
0xab, 0xbf, 0xb8, 0xf2, 0x53, 0xbe, 0x3e, 0x41, 0x66, 0xd8, 0x69, 0xf9, 
0xd5, 0xfd, 0x3f, 0xdd, 0x9f, 0x97, 0x26, 0x2e, 0x54, 0x93, 0x37, 0x4a, 
0x52, 0x4a, 0x7a, 0x60, 0x8c, 0xa6, 0x93, 0x0d, 0x85, 0x47, 0x81, 0xc1, 
0x12, 0xaf, 0x10, 0x0b, 0xda, 0xf1, 0x38, 0x18, 0xe0, 0xa1, 0x8a, 0x43, 
0x9e, 0x5f, 0x30, 0xc5, 0x78, 0x4a, 0xd3, 0xcc, 0x52, 0x4c, 0xad, 0xac, 
0x6d, 0x4a, 0xa0, 0xd5, 0x10, 0xa7, 0x03, 0xb1, 0x07, 0x22, 0x36, 0xb1, 
0xfc, 0x2a, 0x11, 0x5e, 0x23, 0xa6, 0x04, 0x75, 0x71, 0xbd, 0x3a, 0x15, 
0x3a, 0xab, 0x43, 0x05, 0x8b, 0x3f, 0x7a, 0xb9, 0xdf, 0x77, 0x72, 0x04, 
0x36, 0x85, 0x4c, 0x64, 0xb5, 0xaa, 0x7d, 0xab, 0xf3, 0x70, 0xf8, 0xa0, 
0x37, 0x8f, 0xd7, 0x2f, 0x29, 0x48, 0xab, 0xc0, 0xe6, 0xd3, 0x2b, 0x66, 
0xeb, 0x77, 0x8f, 0x59, 0x87, 0x29, 0xdd, 0x6d, 0xa0, 0xc1, 0xb3, 0x1f, 
0x79, 0x68, 0xb5, 0xdd, 0x4b, 0x68, 0x4d, 0x97, 0x1f, 0x76, 0xc5, 0x1f, 
0xe9, 0xbc, 0x6f, 0x55, 0x56, 0xe4, 0x5d, 0xe6, 0xf2, 0x11, 0xd1, 0x5f, 
0x21, 0xdd, 0x84, 0x53, 0x40, 0x6a, 0x08, 0x79, 0xea, 0x0f, 0x46, 0x04, 
0x0f, 0x41, 0x24, 0xad, 0x42, 0xb1, 0x9b, 0xfe, 0xcf, 0xfb, 0x6f, 0x82, 
0x5c, 0x95, 0x94, 0xf0, 0x1f, 0x9a, 0x6f, 0x5c, 0xe3, 0x30, 0x6f, 0xc3, 
0x3d, 0xea, 0xb3, 0x5e, 0x1e, 0x47, 0xec, 0x31, 0x75, 0xd0, 0xa6, 0x7b, 
0x3f, 0xe7, 0x57, 0x11, 0xbc, 0x19, 0xed, 0x07, 0x1f, 0xea, 0x0b, 0xcb, 
0x75, 0x45, 0x65, 0x68, 0xd0, 0xa9, 0x02, 0xe8, 0x7b, 0xcc, 0x22, 0x0b, 
0xc4, 0x93, 0x82, 0xb7, 0xee, 0xce, 0x98, 0x4a, 0x88, 0x79, 0xcc, 0x68, 
0x4d, 0xf1, 0xc4, 0xae, 0x40, 0xa6, 0x3a, 0x64, 0x8e, 0xe9, 0x90, 0x0f, 
0x96, 0xa4, 0xa5, 0x33, 0x79, 0x65, 0x51, 0x35, 0xa2, 0x0d, 0x14, 0x89, 
0x71, 0xa3, 0x51, 0x1b, 0xa0, 0x0b, 0x0f, 0x99, 0xdb, 0x7d, 0x36, 0xfc, 
0xb1, 0x44, 0x94, 0xda, 0xe8, 0xcc, 0x32, 0x8b, 0xb6, 0x2f, 0x46, 0xa3, 
0x09, 0x0c, 0x89, 0x95, 0x99, 0x00, 0xe1, 0x49, 0xee, 0x5d, 0x8c, 0x19, 
0x1f, 0x4d, 0xd4, 0xbf, 0x88, 0xa1, 0x6f, 0xf8, 0xe2, 0xc5, 0xf4, 0x8b, 
0x05, 0x90, 0x5f, 0xc7, 0x1e, 0xa8, 0x82, 0x9e, 0x4b, 0x10, 0x8b, 0xf4, 
0xdb, 0x48, 0x74, 0xf6, 0x88, 0xa1, 0x5b, 0xda, 0xf2, 0x60, 0x98, 0xc4, 
0xc3, 0xb5, 0xc0, 0x65, 0x17, 0x3f, 0x71, 0x80, 0xe4, 0xcb, 0x30, 0x61, 
0x1f, 0xae, 0xe8, 0x8d, 0x33, 0x78, 0xca, 0x1b, 0xc6, 0x50, 0xdd, 0x15, 
0xe6, 0x46, 0xf3, 0x34, 0xac, 0x71, 0xfd, 0xb5, 0x17, 0xe5, 0x39, 0x10, 
0xbb, 0x11, 0xe8, 0xff, 0x7b, 0xed, 0xce, 0xdf, 0x03, 0x8b, 0xaf, 0xa5, 
0xd4, 0x72, 0x4a, 0xa9, 0x18, 0x89, 0x37, 0x2f, 0xc9, 0x79, 0xea, 0x9a, 
0x97, 0xda, 0xf6, 0x9a, 0x06, 0x73, 0x69, 0x35, 0x15, 0x2c, 0xcb, 0x58, 
0x31, 0x69, 0x58, 0xf8, 0x42, 0xdb, 0x43, 0xc8, 0x00, 0x9e, 0xda, 0xc5, 
0xe4, 0x9c, 0xb1, 0x21, 0x04, 0xc5, 0xd2, 0xf8, 0x6d, 0x7e, 0x9a, 0x96, 
0x12, 0x7a, 0x72, 0x30, 0x73, 0x26, 0x83, 0x30, 0xd6, 0x4a, 0x8b, 0xa6, 
0x78, 0xbd, 0x96, 0x07, 0x87, 0x59, 0x35, 0x0f, 0xd7, 0x06, 0xbc, 0xdc, 
0x59, 0xac, 0x5b, 0xe6, 0x01, 0xb8, 0x9a, 0xd0, 0x91, 0x69, 0xac, 0x8a, 
0xfd, 0xe1, 0x86, 0x22, 0xa4, 0xae, 0x0a, 0xed, 0x5c, 0x80, 0xbf, 0xee, 
0x2b, 0x93, 0xd5, 0xf3, 0xca, 0x7a, 0xac, 0xee, 0x8f, 0x21, 0x13, 0x90, 
0x24, 0x57, 0x4a, 0xcb, 0x54, 0x1b, 0x4a, 0x81, 0x38, 0x3b, 0xc9, 0x24, 
0x61, 0x1b, 0x72, 0xf0, 0xc5, 0x43, 0x89, 0xbb, 0xe3, 0xa0, 0xc5, 0x2f, 
0x48, 0x8f, 0x84, 0x3a, 0x45, 0x52, 0x56, 0x13, 0x01, 0xf4, 0x36, 0x0e, 
0xd6, 0xcc, 0x35, 0x47, 0x04, 0xae, 0x9f, 0xda, 0x6b, 0x10, 0x9c, 0x24, 
0xe6, 0x71, 0xd4, 0x84, 0x3c, 0xd8, 0x00, 0xc2, 0xf2, 0xdc, 0x7b, 0x51, 
0x7c, 0x81, 0x47, 0x3b, 0x51, 0xf4, 0x26, 0x17, 0xbd, 0xa1, 0x6f, 0xaa, 
0x53, 0x2b, 0xd5, 0xcf, 0xcf, 0x92, 0xb8, 0x8c, 0x2b, 0x84, 0x4a, 0x85, 
0x21, 0x59, 0x5e, 0xae, 0xc2, 0xa0, 0x19, 0xa5, 0x4c, 0x3c, 0xed, 0x71, 
0x1b, 0xed, 0x21, 0xb9, 0x22, 0x58, 0xec, 0xa6, 0xf9, 0xbb, 0x2a, 0x8e, 
0xf5, 0xdb, 0x0c, 0xe8, 0x97, 0x3b, 0xa3, 0x09, 0xc9, 0x07, 0x77, 0x09, 
0x59, 0x49, 0x12, 0xb9, 0xed, 0xd6, 0x7c, 0xc7, 0x92, 0xbd, 0xbc, 0x79, 
0x9e, 0x88, 0xed, 0x11, 0xe6, 0xc4, 0x8a, 0xfb, 0xd7, 0xf3, 0x69, 0x7a, 
0x9c, 0xca, 0x06, 0xa1, 0x05, 0x1c, 0xfc, 0xaa, 0x11, 0x3a, 0x36, 0x63, 
0x1a, 0x9b, 0xb7, 0x58, 0xa9, 0x5d, 0xb8, 0x2a, 0xf5, 0x6e, 0xf3, 0x52, 
0x4c, 0x90, 0x2e, 0x09, 0x2c, 0x47, 0x26, 0x8b, 0x7a, 0x83, 0x01, 0x98, 
0x23, 0x0d, 0x87, 0xb7, 0x17, 0x07, 0xb8, 0xdd, 0x37, 0x42, 0x24, 0x7f, 
0x30, 0x16, 0xb8, 0x41, 0x91, 0x50, 0x4e, 0x93, 0x20, 0xe6, 0x15, 0x8c, 
0xf3, 0x03, 0xdd, 0x5f, 0xdc, 0x57, 0x37, 0xd7, 0x4c, 0x9e, 0x3d, 0xbd, 
0xad, 0xc4, 0xe9, 0x0f, 0xe1, 0x16, 0x6c, 0xec, 0x3c, 0x4e, 0x2f, 0x46, 
0xd2, 0x2c, 0x99, 0x66, 0x74, 0x9d, 0x49, 0x48, 0x98, 0x6d, 0xc5, 0x29, 
0x98, 0x4e, 0x74, 0xd9, 0x15, 0x10, 0x67, 0xdf, 0x1f, 0x4e, 0xc8, 0xf4, 
0x0b, 0x5f, 0x75, 0x3d, 0xed, 0x2a, 0x8b, 0x35, 0xe2, 0xcd, 0xaf, 0x59, 
0x91, 0x7c, 0xc3, 0x6d, 0xbf, 0xe6, 0x93, 0xd9, 0xa3, 0x3f, 0x11, 0xbd, 
0x80, 0x03, 0x6f, 0x96, 0x88, 0xe5, 0x16, 0x64, 0xab, 0xaa, 0x48, 0xdb, 
0x6d, 0x14, 0x49, 0x9c, 0x65, 0x12, 0xce, 0x76, 0xd1, 0xd3, 0xc8, 0x50, 
0x9f, 0x72, 0xb6, 0xfe, 0xef, 0x4e, 0xbf, 0x7a, 0x9e, 0x7b, 0xb7, 0x73, 
0xd3, 0xc9, 0xdb, 0xf1, 0x83, 0xdf, 0xff, 0xf5, 0xff, 0x10, 0x8d, 0xee, 
0x5f, 0xf8, 0xd9, 0xdf, 0xed, 0xb9, 0x08, 0xdf, 0xcb, 0x6d, 0x2a, 0xa1, 
0x49, 0xc6, 0x7c, 0x1f, 0xe3, 0x9a, 0x6f, 0xff, 0x8d, 0x4a, 0xbd, 0x0d, 
0x4e, 0xab, 0x57, 0xcd, 0x10, 0xe7, 0xe0, 0xa6, 0x27, 0xcd, 0x38, 0x9a, 
0x04, 0xb1, 0xd1, 0x36, 0xba, 0x91, 0x2b, 0x4f, 0xbe, 0xaf, 0xec, 0x39, 
0x53, 0x2b, 0xf6, 0xae, 0x04, 0x97, 0x43, 0x12, 0x9c, 0x71, 0xca, 0x91, 
0x3f, 0x9d, 0xee, 0xdc, 0x11, 0xe4, 0xfa, 0x45, 0x69, 0x54, 0x81, 0x77, 
0xf7, 0x0c, 0x8d, 0x7d, 0x5f, 0x0e, 0x0b, 0x67, 0x40, 0x29, 0xa2, 0x97, 
0x05, 0x99, 0x7e, 0xfd, 0xf8, 0xc7, 0x54, 0xc7, 0x73, 0x8a, 0x80, 0x8f, 
0x52, 0x24, 0xa4, 0xc4, 0x01, 0x08, 0x3e, 0xfe, 0x36, 0xe1, 0x05, 0x69, 
0x7c, 0xbd, 0xed, 0x45, 0x44, 0x13, 0x56, 0x86, 0x98, 0x22, 0xdf, 0xbb, 
0xb0, 0x0f, 0xf1, 0xdb, 0xcc, 0xb2, 0xda, 0x9b, 0x76, 0x6a, 0x11, 0xc8, 
0x8e, 0x1c, 0x87, 0x5c, 0x08, 0x80, 0xd0, 0x05, 0xf8, 0xfb, 0x40, 0x98, 
0x3a, 0x52, 0xb3, 0x18, 0x17, 0xa2, 0x74, 0x57, 0xaa, 0xcb, 0x30, 0x20, 
0xac, 0x80, 0x3e, 0x4a, 0x5f, 0x17, 0x60, 0x2b, 0xa3, 0xde, 0x52, 0x2d, 
0xe8, 0xfb, 0x35, 0xfa, 0x6d, 0xb6, 0x7c, 0x5c, 0x79, 0x5b, 0x3e, 0x39, 
0xf0, 0x0a, 0x6a, 0x4d, 0x7c, 0xbe, 0xab, 0x0e, 0x6a, 0x3d, 0x66, 0xf3, 
0x5f, 0xf2, 0x2e, 0xfe, 0x93, 0x56, 0xa9, 0x79, 0x82, 0x96, 0x27, 0xd7, 
0xef, 0x77, 0x47, 0x09, 0x86, 0x82, 0x09, 0x56, 0xf7, 0xd3, 0xe1, 0x6b, 
0x45, 0xdb, 0xed, 0x4f, 0xe3, 0x18, 0x9a, 0x6c, 0x5a, 0xfc, 0x12, 0x33, 
0xb6, 0x63, 0x94, 0x4b, 0xc1, 0x6e, 0xb9, 0x5b, 0x6f, 0xab, 0x66, 0x87, 
0xb5, 0x12, 0x20, 0x32, 0x1f, 0x93, 0xf3, 0xf2, 0x18, 0x91, 0xf3, 0x8b, 
0x4e, 0xf6, 0xc3, 0x72, 0x77, 0x5e, 0xed, 0x33, 0xe3, 0x07, 0x1a, 0x93, 
0x25, 0x37, 0x17, 0xdc, 0x02, 0x42, 0xdb, 0xf9, 0x65, 0x89, 0x60, 0xd1, 
0x39, 0xb9, 0xed, 0xcd, 0x2a, 0x66, 0x09, 0x8c, 0xe0, 0x60, 0x3b, 0x9c, 
0xf0, 0xa5, 0x61, 0x6c, 0x36, 0xcf, 0xd3, 0x31, 0x58, 0x94, 0xc2, 0xd2, 
0x2c, 0xac, 0xb5, 0x5c, 0xd7, 0x9d, 0xe4, 0x73, 0x13, 0x77, 0x55, 0xd2, 
0xe3, 0x50, 0x97, 0x81, 0xcc, 0xbc, 0x5f, 0xf2, 0xa2, 0x5a, 0x9c, 0x67, 
0xc1, 0x16, 0x76, 0xaf, 0x60, 0xf9, 0x0f, 0x44, 0x6f, 0xf0, 0x59, 0x6d, 
0x94, 0xea, 0xc4, 0x4c, 0x02, 0x1c, 0x82, 0xee, 0x17, 0xfd, 0xf1, 0x57, 
0xdc, 0xc6, 0xaf, 0xca, 0x32, 0x27, 0xa7, 0x1c, 0xca, 0xa8, 0x16, 0x63, 
0x41, 0x17, 0xac, 0x84, 0x44, 0xc0, 0x9b, 0x94, 0x68, 0x61, 0xf1, 0x4d, 
0x46, 0xc9, 0xa9, 0xbe, 0xbc, 0x4d, 0xae, 0xc5, 0x5d, 0x14, 0x21, 0x8c, 
0x12, 0x3e, 0x6a, 0x0b, 0x7a, 0xb2, 0xbf, 0xf6, 0xd3, 0x4b, 0xe1, 0xcb, 
0x6e, 0x23, 0x81, 0x39, 0xdd, 0xcf, 0x48, 0x7b, 0xcb, 0x63, 0xe1, 0x34, 
0xf4, 0x43, 0xae, 0xe0, 0xac, 0xb9, 0xfd, 0x5c, 0xde, 0xe5, 0x1b, 0xe9, 
0x64, 0xe3, 0x32, 0x77, 0x59, 0x73, 0xf5, 0xb5, 0x09, 0x53, 0x04, 0xed, 
0xb2, 0x87, 0x37, 0x21, 0x67, 0x6e, 0x12, 0x98, 0x86, 0xec, 0x2f, 0xc2, 
0x69, 0xbf, 0x80, 0x0f, 0x00, 0x97, 0xc4, 0x64, 0x1b, 0x57, 0x11, 0x5d, 
0x55, 0x1f, 0xcd, 0x44, 0xea, 0xe4, 0x21, 0x87, 0xe2, 0xbf, 0x3b, 0xf8, 
0xac, 0xdf, 0xfc, 0x90, 0x37, 0xf2, 0x51, 0xe6, 0x3d, 0x57, 0x7a, 0x3e, 
0xca, 0x63, 0x0c, 0xd4, 0x6d, 0x53, 0x29, 0x15, 0xcc, 0xc8, 0x2f, 0xd2, 
0x08, 0x19, 0xe1, 0x1b, 0x2e, 0x46, 0x51, 0xc0, 0xca, 0x93, 0x91, 0x05, 
0x6d, 0x00, 0xd5, 0xa1, 0xcf, 0xb1, 0x96, 0x43, 0xc3, 0x6b, 0xb6, 0xb1, 
0xb9, 0xed, 0x54, 0x65, 0x1c, 0xfe, 0xf3, 0xfe, 0x98, 0xbc, 0x2b, 0xf5, 
0xfd, 0x92, 0x2d, 0x4c, 0xe0, 0xc8, 0xfe, 0xfa, 0xd3, 0xb5, 0xf4, 0xc0, 
0xec, 0x7a, 0x36, 0xf1, 0xd7, 0xff, 0x73, 0x72, 0xbe, 0x23, 0xe7, 0xb9, 
0x71, 0x41, 0x9b, 0x61, 0xde, 0xad, 0x1e, 0x88, 0x84, 0x33, 0x45, 0xb3, 
0xe2, 0x94, 0x14, 0xed, 0x83, 0x5b, 0xbb, 0x55, 0xfe, 0x3a, 0x92, 0xc8, 
0x35, 0x4a, 0x18, 0x73, 0xb0, 0xc1, 0x83, 0xd6, 0xb5, 0x6f, 0xcd, 0x53, 
0x56, 0xee, 0x86, 0x58, 0x7f, 0x74, 0xa2, 0xde, 0x90, 0x08, 0xc1, 0x5c, 
0xab, 0x09, 0x21, 0x29, 0x90, 0x47, 0x8e, 0xb3, 0x71, 0xee, 0xad, 0xbf, 
0x88, 0xaa, 0xe8, 0x7b, 0x6a, 0x90, 0x88, 0xee, 0x69, 0xb6, 0x9b, 0x4d, 
0x74, 0xd3, 0xcd, 0x96, 0x44, 0x56, 0x36, 0xfd, 0x9b, 0x6a, 0x49, 0x88, 
0x13, 0xfd, 0xd2, 0xaa, 0x48, 0x59, 0x97, 0x80, 0x62, 0x43, 0x55, 0x03, 
0xf4, 0x33, 0x7f, 0x38, 0x42, 0x6c, 0x4b, 0x42, 0xf4, 0x38, 0xff, 0xa1, 
0x69, 0x09, 0xf0, 0x94, 0x5b, 0x7e, 0x57, 0x4b, 0xc7, 0x24, 0xac, 0x7e, 
0xda, 0x1f, 0xbf, 0x4f, 0xee, 0x9c, 0x7d, 0xb9, 0x75, 0x5a, 0x11, 0x63, 
0xb8, 0x4d, 0x90, 0x19, 0x1a, 0xc8, 0x77, 0xc1, 0x85, 0xf0, 0x79, 0xa8, 
0x66, 0xe4, 0xef, 0xef, 0xcd, 0x32, 0xb7, 0xcc, 0xd5, 0xbd, 0x03, 0x28, 
0xd2, 0x35, 0x5d, 0x7c, 0xed, 0xd0, 0x95, 0x1f, 0xca, 0x4a, 0xb4, 0x19, 
0x47, 0x49, 0x68, 0xbc, 0xec, 0x6e, 0x4c, 0x5b, 0xfa, 0x94, 0xd8, 0x99, 
0x16, 0xd3, 0x08, 0x0a, 0x20, 0x52, 0xfa, 0x81, 0xda, 0x3d, 0x07, 0xa6, 
0xc9, 0x7b, 0x13, 0xab, 0xfc, 0x2a, 0x43, 0xc3, 0x15, 0xd3, 0x36, 0xd2, 
0x9e, 0xda, 0x2f, 0x61, 0x89, 0x6c, 0xac, 0x51, 0x23, 0x04, 0x5a, 0x9b, 
0x41, 0x3b, 0xad, 0x86, 0xeb, 0x3f, 0x01, 0x1d, 0x91, 0x5a, 0xd5, 0x79, 
0x2a, 0x9a, 0xa8, 0xee, 0xca, 0xb6, 0x9c, 0x5b, 0x31, 0x29, 0x65, 0xb6, 
0x4f, 0xa8, 0xdc, 0x30, 0x02, 0x53, 0x33, 0x8d, 0xe9, 0xa1, 0x39, 0xdf, 
0x47, 0xe9, 0x54, 0x1d, 0xb8, 0xbd, 0x46, 0xfc, 0xe5, 0xd0, 0x4d, 0x0e, 
0x30, 0x98, 0xf7, 0x11, 0xa5, 0xbd, 0x81, 0x68, 0x73, 0x38, 0x9e, 0x69, 
0x21, 0x8e, 0xc4, 0x4e, 0x94, 0x50, 0xec, 0x9a, 0xa1, 0x03, 0x4e, 0x6a, 
0x56, 0x78, 0xfc, 0x9a, 0x53, 0x29, 0xf9, 0xf2, 0xf3, 0x38, 0x3d, 0x29, 
0x79, 0xe9, 0x16, 0x07, 0xa8, 0xbb, 0xd7, 0x59, 0x4b, 0xee, 0x7d, 0x35, 
0x67, 0xd6, 0x66, 0x87, 0x8c, 0x9d, 0x6a, 0x79, 0xfa, 0xbb, 0x8d, 0xf3, 
0x57, 0x4f, 0xe6, 0x39, 0x37, 0xb7, 0xa5, 0x09, 0x19, 0xd5, 0x2a, 0x83, 
0xaf, 0x63, 0x18, 0x23, 0x12, 0xe4, 0x7d, 0x64, 0x84, 0x4d, 0xef, 0x40, 
0x15, 0xfa, 0xe9, 0xd4, 0x0f, 0x56, 0x2d, 0x32, 0x73, 0xed, 0x0e, 0xb2, 
0x63, 0xc8, 0xd8, 0xce, 0x82, 0xc5, 0xb4, 0x2b, 0x5c, 0x16, 0x11, 0x16, 
0xf6, 0xbd, 0xdd, 0x49, 0xc1, 0xcb, 0x0b, 0xcf, 0x8f, 0xd8, 0x25, 0x80, 
0xae, 0x56, 0x77, 0xf5, 0xa7, 0x67, 0xf8, 0x2d, 0x9e, 0xf7, 0xc4, 0xe0, 
0xed, 0x5f, 0x1e, 0xe7, 0xa4, 0x89, 0xa4, 0x3c, 0x1b, 0x46, 0xd7, 0xfa, 
0x6d, 0x59, 0x56, 0x6d, 0x18, 0xe8, 0x5c, 0x26, 0x8c, 0xaf, 0x6b, 0xb5, 
0xd4, 0xcc, 0xc1, 0x67, 0xc8, 0xab, 0x86, 0x66, 0x92, 0xf0, 0x15, 0x85, 
0x9b, 0x0f, 0x15, 0xd2, 0x42, 0xb2, 0xf7, 0x7b, 0x11, 0xa3, 0x3f, 0x6c, 
0x35, 0xc1, 0x4e, 0xc3, 0xc3, 0x3a, 0x34, 0x32, 0x23, 0x86, 0x3c, 0xab, 
0x6e, 0xff, 0x23, 0x67, 0x2b, 0x7a, 0x53, 0x55, 0xe4, 0xd5, 0x43, 0xa8, 
0x37, 0x03, 0xaa, 0x8b, 0xbc, 0xac, 0x1d, 0x21, 0x52, 0x76, 0x4d, 0x5d, 
0x40, 0x18, 0xb6, 0xc2, 0xea, 0xf2, 0xf6, 0x2b, 0x41, 0x0b, 0x93, 0x93, 
0xf5, 0xc1, 0x3a, 0xd9, 0x86, 0xde, 0xae, 0x06, 0xc0, 0xb2, 0x5c, 0x5c, 
0xa4, 0x72, 0xb8, 0x0a, 0x28, 0xfa, 0x81, 0x75, 0x96, 0x91, 0x47, 0x9a, 
0x52, 0x70, 0x96, 0x15, 0xf0, 0xb6, 0x71, 0xa7, 0xdb, 0x93, 0x84, 0x1b, 
0xee, 0xcd, 0x9c, 0x84, 0x67, 0xce, 0x0a, 0xb7, 0x8d, 0x82, 0x10, 0x60, 
0x38, 0x55, 0x89, 0x87, 0x15, 0x24, 0x3e, 0x73, 0xfd, 0x88, 0x51, 0xdd, 
0xa9, 0x9b, 0xc4, 0xb6, 0x2f, 0x7b, 0x73, 0x38, 0xde, 0x3f, 0xab, 0x92, 
0xfe, 0x0d, 0x40, 0x4e, 0xac, 0x0f, 0xa2, 0x2d, 0xa0, 0xdf, 0x37, 0xe5, 
0x29, 0x4f, 0xa3, 0xae, 0xb5, 0xf6, 0x1a, 0xb4, 0x49, 0x4d, 0x78, 0xf2, 
0x41, 0x60, 0xf2, 0x97, 0xc3, 0x7d, 0x11, 0x7e, 0x97, 0x72, 0xc2, 0xd7, 
0x25, 0xff, 0x7b, 0xc6, 0x11, 0x31, 0x7e, 0xb3, 0xb4, 0x70, 0x75, 0x11, 
0xa7, 0x56, 0xf9, 0x26, 0xa2, 0x03, 0x09, 0x5e, 0xbb, 0x5d, 0x9b, 0xa6, 
0x31, 0x90, 0x88, 0x5f, 0xac, 0x59, 0x17, 0x04, 0x41, 0x35, 0x4e, 0x42, 
0x61, 0xa9, 0x3b, 0xe4, 0x0a, 0x59, 0x4c, 0xbf, 0xfc, 0xb1, 0x88, 0xf8, 
0x85, 0xe8, 0xf6, 0x97, 0xde, 0xdd, 0xe8, 0xd1, 0x3c, 0x71, 0x20, 0x4f, 
0x06, 0x09, 0xbb, 0xcd, 0x6e, 0xd0, 0xad, 0x4e, 0x31, 0xaa, 0x26, 0xb0, 
0x9d, 0xd1, 0x7d, 0xdc, 0xc2, 0x37, 0xde, 0x61, 0x2b, 0x23, 0x57, 0x80, 
0x3f, 0xc4, 0x15, 0x25, 0x3f, 0x97, 0x8f, 0x6c, 0x3f, 0xef, 0xe4, 0x7c, 
0x90, 0x3f, 0xeb, 0x7f, 0x79, 0xf9, 0xd3, 0x16, 0xa5, 0xa4, 0xdd, 0xfa, 
0x2c, 0xc7, 0x7a, 0x4e, 0xe0, 0x54, 0xee, 0x1e, 0x02, 0x8c, 0x28, 0x95, 
0x95, 0xc1, 0x65, 0x79, 0xc2, 0x20, 0x7f, 0xd8, 0xb9, 0xd3, 0xea, 0x8a, 
0xbf, 0x22, 0xf9, 0xc9, 0x4a, 0x03, 0x09, 0x3b, 0x86, 0x18, 0x1f, 0x4f, 
0x82, 0x58, 0x79, 0x64, 0xd9, 0xfe, 0x04, 0xf5, 0xc9, 0xd1, 0x34, 0x0d, 
0x78, 0xf0, 0xca, 0xf5, 0xbb, 0xd1, 0x58, 0x07, 0x81, 0x4f, 0xee, 0x0a, 
0x77, 0xae, 0x79, 0x6b, 0x14, 0xf5, 0xbc, 0x4a, 0x57, 0x02, 0x05, 0xae, 
0xc4, 0x06, 0x80, 0xeb, 0xd5, 0xef, 0xaa, 0x2b, 0x82, 0x3b, 0xfe, 0xa4, 
0xbf, 0x14, 0x42, 0xd9, 0x0d, 0xdb, 0xc5, 0xa4, 0xa1, 0x6d, 0xf7, 0x22, 
0x1a, 0x38, 0x51, 0x1a, 0xad, 0x1e, 0xd5, 0x03, 0xee, 0xc5, 0x31, 0x5f, 
0xbf, 0xe3, 0x76, 0xae, 0x7d, 0x10, 0x1f, 0x33, 0xa5, 0x8b, 0x48, 0x19, 
0x71, 0x4f, 0xae, 0xbb, 0x43, 0xc4, 0x73, 0xa7, 0x75, 0x48, 0x3e, 0x4f, 
0xad, 0xeb, 0x87, 0x64, 0x8f, 0xb7, 0x53, 0x0e, 0x9c, 0xf3, 0x17, 0x0d, 
0x89, 0xa2, 0xf9, 0x57, 0x47, 0x96, 0x87, 0xfe, 0x50, 0x18, 0x2e, 0x0f, 
0x87, 0xc8, 0x4f, 0xc3, 0xb3, 0xbf, 0x79, 0x59, 0x89, 0x63, 0x0f, 0xce, 
0x9b, 0xf0, 0x63, 0x7a, 0x04, 0xb3, 0x80, 0x55, 0x8e, 0xda, 0x91, 0xf4, 
0x0c, 0x74, 0xa3, 0x2a, 0x7d, 0xcd, 0xac, 0x7d, 0xff, 0xd1, 0xaf, 0xc5, 
0xdc, 0x65, 0xce, 0x9d, 0x60, 0x40, 0x67, 0xf7, 0x5d, 0x85, 0x1c, 0x06, 
0x14, 0x1f, 0x6a, 0xf0, 0xc8, 0x6b, 0x5c, 0x39, 0x9e, 0x1d, 0x15, 0x7b, 
0xf8, 0xc6, 0xc2, 0xfc, 0x18, 0xdb, 0x8e, 0xcc, 0xbb, 0xb5, 0x49, 0xc1, 
0xed, 0x3b, 0x1f, 0x5f, 0xbc, 0x4f, 0x1f, 0xbc, 0x27, 0xde, 0x54, 0x98, 
0x81, 0xf5, 0xcb, 0x69, 0xf5, 0x72, 0x64, 0x66, 0x73, 0x3d, 0x5d, 0x2f, 
0x62, 0x58, 0xac, 0x62, 0x79, 0x14, 0xe2, 0xfd, 0xfd, 0x29, 0x93, 0xb0, 
0xd4, 0xe5, 0xbc, 0x9a, 0x33, 0x9e, 0x51, 0xf4, 0xd2, 0x79, 0x60, 0x3e, 
0xbb, 0xb9, 0x6f, 0xd0, 0xa2, 0xfa, 0x17, 0x04, 0x60, 0x6d, 0x74, 0x4c, 
0xfc, 0x65, 0x44, 0x89, 0x94, 0x0d, 0x64, 0xb5, 0xf5, 0xae, 0x9d, 0xbe, 
0x40, 0x3a, 0x0a, 0xf6, 0x4e, 0xe4, 0x5f, 0x14, 0xa2, 0x7f, 0xf9, 0x18, 
0x0b, 0x18, 0x8c, 0x5c, 0x1b, 0xde, 0x85, 0x17, 0xa3, 0xb4, 0x10, 0xb9, 
0x65, 0xdb, 0x9e, 0xe5, 0xa9, 0x2c, 0xa0, 0x7f, 0xc5, 0x8f, 0x29, 0x11, 
0x2b, 0xfe, 0x90, 0xf2, 0x57, 0x49, 0x63, 0xc2, 0x69, 0x23, 0x02, 0xb7, 
0x42, 0xff, 0xf0, 0xc6, 0x70, 0x2c, 0x2f, 0x71, 0x52, 0x6c, 0x7e, 0xed, 
0x95, 0xcc, 0x0b, 0x72, 0x65, 0x65, 0x96, 0xf9, 0x29, 0x38, 0xde, 0x75, 
0x85, 0xb0, 0x93, 0x1d, 0x98, 0xe5, 0x11, 0xea, 0xe7, 0xeb, 0xf4, 0x8a, 
0xdf, 0xb8, 0xd1, 0xa2, 0xac, 0x72, 0x10, 0xd5, 0x8a, 0x99, 0xf9, 0x43, 
0x9f, 0x8d, 0xca, 0xe8, 0x27, 0xc6, 0x85, 0xb7, 0xd0, 0x05, 0x0e, 0x09, 
0xd2, 0x74, 0x7d, 0x99, 0xce, 0xb9, 0xde, 0x12, 0x47, 0x47, 0xb3, 0x0d, 
0x0a, 0xa3, 0x0e, 0xec, 0x6f, 0x28, 0x64, 0x13, 0x57, 0xb5, 0x1c, 0x1f, 
0xd1, 0x3e, 0x49, 0xb0, 0x90, 0xc2, 0xfd, 0x09, 0xae, 0xd3, 0xab, 0xa7, 
0xb7, 0xf8, 0xfc, 0xf1, 0x40, 0x74, 0x31, 0xa4, 0x3a, 0x4c, 0x3d, 0x1b, 
0x21, 0x5b, 0xb2, 0x1a, 0x16, 0xbe, 0x65, 0xf2, 0x17, 0xff, 0x46, 0x3e, 
0xfc, 0xd1, 0xa2, 0xa7, 0x99, 0x07, 0x50, 0xf9, 0x47, 0xc6, 0xe4, 0x16, 
0xf4, 0x0c, 0x34, 0x96, 0x5b, 0x04, 0x3e, 0x05, 0x5c, 0xe5, 0xae, 0x31, 
0x3e, 0xab, 0xd3, 0xcc, 0xda, 0x6c, 0x7f, 0xf2, 0xa5, 0x85, 0x62, 0xe2, 
0x8a, 0x76, 0x94, 0x08, 0xf0, 0x22, 0x30, 0xfd, 0xfa, 0xcb, 0x1f, 0xe9, 
0x3b, 0x51, 0x82, 0x1c, 0x3b, 0x1d, 0x3d, 0x53, 0x23, 0xb2, 0x95, 0xdf, 
0xeb, 0x67, 0x86, 0xa9, 0x6b, 0xd2, 0xdd, 0x4c, 0x78, 0x3c, 0x74, 0x5c, 
0xa6, 0xc5, 0x0f, 0x7e, 0x50, 0x4f, 0x27, 0x0a, 0xaa, 0xfe, 0xf9, 0x79, 
0xca, 0x2f, 0x5a, 0x1e, 0x15, 0x77, 0x7e, 0x7e, 0x23, 0x25, 0x36, 0x1b, 
0x7d, 0xbe, 0x4f, 0xf7, 0xee, 0x8f, 0x43, 0x8e, 0x40, 0xa8, 0xe1, 0x32, 
0xd5, 0x73, 0x37, 0x09, 0x30, 0xb0, 0xc5, 0x05, 0x53, 0xda, 0xb9, 0xb6, 
0xd0, 0x49, 0x8e, 0xfa, 0x1f, 0x31, 0x7f, 0x06, 0x6e, 0x5f, 0xfc, 0x17, 
0x37, 0x89, 0x1b, 0xec, 0x2c, 0x3c, 0xff, 0x54, 0xa2, 0xb4, 0x4f, 0xb1, 
0x71, 0x1f, 0xcc, 0xbb, 0x2c, 0x8d, 0x22, 0x6d, 0xb7, 0x64, 0xd6, 0x93, 
0xb4, 0xcd, 0xdb, 0xe9, 0x8a, 0x89, 0xb1, 0xf8, 0x6c, 0xaf, 0x3c, 0xbf, 
0x39, 0xe4, 0xac, 0x00, 0x9e, 0xf8, 0x91, 0xb6, 0x86, 0x23, 0xdf, 0x87, 
0xcf, 0x8b, 0xc9, 0x49, 0x04, 0x0c, 0x19, 0x5e, 0x4f, 0x37, 0xfc, 0x6b, 
0x35, 0xef, 0xda, 0x37, 0x8a, 0xfe, 0xf1, 0x8f, 0xcb, 0xd4, 0x44, 0x96, 
0xc7, 0x85, 0x5e, 0x46, 0xf2, 0xb6, 0x86, 0xe1, 0xf4, 0x68, 0x1c, 0xa4, 
0xfa, 0x95, 0x1f, 0x32, 0xd0, 0x70, 0x8d, 0x82, 0x7a, 0x70, 0xe6, 0x6a, 
0x7b, 0xd2, 0xe5, 0x03, 0x04, 0xef, 0xa4, 0x33, 0xb8, 0x53, 0xf4, 0x61, 
0xa0, 0x54, 0x5f, 0x8a, 0x7a, 0x85, 0x4d, 0x1a, 0x81, 0x66, 0x97, 0x56, 
0xae, 0xcc, 0x9b, 0x21, 0x85, 0xf4, 0xf1, 0x98, 0x5f, 0x20, 0x73, 0xef, 
0xb2, 0x8c, 0x6f, 0xfd, 0xfe, 0x27, 0xb8, 0xb3, 0x3f, 0x5b, 0x83, 0x64, 
0xcb, 0x9f, 0x9d, 0xcd, 0x93, 0x59, 0xed, 0x60, 0xa9, 0x56, 0x41, 0x02, 
0x30, 0x46, 0x94, 0x2b, 0xa6, 0x34, 0x5c, 0xff, 0x9b, 0xbe, 0xb7, 0xdd, 
0x29, 0x5a, 0x02, 0x9a, 0x83, 0xca, 0x8a, 0x68, 0x04, 0x2a, 0xcc, 0xed, 
0x77, 0x84, 0x55, 0xd2, 0xb9, 0xcd, 0x7a, 0xc0, 0xaa, 0x38, 0xba, 0x71, 
0x92, 0xab, 0xbd, 0x34, 0x0c, 0xa2, 0xb1, 0x88, 0x5f, 0x0e, 0xbe, 0xa2, 
0xb6, 0x57, 0xc1, 0x0f, 0xeb, 0x8c, 0x62, 0x11, 0xf3, 0x0c, 0x78, 0x43, 
0xd7, 0x40, 0xe9, 0x67, 0x48, 0xaf, 0x59, 0xc2, 0x4a, 0x95, 0x63, 0x20, 
0x6c, 0xe1, 0xea, 0x7e, 0x4b, 0x2f, 0x77, 0xcd, 0xbd, 0xe6, 0x65, 0x2a, 
0x29, 0x93, 0x9c, 0xfb, 0xc6, 0xf8, 0xe8, 0x3d, 0xb6, 0x2c, 0x4d, 0x0a, 
0x32, 0x50, 0x84, 0x0f, 0x37, 0xee, 0x8a, 0x37, 0x3b, 0x38, 0x7c, 0xfa, 
0x4b, 0x92, 0x99, 0xad, 0x60, 0x7a, 0xaa, 0xa5, 0x97, 0x03, 0x11, 0xac, 
0x70, 0x27, 0x16, 0xbc, 0xb1, 0x81, 0x98, 0x0f, 0x3b, 0x1b, 0xfe, 0x95, 
0x4e, 0x4a, 0x55, 0x90, 0x03, 0xa8, 0x88, 0x4e, 0x2c, 0xd3, 0x42, 0xcf, 
0x07, 0xa6, 0x4e, 0x86, 0x74, 0xfd, 0xdc, 0x25, 0x23, 0xe4, 0x4b, 0xad, 
0x6f, 0x56, 0x65, 0xed, 0x8e, 0x87, 0x2e, 0xb8, 0xef, 0xbf, 0xf0, 0xc1, 
0xd2, 0x15, 0xda, 0xaa, 0x94, 0x11, 0xad, 0x13, 0x23, 0xb3, 0x2d, 0x30, 
0xbc, 0x22, 0x2b, 0x80, 0x3d, 0x36, 0x41, 0xdb, 0x6d, 0xef, 0x8d, 0x2b, 
0xc1, 0x8c, 0x5e, 0x51, 0xde, 0xb7, 0x9f, 0xc8, 0x80, 0xa1, 0xf9, 0x53, 
0xf1, 0x87, 0xb2, 0x29, 0xd6, 0x18, 0x10, 0xc4, 0xe0, 0xdf, 0x6f, 0x83, 
0x68, 0xf2, 0x9c, 0xf8, 0x7a, 0x8f, 0x91, 0xa8, 0x8b, 0x82, 0xbd, 0xbb, 
0xaa, 0xc1, 0xc3, 0x56, 0x26, 0x17, 0xa7, 0x09, 0xe4, 0xc9, 0xeb, 0xeb, 
0x87, 0xc5, 0xd0, 0x9d, 0x46, 0x9f, 0xc4, 0x06, 0xee, 0x9f, 0x14, 0x95, 
0x72, 0x70, 0x97, 0xd7, 0x79, 0x76, 0x08, 0x05, 0x93, 0xf6, 0xfe, 0x07, 
0xdc, 0x14, 0x6c, 0xa4, 0x34, 0x07, 0xc6, 0x61, 0x75, 0x7a, 0x5f, 0x2b, 
0x23, 0x5d, 0x17, 0x8c, 0x33, 0x30, 0xcc, 0x26, 0x52, 0xbf, 0x45, 0x52, 
0xd3, 0x54, 0x7e, 0x1a, 0x15, 0xf0, 0x38, 0xa2, 0x4b, 0x8f, 0x46, 0xeb, 
0x36, 0x98, 0x4c, 0xf9, 0xf0, 0xc8, 0x7d, 0xfa, 0x9a, 0xb2, 0x68, 0x82, 
0x1e, 0x37, 0xc5, 0x1f, 0x9d, 0xfa, 0xbc, 0x12, 0x58, 0x21, 0x38, 0xcd, 
0x92, 0xf5, 0x19, 0xfe, 0xdd, 0x65, 0xba, 0x27, 0xca, 0xc9, 0xc1, 0x60, 
0x78, 0xe0, 0x20, 0x2a, 0x88, 0x19, 0xee, 0x42, 0xec, 0xd4, 0x30, 0x57, 
0x73, 0x35, 0xdd, 0x4f, 0x6b, 0xf1, 0x5b, 0x37, 0xa4, 0x78, 0xc5, 0x66, 
0x92, 0xa5, 0x8e, 0xd7, 0xfb, 0x29, 0xe7, 0x56, 0x74, 0xc5, 0x5d, 0x64, 
0xdb, 0x14, 0xca, 0xe9, 0xa4, 0xa6, 0xbf, 0xdc, 0xe5, 0xdf, 0x97, 0x8e, 
0x06, 0xe1, 0x78, 0x5a, 0x5f, 0x77, 0x25, 0x7d, 0xac, 0x63, 0xb1, 0x45, 
0x4c, 0x92, 0xad, 0x36, 0x5e, 0x17, 0x52, 0x31, 0x5d, 0x9c, 0x2b, 0xc4, 
0x3a, 0x67, 0x5f, 0x88, 0xd1, 0x15, 0x6a, 0x2d, 0x4a, 0xc4, 0x55, 0x69, 
0x70, 0x9b, 0x63, 0xee, 0x66, 0x09, 0x19, 0x03, 0x94, 0xa5, 0x1f, 0x00, 
0x45, 0x23, 0x48, 0xa2, 0x6f, 0x1f, 0xc3, 0x25, 0x39, 0x32, 0xce, 0xb6, 
0xda, 0xc1, 0xe2, 0x18, 0x47, 0xfd, 0x70, 0x54, 0x09, 0xbb, 0x9f, 0x2b, 
0xda, 0x0d, 0xd2, 0x2f, 0x37, 0xae, 0x1f, 0x32, 0xfd, 0xf4, 0x0f, 0x47, 
0xf4, 0x7d, 0xf3, 0x60, 0x82, 0xa8, 0x8d, 0xd8, 0xc3, 0x10, 0x2e, 0x15, 
0x50, 0x97, 0x95, 0x85, 0xdd, 0xa8, 0x35, 0x5b, 0x63, 0xaa, 0x3e, 0x04, 
0x79, 0x16, 0x5f, 0x42, 0x08, 0xa1, 0x80, 0x8b, 0x85, 0xaf, 0xb9, 0x89, 
0xf3, 0xfa, 0xc9, 0x7d, 0x57, 0x71, 0xbc, 0xd4, 0xbc, 0xd8, 0x5f, 0x7e, 
0x99, 0x32, 0xdd, 0x3c, 0x93, 0x76, 0xf9, 0x6e, 0x14, 0x36, 0x88, 0xaa, 
0x4e, 0xa5, 0x2d, 0x6a, 0xb9, 0x0d, 0x23, 0x90, 0x95, 0x36, 0xaa, 0x3a, 
0x9a, 0x76, 0xf6, 0xef, 0x18, 0xe8, 0x4b, 0xa3, 0x97, 0x47, 0xc6, 0x03, 
0xa5, 0x44, 0x5f, 0xe4, 0xfa, 0x25, 0x5c, 0x4d, 0x0a, 0xb7, 0xb4, 0x19, 
0xad, 0xfd, 0xaf, 0x95, 0xd1, 0xee, 0xf8, 0x28, 0x27, 0xcd, 0x51, 0x50, 
0x44, 0xe0, 0x52, 0x6a, 0x3a, 0xd8, 0x7c, 0xa3, 0x62, 0xf3, 0x8f, 0x26, 
0xc5, 0x65, 0xbe, 0xe9, 0xc3, 0x41, 0x04, 0x77, 0x1e, 0xf5, 0xb7, 0xd1, 
0x58, 0x63, 0xe6, 0x81, 0xf3, 0x65, 0xdf, 0xb7, 0xab, 0x3a, 0x99, 0x9c, 
0x4f, 0x1c, 0x0c, 0x59, 0xfe, 0x54, 0x1f, 0x8a, 0x33, 0x0a, 0x09, 0x85, 
0x90, 0xf1, 0xd2, 0x2b, 0xa8, 0x31, 0x60, 0x4d, 0x6b, 0xf9, 0xf3, 0xfa, 
0x6d, 0x88, 0xf6, 0x2b, 0x2b, 0x2d, 0x31, 0xaa, 0xf7, 0x8f, 0xa4, 0xcc, 
0xb5, 0x00, 0xed, 0x06, 0x0c, 0xcb, 0x6e, 0x70, 0xcc, 0xc8, 0x7a, 0x1a, 
0x0e, 0x44, 0x56, 0xc3, 0xe1, 0x1f, 0xf8, 0x58, 0x09, 0x32, 0x04, 0x39, 
0xd8, 0xe9, 0x70, 0x14, 0x24, 0x80, 0x4f, 0x3e, 0xe4, 0x84, 0x95, 0x03, 
0x85, 0x85, 0xcb, 0xad, 0xb9, 0xd1, 0xf0, 0xb6, 0x7a, 0x8d, 0xe2, 0x95, 
0x5a, 0xed, 0x65, 0xa3, 0xf0, 0x54, 0x77, 0xf5, 0x46, 0x34, 0x4a, 0x97, 
0x01, 0xc0, 0x78, 0xf0, 0x76, 0x7d, 0xab, 0x72, 0xf6, 0x1f, 0x13, 0xd7, 
0x6b, 0x1f, 0x8a, 0xec, 0xaf, 0x77, 0x57, 0xfb, 0x93, 0x25, 0x13, 0x22, 
0x7d, 0x0c, 0x72, 0x03, 0xda, 0x61, 0xe7, 0xd7, 0x0c, 0x44, 0x04, 0xb6, 
0xd1, 0xb5, 0x0b, 0xe7, 0xf1, 0xc0, 0x7d, 0xbb, 0x17, 0x79, 0xc1, 0x3f, 
0x24, 0xd5, 0xe6, 0xdd, 0x3d, 0xf5, 0xba, 0x55, 0x09, 0x1b, 0xa1, 0xfb, 
0xc4, 0xa6, 0xba, 0xc9, 0xfd, 0xa9, 0x0d, 0xc1, 0xb5, 0x5b, 0x1c, 0xfe, 
0xc9, 0xf7, 0xcd, 0x99, 0xcd, 0x60, 0xa4, 0x7e, 0x2c, 0xf6, 0x51, 0x08, 
0xf3, 0xb7, 0x95, 0x79, 0xfe, 0x8a, 0x1a, 0x05, 0x30, 0x82, 0x94, 0xaf, 
0x6b, 0x72, 0xb7, 0xdd, 0x18, 0xa9, 0x90, 0x14, 0xf8, 0x52, 0xd9, 0x8f, 
0x04, 0xaa, 0x6e, 0x4c, 0x1c, 0xf4, 0x83, 0xc9, 0x65, 0x23, 0x24, 0x31, 
0x7b, 0xec, 0x92, 0xaa, 0xdf, 0x25, 0xe2, 0x52, 0xbd, 0x43, 0x92, 0xdc, 
0x4b, 0x2f, 0x5b, 0x96, 0xd1, 0xde, 0x20, 0x71, 0x00, 0x2e, 0xc2, 0x62, 
0x96, 0x7c, 0x8c, 0x0a, 0x21, 0xb0, 0xce, 0x91, 0x7c, 0xf1, 0x2c, 0x59, 
0x1c, 0x15, 0xb9, 0xca, 0xe4, 0xe3, 0x3f, 0xe5, 0xd2, 0xe6, 0xba, 0x78, 
0xf2, 0xcc, 0xe4, 0xf5, 0xf5, 0x6b, 0x5b, 0x1d, 0xd3, 0x61, 0x75, 0x38, 
0xa4, 0xe9, 0x3e, 0x7f, 0xcd, 0x9a, 0xa0, 0x0f, 0xcc, 0xe9, 0x87, 0x89, 
0x70, 0xac, 0x97, 0x8d, 0xa6, 0x9a, 0xf8, 0xd3, 0x03, 0x80, 0xd8, 0xb9, 
0x58, 0x43, 0x3b, 0x09, 0x13, 0x39, 0x1a, 0xcd, 0xe8, 0x41, 0x6c, 0xaa, 
0xff, 0x4b, 0xe3, 0x7a, 0x19, 0x72, 0x3b, 0x32, 0x15, 0xc7, 0x28, 0x21, 
0xd8, 0xc0, 0x2c, 0xe8, 0x3c, 0xa4, 0xb7, 0xde, 0x7d, 0xec, 0x4d, 0xd1, 
0x19, 0x9b, 0xe0, 0xeb, 0xf3, 0x41, 0xd6, 0x9a, 0x3f, 0x3d, 0x29, 0x63, 
0x4b, 0xb1, 0xf8, 0x47, 0x7a, 0xb0, 0x6f, 0xe8, 0x08, 0x74, 0xe9, 0xf2, 
0x4c, 0x6e, 0x92, 0xd8, 0x9c, 0x98, 0x23, 0x4f, 0x52, 0x89, 0xf7, 0x24, 
0xc9, 0x7f, 0x32, 0xff, 0x69, 0xa4, 0x15, 0x67, 0x8e, 0x6f, 0xb7, 0xd3, 
0xe9, 0xa2, 0xf4, 0xe9, 0x0b, 0x70, 0x5e, 0x92, 0xd7, 0xdb, 0x22, 0xbe, 
0x62, 0xe2, 0xf5, 0xb6, 0xe7, 0x49, 0xa3, 0x98, 0xa3, 0x21, 0x78, 0x19, 
0x1d, 0x5d, 0x7a, 0x05, 0xa6, 0x1e, 0x9a, 0x55, 0xb5, 0xc8, 0xc2, 0x5d, 
0x9e, 0x0e, 0x3e, 0xd9, 0xbd, 0x5f, 0x9c, 0xfd, 0x6a, 0xef, 0xc3, 0xac, 
0x88, 0x98, 0x13, 0x7e, 0x41, 0x21, 0x67, 0x2c, 0x5f, 0xb7, 0x3f, 0x68, 
0xa3, 0xa7, 0xad, 0x55, 0xaa, 0xea, 0x30, 0x8b, 0xe6, 0xf4, 0xcd, 0xd1, 
0x4d, 0xfc, 0xe4, 0x5f, 0x09, 0x32, 0x89, 0x73, 0x4f, 0xcf, 0xa1, 0x98, 
0x44, 0x03, 0x43, 0x88, 0xaa, 0x76, 0xd8, 0xbc, 0x01, 0xc9, 0x52, 0x3a, 
0xf1, 0x6b, 0x40, 0xb3, 0x40, 0x4d, 0x8f, 0x93, 0x93, 0x19, 0xa3, 0x41, 
0x8d, 0xd4, 0x9b, 0x52, 0x85, 0xe0, 0xe0, 0x95, 0x95, 0x20, 0xf2, 0xb3, 
0xba, 0x1f, 0xac, 0xf8, 0x47, 0x8b, 0xae, 0xab, 0xb0, 0x38, 0x72, 0x51, 
0x29, 0x9b, 0xac, 0x1a, 0x21, 0xbb, 0x95, 0xd3, 0x92, 0x33, 0x6d, 0x27, 
0x38, 0xe2, 0x2f, 0xe6, 0xc3, 0x69, 0x86, 0x89, 0xec, 0x0d, 0x55, 0xf7, 
0xd4, 0x77, 0xb8, 0xc4, 0xbd, 0x16, 0x8d, 0x7c, 0xde, 0x93, 0x57, 0x67, 
0x0f, 0xee, 0xd8, 0xf2, 0xa6, 0xfc, 0x62, 0xdd, 0x2d, 0xf7, 0x72, 0x61, 
0x10, 0x15, 0x3e, 0x10, 0x28, 0xfe, 0x3f, 0xe4, 0x4e, 0xc4, 0xd1, 0xa4, 
0x50, 0x6d, 0x51, 0x45, 0x0e, 0x19, 0x4f, 0x68, 0xce, 0xec, 0x82, 0x71, 
0xe6, 0x6e, 0x83, 0x29, 0xdb, 0x67, 0xc6, 0x5c, 0xa2, 0xf2, 0xc0, 0x92, 
0x88, 0x48, 0x3f, 0xc4, 0x41, 0xfe, 0xfd, 0x74, 0xdc, 0xf4, 0xfe, 0x79, 
0xb3, 0x9f, 0x9d, 0x57, 0xd1, 0x10, 0xb8, 0x6d, 0xbe, 0xbd, 0xe7, 0xdc, 
0x65, 0x93, 0x65, 0x8b, 0x13, 0x96, 0x0e, 0x46, 0x20, 0x13, 0x9b, 0x4e, 
0x41, 0x9e, 0xbe, 0xe9, 0x6f, 0x4c, 0xd3, 0x42, 0x69, 0x95, 0x8b, 0x51, 
0x97, 0x35, 0x80, 0x01, 0x23, 0x39, 0xf1, 0xa9, 0x5f, 0x1d, 0xfb, 0x74, 
0x5a, 0xfa, 0x3a, 0x49, 0x91, 0x70, 0xb4, 0x9d, 0x9b, 0x0d, 0xeb, 0x93, 
0x26, 0x96, 0xb9, 0x23, 0xe1, 0xcc, 0xb4, 0x55, 0x84, 0x31, 0x2f, 0xe4, 
0x9a, 0xca, 0x98, 0x7c, 0x2d, 0x16, 0x42, 0x34, 0x7c, 0xd8, 0xdd, 0xbc, 
0x05, 0x52, 0x83, 0x5e, 0xf2, 0xfb, 0xcf, 0x1d, 0x38, 0xe9, 0xa4, 0x7f, 
0x84, 0xd5, 0x4a, 0xa4, 0x8a, 0xe0, 0xca, 0x4c, 0x92, 0xb4, 0xc1, 0x6e, 
0x29, 0xb3, 0x25, 0xec, 0x04, 0x28, 0x31, 0xa5, 0x76, 0xb6, 0xe7, 0x31, 
0x98, 0xee, 0x25, 0x6c, 0x8b, 0x53, 0xfe, 0x4c, 0xb9, 0x25, 0x6b, 0xc9, 
0xc3, 0x61, 0x2b, 0x39, 0x04, 0x7a, 0xc9, 0xcd, 0x55, 0x88, 0x86, 0xb9, 
0x2b, 0x7c, 0x6d, 0x82, 0x03, 0x6c, 0xf7, 0xfe, 0x9d, 0x3d, 0x67, 0xee, 
0xc6, 0x3b, 0xf6, 0x55, 0xb9, 0x71, 0x84, 0xaf, 0xcd, 0x47, 0x59, 0x18, 
0xb4, 0x87, 0xf5, 0x81, 0x00, 0x9a, 0xf1, 0x25, 0x7a, 0xa9, 0xaf, 0xd0, 
0xf5, 0xde, 0xcf, 0x11, 0x21, 0x04, 0x93, 0xb7, 0x37, 0x18, 0x35, 0x7d, 
0xf5, 0x44, 0x5f, 0x78, 0xa8, 0xbd, 0x37, 0x87, 0xd8, 0x7d, 0x99, 0x4a, 
0x46, 0x70, 0xd3, 0x36, 0xdc, 0xac, 0x5a, 0x7e, 0x21, 0x27, 0x26, 0x6b, 
0xaf, 0x53, 0xe1, 0x14, 0xda, 0xb4, 0x41, 0xfa, 0x3b, 0x68, 0xc9, 0xf8, 
0x0e, 0xc6, 0xc2, 0x64, 0x37, 0xec, 0x7c, 0xdc, 0x82, 0xd3, 0xcf, 0x7e, 
0x7c, 0x94, 0x75, 0x35, 0x15, 0xab, 0x8e, 0x30, 0x03, 0xc8, 0x08, 0x4b, 
0x98, 0xf1, 0x0f, 0x3a, 0xf7, 0x5a, 0xa9, 0x5a, 0x71, 0xca, 0x69, 0x21, 
0xf1, 0xf0, 0x58, 0x23, 0xf0, 0xa8, 0x82, 0x16, 0x4f, 0xaf, 0xf6, 0x87, 
0x01, 0xc1, 0x0b, 0x58, 0x72, 0xeb, 0x53, 0x3d, 0xae, 0xcc, 0x5d, 0x8e, 
0x34, 0xe6, 0x35, 0x90, 0xda, 0x4d, 0x4d, 0x3c, 0x24, 0xfe, 0x4e, 0xf7, 
0x36, 0xce, 0x06, 0xe1, 0x43, 0x31, 0x7b, 0xef, 0x86, 0x44, 0x51, 0x4d, 
0xe3, 0x16, 0x3a, 0x11, 0xe2, 0xaf, 0xdc, 0xc5, 0xc4, 0xfe, 0xc5, 0x87, 
0xc7, 0xe7, 0x78, 0x17, 0xa3, 0xee, 0x3e, 0x9b, 0xa2, 0x1e, 0x36, 0xab, 
0x9a, 0xac, 0x2f, 0x9c, 0xca, 0x35, 0x78, 0xdf, 0xd4, 0xae, 0x8b, 0xf7, 
0x66, 0x19, 0xc0, 0x40, 0xa9, 0x65, 0x7f, 0x7f, 0xf8, 0xa0, 0xbc, 0x32, 
0xa1, 0x0d, 0xf4, 0xfc, 0xd3, 0x25, 0x00, 0x97, 0xcc, 0x02, 0xd5, 0xb0, 
0xbb, 0xbe, 0x7f, 0x28, 0x01, 0xcb, 0xed, 0x0e, 0xac, 0x55, 0x5d, 0xc4, 
0xd3, 0xf2, 0x97, 0x5b, 0x56, 0xfc, 0x9b, 0xfb, 0x10, 0xc8, 0x4a, 0x06, 
0xef, 0x25, 0xc2, 0x0d, 0x7f, 0x9a, 0x58, 0xd9, 0x61, 0xe1, 0xf5, 0xba, 
0xfa, 0xe8, 0x85, 0x6b, 0x37, 0x02, 0x79, 0xf7, 0x75, 0x31, 0xb4, 0x74, 
0x0c, 0x84, 0x61, 0x3c, 0x77, 0x2d, 0x7c, 0xd8, 0x2a, 0x84, 0xe3, 0xcd, 
0x79, 0xc0, 0xe0, 0xa4, 0xb3, 0x82, 0xec, 0x10, 0xd8, 0x5c, 0xa5, 0x13, 
0x27, 0xe2, 0x1d, 0x50, 0xf5, 0xb2, 0xec, 0x92, 0x2e, 0x39, 0x02, 0x52, 
0xfe, 0x5d, 0x7d, 0xbd, 0xac, 0xb7, 0xee, 0x7d, 0xe8, 0xb3, 0xce, 0x4a, 
0x72, 0xc6, 0x1d, 0xfc, 0x06, 0xb3, 0x2b, 0x61, 0x7a, 0xfb, 0x82, 0xbd, 
0x51, 0xb7, 0x30, 0xa9, 0xb3, 0xe7, 0xd1, 0xf3, 0x01, 0x26, 0xd1, 0xb7, 
0xf2, 0xb6, 0x8f, 0xff, 0x19, 0xa2, 0x45, 0xf3, 0x93, 0x9b, 0x58, 0xa8, 
0x0e, 0xca, 0x88, 0x83, 0x01, 0xd4, 0xf4, 0x26, 0xbc, 0xde, 0xc9, 0x9f, 
0x11, 0x5f, 0x41, 0xb7, 0xc9, 0x35, 0x5d, 0x12, 0xe4, 0xf0, 0x02, 0x19, 
0x15, 0xd0, 0xd7, 0xc4, 0xe7, 0xb3, 0xbb, 0x8f, 0xf4, 0x7e, 0x09, 0xab, 
0x37, 0x98, 0xec, 0x7c, 0x81, 0x48, 0x26, 0x97, 0x05, 0xdf, 0xc7, 0x1b, 
0x61, 0x15, 0xcf, 0x6a, 0xde, 0x3b, 0x4f, 0x9d, 0x3e, 0x2a, 0x1c, 0xfd, 
0x7a, 0x43, 0x2d, 0xd7, 0x75, 0x52, 0x25, 0xf6, 0xdc, 0x6b, 0xf9, 0xe1, 
0x84, 0xd3, 0x86, 0x4f, 0x2e, 0x2a, 0x84, 0x2c, 0x3a, 0x6d, 0xf7, 0xab, 
0x45, 0x4c, 0x33, 0xf1, 0x74, 0x95, 0x86, 0xde, 0x89, 0x91, 0xb2, 0x2d, 
0x21, 0xcb, 0xe9, 0x02, 0x22, 0xfa, 0x87, 0x96, 0xde, 0x2b, 0x01, 0x61, 
0xf3, 0x65, 0x79, 0x56, 0x65, 0x62, 0xc4, 0x5f, 0x96, 0xfb, 0x19, 0x17, 
0xa2, 0x87, 0xfb, 0x7f, 0x84, 0xb3, 0x6e, 0x76, 0xde, 0x64, 0x16, 0x04, 
0x77, 0xbd, 0x9f, 0x87, 0xfa, 0x94, 0x80, 0x65, 0xe7, 0x55, 0xa0, 0xb5, 
0x16, 0xb1, 0xfd, 0x7b, 0x54, 0xd2, 0xb3, 0x40, 0x9c, 0x7c, 0x64, 0x66, 
0xde, 0xc7, 0x17, 0xc2, 0xa6, 0x57, 0xd4, 0x34, 0x36, 0x30, 0xb9, 0xcd, 
0xdf, 0xe3, 0x63, 0x62, 0xdc, 0x9d, 0xac, 0x53, 0xf1, 0xf2, 0x23, 0x1f, 
0xb0, 0xcb, 0xc1, 0xf5, 0x10, 0xae, 0xa6, 0x4a, 0xaf, 0xa6, 0xcc, 0x93, 
0xf6, 0x0d, 0xfe, 0xe7, 0x07, 0x68, 0x61, 0xa6, 0xa7, 0x53, 0x50, 0x82, 
0x30, 0x8b, 0xc0, 0x7c, 0x6f, 0x5c, 0xf2, 0xc8, 0x1e, 0x18, 0x09, 0x44, 
0x97, 0x34, 0x84, 0xd1, 0x09, 0xb4, 0x72, 0x6a, 0x3d, 0x66, 0x3a, 0xf3, 
0xdf, 0x67, 0x3e, 0xcf, 0x1e, 0xaf, 0xcf, 0x3f, 0xba, 0x3c, 0x4b, 0x7f, 
0xd4, 0x61, 0xfc, 0xc1, 0x28, 0xf1, 0x5f, 0xfd, 0xc9, 0xa0, 0x32, 0x89, 
0xf7, 0x49, 0x2f, 0xdb, 0xbb, 0x5c, 0x37, 0x72, 0xac, 0xe1, 0x0e, 0x37, 
0x79, 0x0d, 0xe8, 0xa4, 0xd0, 0xb1, 0xff, 0x09, 0x82, 0xb4, 0xca, 0xad, 
0x75, 0xf1, 0xf5, 0x41, 0x74, 0xf3, 0x63, 0x9e, 0xb9, 0xa5, 0xf1, 0xab, 
0x7a, 0xba, 0x94, 0xbb, 0x41, 0x60, 0x83, 0xdb, 0x22, 0xa5, 0x9a, 0x23, 
0x17, 0xe2, 0x45, 0xf6, 0x16, 0x2c, 0x40, 0xd4, 0xc4, 0x12, 0x25, 0xa1, 
0xbd, 0xa5, 0x3a, 0x83, 0x8f, 0x5f, 0xa5, 0xe0, 0xfb, 0x73, 0x7d, 0x1f, 
0x6a, 0x89, 0x43, 0x8c, 0xb3, 0x61, 0x31, 0x60, 0x88, 0x45, 0x3a, 0xd8, 
0x60, 0x60, 0x7b, 0x74, 0xcd, 0xd4, 0xda, 0xc4, 0xc9, 0xfa, 0x3b, 0x57, 
0xf5, 0xb6, 0xdc, 0x62, 0xb2, 0x25, 0xbe, 0x7e, 0xf0, 0x76, 0x7b, 0x46, 
0x15, 0x16, 0xd3, 0x8f, 0x68, 0x2a, 0x38, 0x3a, 0xfb, 0x97, 0x8f, 0x41, 
0x7d, 0x29, 0xd4, 0x1b, 0xab, 0xdd, 0x62, 0xaa, 0x6a, 0x36, 0x4b, 0x0f, 
0x8c, 0x32, 0x91, 0xbd, 0x4c, 0x62, 0xb3, 0x69, 0x3a, 0xeb, 0xce, 0x5f, 
0xd7, 0xd1, 0x15, 0x31, 0xa0, 0x1e, 0xbf, 0xda, 0x9c, 0xd2, 0x4f, 0x30, 
0xa5, 0xfa, 0x3c, 0x73, 0xbf, 0x70, 0x5d, 0x1d, 0x90, 0x27, 0xbb, 0x26, 
0x30, 0xd8, 0xe4, 0x8c, 0x14, 0xfc, 0x7f, 0x19, 0x64, 0x81, 0xc0, 0x48, 
0xe4, 0x23, 0xd8, 0x7c, 0x28, 0x3f, 0x68, 0x85, 0xdd, 0x01, 0xb4, 0xec, 
0x68, 0x21, 0x76, 0xa1, 0xda, 0x04, 0xd3, 0xde, 0xd2, 0xaf, 0x01, 0xcc, 
0x83, 0xa9, 0x9e, 0xe8, 0x42, 0xf7, 0x7b, 0x9b, 0xfa, 0x9d, 0x38, 0xa6, 
0x1c, 0x6a, 0x58, 0xbb, 0x61, 0x50, 0x0a, 0x7f, 0x99, 0x05, 0x1c, 0xac, 
0x39, 0xb8, 0x35, 0x89, 0xc9, 0x7b, 0x58, 0xae, 0x68, 0xd9, 0x5f, 0xf4, 
0x7d, 0x7d, 0xb6, 0x3d, 0x07, 0x4b, 0xa0, 0x09, 0xb3, 0x9d, 0xe2, 0x87, 
0x9d, 0xf3, 0x6c, 0x85, 0xcf, 0xed, 0x7d, 0xfb, 0xf6, 0x7e, 0xda, 0xdc, 
0x9f, 0x18, 0x8d, 0x4b, 0xd0, 0x04, 0xf0, 0x96, 0x27, 0x74, 0x87, 0x3e, 
0x52, 0xed, 0x3f, 0xb8, 0x5c, 0x20, 0x9c, 0x3d, 0xc8, 0x89, 0x2b, 0xe6, 
0x78, 0x2b, 0x58, 0x4b, 0x2f, 0x4d, 0xb5, 0xf9, 0x21, 0x35, 0x26, 0x51, 
0xa3, 0x28, 0x41, 0xbe, 0x46, 0x15, 0x17, 0x78, 0xf0, 0x73, 0xff, 0x0a, 
0x05, 0x0c, 0x9b, 0x0e, 0x33, 0x17, 0xb8, 0xcd, 0xb5, 0xbd, 0x94, 0x63, 
0x17, 0x3e, 0x8e, 0x2d, 0x03, 0x7f, 0x38, 0xcd, 0x50, 0x29, 0x72, 0x81, 
0x03, 0x06, 0x10, 0x13, 0xf3, 0x54, 0x06, 0x8e, 0x15, 0xee, 0x92, 0xda, 
0x1a, 0x9c, 0x57, 0xdf, 0x3f, 0x23, 0x70, 0xca, 0xaa, 0x39, 0xb9, 0x6f, 
0xb3, 0xa8, 0x1b, 0xf6, 0x2f, 0x76, 0x40, 0x1d, 0xec, 0xcb, 0xb8, 0xb0, 
0x6c, 0x1a, 0x75, 0x3a, 0x74, 0x5a, 0xa9, 0xb6, 0x9d, 0x12, 0x34, 0x21, 
0xea, 0x4f, 0x13, 0xa9, 0xc4, 0x04, 0xda, 0xc2, 0xe8, 0xa8, 0x6a, 0x66, 
0x07, 0xf5, 0x7b, 0xa1, 0xba, 0x73, 0xa9, 0x24, 0x48, 0xb5, 0xb1, 0x8e, 
0x55, 0xe5, 0xa1, 0x6e, 0xe1, 0xda, 0x7d, 0x35, 0x80, 0x3a, 0x62, 0xd8, 
0x17, 0xb7, 0xcc, 0x82, 0x7e, 0x2f, 0xad, 0x32, 0xfa, 0xbd, 0x5f, 0x73, 
0x40, 0xe9, 0x8c, 0xdc, 0x7d, 0x39, 0xa5, 0xd0, 0x7a, 0x70, 0xf1, 0x53, 
0x9a, 0x9f, 0xc5, 0x3f, 0x8f, 0xbf, 0xad, 0x64, 0x67, 0x53, 0xb5, 0x39, 
0x03, 0x1e, 0x4d, 0xdd, 0x6e, 0x11, 0x5b, 0xb3, 0x38, 0xac, 0xfa, 0x5d, 
0x89, 0x36, 0xba, 0xb5, 0xac, 0x4a, 0xf8, 0x33, 0x63, 0x9d, 0xa0, 0x8f, 
0x62, 0x6a, 0x30, 0xfc, 0x6c, 0x4c, 0x9a, 0xd1, 0xfc, 0xbf, 0x83, 0x42, 
0x24, 0xe9, 0xb0, 0x43, 0x65, 0x44, 0x95, 0x00, 0x79, 0x76, 0x9e, 0x56, 
0xcf, 0xc8, 0xa9, 0x9f, 0xfe, 0xdf, 0x1e, 0xc4, 0x2e, 0xcf, 0x8a, 0xad, 
0x9a, 0x2b, 0xf2, 0xa0, 0x4b, 0x2d, 0x71, 0xa5, 0x7b, 0x2f, 0x68, 0x2c, 
0xda, 0x0d, 0x9f, 0xc2, 0x2f, 0x82, 0xac, 0x77, 0xaf, 0x1a, 0xa6, 0x00, 
0x38, 0xa9, 0xd4, 0xe5, 0xec, 0x35, 0x50, 0x20, 0x0a, 0x09, 0x39, 0x88, 
0xb0, 0xb6, 0x2f, 0x00, 0xcc, 0x91, 0xf6, 0x77, 0x9d, 0xfc, 0x47, 0x91, 
0xbe, 0xe4, 0xcd, 0xf8, 0xb0, 0xb7, 0x6a, 0xf4, 0xfb, 0xcd, 0xff, 0x0f, 
0xbe, 0x54, 0x67, 0xe3, 0xf5, 0xcd, 0x16, 0x33, 0x10, 0x2d, 0x08, 0xb0, 
0x59, 0x46, 0x5b, 0x9b, 0x1f, 0xb5, 0x08, 0x2c, 0x7b, 0xe0, 0x7a, 0x5a, 
0xa8, 0x32, 0x6a, 0xa2, 0x64, 0x07, 0xeb, 0x7c, 0x8f, 0xd1, 0xd2, 0xfb, 
0xcb, 0x01, 0x5a, 0xac, 0xbc, 0x77, 0x33, 0x83, 0x95, 0x58, 0x24, 0xdc, 
0xdf, 0x62, 0x9f, 0x10, 0xbc, 0x36, 0xdb, 0xc1, 0x36, 0x2f, 0x0b, 0x12, 
0x16, 0xec, 0x5d, 0xb3, 0xa6, 0x2c, 0x76, 0xf7, 0xc9, 0x10, 0xc4, 0x67, 
0xb0, 0xbc, 0xc7, 0x49, 0x41, 0xb8, 0x2e, 0xfc, 0x58, 0xc0, 0x76, 0x34, 
0x53, 0x82, 0xb7, 0xfc, 0xf1, 0x67, 0x25, 0x3b, 0x4c, 0x29, 0x19, 0x7c, 
0x90, 0x67, 0xbd, 0xb7, 0xa5, 0xcb, 0xdc, 0x4c, 0xc4, 0x55, 0x03, 0x63, 
0x87, 0x36, 0xaa, 0x83, 0xd2, 0x62, 0x8f, 0xfc, 0xd0, 0x74, 0x65, 0x96, 
0x0a, 0x47, 0x9d, 0x25, 0xe4, 0x82, 0x60, 0xf5, 0x9c, 0x94, 0x39, 0xa4, 
0x71, 0x8d, 0x3c, 0x98, 0xde, 0x26, 0x36, 0xa7, 0x34, 0xbc, 0x0e, 0x3f, 
0xf4, 0x7b, 0x73, 0x05, 0x8c, 0x18, 0x63, 0xdf, 0x3b, 0x6f, 0xde, 0xe9, 
0x8f, 0x58, 0x3f, 0xac, 0x8e, 0xd9, 0x00, 0xb2, 0x21, 0xb7, 0x6f, 0x0d, 
0xf9, 0x41, 0xc3, 0x25, 0xa4, 0x22, 0x55, 0x1f, 0xe4, 0x94, 0xb5, 0x3f, 
0xd5, 0xe3, 0x14, 0x10, 0x9f, 0xed, 0x78, 0xda, 0x89, 0x63, 0x94, 0xf3, 
0x2f, 0x65, 0xf4, 0xfd, 0xff, 0x91, 0xae, 0x3a, 0x42, 0x56, 0xb9, 0xd7, 
0x3a, 0x00, 0x34, 0x28, 0xcb, 0x6b, 0xca, 0x11, 0x41, 0x40, 0xa9, 0xab, 
0xe1, 0x22, 0xfc, 0x3f, 0xb5, 0xb3, 0xd7, 0xa4, 0xbc, 0xd8, 0xbd, 0x1d, 
0xe1, 0x82, 0x38, 0x8b, 0x36, 0xfc, 0xb7, 0x35, 0x69, 0xd3, 0x86, 0x2e, 
0xf7, 0xf2, 0xf2, 0xa6, 0x7b, 0x70, 0x9e, 0xca, 0x75, 0xf6, 0x2f, 0xef, 
0xad, 0x43, 0xf8, 0xfb, 0x24, 0x3f, 0x58, 0xae, 0xeb, 0xdc, 0xd8, 0xf1, 
0xc5, 0x0f, 0xeb, 0x75, 0x28, 0xd6, 0x1c, 0x77, 0xf6, 0x8b, 0x41, 0x61, 
0xb8, 0xd7, 0x73, 0x9c, 0x05, 0x9c, 0xc2, 0xb9, 0x53, 0xdc, 0x61, 0x4c, 
0xc1, 0x83, 0x14, 0xe1, 0x56, 0xd0, 0x36, 0x33, 0x48, 0x20, 0x22, 0x8d, 
0xb7, 0x1b, 0x08, 0xb7, 0xea, 0x7e, 0xd6, 0x52, 0xb7, 0xa3, 0xba, 0xce, 
0xe0, 0x74, 0x2d, 0xdc, 0x6e, 0x6b, 0x32, 0x90, 0x56, 0x8b, 0x9c, 0x66, 
0x47, 0x83, 0x55, 0xb0, 0x9c, 0xf9, 0x75, 0x94, 0x15, 0x79, 0x2b, 0x69, 
0x17, 0xed, 0xe4, 0x42, 0xdd, 0xd0, 0xe9, 0x21, 0xa3, 0xed, 0xce, 0x8d, 
0xc9, 0x76, 0x12, 0x14, 0xd6, 0x25, 0x94, 0xee, 0x1e, 0xd1, 0xc8, 0x2a, 
0x7c, 0x24, 0xb9, 0x3e, 0x16, 0x8e, 0x33, 0x4b, 0xab, 0x70, 0xb5, 0xe5, 
0x9b, 0xc6, 0x32, 0x53, 0x9c, 0x1c, 0xa0, 0xd3, 0x9c, 0x78, 0x39, 0x10, 
0xe5, 0x28, 0xd5, 0x2d, 0x64, 0x35, 0xc0, 0x44, 0x70, 0x06, 0x9a, 0xa2, 
0x45, 0x3c, 0xa7, 0xdd, 0xf9, 0xb9, 0x6b, 0x38, 0x2c, 0xcf, 0xb1, 0x0d, 
0xd4, 0x60, 0xd0, 0x86, 0x33, 0xd6, 0x49, 0xbe, 0x90, 0xfc, 0x4f, 0xb4, 
0xdf, 0x54, 0x6e, 0xcc, 0x65, 0x54, 0x0e, 0xf3, 0x1f, 0xa6, 0x0c, 0x8e, 
0x48, 0xfd, 0x64, 0x4a, 0x6d, 0xc3, 0x95, 0x59, 0xd3, 0xa6, 0x1c, 0x86, 
0x1b, 0xb1, 0x32, 0x5d, 0x30, 0x37, 0x84, 0xb6, 0xf2, 0x38, 0x6c, 0xcc, 
0x3b, 0xb0, 0x5e, 0x93, 0x95, 0xde, 0xa1, 0x0a, 0x66, 0x6f, 0xad, 0xf2, 
0x22, 0x61, 0x24, 0x83, 0xfb, 0x05, 0x4b, 0x65, 0x92, 0x73, 0x2f, 0xda, 
0xcd, 0xf7, 0x80, 0x50, 0xb5, 0x7e, 0xc5, 0xcb, 0x54, 0x84, 0x25, 0x71, 
0x4b, 0xfc, 0x31, 0x0d, 0x3b, 0xe3, 0x9d, 0xbb, 0x1d, 0xb3, 0x63, 0xb5, 
0x71, 0x65, 0x21, 0x56, 0x5e, 0x05, 0x0b, 0x19, 0xa4, 0xad, 0xe0, 0xde, 
0x9c, 0x59, 0x06, 0x2b, 0xa3, 0x14, 0x50, 0x31, 0xf8, 0x43, 0xe5, 0xca, 
0xc5, 0x4d, 0x2b, 0x2b, 0xf5, 0xc0, 0x14, 0xb2, 0x72, 0x50, 0xd0, 0x1e, 
0xc8, 0x3b, 0xa3, 0x46, 0x57, 0x5f, 0x3d, 0x7e, 0x59, 0x3d, 0x56, 0xeb, 
0xc1, 0xb2, 0x18, 0x28, 0x9e, 0x50, 0xba, 0xe1, 0xc3, 0x52, 0x69, 0x28, 
0xc6, 0x5e, 0x82, 0xc0, 0x43, 0x59, 0x39, 0xca, 0x18, 0x6a, 0x62, 0x95, 
0xc4, 0x48, 0x98, 0x98, 0xda, 0x8c, 0x27, 0x7a, 0x43, 0x80, 0x03, 0xcf, 
0xd6, 0xb4, 0x71, 0x79, 0xf0, 0x7e, 0x3b, 0x01, 0x96, 0x10, 0xf0, 0x6a, 
0x3b, 0xaa, 0x4d, 0xe0, 0x07, 0xa1, 0x8b, 0x06, 0x0c, 0x8c, 0x23, 0x62, 
0x00, 0x8a, 0xf3, 0xe0, 0x8e, 0x1c, 0x14, 0xfd, 0xfd, 0x33, 0x78, 0x95, 
0xa3, 0x70, 0x3b, 0xd1, 0xc6, 0x11, 0xb5, 0xa2, 0x26, 0x66, 0x78, 0x74, 
0x93, 0xa1, 0xf5, 0xb5, 0xd1, 0xaa, 0xd6, 0xad, 0xa2, 0x2e, 0x1b, 0x5e, 
0xe7, 0xb0, 0xe2, 0x3f, 0xee, 0xa0, 0x6b, 0x50, 0xa4, 0x50, 0x6d, 0x2d, 
0x1b, 0x22, 0xd0, 0x4d, 0x49, 0x58, 0x06, 0x23, 0xb8, 0x21, 0xb1, 0xff, 
0x5c, 0x20, 0x1c, 0x12, 0xc6, 0x9c, 0x6e, 0x84, 0x07, 0x30, 0x8b, 0x42, 
0xe5, 0x1b, 0xe3, 0x2a, 0x05, 0x4f, 0xea, 0x51, 0x92, 0x9c, 0x5d, 0x05, 
0x54, 0x0a, 0xc6, 0xfc, 0xd2, 0xea, 0xc1, 0x07, 0x4b, 0xd3, 0x03, 0x67, 
0xeb, 0xf5, 0x53, 0x0c, 0x5b, 0xcc, 0xc0, 0x07, 0xcf, 0xcb, 0xc5, 0x01, 
0x65, 0x59, 0x85, 0xf2, 0x7b, 0xb1, 0x6d, 0x9f, 0xf8, 0xee, 0x42, 0x44, 
0x88, 0xe3, 0x43, 0x89, 0x1a, 0x7c, 0x34, 0x3c, 0x9a, 0x17, 0x22, 0x05, 
0xbf, 0x09, 0xb6, 0x3a, 0x42, 0x82, 0x05, 0xf8, 0xd1, 0x94, 0xb9, 0x7c, 
0xb6, 0xfc, 0xc7, 0x00, 0xc8, 0x5f, 0x68, 0xf7, 0x74, 0x34, 0x95, 0xc5, 
0x35, 0x57, 0x35, 0x6f, 0x72, 0xe4, 0x51, 0x47, 0xd0, 0xa5, 0x75, 0x39, 
0xa3, 0xa9, 0x77, 0xd9, 0xbc, 0xf3, 0x68, 0x18, 0x7e, 0x0a, 0xae, 0xb2, 
0x50, 0x10, 0x4e, 0x8e, 0x4e, 0x33, 0x6f, 0x76, 0xaa, 0xfe, 0x8a, 0x38, 
0x93, 0x00, 0x31, 0x12, 0xe7, 0xcc, 0x7a, 0xec, 0x89, 0x3e, 0x52, 0x0d, 
0xf9, 0xe3, 0xaa, 0x21, 0x97, 0xa4, 0x2c, 0xd5, 0x11, 0xca, 0x5e, 0x8b, 
0x45, 0x8c, 0xaa, 0x38, 0x29, 0xce, 0x03, 0x2b, 0xfb, 0x75, 0xa6, 0x8d, 
0x98, 0x72, 0x3b, 0x4b, 0xe8, 0xc0, 0x22, 0x91, 0xa0, 0x50, 0xfc, 0x8d, 
0x91, 0x55, 0x45, 0x9b, 0x00, 0xc6, 0x17, 0x42, 0x6a, 0x91, 0xb9, 0x7f, 
0xc1, 0x4f, 0x2a, 0x84, 0x9c, 0x6b, 0xbe, 0x1b, 0x63, 0x82, 0x0c, 0x1c, 
0xbd, 0x2f, 0x79, 0xa6, 0x10, 0x98, 0xe8, 0x0a, 0x7c, 0x57, 0x50, 0x9c, 
0xe5, 0x47, 0xa9, 0xbf, 0x50, 0xbf, 0xc1, 0x37, 0x80, 0x9c, 0xf7, 0xc4, 
0x01, 0x28, 0xdd, 0xc3, 0x17, 0xb3, 0x8b, 0xa3, 0xdc, 0xf8, 0xb1, 0x8e, 
0x3b, 0x83, 0x57, 0x8c, 0x4b, 0xeb, 0x40, 0x09, 0xa4, 0xb2, 0x37, 0xfc, 
0x9f, 0xdc, 0x59, 0xe6, 0x83, 0x81, 0xdc, 0xf0, 0x3f, 0x0e, 0xc6, 0xd0, 
0x53, 0x05, 0x70, 0xe8, 0x07, 0x9a, 0xba, 0xd2, 0xcb, 0x3c, 0xb2, 0xfe, 
0x4d, 0x35, 0x63, 0x93, 0x6b, 0xcf, 0xe1, 0x9f, 0x58, 0x7b, 0x08, 0x81, 
0x6b, 0xd0, 0xfc, 0x92, 0x2a, 0x5f, 0x14, 0x16, 0x26, 0x35, 0x01, 0xe5, 
0x8c, 0xfe, 0x7c, 0x7b, 0x62, 0xe1, 0x28, 0x3d, 0x1a, 0x65, 0x11, 0x63, 
0x90, 0xd7, 0xa0, 0xfd, 0x29, 0x20, 0x0f, 0xb3, 0xe9, 0xc6, 0x0c, 0x8b, 
0x3e, 0x90, 0x59, 0x0f, 0xa6, 0x31, 0xfc, 0xe1, 0xec, 0xaa, 0xf0, 0xe9, 
0x9f, 0x41, 0x44, 0x0b, 0x86, 0xfd, 0x71, 0x88, 0xb0, 0x7d, 0xe8, 0x03, 
0x59, 0x57, 0xd3, 0xd0, 0x16, 0xba, 0x82, 0xfa, 0xe7, 0x1c, 0x65, 0xf7, 
0x9e, 0xfc, 0x99, 0x27, 0xe9, 0xf3, 0x24, 0xe2, 0x70, 0x54, 0x6a, 0x49, 
0x2f, 0xeb, 0x33, 0x80, 0xfb, 0x7a, 0xf7, 0xca, 0x82, 0x45, 0xb6, 0x53, 
0xa2, 0xa4, 0xac, 0x17, 0x96, 0x90, 0x69, 0xa6, 0x71, 0x4e, 0x8c, 0x13, 
0x05, 0xf0, 0xf8, 0xde, 0xda, 0x8d, 0x4d, 0xfa, 0x3d, 0xd3, 0xf6, 0x9a, 
0xb1, 0x7d, 0xcc, 0xe5, 0x5c, 0x1f, 0x4b, 0xbe, 0x59, 0x99, 0xea, 0x9a, 
0xf8, 0x5c, 0xf1, 0xee, 0x45, 0x77, 0xd3, 0x90, 0x05, 0xb6, 0x91, 0x39, 
0x09, 0x46, 0x9b, 0xf7, 0x4c, 0x01, 0x66, 0xac, 0x00, 0x01, 0x05, 0x8d, 
0x92, 0xf2, 0x70, 0x16, 0x07, 0x82, 0xcb, 0x75, 0x59, 0xcd, 0x6a, 0xa7, 
0x05, 0xea, 0xf9, 0xda, 0xc5, 0xde, 0x14, 0x06, 0x67, 0x61, 0x04, 0x26, 
0xcf, 0x09, 0xa5, 0xa9, 0x32, 0x4f, 0x5b, 0xcf, 0x16, 0xd6, 0xea, 0x2a, 
0x1f, 0x78, 0x66, 0x8a, 0x99, 0xb2, 0x27, 0x7a, 0x0e, 0x59, 0xd6, 0x1f, 
0x47, 0x43, 0x58, 0x23, 0xb2, 0x77, 0x69, 0x03, 0x8a, 0xa6, 0xf9, 0xdc, 
0x29, 0x93, 0xee, 0xa5, 0xa7, 0x02, 0xa6, 0x67, 0x4f, 0x14, 0xdf, 0xdd, 
0x15, 0x03, 0xa6, 0xfb, 0xf0, 0x22, 0x33, 0x28, 0xe2, 0x7c, 0xf0, 0xb3, 
0xd9, 0x58, 0xcd, 0xfa, 0x43, 0x3c, 0x40, 0xe3, 0xe6, 0x39, 0x69, 0x16, 
0x03, 0xab, 0x8b, 0x38, 0xc7, 0x79, 0xe5, 0xab, 0xae, 0x0b, 0xd8, 0x83, 
0xcc, 0xd7, 0x6b, 0xda, 0x81, 0xb5, 0xfd, 0xea, 0xef, 0xb5, 0xb3, 0xc7, 
0xde, 0x65, 0x62, 0x07, 0xf3, 0xf6, 0x07, 0x3b, 0x12, 0x21, 0x0c, 0x96, 
0x75, 0x65, 0x59, 0xb6, 0x69, 0x83, 0x9a, 0x27, 0xe9, 0x00, 0x89, 0xe3, 
0xd9, 0xfd, 0xd9, 0xe0, 0xe3, 0x09, 0x2a, 0xe8, 0xed, 0x3b, 0x7b, 0x14, 
0x87, 0x31, 0xed, 0x4f, 0x7f, 0x3a, 0x25, 0x1d, 0xa3, 0xbc, 0xaa, 0x62, 
0xf3, 0x05, 0xd3, 0x1e, 0x8b, 0x9b, 0x73, 0x3c, 0x7c, 0x0f, 0xe3, 0x4d, 
0x70, 0x32, 0x0c, 0xdc, 0x15, 0x1f, 0x81, 0x79, 0x2c, 0x86, 0x87, 0xb6, 
0x77, 0x64, 0xfa, 0x6c, 0x14, 0x28, 0x9f, 0x3b, 0xfa, 0x91, 0xb3, 0x00, 
0x0d, 0xaa, 0xd4, 0x1e, 0x57, 0xb0, 0xf1, 0x18, 0xc1, 0xf2, 0xd6, 0xb0, 
0x72, 0x59, 0x86, 0x96, 0x85, 0x55, 0xc6, 0x2f, 0x04, 0xef, 0x72, 0xab, 
0x7c, 0xa0, 0x81, 0xe2, 0xc2, 0xd4, 0x0d, 0x79, 0x2c, 0x76, 0x81, 0xa6, 
0x47, 0x70, 0x23, 0xad, 0x10, 0xd6, 0xfa, 0xf7, 0x60, 0xcf, 0x45, 0x8e, 
0x86, 0xc4, 0x76, 0xa4, 0x26, 0xff, 0xd0, 0x50, 0xf7, 0xa1, 0xea, 0xf0, 
0xd9, 0x84, 0x9f, 0xcf, 0xa6, 0xf2, 0x9a, 0x51, 0x81, 0xe1, 0x9d, 0xf7, 
0x89, 0xe9, 0x56, 0xd2, 0xf8, 0xa7, 0x9f, 0x6b, 0xd0, 0x22, 0x5f, 0x35, 
0x04, 0x09, 0xe3, 0x1e, 0x2c, 0x1e, 0x26, 0x70, 0x95, 0x67, 0x4f, 0x76, 
0xad, 0x65, 0x5c, 0x98, 0x93, 0x83, 0xfd, 0x3b, 0x23, 0xa8, 0x1e, 0xd0, 
0xc9, 0xec, 0x20, 0xa0, 0x85, 0x37, 0x4a, 0x79, 0x9e, 0xf8, 0xae, 0x6c, 
0xe7, 0xee, 0xec, 0x92, 0x53, 0xe5, 0xcd, 0xd7, 0x89, 0x15, 0x23, 0x57, 
0xa6, 0xe5, 0x30, 0x5e, 0x86, 0x58, 0x31, 0xeb, 0x58, 0xbf, 0xc9, 0x70, 
0xa9, 0x68, 0x91, 0x98, 0x70, 0x82, 0xfd, 0x7c, 0x33, 0x88, 0xf1, 0x04, 
0x68, 0x54, 0xbb, 0xd8, 0xda, 0xd2, 0x0b, 0x48, 0x20, 0xb5, 0xc0, 0x2a, 
0x1f, 0x28, 0x75, 0x9e, 0xcf, 0xbc, 0xd8, 0xcc, 0xa0, 0x23, 0x28, 0xe7, 
0x0c, 0xf8, 0xca, 0xdc, 0xb8, 0x7e, 0xe8, 0xe9, 0x78, 0x5d, 0xa5, 0x7c, 
0x1f, 0x34, 0x35, 0xcf, 0xed, 0xf3, 0x14, 0x3f, 0x41, 0x6d, 0xe7, 0xc1, 
0x02, 0xa6, 0xb9, 0xcc, 0x5d, 0x62, 0xe1, 0xcd, 0x4a, 0x9b, 0x23, 0x23, 
0x99, 0xb0, 0x27, 0x8d, 0x10, 0x66, 0xa1, 0x4d, 0x43, 0x41, 0xd9, 0x08, 
0x68, 0x04, 0x5e, 0x12, 0x48, 0xe1, 0x64, 0xb0, 0xb8, 0xd7, 0xd5, 0xd7, 
0xfa, 0xd5, 0x7e, 0x77, 0x94, 0x9b, 0x6c, 0xdd, 0xc8, 0x7f, 0xb7, 0x20, 
0xfe, 0xfb, 0x4d, 0x54, 0xff, 0x72, 0x4e, 0xd5, 0x64, 0x38, 0x16, 0x1a, 
0xaa, 0x98, 0xd3, 0xbd, 0xca, 0x8b, 0xed, 0xf1, 0x71, 0x43, 0x7e, 0x74, 
0x2f, 0xf2, 0xe9, 0xb1, 0xa5, 0xdd, 0xca, 0x85, 0x15, 0x59, 0xc8, 0x5c, 
0x5d, 0x66, 0x3b, 0xb7, 0xb8, 0x69, 0x7e, 0x8a, 0xf8, 0x4d, 0x55, 0xca, 
0xcf, 0x07, 0x2a, 0xf0, 0xe8, 0x43, 0xd2, 0x53, 0x64, 0xca, 0xfc, 0xe7, 
0x47, 0x7e, 0x50, 0x86, 0x1f, 0x08, 0x5f, 0x07, 0x9c, 0x62, 0x07, 0x04, 
0x93, 0x59, 0xcd, 0xd3, 0xa3, 0x9a, 0x17, 0xc1, 0xcd, 0x2e, 0x94, 0xb3, 
0x09, 0xa2, 0x7d, 0x3f, 0x25, 0x33, 0xc9, 0xb5, 0x2c, 0x67, 0x0f, 0x2c, 
0xc6, 0xff, 0xc7, 0x91, 0xf0, 0xd9, 0xed, 0x29, 0x96, 0x80, 0x93, 0x29, 
0xe5, 0x96, 0x8f, 0xf9, 0xe2, 0x6b, 0x20, 0xe6, 0xde, 0x6c, 0x4b, 0xe1, 
0xf0, 0xa3, 0x1f, 0x2e, 0xc4, 0xf9, 0x92, 0xf2, 0xd5, 0x22, 0x10, 0x52, 
0xc0, 0x92, 0x36, 0x12, 0x4e, 0x2e, 0x14, 0x62, 0x34, 0xef, 0x38, 0xf3, 
0x8c, 0x5f, 0x3b, 0x46, 0x89, 0xbe, 0x85, 0x78, 0x36, 0x78, 0xfb, 0x8c, 
0x9e, 0x16, 0xd5, 0x54, 0x45, 0x2a, 0x9d, 0x56, 0xdf, 0x5b, 0xe8, 0x49, 
0x63, 0xb5, 0xf3, 0x87, 0xa7, 0x6b, 0xb7, 0x09, 0xca, 0x4c, 0x50, 0x80, 
0x62, 0xaf, 0x80, 0xa3, 0xfe, 0xf7, 0x74, 0x6d, 0x1f, 0x46, 0x31, 0xa6, 
0x19, 0xf0, 0xf0, 0x90, 0xe9, 0x92, 0xbb, 0x0a, 0x5f, 0xec, 0x26, 0xf4, 
0xa8, 0x5b, 0xa9, 0xc8, 0xd1, 0xc2, 0xfc, 0xe6, 0x2f, 0xff, 0xf0, 0xc5, 
0xa9, 0xb3, 0x3a, 0x35, 0x26, 0x30, 0xff, 0xfe, 0x97, 0x37, 0x35, 0x42, 
0xe1, 0x17, 0xe9, 0xbb, 0x11, 0xb9, 0x50, 0xf1, 0x90, 0xb7, 0x6d, 0x41, 
0x94, 0xdd, 0x12, 0x8a, 0x5d, 0x36, 0x85, 0xec, 0x82, 0x5f, 0x54, 0xa5, 
0xed, 0x10, 0xba, 0xcd, 0xb3, 0x41, 0x3c, 0x15, 0x81, 0x9a, 0x83, 0xde, 
0x16, 0xf1, 0xd5, 0x80, 0x56, 0x17, 0x29, 0x29, 0xb7, 0x37, 0xb9, 0xfb, 
0x28, 0x0e, 0x37, 0x73, 0x9a, 0x32, 0x04, 0x76, 0xb5, 0x8f, 0xbe, 0x2e, 
0xe5, 0xe8, 0xcb, 0xb8, 0xf3, 0x50, 0x7b, 0xd7, 0x37, 0xb3, 0x5c, 0xaa, 
0x4b, 0xb7, 0xe9, 0xe4, 0x56, 0x3b, 0x85, 0x14, 0x96, 0xe2, 0x6d, 0xe1, 
0x1c, 0x2c, 0x6d, 0xce, 0x93, 0xc6, 0x61, 0xca, 0x73, 0x09, 0x50, 0x4c, 
0x21, 0x97, 0x54, 0x6a, 0x59, 0x4d, 0x7a, 0x29, 0xc5, 0xfb, 0x29, 0xe4, 
0x51, 0x93, 0xca, 0x45, 0x49, 0xbe, 0x31, 0xc1, 0x0f, 0x14, 0x2e, 0x6d, 
0xc7, 0x24, 0x43, 0xc2, 0xdf, 0xa6, 0x3b, 0x0f, 0xe7, 0x2e, 0xd0, 0xbc, 
0x59, 0x36, 0x79, 0xcf, 0x87, 0x73, 0x38, 0x7b, 0xa7, 0xe2, 0x8b, 0xac, 
0x79, 0x7d, 0x2f, 0xf2, 0xa7, 0x9a, 0xef, 0xff, 0x6b, 0xad, 0xf3, 0x99, 
0x79, 0xb7, 0xca, 0xb2, 0xc5, 0x9b, 0x43, 0x04, 0x9a, 0x09, 0xc5, 0xd4, 
0xc5, 0xba, 0x03, 0x3d, 0x3d, 0xfc, 0xae, 0x6e, 0x2e, 0x59, 0x46, 0xee, 
0xa1, 0x93, 0x74, 0x69, 0xa5, 0x0b, 0x04, 0x3c, 0x70, 0xcb, 0xa5, 0x9b, 
0xb4, 0x44, 0xa7, 0x4d, 0x67, 0xca, 0xcd, 0x22, 0x69, 0xf1, 0xf1, 0xd4, 
0x21, 0x92, 0xec, 0xe0, 0xd3, 0xc8, 0xa1, 0xdc, 0x12, 0x7d, 0x99, 0x48, 
0x8e, 0x7c, 0x70, 0x9e, 0x2a, 0x63, 0x31, 0xf4, 0x6d, 0x69, 0x40, 0x6c, 
0xbb, 0xad, 0x6c, 0x51, 0x05, 0xe6, 0xf5, 0x7f, 0x38, 0x32, 0xc7, 0x99, 
0xf6, 0x12, 0xba, 0xe1, 0xf8, 0x30, 0xe7, 0x16, 0xd0, 0x9b, 0x7b, 0xc1, 
0x78, 0xac, 0x41, 0x49, 0x08, 0x9b, 0x03, 0xd6, 0xf9, 0xe3, 0xdb, 0x1a, 
0x3a, 0x18, 0x00, 0x03, 0x6e, 0x34, 0xd8, 0x1e, 0xfc, 0x85, 0x56, 0x52, 
0x10, 0x22, 0xd9, 0x49, 0x6e, 0x9f, 0x96, 0x05, 0xee, 0xe4, 0x27, 0xef, 
0xd0, 0xeb, 0xfc, 0xcc, 0xef, 0x26, 0x2e, 0xb1, 0x78, 0x6c, 0xa8, 0xf8, 
0xa4, 0x4d, 0x7a, 0x88, 0x03, 0x4f, 0x02, 0x61, 0x00, 0x2e, 0xcb, 0x4a, 
0x47, 0x23, 0xae, 0x80, 0xb4, 0x2b, 0x93, 0x7a, 0xde, 0xfb, 0x28, 0x3d, 
0x54, 0xc6, 0xad, 0xfa, 0xed, 0xca, 0x13, 0xc0, 0xb7, 0x9f, 0x06, 0x63, 
0x18, 0x73, 0x4a, 0x27, 0x49, 0xa4, 0xbe, 0xa0, 0xe4, 0x40, 0x73, 0x58, 
0x32, 0x46, 0xd0, 0xbf, 0x40, 0x20, 0xd3, 0x1b, 0x93, 0xd9, 0x96, 0xc5, 
0xa3, 0x68, 0xd0, 0xdf, 0xce, 0x76, 0x21, 0x8a, 0x30, 0x15, 0x38, 0x6b, 
0xa6, 0x19, 0x49, 0xf0, 0xec, 0x74, 0x12, 0x8f, 0xfb, 0x1f, 0xbf, 0x6e, 
0x9c, 0xe6, 0x1f, 0x74, 0x0e, 0x64, 0x3c, 0x32, 0x97, 0x46, 0xd2, 0x22, 
0x3e, 0xbe, 0x8d, 0xeb, 0x29, 0xe4, 0xf4, 0x53, 0xc0, 0x5b, 0xb2, 0xce, 
0xf3, 0x68, 0x16, 0xf9, 0xd3, 0xd4, 0x9b, 0x39, 0xea, 0x52, 0x02, 0x32, 
0x4d, 0x61, 0xba, 0xc1, 0x66, 0x90, 0xc0, 0x0b, 0x73, 0xba, 0xae, 0x8a, 
0x3c, 0x42, 0xbf, 0xdd, 0x3d, 0x1e, 0x3a, 0xa9, 0x9b, 0x86, 0x84, 0xb0, 
0x22, 0xcb, 0x5a, 0x11, 0x76, 0x57, 0x47, 0x79, 0x60, 0x7f, 0xc9, 0x9c, 
0x7b, 0xf5, 0x08, 0x16, 0x7f, 0x28, 0x04, 0x99, 0xca, 0xcb, 0xfb, 0xb3, 
0xb1, 0x10, 0x25, 0xc7, 0x51, 0xd9, 0x4a, 0xc0, 0x94, 0x9c, 0x71, 0x07, 
0x91, 0x0c, 0xd2, 0xe2, 0xa2, 0xe0, 0x26, 0x71, 0xab, 0xaa, 0x9d, 0x21, 
0xdc, 0x6c, 0x5a, 0xc5, 0x0f, 0x86, 0xbd, 0x2f, 0x26, 0x76, 0xb7, 0xbe, 
0x99, 0x61, 0xc6, 0xb0, 0x91, 0xc8, 0xb6, 0xed, 0x4a, 0xeb, 0xb0, 0x76, 
0xb3, 0xe5, 0xc2, 0xfb, 0x37, 0x79, 0x46, 0x32, 0xb8, 0xc6, 0x55, 0xee, 
0x79, 0x31, 0x83, 0x96, 0x9c, 0x40, 0xc9, 0xf9, 0x31, 0x11, 0xf4, 0xb1, 
0x4a, 0xb3, 0xdd, 0x4d, 0xaf, 0x5d, 0xd2, 0x67, 0x54, 0x6a, 0x75, 0x1f, 
0x9e, 0xdc, 0xcf, 0x05, 0x52, 0x28, 0x56, 0xe3, 0x15, 0xe2, 0x75, 0xe2, 
0xca, 0x12, 0x39, 0x89, 0xd1, 0x02, 0xee, 0xcb, 0xf3, 0x1a, 0x7e, 0x49, 
0x8a, 0xd5, 0x30, 0x3b, 0x97, 0x2a, 0x74, 0xa3, 0xa5, 0x41, 0x87, 0xed, 
0xec, 0x58, 0xbc, 0xc1, 0xd4, 0xe3, 0xc2, 0x94, 0x0f, 0x72, 0xe0, 0x95, 
0x0f, 0x47, 0x28, 0x41, 0x6a, 0xa4, 0x38, 0xde, 0xe9, 0x8d, 0x7c, 0x64, 
0x81, 0x79, 0x3b, 0xac, 0x54, 0xb7, 0x7c, 0x98, 0xcd, 0x15, 0x2f, 0xfe, 
0xed, 0xfb, 0x9c, 0x3d, 0x5f, 0xe3, 0xc9, 0xeb, 0x52, 0xc5, 0x27, 0xbc, 
0xb7, 0x1c, 0x90, 0x35, 0xce, 0x00, 0x9d, 0xf3, 0x4f, 0x81, 0xca, 0x02, 
0x47, 0xd4, 0xfd, 0x65, 0xa0, 0x52, 0x8e, 0xce, 0x48, 0xa0, 0x6b, 0xcc, 
0x57, 0xeb, 0x78, 0x34, 0x66, 0x3d, 0xa9, 0x4f, 0xde, 0x23, 0x42, 0x9d, 
0x10, 0xae, 0x50, 0x76, 0xb4, 0xcc, 0xa0, 0xaf, 0x0a, 0xfc, 0x15, 0x40, 
0xb4, 0x9f, 0x3a, 0xc3, 0x4c, 0x5f, 0xf7, 0x54, 0x70, 0x1a, 0xc9, 0x76, 
0x49, 0x2a, 0xe6, 0x8d, 0x8a, 0x22, 0xdc, 0x94, 0x50, 0xdd, 0x32, 0x03, 
0xe3, 0xf4, 0xaf, 0xcf, 0x2a, 0x0b, 0xf6, 0x52, 0xcc, 0x9a, 0x03, 0xa0, 
0x6e, 0xe0, 0x93, 0xb2, 0x53, 0xba, 0x4d, 0x68, 0x65, 0x95, 0x94, 0xa9, 
0xb5, 0xe3, 0x70, 0xfa, 0x00, 0x9e, 0x84, 0xa0, 0x4d, 0xdd, 0x8d, 0x13, 
0xe4, 0x98, 0xee, 0x47, 0x58, 0xaa, 0x64, 0x51, 0x77, 0xe5, 0x91, 0x41, 
0x02, 0x0d, 0x54, 0x87, 0xa7, 0x22, 0x34, 0x03, 0xb7, 0xae, 0x9c, 0x44, 
0xb7, 0xf8, 0x6c, 0x45, 0xba, 0xf1, 0xb3, 0xb1, 0x84, 0x85, 0xb8, 0x0b, 
0xe4, 0xfe, 0x05, 0xed, 0xe3, 0x39, 0xc7, 0x14, 0x93, 0xaa, 0x51, 0x5a, 
0x57, 0xe6, 0xb5, 0x5b, 0x97, 0xd7, 0x13, 0x6f, 0xb7, 0x15, 0xa2, 0x77, 
0x38, 0x72, 0xec, 0x2a, 0x94, 0x8d, 0x13, 0x24, 0xb3, 0x4a, 0xdc, 0x6d, 
0x66, 0x30, 0x4e, 0x05, 0xd2, 0x7f, 0xda, 0x1c, 0x05, 0x95, 0x93, 0xc0, 
0xc8, 0x48, 0xc3, 0x9c, 0x4f, 0xa7, 0x25, 0xf7, 0xa8, 0x75, 0x70, 0xfd, 
0xe8, 0x79, 0x61, 0x92, 0xd2, 0xd3, 0xdf, 0x24, 0xbc, 0xdd, 0xb6, 0x9f, 
0xe8, 0x8b, 0x40, 0x7d, 0xf1, 0xc9, 0x18, 0x4a, 0xda, 0x07, 0xb7, 0x9b, 
0xb4, 0x1e, 0xde, 0x91, 0xa9, 0xba, 0xb2, 0xf7, 0x9c, 0x12, 0x4f, 0x8e, 
0x68, 0xb0, 0xe4, 0x4f, 0x4a, 0xae, 0xf3, 0x61, 0x70, 0x93, 0x6a, 0x4e, 
0x40, 0x1f, 0x4e, 0xa1, 0xe6, 0x79, 0x9e, 0xfe, 0x64, 0xda, 0x50, 0xf1, 
0xce, 0x16, 0x93, 0x49, 0x42, 0x6f, 0xd9, 0x31, 0xbd, 0xc4, 0x32, 0x62, 
0xc9, 0xef, 0xa5, 0x66, 0x0a, 0x4b, 0x5a, 0xcd, 0xd5, 0x98, 0x0d, 0x83, 
0xd2, 0x53, 0xe8, 0x0f, 0xc5, 0x0c, 0xb2, 0x73, 0x49, 0x87, 0x40, 0xd7, 
0x16, 0x67, 0xf3, 0xf2, 0xf9, 0xa6, 0xd0, 0x2f, 0xbf, 0xe0, 0xaa, 0xab, 
0x82, 0x9b, 0xeb, 0xf5, 0xfe, 0xed, 0x6f, 0x08, 0xa4, 0x85, 0x34, 0x67, 
0x3e, 0xd0, 0x78, 0x53, 0x2d, 0xdf, 0xe1, 0x92, 0xbf, 0xb3, 0x75, 0x7d, 
0xbc, 0x8f, 0x28, 0x74, 0x1e, 0xc8, 0x16, 0x0d, 0x06, 0x4a, 0xc9, 0x4c, 
0xb7, 0x54, 0x67, 0xf4, 0x46, 0xbf, 0x7e, 0x18, 0x66, 0xbf, 0x2f, 0x74, 
0x19, 0xfc, 0x8f, 0xeb, 0xad, 0x57, 0x70, 0xa4, 0xec, 0xf5, 0xd7, 0x01, 
0x8a, 0xbc, 0xc2, 0xca, 0xf0, 0x62, 0x8b, 0x46, 0x0c, 0xa5, 0x4e, 0x23, 
0xe7, 0x59, 0xbc, 0xef, 0xa0, 0xd2, 0x13, 0x8a, 0x66, 0xf2, 0xb7, 0xb3, 
0x02, 0x10, 0x54, 0x24, 0x98, 0x16, 0x64, 0xfa, 0x76, 0xeb, 0x8d, 0xb5, 
0x0e, 0x8c, 0xa2, 0x3d, 0x7e, 0xa6, 0xb1, 0xaa, 0x9f, 0x03, 0xcb, 0xfd, 
0x61, 0x96, 0x0c, 0x11, 0x18, 0x37, 0xf6, 0xda, 0x30, 0xe3, 0x7c, 0x58, 
0xe7, 0x0b, 0x56, 0xed, 0xb6, 0x90, 0x1c, 0x1c, 0x4a, 0xd8, 0xdd, 0x73, 
0x3e, 0x43, 0x9e, 0x02, 0x5e, 0x9f, 0x0b, 0x57, 0xa9, 0x3f, 0x3f, 0x7d, 
0x5d, 0x17, 0xd6, 0x69, 0x23, 0x9b, 0x35, 0x27, 0x6b, 0xa4, 0x2f, 0x2e, 
0x63, 0x58, 0xbc, 0x6c, 0x0e, 0x29, 0x2c, 0xb2, 0x5b, 0x49, 0xd1, 0x24, 
0xd7, 0xe3, 0xa1, 0xd9, 0x03, 0x38, 0x20, 0x1c, 0x16, 0x35, 0x3f, 0xe9, 
0xf2, 0x8b, 0x40, 0x7c, 0xfe, 0x57, 0x3d, 0x6b, 0x77, 0xda, 0xad, 0xf7, 
0x72, 0xc8, 0xb3, 0xdf, 0xa8, 0xbe, 0xbf, 0xa2, 0xe7, 0xdc, 0x77, 0x3c, 
0x52, 0x9e, 0x6d, 0xca, 0x9a, 0x49, 0x1f, 0xb4, 0x7a, 0x9f, 0xb0, 0x93, 
0x25, 0x74, 0xf3, 0xd8, 0x78, 0x71, 0xab, 0x5f, 0x8d, 0x90, 0xbc, 0x1e, 
0x30, 0xf6, 0xc0, 0x3d, 0x3a, 0x03, 0xf2, 0xc6, 0x68, 0x5c, 0x9f, 0x97, 
0xfa, 0xc0, 0x47, 0xbf, 0xde, 0xaa, 0xac, 0xb2, 0xd5, 0xbb, 0xf5, 0x6f, 
0x79, 0xf8, 0xd1, 0x5c, 0x40, 0xed, 0x1a, 0xa0, 0x46, 0xe4, 0x4f, 0x7a, 
0xa8, 0x3e, 0x15, 0xb2, 0xa0, 0xda, 0xdd, 0xbc, 0x7a, 0xa0, 0x51, 0x7d, 
0x37, 0xbf, 0x29, 0xb7, 0x25, 0x13, 0x45, 0x69, 0x77, 0x55, 0x2c, 0x9f, 
0x97, 0x78, 0x2f, 0x10, 0x07, 0x28, 0x0b, 0x9b, 0xb9, 0x35, 0x46, 0xd3, 
0xe4, 0xf5, 0xfb, 0x92, 0x20, 0xdd, 0xf3, 0xf1, 0xeb, 0x9b, 0x85, 0x0e, 
0xbc, 0x5b, 0xcb, 0xf8, 0xae, 0x78, 0x9c, 0x21, 0x33, 0xcb, 0x40, 0x54, 
0x0a, 0xa5, 0x76, 0xa2, 0x09, 0x8d, 0x52, 0x1a, 0xca, 0x10, 0x6e, 0xd4, 
0x1c, 0x6c, 0xc2, 0xed, 0x44, 0x95, 0x0a, 0x6c, 0x47, 0x37, 0x9a, 0x19, 
0x78, 0x2a, 0x00, 0x52, 0x4e, 0x6d, 0x06, 0x53, 0xb9, 0x39, 0x82, 0x16, 
0x73, 0x62, 0xf1, 0x3a, 0x0d, 0xb6, 0x78, 0xbd, 0xeb, 0x6e, 0x3a, 0xfa, 
0x3e, 0xb0, 0xfb, 0x1d, 0x85, 0xde, 0xae, 0x91, 0xc3, 0xaa, 0x31, 0x1a, 
0xed, 0xda, 0x24, 0x79, 0x67, 0x85, 0x17, 0xbf, 0x98, 0x0a, 0x9e, 0x96, 
0x72, 0x8b, 0xc3, 0x90, 0xef, 0x94, 0x59, 0x33, 0x07, 0xd7, 0xd3, 0x4e, 
0x4c, 0x13, 0xbe, 0xfb, 0x58, 0x96, 0x0f, 0x1d, 0xb7, 0x09, 0x15, 0x94, 
0xc1, 0x76, 0xf0, 0x50, 0xbd, 0x23, 0xa1, 0xdc, 0x29, 0x5e, 0xab, 0x4a, 
0xb0, 0x33, 0xda, 0xd2, 0x38, 0x76, 0x37, 0xfc, 0xb0, 0x71, 0xd3, 0x84, 
0x9d, 0x4d, 0xf8, 0x98, 0x4f, 0x98, 0x87, 0x54, 0x0b, 0x2c, 0x34, 0xbe, 
0xd9, 0x81, 0x2b, 0xfc, 0xfb, 0x43, 0x82, 0x83, 0xad, 0xcc, 0x6c, 0xbe, 
0xe5, 0x6f, 0xc0, 0x49, 0x9b, 0xd0, 0xe4, 0xdb, 0xfd, 0xc1, 0xbf, 0x10, 
0x16, 0x1c, 0xce, 0xd4, 0xec, 0xf8, 0x60, 0xda, 0x54, 0x98, 0x94, 0xfd, 
0x6f, 0xae, 0xe0, 0xa5, 0x0a, 0x0f, 0x9c, 0x84, 0x9f, 0xef, 0x39, 0x98, 
0xcb, 0xf2, 0xc5, 0x3b, 0x97, 0x4a, 0xfa, 0x00, 0x5c, 0x37, 0x0b, 0xe3, 
0x67, 0x28, 0xe8, 0x6a, 0xf5, 0x23, 0x23, 0x86, 0xe6, 0x9d, 0x2c, 0x26, 
0xf1, 0x71, 0xd9, 0x0d, 0x19, 0xf9, 0xed, 0xcd, 0xdf, 0xb9, 0xe3, 0xed, 
0x3e, 0xf9, 0xfd, 0x5e, 0x3b, 0x10, 0x56, 0xa2, 0xa1, 0x66, 0x2e, 0xef, 
0xb9, 0xe6, 0x20, 0x15, 0xdf, 0x97, 0x61, 0x41, 0xa1, 0xe1, 0xdb, 0xd5, 
0x2c, 0x58, 0xaa, 0xbc, 0x3d, 0x87, 0x92, 0xd8, 0xde, 0x49, 0x23, 0x7e, 
0x6d, 0x61, 0xc2, 0x6a, 0x09, 0x5d, 0x12, 0x95, 0x33, 0x64, 0xd2, 0xcf, 
0xa4, 0xb0, 0x0e, 0x16, 0x27, 0x05, 0xb8, 0xf3, 0x2a, 0xc7, 0x74, 0x7e, 
0x79, 0x37, 0x87, 0xeb, 0xc2, 0xfb, 0xed, 0x79, 0x76, 0xe1, 0x21, 0xd4, 
0x1d, 0x17, 0x2f, 0x39, 0x7f, 0xa9, 0xc5, 0x85, 0x34, 0xd4, 0x2d, 0x72, 
0x7c, 0xd2, 0x05, 0xc9, 0x88, 0x9c, 0xca, 0x9b, 0xe3, 0x24, 0x1d, 0xc4, 
0x61, 0x04, 0xdf, 0xac, 0x65, 0x2a, 0xfe, 0x44, 0xc3, 0x6c, 0xf5, 0xa6, 
0x8c, 0x5d, 0x47, 0x4c, 0x82, 0xbd, 0x65, 0x98, 0x60, 0x9d, 0xb8, 0xc6, 
0xd1, 0x4d, 0xc0, 0x4c, 0x0f, 0x35, 0x1b, 0x33, 0x73, 0x73, 0x74, 0x2f, 
0x7f, 0x55, 0x80, 0xa7, 0x5f, 0xbd, 0xa6, 0x51, 0x0a, 0x05, 0xb0, 0xb4, 
0x84, 0x5f, 0xee, 0xff, 0xfa, 0x13, 0x95, 0x47, 0x72, 0x9e, 0xec, 0x8d, 
0xc7, 0xed, 0x55, 0x8e, 0x6d, 0x5c, 0x22, 0x4c, 0xe9, 0xc9, 0x37, 0x0f, 
0xa4, 0x7c, 0xb4, 0x0c, 0x6f, 0xaa, 0x1d, 0x7a, 0x3d, 0xcd, 0x82, 0xf6, 
0x38, 0x6b, 0xec, 0x77, 0x07, 0x1c, 0x29, 0x04, 0x31, 0xe4, 0x62, 0x1d, 
0x59, 0x65, 0x5e, 0x40, 0x2b, 0xd9, 0xe7, 0x66, 0x62, 0x19, 0x9b, 0x24, 
0x61, 0xdc, 0x61, 0x77, 0x80, 0x55, 0xee, 0xfb, 0xdd, 0x4d, 0x2d, 0xf1, 
0xa8, 0x13, 0xd3, 0xaf, 0xcd, 0xd2, 0x1f, 0x42, 0x46, 0x25, 0x3d, 0x6a, 
0x14, 0xde, 0x34, 0x71, 0x85, 0xf2, 0xb7, 0x6c, 0xca, 0x71, 0xf0, 0xa9, 
0x24, 0x8b, 0x96, 0x96, 0x8e, 0x4c, 0x99, 0x9e, 0xf0, 0x4a, 0x85, 0x5c, 
0xf6, 0x32, 0x50, 0x76, 0x1c, 0x49, 0x3b, 0xca, 0x7c, 0x49, 0xed, 0x62, 
0xe4, 0x38, 0x33, 0xb5, 0xf2, 0x59, 0xe2, 0x96, 0x09, 0xe6, 0xd8, 0x92, 
0x4a, 0x32, 0xf2, 0x3e, 0x72, 0xfd, 0xcc, 0x6f, 0x9c, 0x73, 0x4c, 0xda, 
0x64, 0xd0, 0x4d, 0xc3, 0x5d, 0x0a, 0x0a, 0x34, 0x39, 0x9c, 0x66, 0xcd, 
0xb2, 0xc9, 0xc2, 0xfb, 0x83, 0x9f, 0x7e, 0xa7, 0x6e, 0xb4, 0xb3, 0x89, 
0xd2, 0x0d, 0xc0, 0x9c, 0xfa, 0x6f, 0x06, 0xe8, 0xa7, 0x77, 0x99, 0xf4, 
0xb0, 0x38, 0x1b, 0xdc, 0x61, 0xe9, 0xde, 0x3f, 0x3f, 0x51, 0x52, 0x97, 
0x5b, 0xf9, 0x03, 0xb7, 0xac, 0x28, 0x4a, 0x95, 0x5b, 0xd7, 0x67, 0xc1, 
0x97, 0xd7, 0xc9, 0x32, 0x63, 0x23, 0x3c, 0x33, 0x77, 0x0d, 0x32, 0xf3, 
0xab, 0x1a, 0x77, 0x6b, 0x4d, 0x53, 0xd7, 0x7c, 0x7f, 0x55, 0x12, 0x2b, 
0xaf, 0x37, 0x70, 0xb9, 0x49, 0x17, 0xc7, 0xa9, 0xd3, 0x55, 0x2d, 0x5e, 
0xab, 0xbf, 0xab, 0x8e, 0x17, 0x42, 0x88, 0x22, 0xf0, 0x93, 0xa7, 0x61, 
0xb6, 0xa0, 0x99, 0x56, 0x72, 0x75, 0x57, 0x00, 0x6e, 0xe3, 0xb5, 0xc5, 
0x2a, 0x4d, 0x99, 0x7b, 0x6f, 0x09, 0x4e, 0xcf, 0x23, 0x7d, 0x2e, 0xa4, 
0xd0, 0xe5, 0x79, 0xc8, 0xe5, 0x5f, 0x59, 0x19, 0x46, 0x06, 0xa9, 0x3f, 
0x97, 0x53, 0xb0, 0xef, 0x25, 0x2e, 0x02, 0x79, 0x13, 0xce, 0xa8, 0xae, 
0x05, 0x9d, 0xe6, 0xa6, 0x2e, 0x42, 0xff, 0x8e, 0x65, 0xf4, 0x61, 0x46, 
0xb5, 0x6b, 0xfd, 0x10, 0xbd, 0x2a, 0x75, 0x9e, 0xb5, 0x95, 0x7a, 0xee, 
0x9b, 0x0a, 0x3d, 0x13, 0x50, 0xc9, 0x2b, 0x65, 0x67, 0x24, 0x0d, 0x4d, 
0x0e, 0xfa, 0x26, 0x62, 0xa7, 0xc3, 0xa4, 0xac, 0x41, 0xdc, 0xf0, 0xe0, 
0x3f, 0x1f, 0x29, 0x49, 0x30, 0xce, 0xbd, 0x31, 0x4a, 0xf1, 0x7c, 0xfb, 
0x87, 0x87, 0x77, 0x85, 0x80, 0xc9, 0x1d, 0x79, 0x08, 0xc1, 0xdc, 0x4a, 
0x6e, 0x2d, 0x45, 0x36, 0xba, 0xed, 0xfa, 0x19, 0xd0, 0xfd, 0xcb, 0xb6, 
0xe1, 0x5b, 0xcf, 0x5e, 0x01, 0xa9, 0xe3, 0x55, 0xf2, 0x7d, 0x4b, 0x4f, 
0x38, 0xca, 0x9b, 0xc3, 0x27, 0x67, 0xeb, 0xd3, 0xce, 0xdf, 0xce, 0x61, 
0xab, 0x72, 0x05, 0x34, 0xcc, 0x79, 0x58, 0x58, 0x68, 0xba, 0x51, 0x1e, 
0x3f, 0xb5, 0x98, 0xa8, 0x87, 0x92, 0x24, 0x51, 0xcf, 0x70, 0xa5, 0xd7, 
0x15, 0xcc, 0x77, 0x22, 0x83, 0xf6, 0xff, 0x35, 0x93, 0xc1, 0xa6, 0xa5, 
0x41, 0x5b, 0x8d, 0xdc, 0x2d, 0x27, 0xad, 0xb9, 0x5b, 0x6b, 0xe7, 0x14, 
0xa7, 0x6e, 0x41, 0x93, 0x0c, 0x44, 0x31, 0x3d, 0x4a, 0xb7, 0xb7, 0x4f, 
0x32, 0xe0, 0x5d, 0xfa, 0x14, 0x2a, 0x72, 0x96, 0x71, 0xf2, 0x33, 0x76, 
0xea, 0x17, 0x65, 0x8a, 0x2c, 0xaf, 0x00, 0x2b, 0x89, 0x4e, 0x9e, 0xbe, 
0xc9, 0x01, 0xf2, 0x84, 0x29, 0x72, 0xf8, 0x02, 0x57, 0xe8, 0x3a, 0x1a, 
0xde, 0x95, 0x8d, 0x20, 0xfc, 0xae, 0x3a, 0xe0, 0x4f, 0x1e, 0xff, 0xf6, 
0x97, 0xf3, 0x95, 0x55, 0x80, 0xc0, 0x10, 0x9e, 0x71, 0xe0, 0x6b, 0x7a, 
0x3a, 0x24, 0x9c, 0x56, 0x7d, 0x45, 0x36, 0xdd, 0x8c, 0x9a, 0x5c, 0x5f, 
0xa0, 0xd6, 0x93, 0x45, 0x12, 0xc7, 0xb2, 0x37, 0x65, 0xff, 0xfd, 0xcf, 
0x7e, 0x93, 0xdc, 0x61, 0xc9, 0xb5, 0x8b, 0x57, 0x25, 0xc4, 0x36, 0xd1, 
0x73, 0x1c, 0xe8, 0x6c, 0x54, 0x82, 0x2e, 0x89, 0x8e, 0x93, 0x62, 0xd8, 
0xbe, 0xfc, 0x7c, 0xbc, 0x8d, 0x53, 0xf2, 0x43, 0x3d, 0xd6, 0x76, 0x66, 
0x2c, 0x2b, 0x5c, 0xc3, 0xfc, 0xba, 0xcb, 0x9c, 0x15, 0xc0, 0xaf, 0x96, 
0x25, 0x68, 0x21, 0xf6, 0xea, 0xae, 0x0e, 0x59, 0xee, 0xd8, 0x67, 0x8c, 
0x66, 0x0a, 0xbe, 0xf8, 0xc4, 0x5c, 0x15, 0x4c, 0x6b, 0x77, 0xdc, 0x45, 
0x3c, 0xdc, 0xbb, 0x12, 0xef, 0x13, 0x0a, 0x09, 0xf7, 0x49, 0xc5, 0x1d, 
0x04, 0xd8, 0x22, 0x75, 0x51, 0x44, 0xb1, 0xee, 0x52, 0xc0, 0x0b, 0xa3, 
0x0f, 0x89, 0x5f, 0x17, 0x26, 0x56, 0xa2, 0x37, 0xdb, 0x96, 0x48, 0x89, 
0xa9, 0x04, 0x90, 0xdd, 0x1b, 0x09, 0xac, 0x6f, 0x91, 0x34, 0x41, 0x9a, 
0x05, 0x7b, 0x90, 0x53, 0x0d, 0x5b, 0x65, 0xd6, 0xbb, 0x33, 0xa8, 0x34, 
0x02, 0xef, 0x10, 0xfa, 0x74, 0x77, 0x9a, 0x29, 0xfd, 0xa0, 0xd2, 0xdf, 
0xb1, 0x95, 0x45, 0xfe, 0x19, 0xa8, 0x7e, 0xbb, 0x7e, 0x72, 0x9d, 0xfd, 
0x5a, 0x40, 0x9f, 0x5e, 0xcc, 0x8a, 0x71, 0x36, 0x41, 0x98, 0xcb, 0x79, 
0x46, 0x36, 0x22, 0x9a, 0xeb, 0xa0, 0xdc, 0x72, 0x24, 0x79, 0x9a, 0xc5, 
0x25, 0x3b, 0xe0, 0x30, 0xc9, 0xa4, 0xe7, 0x50, 0xd9, 0x2a, 0x33, 0xdd, 
0x74, 0x67, 0xf3, 0x7c, 0x0a, 0x2e, 0xa4, 0xd5, 0x86, 0xb5, 0x4b, 0xfd, 
0x8a, 0x4f, 0xfc, 0xd9, 0xce, 0x8e, 0xc1, 0x05, 0x9e, 0x16, 0x34, 0x15, 
0x28, 0x9c, 0x65, 0xc8, 0xaa, 0x24, 0x02, 0xbe, 0xc3, 0xa1, 0x1f, 0xe2, 
0x8a, 0x58, 0x9d, 0x31, 0xc7, 0x9f, 0x50, 0x0e, 0xc2, 0xfa, 0x09, 0x0b, 
0x56, 0x33, 0x6d, 0x95, 0x27, 0x06, 0x57, 0xd5, 0x51, 0xea, 0x2e, 0x7f, 
0x56, 0x72, 0xde, 0x1e, 0x98, 0x84, 0xe6, 0xd5, 0x4d, 0xdd, 0xc7, 0x8a, 
0x2a, 0x32, 0x32, 0x20, 0x24, 0x3b, 0x18, 0x3e, 0x92, 0xb1, 0x6a, 0xdb, 
0xdc, 0x07, 0x2e, 0x20, 0x87, 0xec, 0xe2, 0xfa, 0x4e, 0x40, 0x4e, 0x86, 
0x09, 0x29, 0xdc, 0x3c, 0xfd, 0x22, 0xc0, 0x5d, 0x6f, 0x8e, 0x0d, 0x2f, 
0xf3, 0xe9, 0xe0, 0x10, 0xb1, 0x05, 0x88, 0x87, 0x52, 0xa1, 0x2e, 0x8c, 
0x76, 0x97, 0x60, 0x57, 0xf8, 0xc9, 0xd7, 0x5c, 0x61, 0x2d, 0x1b, 0xad, 
0x8c, 0xed, 0xf3, 0xd7, 0xc6, 0x15, 0x5d, 0xf9, 0xac, 0x1d, 0xa7, 0x22, 
0x34, 0x73, 0x99, 0x49, 0xed, 0x8e, 0xb4, 0x83, 0x31, 0x09, 0x4c, 0x2b, 
0xc5, 0x57, 0x4f, 0xe7, 0xfe, 0x4d, 0xbc, 0x98, 0x15, 0xbe, 0xbf, 0x5f, 
0xf0, 0xf0, 0x2a, 0xa4, 0xd9, 0x7a, 0x2a, 0xe8, 0xc3, 0xf1, 0xc6, 0x8f, 
0xaa, 0x97, 0xf8, 0x21, 0x7f, 0x53, 0xa7, 0xc3, 0x90, 0x13, 0xe1, 0xff, 
0xfb, 0xef, 0x50, 0xfd, 0x86, 0x5c, 0x00, 0x0e, 0x57, 0x42, 0x5b, 0x07, 
0xa3, 0x8d, 0x5e, 0x82, 0x5c, 0x5b, 0xcd, 0xf7, 0x3a, 0xc6, 0xe1, 0x2d, 
0x33, 0x1a, 0xa6, 0xd9, 0xc5, 0xf5, 0xe7, 0xab, 0x0b, 0x60, 0x97, 0xa5, 
0x7b, 0xe9, 0xe9, 0xe4, 0xde, 0xc3, 0xef, 0xab, 0x72, 0xa2, 0xbf, 0xd6, 
0xa1, 0x0c, 0xf7, 0x6e, 0xf7, 0x26, 0x98, 0x81, 0x37, 0xf4, 0xa5, 0x8c, 
0x52, 0x77, 0x28, 0x54, 0xfa, 0xd5, 0x13, 0xd6, 0xaa, 0x70, 0xa8, 0xb7, 
0x06, 0xaa, 0xad, 0x8f, 0xd4, 0x25, 0x0d, 0xa2, 0x41, 0xc2, 0xcf, 0x52, 
0x37, 0x90, 0xb8, 0x74, 0x26, 0x5b, 0x9a, 0x3e, 0xdc, 0x5c, 0xc0, 0x76, 
0x42, 0xf7, 0xca, 0x73, 0x44, 0xdd, 0x98, 0x80, 0xe0, 0x6b, 0x5b, 0x87, 
0x81, 0xd8, 0xe7, 0x87, 0x29, 0x3c, 0xf3, 0x43, 0x75, 0xf9, 0xc7, 0x12, 
0x90, 0x9e, 0x12, 0xe9, 0x24, 0x69, 0x30, 0xf6, 0x22, 0x78, 0x9c, 0x97, 
0x8c, 0x67, 0xe3, 0x23, 0x12, 0x18, 0xf0, 0x25, 0x1c, 0xa2, 0x53, 0x27, 
0x52, 0xd2, 0x85, 0x4c, 0x2c, 0x73, 0x69, 0x39, 0x8b, 0xd2, 0x13, 0xdb, 
0x7d, 0x97, 0xef, 0x91, 0x1c, 0xe4, 0xa2, 0x4f, 0xbc, 0xc8, 0xe5, 0x6e, 
0x52, 0xb1, 0x9b, 0x50, 0x73, 0x54, 0xb0, 0xcc, 0x83, 0x5a, 0xa6, 0xe7, 
0x44, 0x3c, 0x6a, 0x93, 0x12, 0xf4, 0xaa, 0x9c, 0xd6, 0xfd, 0x24, 0x38, 
0xc7, 0x76, 0x27, 0x7e, 0xf5, 0x9f, 0x9a, 0x1e, 0xed, 0x9c, 0x5f, 0x36, 
0xae, 0xca, 0x83, 0x04, 0x9e, 0x0b, 0x81, 0x1f, 0xb2, 0x84, 0x67, 0xe0, 
0x46, 0x15, 0xbf, 0x18, 0x9e, 0xde, 0xcf, 0x9a, 0x2a, 0x3d, 0x5a, 0x9e, 
0x12, 0x29, 0x65, 0x1a, 0xa0, 0x53, 0x57, 0x3b, 0x2c, 0x02, 0x0b, 0xde, 
0x5a, 0x24, 0x3b, 0x7c, 0xf5, 0x32, 0x9d, 0xbb, 0x94, 0x46, 0x87, 0xf8, 
0x58, 0x8b, 0x08, 0xec, 0x5d, 0x59, 0xdf, 0x10, 0xfd, 0xfc, 0xc5, 0x8e, 
0x79, 0x65, 0x29, 0xd9, 0x37, 0xe5, 0xd0, 0x96, 0x95, 0xbc, 0x46, 0xa2, 
0x8d, 0x42, 0x80, 0x14, 0x7f, 0x53, 0xf4, 0x14, 0x44, 0x92, 0x9f, 0x3f, 
0x6e, 0x4f, 0x53, 0x3f, 0x10, 0x48, 0x43, 0x6a, 0x65, 0xb3, 0xc2, 0x80, 
0x3e, 0x9c, 0xbc, 0x01, 0x5f, 0xeb, 0xbd, 0xda, 0x88, 0x8d, 0x83, 0x5b, 
0x7a, 0x38, 0xf8, 0x48, 0x03, 0x6f, 0x3e, 0x99, 0xa5, 0x8a, 0x39, 0x0c, 
0x26, 0x8a, 0xdd, 0xe6, 0xf4, 0x02, 0x21, 0x61, 0x58, 0xcc, 0x4b, 0xe2, 
0xac, 0xda, 0xff, 0xb9, 0x6d, 0x28, 0xf7, 0x38, 0xab, 0xe3, 0x0f, 0x0b, 
0xd3, 0xa5, 0x83, 0xd3, 0x37, 0xd5, 0xd8, 0x87, 0xc8, 0xa0, 0x7a, 0x7a, 
0xcf, 0xa4, 0xdb, 0x9f, 0xfe, 0x43, 0xfa, 0x2c, 0xee, 0xd5, 0xfb, 0x5c, 
0x2e, 0xd3, 0x16, 0x4b, 0x09, 0xf6, 0x9f, 0x0c, 0x3c, 0xe9, 0x25, 0x9c, 
0x1d, 0xf1, 0x4a, 0x4c, 0x8f, 0x69, 0xc3, 0x1e, 0x55, 0xa7, 0x2c, 0x14, 
0x48, 0xd7, 0x3a, 0x42, 0x29, 0xd8, 0xde, 0x9c, 0xa7, 0x94, 0x08, 0x49, 
0x7b, 0x27, 0x45, 0x69, 0x52, 0xe8, 0x3e, 0x1b, 0x39, 0xfa, 0xfd, 0xfa, 
0x94, 0x44, 0x8f, 0x93, 0xb3, 0xa8, 0xe2, 0xe8, 0xc3, 0xad, 0xc9, 0x58, 
0x05, 0x66, 0x3f, 0x1f, 0x72, 0x3a, 0x0c, 0x78, 0x55, 0xca, 0xa9, 0x2f, 
0x17, 0x47, 0xeb, 0xa3, 0x1d, 0x10, 0xe8, 0xa6, 0xe5, 0x44, 0xd6, 0x60, 
0x8a, 0x7f, 0x1c, 0x62, 0xf5, 0x61, 0x3a, 0xc8, 0x4f, 0x70, 0xca, 0xc3, 
0xfc, 0xe0, 0x4b, 0xdf, 0x8a, 0xb0, 0x32, 0x6e, 0x92, 0xb6, 0x77, 0x14, 
0xb7, 0x47, 0x95, 0x57, 0x22, 0x75, 0x6a, 0x1c, 0xcc, 0x16, 0xe1, 0x61, 
0x7b, 0x53, 0xfc, 0xe2, 0x5d, 0x35, 0xd8, 0x24, 0xaa, 0xb5, 0xf0, 0x2e, 
0xe3, 0x89, 0x99, 0x8c, 0x0d, 0x6d, 0x35, 0xe6, 0xf7, 0xec, 0xed, 0xeb, 
0x34, 0x10, 0x92, 0x58, 0x31, 0x08, 0x43, 0x3d, 0x95, 0xbe, 0xcb, 0xe8, 
0x3a, 0x93, 0x79, 0xb7, 0x30, 0x32, 0x99, 0x57, 0xe7, 0x4e, 0x0c, 0xf4, 
0x97, 0x89, 0xcd, 0x4b, 0x67, 0xb0, 0x39, 0xd3, 0xb0, 0x43, 0xce, 0x9f, 
0x16, 0x2f, 0x7f, 0x96, 0x92, 0x69, 0xc3, 0xdf, 0xbd, 0x0c, 0x98, 0x51, 
0xc7, 0x22, 0xd1, 0xaf, 0x4f, 0x6b, 0x56, 0xc2, 0xfc, 0xae, 0x56, 0xff, 
0x1e, 0x48, 0x39, 0xd0, 0xc7, 0x6f, 0xce, 0xfe, 0xa6, 0x33, 0xdf, 0xb3, 
0xa5, 0xfa, 0xca, 0x19, 0x4b, 0x7f, 0x29, 0x15, 0xcd, 0xee, 0x8c, 0x97, 
0x85, 0xd1, 0x9e, 0x9e, 0x7e, 0xbe, 0x3b, 0x0e, 0xbd, 0xea, 0x59, 0x49, 
0x53, 0x65, 0xe4, 0x9e, 0xeb, 0x54, 0x6e, 0x42, 0xe3, 0x0e, 0xfa, 0xc5, 
0x8b, 0x4f, 0xc7, 0xa1, 0x14, 0x23, 0x0b, 0xf9, 0xd7, 0x5c, 0xb3, 0xf4, 
0xf6, 0xde, 0x4d, 0xcd, 0x45, 0xee, 0x6e, 0xfe, 0xf2, 0x52, 0xc9, 0xac, 
0x4e, 0x45, 0x7b, 0x35, 0x11, 0x26, 0x62, 0xc2, 0xf3, 0x7f, 0x98, 0x08, 
0xdf, 0x53, 0x89, 0x27, 0xb7, 0x42, 0xe0, 0x2d, 0xd3, 0x77, 0xe4, 0x06, 
0xb1, 0xff, 0x66, 0x13, 0x84, 0xe6, 0xf5, 0x14, 0xb6, 0xa4, 0xaa, 0x90, 
0x5d, 0x08, 0xc7, 0x03, 0x9b, 0x86, 0x6f, 0x59, 0x24, 0xc1, 0xdb, 0x11, 
0x69, 0xa5, 0xec, 0x19, 0x4e, 0x66, 0xb4, 0xd8, 0xf3, 0x5c, 0x99, 0xba, 
0xdd, 0x4a, 0xe9, 0x24, 0x2f, 0xe0, 0xca, 0x3c, 0xa5, 0x52, 0x60, 0xbe, 
0x7b, 0x99, 0x36, 0x5d, 0xad, 0xb4, 0x35, 0xfa, 0x31, 0x51, 0x80, 0x94, 
0x19, 0x0a, 0x19, 0xe1, 0x53, 0xe4, 0xae, 0x5f, 0x87, 0x31, 0x47, 0x87, 
0x17, 0x85, 0x39, 0x5f, 0x50, 0x94, 0xbf, 0x42, 0x7a, 0xdb, 0x2b, 0x9f, 
0x6d, 0x9e, 0x0f, 0xb2, 0x87, 0xf2, 0x0b, 0xe3, 0xd1, 0x10, 0xc5, 0x54, 
0xe0, 0x95, 0xfe, 0xac, 0xf8, 0x47, 0xb8, 0xe0, 0x29, 0x00, 0x21, 0x8c, 
0xeb, 0xa3, 0x88, 0x96, 0x3d, 0xb0, 0x7a, 0xc9, 0xb1, 0x68, 0x0c, 0x99, 
0x89, 0x7a, 0x5f, 0x09, 0x5c, 0xd4, 0x2d, 0xe8, 0xe0, 0x1e, 0x3e, 0x7d, 
0xfa, 0x1c, 0x26, 0x65, 0x78, 0x95, 0x18, 0xc6, 0xd7, 0x11, 0x6b, 0x8a, 
0xd7, 0xeb, 0xab, 0xc9, 0xd1, 0xe4, 0x0f, 0x44, 0x34, 0xba, 0x4b, 0xe9, 
0x4b, 0xc0, 0xcc, 0xe5, 0xb3, 0x69, 0x30, 0xe2, 0x13, 0xe3, 0x4a, 0x98, 
0xe2, 0x34, 0x86, 0x4a, 0x4c, 0xc8, 0x6e, 0xa3, 0x10, 0x5c, 0x06, 0x74, 
0x26, 0xc3, 0xa4, 0x9a, 0x6f, 0x62, 0x32, 0x30, 0x6c, 0xe6, 0xa2, 0x29, 
0x5d, 0xa9, 0x1b, 0x52, 0x6c, 0xa5, 0x49, 0xa5, 0x06, 0x63, 0x0a, 0xe0, 
0x22, 0xb6, 0x2b, 0x62, 0x21, 0x60, 0x7e, 0x74, 0xbc, 0x13, 0x71, 0x32, 
0x82, 0x33, 0xe1, 0x8c, 0x94, 0xf4, 0x1b, 0x5b, 0xe4, 0x2f, 0x3d, 0x29, 
0x8d, 0x77, 0x07, 0xc9, 0x0d, 0x8a, 0x97, 0x0a, 0xff, 0x4f, 0x48, 0x2a, 
0x5d, 0x6f, 0x2e, 0x18, 0x0c, 0x4e, 0x54, 0x37, 0xdf, 0x79, 0x28, 0xb8, 
0x2f, 0x5c, 0xd6, 0x5c, 0x22, 0x9e, 0x32, 0xb2, 0xc8, 0xb3, 0x65, 0xcc, 
0x58, 0xec, 0x38, 0x26, 0xf1, 0x5f, 0xfc, 0x1a, 0x30, 0x51, 0xac, 0x0f, 
0x74, 0x9f, 0x26, 0x22, 0x00, 0x7f, 0x36, 0x6a, 0x27, 0xc7, 0x7b, 0x54, 
0x14, 0x8a, 0xb9, 0xff, 0x74, 0xa8, 0xcf, 0x36, 0x6b, 0x24, 0xe9, 0x3e, 
0x19, 0xaf, 0xbd, 0x31, 0xd3, 0x00, 0x0e, 0xdc, 0x61, 0x08, 0x6f, 0x1f, 
0x5b, 0x59, 0x68, 0x61, 0xe7, 0xc7, 0x8d, 0xb9, 0x6f, 0x39, 0x9a, 0x72, 
0xb1, 0x3e, 0x2d, 0x20, 0x5a, 0x18, 0x13, 0x0b, 0x64, 0xdd, 0xfa, 0xe4, 
0x07, 0xd8, 0x58, 0xcb, 0x1a, 0xde, 0x4f, 0x82, 0x19, 0x5c, 0x92, 0x17, 
0xa5, 0x01, 0x25, 0x15, 0xc7, 0xc0, 0x30, 0x83, 0xf8, 0xb8, 0xeb, 0x65, 
0x2d, 0x74, 0x1b, 0xbe, 0x4d, 0x7b, 0x58, 0xe4, 0x59, 0x10, 0xfd, 0x96, 
0x8f, 0x5c, 0xb3, 0xd8, 0x15, 0xc1, 0x07, 0xe2, 0xbd, 0x5b, 0x5c, 0x6e, 
0x47, 0x94, 0xaa, 0x65, 0x55, 0xc0, 0x23, 0x34, 0x1e, 0xd5, 0xc8, 0xdf, 
0xc2, 0x90, 0x8d, 0xfb, 0x61, 0x1a, 0x5b, 0x69, 0x64, 0x6b, 0xde, 0x8e, 
0x72, 0x71, 0x51, 0x07, 0xdd, 0xc1, 0x7a, 0x9c, 0xad, 0xd5, 0xae, 0x8b, 
0x85, 0xab, 0xdd, 0x64, 0x00, 0x81, 0xe9, 0x93, 0x18, 0xa0, 0xce, 0x82, 
0x0a, 0x6d, 0xe5, 0x3c, 0x25, 0xbb, 0x48, 0xc6, 0x57, 0xcd, 0x4f, 0xe0, 
0xe4, 0x6f, 0x1f, 0xe6, 0x84, 0x65, 0xc2, 0x27, 0x26, 0x53, 0xbe, 0xf8, 
0x08, 0xf4, 0xac, 0xf3, 0x47, 0x6c, 0x01, 0x90, 0xc7, 0x2e, 0x7e, 0xcf, 
0xd9, 0xda, 0x75, 0xd9, 0x9a, 0x49, 0x60, 0xab, 0xd5, 0x3d, 0x1e, 0xbb, 
0xac, 0x90, 0x7d, 0xc8, 0xfe, 0x3a, 0x4d, 0x9e, 0x50, 0x21, 0x6f, 0x5c, 
0xdd, 0x44, 0x0a, 0x05, 0x75, 0xf8, 0x4a, 0xff, 0x33, 0x28, 0xfd, 0x81, 
0xda, 0xbe, 0x78, 0x57, 0xe4, 0x04, 0x18, 0x9e, 0xad, 0xb4, 0xa6, 0xd1, 
0x02, 0x07, 0xb9, 0xf7, 0x42, 0xdd, 0x14, 0xc3, 0x44, 0x77, 0xfd, 0xb8, 
0x1a, 0xbf, 0xdf, 0xf9, 0x80, 0x1e, 0xd3, 0xd3, 0x6c, 0x8b, 0x36, 0xe8, 
0xcf, 0x92, 0x17, 0xa3, 0xc0, 0x2f, 0xfd, 0xb1, 0xb8, 0x4b, 0x46, 0x8c, 
0x51, 0x3b, 0x91, 0xd2, 0x90, 0x68, 0x0b, 0xdc, 0x55, 0xf1, 0x64, 0xf0, 
0x5f, 0x90, 0xc8, 0x35, 0x2e, 0xb4, 0x6b, 0xd7, 0x70, 0x9e, 0xea, 0x08, 
0xe9, 0xf2, 0xd9, 0x0c, 0x4f, 0xfd, 0x91, 0xb7, 0x9c, 0xbc, 0x16, 0x3c, 
0xd1, 0xa1, 0xad, 0x68, 0x0c, 0xae, 0x8f, 0x4a, 0x5b, 0x6f, 0x04, 0xa0, 
0x4b, 0xd2, 0x44, 0xb2, 0xd3, 0x74, 0x6c, 0xb0, 0xe0, 0xda, 0x56, 0x5e, 
0x0a, 0x96, 0x7f, 0xa5, 0xd6, 0x03, 0x43, 0x21, 0xf8, 0xc8, 0xc9, 0x7e, 
0xd0, 0x9c, 0x3e, 0xc0, 0x05, 0xd2, 0xb6, 0x0c, 0x8f, 0xa7, 0x9b, 0x7f, 
0x44, 0x5d, 0x96, 0xf2, 0x13, 0xa8, 0x1f, 0x89, 0xda, 0xcd, 0xd2, 0xcc, 
0xa3, 0xad, 0xef, 0xff, 0x9d, 0x13, 0x71, 0xb4, 0x05, 0xa7, 0xe2, 0x81, 
0x88, 0x3f, 0x67, 0xa6, 0x95, 0x0d, 0x99, 0x1f, 0xe7, 0xdf, 0xa7, 0xd2, 
0xc5, 0x9b, 0x7f, 0xbb, 0xbc, 0x7f, 0x67, 0x3f, 0x7e, 0x5f, 0x4b, 0xfa, 
0x89, 0xa1, 0x97, 0xb9, 0x4d, 0x95, 0x7e, 0x6b, 0xd1, 0x95, 0x62, 0x1e, 
0x4f, 0xce, 0xe0, 0x7f, 0x03, 0x90, 0x77, 0x00, 0x33, 0x79, 0xb0, 0xf2, 
0xe6, 0x35, 0x59, 0xd5, 0xfa, 0x59, 0x80, 0x2e, 0xb4, 0xf9, 0x14, 0x69, 
0x90, 0x1d, 0xbf, 0x93, 0x57, 0x51, 0x6f, 0xf0, 0xd3, 0x1b, 0x12, 0xce, 
0x4c, 0x18, 0x5a, 0x6f, 0x63, 0x20, 0x30, 0x4b, 0x4d, 0x06, 0x0f, 0xbb, 
0x77, 0x07, 0xb9, 0x4b, 0x62, 0xc6, 0xbf, 0x93, 0x5e, 0xe6, 0x28, 0x90, 
0xc1, 0x4c, 0xa0, 0x20, 0x3f, 0x05, 0x63, 0x42, 0xa4, 0xa0, 0x50, 0x3e, 
0x6c, 0xf8, 0x77, 0x89, 0x6a, 0x65, 0x12, 0x82, 0xc9, 0x70, 0x5c, 0x2f, 
0x2c, 0x9c, 0xec, 0x92, 0xf4, 0x43, 0x27, 0x1f, 0x5f, 0xa4, 0xd0, 0x05, 
0xf6, 0x30, 0x98, 0xdb, 0x1f, 0x3b, 0x72, 0x63, 0x35, 0xbf, 0xe7, 0x9f, 
0xe4, 0x00, 0xe0, 0x3f, 0x7e, 0xc8, 0xc6, 0x3a, 0xc7, 0xbe, 0x7a, 0x70, 
0x5b, 0xcc, 0x0c, 0x81, 0x4d, 0x6d, 0x81, 0x96, 0xce, 0x9d, 0x19, 0xa8, 
0xf4, 0x25, 0x2e, 0x7d, 0xb7, 0x22, 0x4b, 0xce, 0x77, 0x6a, 0x72, 0x6c, 
0x2b, 0x5a, 0x60, 0xa8, 0xbd, 0x41, 0xd5, 0x48, 0x96, 0xe8, 0xcc, 0x55, 
0x2a, 0xc0, 0x16, 0xac, 0xb4, 0xad, 0xb6, 0xe8, 0x93, 0x84, 0x03, 0x2d, 
0xde, 0x71, 0x00, 0x90, 0xa5, 0xb2, 0xe3, 0x7e, 0x41, 0xf7, 0x96, 0x2e, 
0x5b, 0x6d, 0xcc, 0x18, 0x6e, 0x0a, 0x44, 0xfc, 0xd0, 0x13, 0xcd, 0xfe, 
0xd2, 0x23, 0xa3, 0xe7, 0xcc, 0x67, 0xd7, 0xec, 0x92, 0x7c, 0xa5, 0xea, 
0x39, 0x67, 0xc9, 0x67, 0x30, 0x34, 0x95, 0xd5, 0x9e, 0x1d, 0xef, 0x1b, 
0xf0, 0xf8, 0x77, 0x6b, 0x59, 0xfd, 0xb6, 0x91, 0x3d, 0x0f, 0x2a, 0x2e, 
0x3e, 0x13, 0xcf, 0xc3, 0x49, 0xec, 0x6f, 0x98, 0xb7, 0xb5, 0xca, 0x71, 
0x7e, 0xb8, 0x75, 0x66, 0xa6, 0xef, 0xc4, 0x3c, 0x9d, 0x05, 0x16, 0x36, 
0xeb, 0xb7, 0x1b, 0x26, 0x80, 0x27, 0xa6, 0x20, 0x5a, 0xf4, 0x81, 0x0b, 
0x96, 0xfe, 0x11, 0x15, 0xfe, 0xd5, 0x37, 0x28, 0x04, 0xdd, 0xe8, 0x77, 
0xbb, 0x04, 0x1d, 0x8f, 0xd7, 0xe6, 0x83, 0x47, 0x6f, 0x05, 0x09, 0xe1, 
0x96, 0xfd, 0x5a, 0xe0, 0xd1, 0xa3, 0xe6, 0xd6, 0x6f, 0x5c, 0x55, 0xac, 
0x84, 0x44, 0x0b, 0x09, 0xcf, 0xe9, 0xa0, 0xfc, 0x3a, 0xbe, 0x9c, 0x84, 
0xe8, 0xed, 0x8a, 0xe4, 0x7b, 0xa6, 0x36, 0xc7, 0x4b, 0x83, 0x72, 0xbf, 
0x1a, 0xe4, 0x9d, 0xf7, 0xcd, 0xf9, 0x12, 0x02, 0x7a, 0xa3, 0x74, 0x94, 
0x2e, 0xc0, 0x61, 0x80, 0xdd, 0x3e, 0xb4, 0xa9, 0xef, 0x0f, 0xa7, 0x6c, 
0x57, 0xf9, 0xbc, 0xad, 0x7d, 0xe2, 0x8e, 0x89, 0x34, 0xb4, 0x18, 0x00, 
0x18, 0x71, 0xba, 0x7a, 0xf8, 0x3c, 0x15, 0x73, 0x3f, 0xf8, 0x52, 0x94, 
0x0e, 0x11, 0xcc, 0xa3, 0x66, 0xce, 0x79, 0x85, 0x27, 0x27, 0x14, 0x69, 
0x5f, 0xec, 0x08, 0x08, 0x38, 0xb3, 0x2d, 0xec, 0x99, 0x4c, 0xde, 0x4a, 
0xdb, 0x82, 0x1b, 0xad, 0x12, 0xee, 0x79, 0xc6, 0xbb, 0x88, 0xb1, 0x11, 
0x81, 0x05, 0xb5, 0xa9, 0xcf, 0xda, 0x1e, 0x97, 0x2a, 0x64, 0x17, 0x69, 
0x98, 0xb3, 0x5b, 0xa4, 0x75, 0xa8, 0xd9, 0xbe, 0xb0, 0xe4, 0x9d, 0xe9, 
0x62, 0x58, 0x5e, 0x9d, 0xeb, 0x66, 0x3a, 0x6b, 0x0b, 0x5e, 0xa5, 0x75, 
0xfb, 0xe0, 0x78, 0xdd, 0x39, 0x51, 0x87, 0xc4, 0x3c, 0x9b, 0x92, 0x41, 
0x77, 0x80, 0x51, 0xca, 0x8f, 0x46, 0x9e, 0x86, 0x0c, 0xf2, 0x9f, 0x6f, 
0x0e, 0xf2, 0xff, 0x8c, 0x9a, 0xf0, 0xe7, 0xa8, 0x26, 0xf2, 0xf4, 0x19, 
0x91, 0x25, 0xf2, 0xf6, 0x87, 0xcf, 0x67, 0x95, 0xb3, 0xf2, 0x9f, 0x25, 
0x20, 0x63, 0xa5, 0xdb, 0x58, 0x20, 0x9a, 0xd3, 0xef, 0x2b, 0x5a, 0xfa, 
0x0e, 0x47, 0x47, 0x95, 0x39, 0x64, 0x83, 0xbf, 0x05, 0xd0, 0xae, 0xd1, 
0x26, 0xe6, 0x26, 0x73, 0x1e, 0xc7, 0x60, 0x1e, 0xe8, 0xe2, 0x21, 0x99, 
0xba, 0x5b, 0x16, 0xb9, 0x47, 0x56, 0xf1, 0xff, 0xd0, 0x37, 0x6a, 0xf6, 
0xd9, 0xa3, 0x37, 0xf7, 0xcd, 0x94, 0x6c, 0x31, 0xd7, 0x48, 0x32, 0xad, 
0xa1, 0x1f, 0x26, 0x00, 0x6c, 0x92, 0x1b, 0x1a, 0x7a, 0xbc, 0x2d, 0xe7, 
0xcc, 0xe1, 0x7f, 0xa7, 0xec, 0x5b, 0x10, 0x5a, 0x45, 0x0c, 0x38, 0x8c, 
0xdc, 0x34, 0x85, 0x62, 0x76, 0x66, 0x77, 0x0e, 0xfd, 0x2e, 0xa7, 0x5a, 
0x39, 0x95, 0x88, 0x17, 0x46, 0x52, 0xe2, 0x00, 0x1c, 0x04, 0x49, 0x31, 
0xb3, 0x88, 0x66, 0xc7, 0xa1, 0x65, 0xdd, 0xcf, 0x03, 0x48, 0xca, 0x48, 
0xde, 0x2f, 0x18, 0xf4, 0xf9, 0xfd, 0x91, 0xee, 0x48, 0x9b, 0xc8, 0x0c, 
0x1e, 0xb1, 0x18, 0x50, 0xd0, 0x43, 0x8d, 0xf8, 0x4e, 0xaa, 0x97, 0xd2, 
0x38, 0xcb, 0xc3, 0xf6, 0x5b, 0x4d, 0x5d, 0xc1, 0x20, 0xf8, 0x9b, 0x5d, 
0x6b, 0x6e, 0x76, 0x2f, 0x97, 0x3f, 0xd8, 0x40, 0x69, 0x11, 0x46, 0x86, 
0x2f, 0x5c, 0x16, 0xdf, 0x6d, 0xea, 0x0a, 0x4b, 0xfd, 0x39, 0xb7, 0x29, 
0xc5, 0x4a, 0x0d, 0x20, 0x1b, 0x8f, 0x96, 0xff, 0x0b, 0x67, 0x90, 0x9e, 
0x00, 0xeb, 0x9f, 0xbe, 0x4a, 0xbe, 0xcd, 0xc4, 0x67, 0x94, 0x09, 0xde, 
0xa4, 0x02, 0x2f, 0xbb, 0x4c, 0x8e, 0x10, 0xfe, 0xe9, 0xef, 0xe2, 0x2b, 
0x95, 0x59, 0x65, 0xe7, 0xc3, 0xf5, 0x72, 0xcd, 0xa8, 0x39, 0x3b, 0xab, 
0x30, 0x91, 0xd1, 0x9b, 0xf8, 0xc5, 0x5f, 0x83, 0x97, 0x55, 0x78, 0xb8, 
0xf7, 0x50, 0xeb, 0x22, 0x60, 0x3c, 0x06, 0xc9, 0x67, 0x23, 0x63, 0x4a, 
0x9e, 0xe5, 0x4e, 0x6a, 0x01, 0x7e, 0xfa, 0x85, 0xb5, 0x02, 0x53, 0x00, 
0xd6, 0x76, 0x09, 0x79, 0x0e, 0x1b, 0xa8, 0x9a, 0x76, 0x91, 0xed, 0xf3, 
0x9c, 0xac, 0x9b, 0x3b, 0xca, 0xc7, 0x57, 0x5f, 0xae, 0x48, 0xb1, 0xb3, 
0xee, 0xac, 0x8f, 0x02, 0xd7, 0x67, 0xc8, 0x37, 0xa8, 0x48, 0x28, 0x93, 
0x35, 0xf5, 0xa9, 0x15, 0xf2, 0xc1, 0xe4, 0x4e, 0x77, 0x00, 0xe3, 0x9e, 
0xee, 0x43, 0x27, 0xd4, 0x42, 0xcb, 0x2e, 0xd7, 0xb3, 0x44, 0x3a, 0x20, 
0x2a, 0x62, 0xb1, 0x5b, 0x39, 0x0b, 0xa5, 0x34, 0x3e, 0xb6, 0xa0, 0x34, 
0xf1, 0x32, 0xaa, 0xe4, 0x73, 0x82, 0x28, 0x28, 0xe4, 0x30, 0x67, 0x08, 
0x37, 0xa9, 0x3b, 0x04, 0x89, 0xd6, 0xec, 0x6a, 0x88, 0x28, 0xee, 0x67, 
0x56, 0x9c, 0x95, 0xf7, 0xe5, 0x93, 0x47, 0xfd, 0xbd, 0xcb, 0x0a, 0x95, 
0xc0, 0x12, 0xd7, 0x95, 0x37, 0x30, 0x3e, 0x89, 0x45, 0xc8, 0xa0, 0x42, 
0x26, 0x5b, 0xc5, 0x2d, 0x72, 0x90, 0x99, 0x8b, 0x92, 0xe8, 0x78, 0x16, 
0x00, 0x0e, 0x56, 0xe6, 0x62, 0xe5, 0x6b, 0xb6, 0x29, 0x14, 0x5f, 0xe6, 
0x1a, 0x64, 0x71, 0x89, 0xfd, 0xee, 0xc7, 0xe4, 0x07, 0xca, 0x19, 0x54, 
0xc3, 0x1b, 0xf0, 0xab, 0xe2, 0x50, 0x5b, 0x05, 0x3b, 0x13, 0xa1, 0x74, 
0xce, 0x5d, 0xfc, 0xfb, 0x0e, 0x36, 0x36, 0xd0, 0xd2, 0x0c, 0xb4, 0xe2, 
0x6f, 0x48, 0x78, 0x45, 0xac, 0x16, 0x3a, 0xc7, 0x27, 0x8a, 0x1a, 0x10, 
0x6d, 0xc7, 0xe4, 0xea, 0x30, 0x0d, 0x0b, 0x36, 0x62, 0xd9, 0xd3, 0x67, 
0x23, 0x7c, 0xbe, 0x37, 0x67, 0xb1, 0x6d, 0x1d, 0xde, 0xba, 0x24, 0xb2, 
0xbf, 0x3c, 0x2e, 0x50, 0x1d, 0xe1, 0x98, 0x4a, 0x71, 0xde, 0x5d, 0xfa, 
0x82, 0x15, 0xe0, 0x80, 0xd2, 0x06, 0xa7, 0x1d, 0x9c, 0xce, 0x9d, 0xd0, 
0xd6, 0xce, 0x39, 0x24, 0xe9, 0x9c, 0x59, 0xa6, 0xc3, 0xfe, 0x67, 0xf3, 
0x09, 0xa8, 0x37, 0x30, 0xb1, 0x6b, 0x98, 0x3b, 0x34, 0x5e, 0x23, 0x5e, 
0xa4, 0x69, 0x44, 0x5f, 0xbb, 0xc0, 0xc9, 0x12, 0x05, 0xb8, 0x60, 0x25, 
0x9a, 0x8f, 0x97, 0x54, 0x2a, 0xa1, 0xcd, 0xef, 0x2f, 0x45, 0x1f, 0x79, 
0x42, 0x8e, 0x8a, 0x9d, 0xd4, 0x3c, 0x93, 0x51, 0x65, 0x79, 0x28, 0xb8, 
0xe3, 0x04, 0x91, 0x58, 0xf9, 0x2d, 0x98, 0xdb, 0x58, 0x01, 0x31, 0xe2, 
0xb0, 0x62, 0x96, 0x8d, 0x89, 0x2b, 0x4d, 0x19, 0xec, 0xfc, 0x86, 0x59, 
0xbb, 0x25, 0x25, 0x9b, 0x8e, 0xa7, 0x1f, 0x35, 0x40, 0xf6, 0x64, 0xcb, 
0x11, 0xe8, 0x47, 0xab, 0x98, 0x22, 0x24, 0x39, 0xfd, 0x83, 0x46, 0x8f, 
0x71, 0xe8, 0xd0, 0x54, 0x0a, 0xbd, 0xf5, 0x65, 0xba, 0x1b, 0xe7, 0x10, 
0x2c, 0x83, 0x1a, 0xb5, 0x9a, 0x61, 0x6d, 0xd8, 0x01, 0x3f, 0x8e, 0x41, 
0x6d, 0x51, 0x16, 0x75, 0x84, 0x7c, 0xf3, 0x55, 0xa7, 0xb2, 0xd4, 0x79, 
0xdc, 0x9a, 0xa1, 0x10, 0xf0, 0x35, 0xb1, 0xc4, 0x81, 0x07, 0x41, 0xbc, 
0x7e, 0xc5, 0xed, 0xa6, 0xbe, 0xb9, 0xba, 0x46, 0x9e, 0x97, 0xde, 0x07, 
0xcf, 0x29, 0x1d, 0x75, 0x67, 0x7c, 0x41, 0xa9, 0x6f, 0x93, 0x54, 0x26, 
0xce, 0xd7, 0x1b, 0xe3, 0xac, 0x92, 0xe5, 0xa8, 0x3c, 0xa6, 0xa5, 0x1f, 
0x1d, 0x3f, 0x32, 0x87, 0xe8, 0x56, 0xf7, 0xb3, 0x36, 0xfd, 0xd8, 0x39, 
0x2b, 0xd7, 0x6b, 0x3d, 0x74, 0x23, 0x36, 0xb2, 0x58, 0x72, 0xf3, 0x4d, 
0x15, 0x3b, 0x4e, 0xfe, 0xae, 0x74, 0xf9, 0x47, 0xde, 0x38, 0x26, 0x8b, 
0xd3, 0x47, 0x2b, 0x40, 0x73, 0xa1, 0x1d, 0xce, 0x8f, 0xed, 0x80, 0x25, 
0x86, 0x7a, 0x13, 0xe7, 0xc6, 0xaa, 0xc8, 0x0e, 0x17, 0xfe, 0xe5, 0xe2, 
0xfe, 0xc4, 0x54, 0x70, 0x0b, 0x93, 0x51, 0xe5, 0x99, 0x8f, 0x4b, 0xfd, 
0x40, 0x73, 0x38, 0x75, 0x76, 0x8f, 0x06, 0x6c, 0xf1, 0xf5, 0x91, 0x9b, 
0xed, 0x15, 0x3b, 0xb2, 0xa7, 0x57, 0xee, 0xca, 0xd3, 0x31, 0x9d, 0x8e, 
0x78, 0x2a, 0x81, 0x63, 0xed, 0x53, 0x84, 0xbd, 0x09, 0xe9, 0x7f, 0x71, 
0x08, 0x54, 0x85, 0xf4, 0xc7, 0x77, 0xb5, 0x91, 0xf9, 0x56, 0x7d, 0x4a, 
0x77, 0xeb, 0xd8, 0x2b, 0x87, 0x29, 0xaf, 0xe5, 0xdf, 0x92, 0x43, 0x04, 
0x9e, 0x89, 0xf8, 0x59, 0xe9, 0xa3, 0x37, 0xb6, 0x7b, 0x08, 0x9f, 0xbd, 
0x94, 0x37, 0xde, 0xdc, 0x55, 0x17, 0xab, 0x33, 0x3b, 0xda, 0xa2, 0xe7, 
0x80, 0xfb, 0xf0, 0xf5, 0x51, 0x48, 0xde, 0xec, 0xac, 0x4a, 0xad, 0x9a, 
0x23, 0x15, 0x6d, 0xe7, 0x96, 0x6f, 0x29, 0x9b, 0xc2, 0x98, 0x79, 0x2d, 
0xc3, 0x9f, 0x49, 0x2e, 0xf3, 0x98, 0x7c, 0x41, 0xaf, 0xf9, 0x6c, 0x82, 
0x5f, 0xce, 0x72, 0xcd, 0x15, 0x8f, 0x4d, 0xcc, 0x3c, 0x7d, 0x0f, 0xd7, 
0x2a, 0xa5, 0xc9, 0xda, 0x0c, 0xee, 0x4f, 0x99, 0x16, 0x00, 0x21, 0x13, 
0xcb, 0x56, 0x23, 0xf8, 0x1d, 0xc0, 0xbf, 0x7b, 0x7a, 0x55, 0xfb, 0x7f, 
0x31, 0xcf, 0xd9, 0x6e, 0xd0, 0x06, 0x82, 0x41, 0x2e, 0x88, 0x0a, 0x36, 
0x5c, 0x94, 0xe8, 0xc0, 0xd6, 0x03, 0x1f, 0x3f, 0xce, 0x70, 0x62, 0xf3, 
0x7c, 0xf3, 0xcb, 0xc5, 0xd9, 0x56, 0xc7, 0x83, 0x5f, 0x39, 0xa5, 0xeb, 
0x03, 0x8d, 0x1d, 0xe8, 0x85, 0xd6, 0xb3, 0x0f, 0x8d, 0xf7, 0xf5, 0xae, 
0x68, 0xb5, 0x9a, 0x1d, 0x3e, 0x2d, 0xc3, 0x31, 0xa2, 0x2a, 0xa5, 0xbe, 
0x8d, 0x50, 0xc9, 0x2b, 0xbf, 0xb4, 0x01, 0xc8, 0x5c, 0xd7, 0x71, 0x74, 
0x6a, 0xb4, 0x07, 0x76, 0x33, 0x43, 0x59, 0x25, 0x15, 0x40, 0x3f, 0x0f, 
0xff, 0x99, 0x9a, 0x27, 0x7b, 0xbd, 0x04, 0x09, 0x3a, 0x5b, 0x73, 0x97, 
0x04, 0xbf, 0xbc, 0xc4, 0xf1, 0x51, 0x24, 0x4c, 0x19, 0x34, 0x1f, 0xdc, 
0x0b, 0xdd, 0x87, 0x11, 0x9f, 0xb6, 0x36, 0xde, 0xd1, 0x61, 0x69, 0x94, 
0x4c, 0x1d, 0x8b, 0x0b, 0x1d, 0x0c, 0x73, 0x2f, 0xf3, 0x08, 0xdf, 0x21, 
0x91, 0x61, 0xd3, 0x27, 0xd4, 0xb4, 0x35, 0xc6, 0x82, 0xe0, 0x1e, 0xd8, 
0x62, 0x92, 0x2d, 0x37, 0x67, 0x19, 0x14, 0x7f, 0x81, 0x37, 0x38, 0x3d, 
0xef, 0x63, 0xcc, 0xac, 0xf1, 0x27, 0x53, 0x9d, 0xda, 0xaf, 0x4a, 0x2a, 
0xa8, 0xdf, 0x59, 0x80, 0xbb, 0xf6, 0xfe, 0xd9, 0xd2, 0xb5, 0x16, 0x33, 
0x7f, 0x5e, 0x0a, 0x5c, 0x51, 0xaa, 0xb4, 0x69, 0x55, 0xab, 0x01, 0xe4, 
0xbf, 0x6e, 0x5d, 0xac, 0x61, 0xe4, 0xeb, 0xc6, 0xcc, 0xa7, 0xe3, 0x2f, 
0xb9, 0x50, 0x74, 0x01, 0x18, 0xcd, 0x41, 0x6d, 0xd2, 0xf7, 0x44, 0x2f, 
0x63, 0xa3, 0xdc, 0xbc, 0x10, 0xf8, 0xf6, 0x06, 0x32, 0xe5, 0xb6, 0x90, 
0x3e, 0xc2, 0x81, 0x8b, 0x09, 0xe0, 0x18, 0x98, 0xf9, 0xb6, 0xc7, 0x06, 
0xf2, 0x82, 0xfe, 0x40, 0x9f, 0xcb, 0xa2, 0x9e, 0x9a, 0x48, 0xab, 0xf3, 
0xb9, 0xd7, 0x11, 0xf8, 0xd6, 0x5c, 0xda, 0xd0, 0x9f, 0x04, 0x88, 0x8f, 
0x73, 0xe4, 0x9e, 0xb7, 0xad, 0x50, 0x8c, 0x73, 0x20, 0x25, 0x2a, 0xed, 
0xd4, 0xd2, 0x65, 0x92, 0xa7, 0xd4, 0x35, 0x57, 0xec, 0x6a, 0x89, 0x38, 
0x87, 0x33, 0x2e, 0x7b, 0xcd, 0xcc, 0x4a, 0xed, 0x2d, 0xa7, 0xdc, 0x61, 
0xd4, 0xe2, 0x04, 0x05, 0x40, 0x2d, 0x93, 0xf9, 0x87, 0xe4, 0x55, 0xaa, 
0x95, 0x44, 0x57, 0xf3, 0x25, 0xbc, 0xa8, 0x75, 0x13, 0xf8, 0x24, 0xd5, 
0x67, 0xa9, 0xf4, 0xa4, 0xfd, 0x3b, 0xc1, 0x8b, 0x5d, 0x93, 0x95, 0x96, 
0x17, 0xf2, 0x6c, 0xee, 0xfa, 0x45, 0xcf, 0x43, 0x7e, 0xbc, 0xfd, 0xcb, 
0x0b, 0x24, 0xc9, 0xcd, 0xeb, 0xba, 0xcf, 0x4c, 0x3c, 0x94, 0x43, 0x3f, 
0x94, 0xbd, 0x38, 0xd2, 0x36, 0xbf, 0xff, 0x24, 0xec, 0x64, 0x47, 0xd2, 
0x83, 0x9e, 0xa7, 0x35, 0x26, 0x38, 0xe3, 0xaf, 0xfb, 0xa7, 0x8f, 0x67, 
0xc4, 0x3d, 0xe8, 0xd6, 0xd0, 0x93, 0x0b, 0xfd, 0xf5, 0x83, 0xdd, 0x5e, 
0xfd, 0x0d, 0xb0, 0x72, 0x78, 0xca, 0x36, 0x73, 0xb3, 0x87, 0x8b, 0xf9, 
0x30, 0xcb, 0xad, 0xb0, 0x3f, 0xc4, 0xda, 0x70, 0xb5, 0x32, 0x9c, 0x3b, 
0xed, 0xbb, 0xf1, 0xbb, 0x13, 0x8c, 0x21, 0x6e, 0x0f, 0xfb, 0x64, 0xa6, 
0x00, 0x59, 0x3d, 0xb0, 0xe4, 0x2d, 0xda, 0x26, 0xb6, 0x2b, 0x87, 0x91, 
0x46, 0x64, 0x4f, 0xc5, 0x84, 0xe4, 0x47, 0xd7, 0x0d, 0x68, 0xaa, 0x77, 
0xe0, 0xc4, 0x47, 0xda, 0xbb, 0x7c, 0x6f, 0x92, 0x1c, 0x17, 0x4c, 0xc1, 
0x90, 0x52, 0x76, 0x97, 0x3d, 0xb0, 0x2c, 0x11, 0x87, 0x56, 0x3a, 0x7d, 
0xfc, 0xb8, 0x5d, 0xf6, 0xcb, 0x2b, 0xea, 0xcb, 0x69, 0xe5, 0x5a, 0x1c, 
0xc5, 0xd8, 0xce, 0x09, 0x7b, 0xb6, 0xf1, 0x1b, 0xf2, 0xad, 0xb8, 0xb2, 
0xef, 0xd4, 0x09, 0xea, 0x5e, 0xcf, 0x60, 0x69, 0x0a, 0xe9, 0x97, 0x82, 
0x93, 0x4a, 0x28, 0x84, 0xa0, 0x95, 0x48, 0xc5, 0x48, 0x14, 0x93, 0x52, 
0x35, 0x22, 0x8a, 0xa7, 0x3b, 0x43, 0x9c, 0x57, 0xd8, 0xf2, 0xb7, 0x58, 
0xe4, 0x16, 0xe4, 0xc2, 0x9e, 0x2f, 0xf1, 0xeb, 0xfe, 0x90, 0xe2, 0xe6, 
0xeb, 0xbf, 0x3d, 0x02, 0x8d, 0xec, 0x44, 0x9a, 0xe8, 0x6b, 0x66, 0x48, 
0xa5, 0x67, 0xa5, 0x69, 0xd5, 0xbb, 0x87, 0x24, 0x4c, 0x23, 0xef, 0xda, 
0xfd, 0xa7, 0x7e, 0xfa, 0x35, 0xef, 0x88, 0x00, 0x7b, 0x85, 0x3d, 0x4f, 
0xfc, 0x66, 0x32, 0xc6, 0x95, 0x13, 0xf2, 0x1f, 0xa9, 0xd7, 0x65, 0xe6, 
0x4a, 0x7c, 0xb4, 0x0a, 0x9a, 0x65, 0x80, 0xd9, 0x15, 0x3e, 0x3e, 0x23, 
0x29, 0x2e, 0xb5, 0x4b, 0x93, 0x05, 0xd4, 0xcb, 0x24, 0xf8, 0x36, 0xa3, 
0x8b, 0xcf, 0x4e, 0x6c, 0xd6, 0xab, 0x5a, 0x58, 0xea, 0x00, 0xde, 0x4a, 
0x56, 0x32, 0xa5, 0xf9, 0x33, 0x2b, 0xbb, 0x30, 0xac, 0xd5, 0x64, 0x6d, 
0x14, 0x13, 0x1f, 0x62, 0x78, 0x04, 0x34, 0xff, 0xb4, 0x77, 0x4b, 0xf0, 
0xa4, 0x08, 0x33, 0xa4, 0xb7, 0x39, 0x40, 0xe7, 0x87, 0x50, 0x6f, 0xc9, 
0xbd, 0xcb, 0xbc, 0xb4, 0x5c, 0xad, 0xad, 0xc9, 0x55, 0x99, 0x90, 0x66, 
0x88, 0x93, 0x31, 0xcb, 0xc7, 0x04, 0xbf, 0xd2, 0x2a, 0x29, 0xa6, 0x3c, 
0xf8, 0x32, 0x3b, 0x59, 0xda, 0x8f, 0xdb, 0x2d, 0x5e, 0x86, 0x4d, 0xfb, 
0xf2, 0xe1, 0x48, 0x0c, 0x54, 0x01, 0xc7, 0x4b, 0xe3, 0x38, 0x7c, 0x4c, 
0xfe, 0x78, 0xbf, 0x85, 0x76, 0xcb, 0xa1, 0x83, 0xb7, 0x9f, 0x4d, 0x8e, 
0xb2, 0xef, 0xab, 0xc0, 0x28, 0xd8, 0x89, 0xd8, 0x8a, 0xd1, 0x8c, 0xd5, 
0x44, 0xd5, 0x4b, 0x0c, 0xe7, 0x05, 0x18, 0x8a, 0x4f, 0x71, 0x37, 0x89, 
0xc1, 0x32, 0x66, 0xc3, 0xe8, 0xa5, 0x29, 0x66, 0x1d, 0xb3, 0xda, 0x3d, 
0xbe, 0x3f, 0xdf, 0x36, 0x6f, 0xd6, 0xc7, 0x83, 0x02, 0xa3, 0x7f, 0xac, 
0x60, 0xc5, 0x57, 0x36, 0x91, 0xde, 0x03, 0xd7, 0x6e, 0xe1, 0x97, 0x9c, 
0xd9, 0x18, 0xe8, 0xa9, 0x29, 0x03, 0x73, 0x2b, 0x5e, 0x59, 0x81, 0x01, 
0x99, 0x37, 0x3c, 0x96, 0x31, 0xf6, 0x4f, 0xd7, 0x26, 0x93, 0x8d, 0x69, 
0x7a, 0xaa, 0x54, 0xe2, 0x84, 0xb7, 0x7f, 0xa5, 0xd8, 0xa9, 0x78, 0x50, 
0x36, 0xe5, 0xf5, 0x54, 0xb7, 0x5a, 0x62, 0xe6, 0x7e, 0x5e, 0x75, 0xad, 
0x79, 0xf6, 0xc3, 0xde, 0xd9, 0xc7, 0x03, 0x38, 0xe8, 0x83, 0xdf, 0x2f, 
0x50, 0x7e, 0x92, 0x19, 0xd5, 0x75, 0x81, 0x8d, 0xfa, 0x42, 0xc1, 0x74, 
0xd1, 0x90, 0x91, 0xa9, 0xcd, 0x98, 0xbd, 0xce, 0x44, 0x83, 0xdd, 0x0c, 
0xcf, 0x27, 0xef, 0x3e, 0x1a, 0x50, 0x00, 0x47, 0xde, 0x25, 0x5d, 0xb8, 
0xb2, 0xe4, 0x41, 0xa8, 0x32, 0x6e, 0x13, 0xf0, 0x44, 0x7a, 0xd2, 0x89, 
0xbb, 0x62, 0x4c, 0x16, 0x6e, 0xed, 0x1c, 0xef, 0xbe, 0x0b, 0x74, 0xd6, 
0x79, 0x4a, 0xf8, 0xcf, 0x4c, 0xc4, 0x7e, 0xcb, 0xf1, 0xa1, 0x1d, 0x90, 
0xee, 0xc1, 0x0f, 0x8f, 0xa6, 0xde, 0x25, 0x05, 0x29, 0x1e, 0x2b, 0xba, 
0xec, 0x4b, 0x7f, 0x9c, 0x43, 0x56, 0x47, 0x2f, 0xbb, 0x5a, 0x91, 0x25, 
0x49, 0xe0, 0xb4, 0xc6, 0x60, 0x77, 0x95, 0x5f, 0x7d, 0xe1, 0x7e, 0xe8, 
0x62, 0x65, 0x8d, 0xb1, 0x2b, 0x97, 0x3f, 0xf5, 0xf0, 0x9b, 0x3a, 0x85, 
0x5e, 0xa7, 0x0d, 0x62, 0x5c, 0xf2, 0xf2, 0x5d, 0x70, 0xee, 0xb8, 0x99, 
0xce, 0x8e, 0x3d, 0x8e, 0xb4, 0x86, 0xf7, 0xce, 0x6b, 0x26, 0x3c, 0x0b, 
0x40, 0xd4, 0xe3, 0xa7, 0x9a, 0xb8, 0x0a, 0xe9, 0x93, 0xfc, 0xa3, 0x6e, 
0x3c, 0x67, 0x2f, 0x19, 0x8b, 0x68, 0x25, 0x41, 0x5f, 0xee, 0x45, 0x26, 
0xa6, 0xf0, 0x40, 0xfd, 0x6e, 0x3c, 0x5b, 0xfa, 0x93, 0x5f, 0xfc, 0xf3, 
0x33, 0x19, 0x2c, 0x1f, 0xfc, 0x11, 0xd2, 0x10, 0x27, 0xde, 0x50, 0xe6, 
0x44, 0xe6, 0xba, 0x3e, 0x83, 0x42, 0x3f, 0xa4, 0x72, 0x05, 0x54, 0xbc, 
0xf5, 0xf6, 0x02, 0x77, 0x0c, 0x29, 0x29, 0x39, 0x44, 0xde, 0xf0, 0xf3, 
0xde, 0xec, 0xd9, 0xb6, 0xfb, 0x83, 0x6e, 0x3c, 0xb6, 0x49, 0xe3, 0xcf, 
0x07, 0x08, 0x83, 0xda, 0xc5, 0x90, 0x79, 0x29, 0xd0, 0xab, 0xd5, 0xe1, 
0x31, 0x10, 0xb9, 0xbb, 0x78, 0xfd, 0x86, 0xce, 0xe2, 0xbd, 0x8f, 0x7e, 
0xcc, 0x3e, 0x06, 0x4f, 0x9a, 0xda, 0x31, 0x12, 0x11, 0xed, 0x89, 0x46, 
0xa8, 0x8f, 0x93, 0xe3, 0x6c, 0xc4, 0xd2, 0xc9, 0x53, 0xdc, 0x1b, 0x6f, 
0x9e, 0x81, 0x47, 0x26, 0x58, 0x98, 0x8a, 0xe2, 0x37, 0x06, 0x3d, 0x3d, 
0xda, 0xb2, 0xae, 0xbc, 0x46, 0x06, 0xcc, 0xf7, 0x32, 0xd7, 0x95, 0x66, 
0x7a, 0xb1, 0x2c, 0x57, 0x86, 0x72, 0x43, 0xb9, 0x21, 0x4a, 0x3a, 0xaf, 
0x26, 0x18, 0x30, 0x31, 0x4f, 0x19, 0xd0, 0xa2, 0x76, 0x53, 0xd7, 0xd6, 
0x8c, 0xe0, 0x77, 0x29, 0x23, 0x6f, 0x31, 0x63, 0xde, 0xf2, 0x56, 0x6c, 
0x08, 0x50, 0xc2, 0x02, 0x93, 0x03, 0xca, 0x03, 0xca, 0x8b, 0x87, 0x6d, 
0xa8, 0x83, 0xac, 0xcf, 0x52, 0x33, 0x0e, 0x76, 0xab, 0x43, 0x38, 0xef, 
0x23, 0x27, 0x85, 0x37, 0x31, 0x8c, 0x63, 0xa5, 0x7e, 0x0d, 0x6a, 0x67, 
0x97, 0x5c, 0xdf, 0x4c, 0xc7, 0x72, 0x2c, 0x57, 0x61, 0xab, 0x7b, 0x80, 
0x01, 0xdf, 0xd4, 0xfd, 0x58, 0xab, 0x40, 0x7a, 0x86, 0x75, 0xdd, 0x07, 
0x18, 0xf5, 0x7e, 0x6d, 0xfa, 0x2f, 0x59, 0xf4, 0x71, 0xdf, 0xfb, 0xec, 
0x32, 0x9e, 0x30, 0x08, 0x18, 0x8a, 0x9d, 0x65, 0x7b, 0x13, 0xf1, 0xf9, 
0x8d, 0x36, 0x38, 0xcd, 0xce, 0xa2, 0x38, 0x30, 0x5a, 0xf4, 0xb4, 0x15, 
0xe1, 0x6a, 0xe6, 0x5f, 0x8e, 0x2c, 0xe6, 0x2a, 0x4e, 0xd9, 0x98, 0x54, 
0xf8, 0x83, 0x99, 0xbc, 0x76, 0x00, 0x7a, 0x51, 0x34, 0x21, 0xfe, 0x25, 
0x9c, 0xbe, 0x78, 0x72, 0x9b, 0x24, 0x4f, 0x4e, 0xe0, 0x82, 0x82, 0xa6, 
0xe7, 0x61, 0x2f, 0x18, 0x00, 0x3b, 0xa8, 0x9a, 0x98, 0xae, 0x45, 0x20, 
0x96, 0x47, 0x9a, 0x43, 0x12, 0x4b, 0x4c, 0x6a, 0x0b, 0x70, 0x01, 0xf1, 
0x03, 0x59, 0x81, 0xdc, 0x14, 0xff, 0xbf, 0x3c, 0x81, 0x8b, 0xca, 0xf5, 
0xfd, 0xbb, 0xa7, 0x23, 0xaf, 0xe9, 0xbf, 0xb6, 0xa5, 0xa4, 0x49, 0x05, 
0xb5, 0x1f, 0x73, 0x69, 0xd0, 0xa9, 0x28, 0x64, 0x37, 0x35, 0xc4, 0x53, 
0x4e, 0x0f, 0xcf, 0x07, 0x30, 0x1c, 0x68, 0x74, 0x86, 0x74, 0xca, 0x01, 
0xa7, 0xe5, 0x9d, 0x8c, 0x47, 0x99, 0x42, 0xa4, 0xe5, 0xf4, 0xa2, 0x2d, 
0xda, 0xa8, 0x09, 0x17, 0x30, 0x6f, 0x60, 0x19, 0xbc, 0x0b, 0xcc, 0x73, 
0xc5, 0xec, 0xff, 0xb7, 0x2a, 0xf4, 0x5a, 0x8d, 0xdf, 0x04, 0x53, 0x9f, 
0xdd, 0xc2, 0x17, 0x82, 0x57, 0x15, 0x39, 0x3b, 0x11, 0x6b, 0x09, 0x7b, 
0x9e, 0x22, 0xdc, 0xc4, 0xcb, 0xb5, 0xa0, 0xbb, 0x75, 0xde, 0xd0, 0xdc, 
0xdb, 0xc7, 0x13, 0xee, 0xe9, 0xd5, 0x14, 0x18, 0x13, 0xf8, 0xa8, 0xc6, 
0x2c, 0xe9, 0x37, 0x34, 0xda, 0xbe, 0x4f, 0xa6, 0x56, 0xaa, 0x8c, 0xdb, 
0xef, 0x33, 0x0c, 0x2f, 0xd1, 0xa3, 0xa0, 0x62, 0xd8, 0xd7, 0xdb, 0x8a, 
0x03, 0xaf, 0x12, 0x50, 0x34, 0x2e, 0xcd, 0x78, 0x83, 0x61, 0x86, 0x46, 
0x34, 0x2d, 0x1a, 0xf0, 0x1d, 0x98, 0xb5, 0x27, 0x0d, 0x2d, 0x7b, 0x91, 
0x1e, 0x0e, 0xac, 0xc2, 0x0c, 0x48, 0x92, 0x16, 0x08, 0xe3, 0xe3, 0x9d, 
0xb0, 0x95, 0x57, 0xc1, 0xfe, 0x51, 0xdc, 0x27, 0xc9, 0x11, 0x2e, 0x57, 
0xdb, 0x2b, 0x65, 0x95, 0x1c, 0xb8, 0xa5, 0x88, 0xc9, 0xd7, 0xfb, 0x92, 
0x30, 0xfd, 0xa8, 0xe5, 0xa9, 0x51, 0x6c, 0x9a, 0xb8, 0x8f, 0x2d, 0xf4, 
0x1c, 0x92, 0xa0, 0xa8, 0x25, 0xdd, 0xb5, 0x19, 0x37, 0x3d, 0x48, 0x16, 
0x27, 0xcb, 0xbf, 0xe8, 0x5b, 0x4a, 0xe9, 0x3e, 0xb2, 0x9c, 0x98, 0x7e, 
0xf9, 0x3a, 0x9c, 0x3e, 0xdd, 0x70, 0xd4, 0xc4, 0xdc, 0x85, 0xc9, 0x93, 
0xf2, 0xf5, 0x9e, 0x7f, 0x9e, 0xb9, 0x18, 0x51, 0xbc, 0x02, 0x76, 0x21, 
0xaa, 0xee, 0x14, 0x63, 0xe5, 0x96, 0x45, 0xa2, 0x6c, 0x58, 0x20, 0x2a, 
0x87, 0xee, 0x86, 0x7f, 0xfb, 0xf8, 0x3b, 0x56, 0xa6, 0xb2, 0xde, 0xf5, 
0x5a, 0x09, 0x64, 0xa6, 0x66, 0x31, 0x7b, 0xbe, 0xac, 0xbe, 0x61, 0xe7, 
0x1c, 0xfa, 0xda, 0x49, 0x07, 0x8b, 0xc4, 0x07, 0x14, 0x49, 0x89, 0x63, 
0xcf, 0x25, 0x05, 0x57, 0x02, 0xb2, 0xf9, 0x95, 0x00, 0x51, 0x6e, 0xed, 
0xbb, 0x07, 0x72, 0x52, 0x05, 0xd0, 0x5e, 0xb1, 0x94, 0x84, 0xa0, 0x1a, 
0xb1, 0xe1, 0x53, 0xfe, 0xdb, 0xea, 0x4c, 0x5c, 0x03, 0x33, 0x77, 0x5a, 
0x81, 0x99, 0xb9, 0x3e, 0xd7, 0x17, 0x56, 0x3a, 0x64, 0x74, 0x7c, 0xb0, 
0x09, 0x48, 0xb4, 0x41, 0x5f, 0x17, 0x65, 0xe9, 0xbb, 0x23, 0x5c, 0x07, 
0xb0, 0x08, 0x76, 0x3f, 0x02, 0x29, 0x3b, 0xb2, 0xc5, 0x4e, 0x66, 0x1e, 
0xb4, 0x11, 0x9e, 0x04, 0x90, 0x50, 0xe6, 0xd3, 0xbd, 0x55, 0x2e, 0xa4, 
0xf9, 0x7b, 0xea, 0x5a, 0x99, 0xa0, 0xa1, 0x80, 0x90, 0x3e, 0xcf, 0x0e, 
0x19, 0x14, 0x22, 0x8d, 0x91, 0x4d, 0x7a, 0xc3, 0xad, 0x7d, 0x38, 0xf8, 
0xb0, 0x15, 0x07, 0x34, 0x7b, 0xcb, 0x0e, 0x90, 0x71, 0x76, 0xa9, 0x96, 
0xda, 0xe3, 0x7b, 0x6f, 0x66, 0x3f, 0x45, 0xbe, 0xe7, 0x37, 0x15, 0x2f, 
0xa5, 0x2f, 0x99, 0xcd, 0x1f, 0xeb, 0xcf, 0x7f, 0xe2, 0xac, 0xcd, 0xc8, 
0xc2, 0x68, 0x9b, 0xc7, 0x23, 0x19, 0x86, 0x47, 0xb0, 0xd7, 0x10, 0xdf, 
0x63, 0x09, 0xab, 0xfc, 0x07, 0x85, 0x2e, 0x8d, 0xc6, 0x83, 0xcc, 0x1a, 
0x56, 0x4d, 0x9d, 0x83, 0x69, 0x2b, 0x6c, 0x65, 0x75, 0x3d, 0xbf, 0x65, 
0x8f, 0x98, 0x49, 0xa3, 0x78, 0xb2, 0x2f, 0x15, 0x51, 0x3d, 0x39, 0x6d, 
0x11, 0x29, 0x39, 0xa4, 0xeb, 0xb7, 0x3f, 0x73, 0xad, 0x92, 0x89, 0xe3, 
0x7d, 0xc0, 0x97, 0x03, 0x81, 0xfc, 0xc7, 0x44, 0xdf, 0xe8, 0xcc, 0x2a, 
0xed, 0xe2, 0x84, 0x1d, 0xe7, 0x99, 0x44, 0xc0, 0x38, 0xb4, 0xa6, 0xb9, 
0xca, 0x28, 0x5e, 0x9a, 0x28, 0x91, 0xeb, 0x27, 0x51, 0x04, 0x9d, 0x02, 
0xde, 0xa2, 0xea, 0xba, 0x71, 0x2d, 0x71, 0x9d, 0x58, 0x9b, 0xe4, 0xdd, 
0x2b, 0x9e, 0xf0, 0x7b, 0xe4, 0xee, 0x0d, 0x5e, 0x0f, 0x94, 0x22, 0xe8, 
0x5b, 0x17, 0xa9, 0x82, 0xf3, 0x26, 0x53, 0x32, 0x11, 0x01, 0x6c, 0xc4, 
0x1b, 0xf1, 0x65, 0xa1, 0xf0, 0xc7, 0x03, 0xc8, 0x9b, 0x44, 0xde, 0xb3, 
0xef, 0xd2, 0xdd, 0x55, 0x50, 0x07, 0x20, 0xac, 0x9e, 0x58, 0x85, 0x89, 
0x24, 0x70, 0x55, 0xc2, 0xb1, 0x37, 0xfe, 0xa7, 0x85, 0xdd, 0x6f, 0x1e, 
0x13, 0xd3, 0x1d, 0xa6, 0x65, 0xb1, 0x4d, 0x1f, 0x7c, 0x8a, 0xb4, 0xfc, 
0xc2, 0x09, 0x5f, 0xf8, 0xb0, 0x6d, 0x2c, 0x7f, 0x79, 0xfc, 0xf9, 0x8b, 
0xf0, 0x33, 0xf8, 0xff, 0x76, 0x3a, 0x9e, 0xc6, 0x09, 0x81, 0x82, 0x07, 
0xda, 0xcf, 0x86, 0xac, 0x68, 0xa9, 0xa0, 0x0c, 0x8d, 0xe5, 0x0c, 0x36, 
0x99, 0xb3, 0xdd, 0xe2, 0xca, 0x76, 0x14, 0xa3, 0x80, 0xac, 0xc3, 0xab, 
0xd1, 0xfa, 0x7a, 0x7c, 0x45, 0xd7, 0x07, 0xac, 0x42, 0xc8, 0x62, 0x0b, 
0x73, 0x5c, 0x63, 0x02, 0x54, 0xe4, 0xc4, 0x2c, 0x24, 0xd2, 0x80, 0x9c, 
0x81, 0xd7, 0x61, 0x78, 0xee, 0x64, 0xc2, 0xa6, 0x61, 0x03, 0xd6, 0xde, 
0x88, 0x5a, 0x01, 0xf1, 0x6c, 0x8d, 0xba, 0xf5, 0x72, 0xf9, 0xab, 0x02, 
0x12, 0xd7, 0x07, 0x11, 0xcb, 0x47, 0x8e, 0xe2, 0xa5, 0x2e, 0x64, 0x95, 
0xf3, 0xe3, 0x7b, 0x4e, 0xa4, 0xef, 0x3e, 0x5f, 0xed, 0x0e, 0xa2, 0x00, 
0xc7, 0xee, 0xfb, 0xa9, 0xdb, 0x8a, 0xe4, 0xf8, 0xc9, 0xfa, 0xdd, 0x77, 
0x19, 0x02, 0xc2, 0x49, 0x60, 0x06, 0xad, 0x32, 0x8b, 0xd5, 0x90, 0x99, 
0x74, 0xd4, 0xe6, 0xe4, 0x02, 0x5b, 0x03, 0x05, 0x8f, 0x88, 0xf6, 0x61, 
0xd4, 0xe5, 0x56, 0xdb, 0x33, 0xbc, 0x36, 0xe5, 0x3e, 0x54, 0x57, 0xc6, 
0x89, 0x9a, 0x47, 0x57, 0x5a, 0x01, 0xd4, 0x5d, 0xbe, 0x9b, 0x96, 0xd6, 
0xd0, 0x11, 0x19, 0xe6, 0x3c, 0xe7, 0xc1, 0x89, 0x50, 0xf3, 0x50, 0x85, 
0xa7, 0x25, 0x08, 0xf5, 0x9f, 0xc0, 0x2d, 0x86, 0xc9, 0xb9, 0x30, 0xbf, 
0x91, 0x58, 0x8e, 0xa6, 0x4f, 0x95, 0xa3, 0xdc, 0xf7, 0x09, 0xc1, 0x9e, 
0x50, 0x20, 0x01, 0xf2, 0x0a, 0xca, 0xbf, 0xaa, 0x65, 0x96, 0x80, 0x71, 
0x3f, 0x2a, 0xf7, 0x10, 0xc4, 0x21, 0x02, 0x20, 0xa0, 0xfd, 0x32, 0x59, 
0x1e, 0x10, 0x16, 0xbc, 0x0e, 0x86, 0x31, 0x40, 0xb1, 0x91, 0x16, 0xe5, 
0x16, 0x63, 0x31, 0x6f, 0x04, 0x03, 0xde, 0x48, 0x4a, 0x16, 0xdb, 0xec, 
0xa7, 0x6c, 0x66, 0xc1, 0x3b, 0x7f, 0x75, 0x9e, 0xd2, 0x99, 0xa1, 0x5c, 
0x73, 0x79, 0x5b, 0x9d, 0x64, 0x1f, 0x68, 0xf0, 0xe5, 0xa7, 0x23, 0x1e, 
0x53, 0xd2, 0x7a, 0xb2, 0x4f, 0xe6, 0x5b, 0xdb, 0xd3, 0xc6, 0xc5, 0xde, 
0x6d, 0x4c, 0x2f, 0x0b, 0xe6, 0xa5, 0x01, 0xfc, 0x00, 0xc1, 0xc2, 0xd9, 
0x84, 0x63, 0x6f, 0xcb, 0xb7, 0x8a, 0xf7, 0x7d, 0x31, 0xff, 0xea, 0xa0, 
0x99, 0xc8, 0xbb, 0x56, 0x55, 0xba, 0xbd, 0xe7, 0xa3, 0x32, 0x40, 0xdb, 
0x1b, 0x5e, 0xd9, 0x66, 0xfa, 0x6b, 0x5c, 0x6b, 0x6d, 0x96, 0xba, 0xdd, 
0xa8, 0x4f, 0xa0, 0x2e, 0x9b, 0x7a, 0x5e, 0x3b, 0x49, 0x47, 0x09, 0xe2, 
0x0c, 0x5b, 0xdd, 0xf7, 0xc8, 0xfe, 0x26, 0xdc, 0x20, 0xc6, 0xc6, 0x26, 
0x50, 0x46, 0x55, 0x55, 0x80, 0x56, 0x07, 0xcb, 0xc7, 0xaf, 0xea, 0x0e, 
0xb4, 0x7b, 0xd1, 0x06, 0x1c, 0x0f, 0xb5, 0xe2, 0xc4, 0xe4, 0x85, 0xcf, 
0x4e, 0x60, 0x26, 0x92, 0xf2, 0xce, 0x4b, 0xa4, 0x09, 0xb9, 0x89, 0xb2, 
0x99, 0x45, 0x2b, 0x58, 0x14, 0x20, 0x62, 0xc6, 0x5b, 0xfc, 0x2e, 0x8b, 
0x38, 0x24, 0x81, 0x4c, 0x52, 0x00, 0xb4, 0xfb, 0xed, 0x93, 0x73, 0x92, 
0x74, 0xfd, 0x85, 0xb3, 0x93, 0x47, 0x0f, 0xba, 0xb0, 0xad, 0x27, 0x6f, 
0x82, 0x78, 0x02, 0x80, 0x82, 0xae, 0x7f, 0xdc, 0x8e, 0xb6, 0x4f, 0x33, 
0xa9, 0xc9, 0xd6, 0xf8, 0x89, 0x6e, 0xce, 0x8a, 0x1b, 0xfc, 0xda, 0x9a, 
0x32, 0x48, 0xe7, 0xbe, 0xab, 0x27, 0xa6, 0xf9, 0x54, 0xb2, 0x55, 0x1e, 
0xc0, 0xbc, 0x3e, 0xc6, 0xac, 0x8c, 0x34, 0x72, 0xbe, 0x88, 0x28, 0x39, 
0x53, 0xa9, 0xe8, 0xf1, 0xaa, 0x48, 0xa4, 0x24, 0xc3, 0xee, 0x52, 0xb6, 
0x9c, 0xe0, 0x89, 0xda, 0xf5, 0x9f, 0x85, 0x8d, 0xce, 0xa7, 0x53, 0x63, 
0x5b, 0x26, 0xf3, 0x99, 0xdd, 0xe5, 0x1b, 0x3d, 0x75, 0xcd, 0x2c, 0xd1, 
0x1e, 0xbb, 0xaf, 0x10, 0x0c, 0x48, 0xb5, 0xa1, 0x4b, 0x53, 0x9f, 0x3c, 
0xb8, 0xe1, 0x45, 0xfb, 0xc7, 0x82, 0x3e, 0xbb, 0x47, 0xa2, 0x58, 0xb2, 
0xf7, 0xf8, 0x3b, 0x38, 0xdb, 0x22, 0xe6, 0x2b, 0x0a, 0x2c, 0xbe, 0xad, 
0x2d, 0x0a, 0x2a, 0x47, 0x39, 0xe9, 0xe4, 0xb4, 0x1e, 0x6c, 0xf8, 0x96, 
0x7b, 0x8a, 0xa5, 0xdd, 0x40, 0x98, 0x11, 0xeb, 0xfe, 0x47, 0x74, 0x5c, 
0x1e, 0x90, 0xd1, 0x64, 0x47, 0xf6, 0xc1, 0xc4, 0x38, 0x09, 0x69, 0xf5, 
0xd1, 0xa3, 0xae, 0x49, 0xa8, 0x4b, 0x70, 0x06, 0x8b, 0xc3, 0xcd, 0x1f, 
0xaa, 0x23, 0x4d, 0x58, 0xbf, 0x5d, 0x84, 0x74, 0x07, 0x8e, 0x0c, 0xd6, 
0x25, 0x6d, 0x7a, 0xca, 0x6c, 0x82, 0x1b, 0x88, 0x9a, 0x9f, 0xe8, 0xf7, 
0xbc, 0x4a, 0x5f, 0x14, 0xf1, 0xe8, 0x1c, 0x25, 0xa1, 0x31, 0x05, 0x68, 
0x97, 0xc9, 0x3b, 0xf1, 0x7c, 0xac, 0x67, 0x5f, 0x5d, 0xf1, 0xf4, 0x33, 
0xd1, 0x28, 0x03, 0xf3, 0xb9, 0x3d, 0x2b, 0x6c, 0x4f, 0xe6, 0xca, 0x47, 
0x77, 0x71, 0xad, 0x13, 0x7e, 0xf8, 0x6c, 0x09, 0x7a, 0x97, 0xfb, 0xcc, 
0xa8, 0xf4, 0xf8, 0x9b, 0x75, 0xe4, 0xcf, 0x3f, 0x9b, 0xc0, 0x87, 0xf4, 
0x4e, 0x71, 0xb5, 0xe8, 0x61, 0x41, 0xb2, 0x72, 0x19, 0x4e, 0x92, 0x52, 
0xa6, 0x95, 0x65, 0xc6, 0xb5, 0xf1, 0xe2, 0xc1, 0x5c, 0xa4, 0x5c, 0xba, 
0x7c, 0x7f, 0xc9, 0xe4, 0x36, 0xce, 0x18, 0xb1, 0x09, 0xff, 0x1e, 0x83, 
0x47, 0xf3, 0x7c, 0x1a, 0xd6, 0x5c, 0x4b, 0x0a, 0xe4, 0xbc, 0x80, 0xe5, 
0x4a, 0x17, 0x5e, 0x2d, 0xd4, 0x6b, 0x31, 0x70, 0x80, 0xca, 0xb1, 0x4c, 
0x54, 0xdb, 0x0a, 0xef, 0x29, 0x45, 0xef, 0x36, 0xc4, 0x61, 0xba, 0x97, 
0x9a, 0x4c, 0xb7, 0xe3, 0x1e, 0x29, 0x9c, 0x62, 0xa0, 0x93, 0x22, 0x17, 
0x25, 0x39, 0x02, 0x6c, 0xa7, 0x16, 0x69, 0x8b, 0xac, 0xae, 0xb8, 0x08, 
0x3b, 0x4f, 0x14, 0x07, 0xca, 0x26, 0x3b, 0xad, 0x76, 0x42, 0x56, 0x64, 
0x8a, 0xd6, 0xe6, 0xa9, 0x89, 0xe4, 0x30, 0x3d, 0x73, 0xbe, 0x30, 0xfd, 
0x30, 0x71, 0x9e, 0xbb, 0xb4, 0xeb, 0xe0, 0xee, 0x10, 0x11, 0x3d, 0x56, 
0x1d, 0x1b, 0xad, 0xf9, 0xff, 0xf5, 0x82, 0x5b, 0x1e, 0xb9, 0xa5, 0xf7, 
0x87, 0x9d, 0x88, 0x58, 0xee, 0x4d, 0x92, 0x94, 0x73, 0x34, 0x62, 0xdc, 
0x42, 0xae, 0xc7, 0xed, 0x75, 0x52, 0x93, 0xe4, 0x68, 0x5e, 0x91, 0xc0, 
0x96, 0x95, 0x3b, 0x7d, 0x86, 0xbd, 0xcf, 0xbe, 0x8e, 0x63, 0xa3, 0x6e, 
0x25, 0xac, 0xdc, 0xb8, 0x24, 0xde, 0x3d, 0x90, 0xa9, 0x25, 0x39, 0x0b, 
0x1a, 0xeb, 0x9d, 0xda, 0x07, 0xd1, 0x77, 0x13, 0x88, 0x17, 0x85, 0x77, 
0x73, 0x2b, 0xf9, 0x1a, 0x02, 0xf7, 0xe6, 0x89, 0x32, 0xd2, 0xe3, 0xfe, 
0xb4, 0x3e, 0x8f, 0x11, 0xa3, 0x7a, 0xfa, 0xb3, 0xe7, 0x75, 0x67, 0x65, 
0xd4, 0x70, 0x37, 0xbe, 0xa0, 0xd8, 0xc0, 0x4c, 0xaa, 0x77, 0xbc, 0x05, 
0xdf, 0xe6, 0x31, 0xdd, 0x56, 0x40, 0x37, 0xea, 0xa3, 0x47, 0x53, 0x2a, 
0x61, 0x90, 0x2c, 0xd2, 0x97, 0x0e, 0xe9, 0xb9, 0x94, 0x9a, 0x97, 0xbb, 
0x40, 0x50, 0x20, 0x0b, 0x4b, 0xa6, 0x65, 0x71, 0xa7, 0x1c, 0x34, 0xa3, 
0x3b, 0xd4, 0x74, 0x91, 0x03, 0xd2, 0x05, 0x2d, 0x21, 0x38, 0x1b, 0xe3, 
0x55, 0xc3, 0xce, 0x5f, 0xa7, 0x9e, 0x6a, 0xd2, 0xf6, 0x52, 0x71, 0x2f, 
0x37, 0xc3, 0xd1, 0x4f, 0x57, 0xb9, 0x10, 0xe5, 0x82, 0xdb, 0xa2, 0xed, 
0xec, 0x00, 0x86, 0xf6, 0x6c, 0xd6, 0x85, 0x2e, 0xea, 0xce, 0x04, 0x6e, 
0x01, 0xeb, 0xbc, 0xa1, 0xf4, 0xf6, 0xd4, 0xea, 0x87, 0x8f, 0x8d, 0x3f, 
0x7f, 0x8c, 0xde, 0x74, 0x79, 0x22, 0x02, 0xd0, 0xe9, 0x3c, 0xdf, 0x61, 
0x56, 0xf2, 0xc7, 0x57, 0x97, 0xfb, 0x0b, 0x73, 0x94, 0x43, 0xef, 0xc8, 
0x46, 0x82, 0x3b, 0x5e, 0x29, 0xd9, 0x30, 0x21, 0xce, 0xf6, 0x85, 0x89, 
0x9d, 0xc8, 0xda, 0xac, 0xc7, 0xe7, 0xc7, 0x10, 0x0c, 0x6f, 0x23, 0xb2, 
0x17, 0xe8, 0xcd, 0x17, 0x4d, 0xf0, 0x31, 0xba, 0x2a, 0xec, 0x9b, 0x5b, 
0xd7, 0xcd, 0x12, 0x2c, 0x87, 0x09, 0x02, 0xe9, 0xb8, 0xd5, 0xdc, 0x1c, 
0x4f, 0x78, 0x6a, 0x3a, 0xcd, 0x4d, 0x79, 0x48, 0xc5, 0xcb, 0x77, 0x2c, 
0xb7, 0x83, 0x9a, 0x59, 0xa5, 0x9b, 0xb8, 0x28, 0x12, 0x44, 0xd5, 0xec, 
0xfc, 0xb0, 0x87, 0x40, 0xf2, 0xf2, 0xa5, 0x6f, 0x4e, 0xfc, 0x27, 0xef, 
0xd7, 0xb1, 0xd0, 0x8a, 0xf1, 0x60, 0x44, 0x80, 0xff, 0xeb, 0x74, 0x45, 
0x73, 0xff, 0xfc, 0x40, 0x49, 0xa0, 0x88, 0x66, 0x66, 0xe7, 0x6a, 0xfc, 
0xd5, 0x2c, 0xe9, 0x02, 0x2e, 0xdd, 0x98, 0xce, 0xf6, 0x24, 0x8a, 0xad, 
0x0e, 0x2f, 0xf0, 0x3a, 0xad, 0xac, 0xd2, 0x6b, 0x4b, 0x61, 0xb5, 0x02, 
0x54, 0xa9, 0xa0, 0x39, 0x5c, 0x99, 0x91, 0x63, 0xec, 0x59, 0x1b, 0x43, 
0x06, 0x61, 0x97, 0xc3, 0xc9, 0xe4, 0xed, 0x7e, 0xf6, 0x86, 0xf1, 0x7a, 
0x24, 0xbb, 0x82, 0x67, 0xe9, 0x77, 0x7f, 0x2f, 0xe9, 0x7b, 0x3d, 0x2a, 
0x32, 0xdd, 0xff, 0xf8, 0xe7, 0x6d, 0x9a, 0x9d, 0xde, 0x94, 0x2e, 0x84, 
0x81, 0x9d, 0x55, 0x7c, 0x35, 0x7a, 0xe0, 0xd0, 0xa3, 0x4d, 0x94, 0xef, 
0xc2, 0x66, 0xac, 0xc4, 0x04, 0x39, 0xe2, 0xc5, 0x51, 0x45, 0xf9, 0x45, 
0x3b, 0x83, 0xe8, 0x7a, 0xf9, 0xa4, 0xbc, 0xf2, 0x63, 0x48, 0x4b, 0x38, 
0x2c, 0x22, 0x55, 0x78, 0x60, 0x50, 0x30, 0x32, 0xab, 0xd9, 0x7e, 0xa4, 
0x9b, 0x5f, 0xd9, 0xf9, 0x1d, 0xb0, 0xd2, 0x79, 0x34, 0x3d, 0x1c, 0xd4, 
0xf6, 0x17, 0x3e, 0x4a, 0x1d, 0xda, 0x90, 0x58, 0xf5, 0xe3, 0x5b, 0x8f, 
0xbe, 0x73, 0xac, 0xee, 0x57, 0xff, 0xd3, 0xde, 0x94, 0x43, 0xc2, 0x7e, 
0xd5, 0x01, 0x9f, 0x8e, 0xfd, 0x6f, 0x9f, 0x8d, 0xbd, 0x8b, 0x07, 0xef, 
0x73, 0x87, 0x26, 0x97, 0xbd, 0x83, 0xfb, 0xf5, 0x6f, 0x00, 0xb8, 0x52, 
0xc7, 0xaf, 0x6a, 0xd3, 0x90, 0x15, 0xcf, 0xc4, 0xec, 0x62, 0x90, 0x59, 
0x37, 0x39, 0x35, 0x07, 0xdb, 0xd5, 0xe1, 0x43, 0xab, 0x01, 0x5e, 0x5d, 
0x71, 0xf7, 0x4f, 0xa0, 0xb4, 0x7c, 0x20, 0xb6, 0xe1, 0x6d, 0xe1, 0x05, 
0xef, 0x25, 0x45, 0x51, 0x59, 0x2e, 0x50, 0x14, 0x61, 0x1d, 0x01, 0xb0, 
0xe3, 0xf2, 0xe9, 0xe3, 0x99, 0x4e, 0x78, 0xc0, 0xdf, 0xdd, 0x9e, 0xd1, 
0x7d, 0x67, 0x35, 0x06, 0x82, 0x31, 0x34, 0x5b, 0x13, 0x59, 0x09, 0x5f, 
0x0a, 0x36, 0x33, 0xb7, 0xa1, 0x54, 0x44, 0xdd, 0x0a, 0x9b, 0xd4, 0x6a, 
0x9d, 0x58, 0xc6, 0x29, 0x80, 0x50, 0x8c, 0xe6, 0xb7, 0x7f, 0x81, 0xdf, 
0x00, 0x95, 0x50, 0xf3, 0xd0, 0x71, 0x91, 0x28, 0x12, 0xaf, 0x72, 0x6a, 
0x08, 0x9c, 0xdd, 0x13, 0x02, 0xcd, 0x7c, 0x30, 0x7d, 0x7a, 0xac, 0x17, 
0x8a, 0xf3, 0x7e, 0x0a, 0xa0, 0x2f, 0xd2, 0xd9, 0x1d, 0xb7, 0xbf, 0xa1, 
0xae, 0x33, 0x0b, 0xc0, 0xa3, 0x94, 0x79, 0x81, 0xe9, 0x07, 0xe4, 0x86, 
0xa9, 0xbd, 0x41, 0xa3, 0xbd, 0x94, 0xff, 0xe0, 0x03, 0x04, 0x6a, 0xf5, 
0x6e, 0x9b, 0x36, 0x5d, 0xe6, 0x9e, 0xed, 0xdf, 0xe5, 0xf6, 0x87, 0xe9, 
0xfc, 0x32, 0x0b, 0x7a, 0x8f, 0x8f, 0x7e, 0x5c, 0x42, 0xfb, 0x95, 0x68, 
0x7c, 0x14, 0xc9, 0x2e, 0x5d, 0x93, 0x08, 0x57, 0x39, 0xba, 0xec, 0xaf, 
0x22, 0x4e, 0x27, 0x6f, 0x5d, 0x10, 0xe4, 0x72, 0x49, 0x22, 0x8c, 0xac, 
0x14, 0x8c, 0xc2, 0xc1, 0x25, 0x14, 0x84, 0x35, 0x52, 0xc5, 0x76, 0xa5, 
0x82, 0x14, 0x52, 0xdf, 0x6d, 0x2b, 0x29, 0xac, 0x69, 0x84, 0xb9, 0x69, 
0xa6, 0xa9, 0x33, 0x6a, 0x33, 0x59, 0xbe, 0x2c, 0x80, 0x64, 0x38, 0x4f, 
0xb6, 0x3f, 0x1e, 0xe2, 0x61, 0x78, 0x03, 0x8d, 0xda, 0x2f, 0xfe, 0x9b, 
0x6f, 0x1f, 0x41, 0xe9, 0x61, 0x36, 0xf9, 0x7d, 0x99, 0x37, 0xb7, 0x6b, 
0x57, 0x6a, 0x2a, 0xe3, 0x1f, 0x24, 0x3a, 0x69, 0xbf, 0x84, 0x50, 0x72, 
0x46, 0xc9, 0x00, 0xcb, 0xcc, 0xe6, 0x74, 0x73, 0xb8, 0x1d, 0x95, 0xce, 
0xd8, 0x52, 0x8f, 0x5e, 0x61, 0x78, 0x36, 0xbc, 0x2d, 0x59, 0x00, 0x39, 
0x67, 0x42, 0x7f, 0xa0, 0x25, 0x97, 0xc3, 0x9c, 0x6b, 0x39, 0x0c, 0x30, 
0xde, 0x2f, 0x4f, 0x82, 0x75, 0xdb, 0x5e, 0xf5, 0xee, 0x7d, 0xf0, 0x89, 
0x6d, 0xa5, 0xf6, 0xae, 0x08, 0x8a, 0xfd, 0x93, 0x44, 0x6e, 0x70, 0x93, 
0xa0, 0xca, 0x60, 0x61, 0x99, 0x5a, 0x27, 0x05, 0x10, 0xdc, 0xdb, 0x1a, 
0x04, 0x90, 0xa7, 0xad, 0x4b, 0xcd, 0x50, 0xe5, 0xf2, 0x2f, 0xbf, 0x0c, 
0x12, 0xd7, 0xa5, 0x15, 0xcb, 0xf2, 0x4c, 0xd5, 0xaa, 0x1f, 0x5c, 0x49, 
0x65, 0x35, 0xb7, 0x97, 0x71, 0x40, 0x15, 0xe2, 0x1b, 0xd5, 0x4e, 0x0c, 
0xe2, 0x44, 0x87, 0x10, 0xdc, 0xe4, 0x2a, 0x7b, 0x95, 0x82, 0xab, 0xa1, 
0xdc, 0x6d, 0x54, 0x1b, 0x53, 0x6b, 0x29, 0xb4, 0x89, 0x39, 0x5f, 0xb1, 
0x98, 0xd9, 0x9c, 0x32, 0x4d, 0x22, 0x56, 0x08, 0xdd, 0xef, 0x1c, 0xcc, 
0x08, 0xfd, 0xfe, 0xb2, 0x21, 0xb1, 0x60, 0x70, 0x83, 0x7b, 0x79, 0x5f, 
0x1d, 0x70, 0x1d, 0x2a, 0x7d, 0xbd, 0xd3, 0x74, 0x11, 0x27, 0xe1, 0xcf, 
0xf6, 0xd1, 0x33, 0xb8, 0xba, 0x7d, 0x1d, 0x03, 0x50, 0x51, 0x59, 0x5f, 
0x8d, 0x03, 0x7f, 0x11, 0x88, 0x95, 0xc9, 0xda, 0xec, 0x86, 0x57, 0xa8, 
0xbb, 0xe6, 0x77, 0xb5, 0x0c, 0x1d, 0xa7, 0x87, 0x95, 0xab, 0x60, 0x33, 
0xe8, 0xd6, 0x74, 0x45, 0xfc, 0xc9, 0xea, 0x82, 0xfe, 0xca, 0x2d, 0x28, 
0xe9, 0x9a, 0xaa, 0x24, 0xdd, 0x11, 0xff, 0x03, 0xee, 0xac, 0x9d, 0xf8, 
0xef, 0xd5, 0x4f, 0x27, 0xc8, 0x6a, 0x97, 0x71, 0xeb, 0xe2, 0x05, 0xdb, 
0x3e, 0x94, 0x3c, 0x27, 0x73, 0xf7, 0xe5, 0xb2, 0x0b, 0xee, 0x63, 0x5b, 
0xe1, 0x66, 0x30, 0x48, 0x5e, 0xb1, 0x87, 0x01, 0xd3, 0x02, 0xd6, 0x20, 
0x27, 0x67, 0xad, 0xb9, 0x01, 0x37, 0x04, 0xc2, 0x71, 0x33, 0xe1, 0x35, 
0x15, 0x26, 0x9e, 0xe6, 0x0d, 0x18, 0x23, 0xd3, 0x56, 0xf6, 0x5d, 0xe9, 
0x1a, 0xb2, 0x3c, 0x4b, 0x40, 0x69, 0x11, 0x5b, 0x30, 0xf6, 0x91, 0x40, 
0x04, 0x6c, 0x90, 0xf8, 0x31, 0x1c, 0xff, 0xfd, 0x3f, 0x4c, 0xb7, 0x3e, 
0x10, 0xbe, 0xc6, 0xe3, 0x48, 0x3e, 0x0c, 0x24, 0x8d, 0x1d, 0xe1, 0xb8, 
0x1b, 0x84, 0x9e, 0x80, 0x10, 0x4b, 0xd0, 0x8a, 0x3d, 0xd4, 0x85, 0x11, 
0xb6, 0x5b, 0x48, 0x0c, 0x63, 0x64, 0xb2, 0x81, 0x5e, 0x72, 0xc9, 0x37, 
0xf5, 0xc0, 0xc9, 0xc8, 0xfc, 0xb4, 0x6a, 0xb2, 0x6d, 0x23, 0x66, 0x05, 
0x9e, 0xb6, 0x56, 0xec, 0xfb, 0xfc, 0xb6, 0xa6, 0xb7, 0xd6, 0x80, 0x27, 
0x0b, 0xf9, 0x6f, 0xef, 0x40, 0xd5, 0xe8, 0x1e, 0xbe, 0x2f, 0x90, 0xf6, 
0x7f, 0xfe, 0x4b, 0xc2, 0x9d, 0xf1, 0xc4, 0xef, 0x37, 0x3e, 0xf9, 0xb5, 
0x8b, 0xbc, 0x5d, 0x33, 0x8a, 0x54, 0xcc, 0x64, 0x9c, 0x4f, 0x4f, 0x43, 
0xbb, 0x61, 0x5f, 0xe2, 0x7f, 0xbd, 0x80, 0x30, 0x0d, 0xa2, 0x6e, 0x1e, 
0x01, 0xef, 0xbc, 0x09, 0xbe, 0xb0, 0x6f, 0x02, 0x9c, 0xc4, 0xd2, 0xe0, 
0x0a, 0xdc, 0x1d, 0x20, 0xcf, 0x51, 0xf8, 0x19, 0x80, 0x1e, 0xb3, 0x20, 
0xb8, 0x5c, 0x3e, 0xb4, 0xc4, 0x28, 0x80, 0x37, 0x7f, 0xb4, 0x28, 0xfe, 
0x0e, 0xee, 0xdf, 0x2f, 0x77, 0x10, 0xee, 0x75, 0xed, 0x75, 0x12, 0xae, 
0x60, 0xf4, 0x68, 0x0b, 0x82, 0x92, 0xf1, 0xb2, 0x2d, 0xd4, 0x37, 0xe9, 
0x0b, 0x46, 0x2c, 0x14, 0xbf, 0x8e, 0x0c, 0x0c, 0x54, 0x59, 0xfe, 0x4f, 
0x14, 0xf9, 0xd4, 0xbd, 0x81, 0xd0, 0x06, 0x2d, 0xf4, 0x9d, 0xd5, 0x2c, 
0xa0, 0xcd, 0x8d, 0x0f, 0x37, 0x58, 0x75, 0x7c, 0x91, 0xc9, 0x14, 0xfc, 
0xd1, 0x33, 0x50, 0xe1, 0x39, 0x72, 0xe9, 0x8f, 0x45, 0x48, 0x78, 0x19, 
0x26, 0x0c, 0x74, 0xde, 0x84, 0x17, 0x52, 0x58, 0xaa, 0x39, 0x57, 0xd5, 
0x3f, 0x34, 0x60, 0x3a, 0x5e, 0x12, 0xc7, 0xe9, 0xb0, 0xb8, 0x5a, 0xce, 
0xf7, 0xf5, 0x82, 0x32, 0xbd, 0xc4, 0x33, 0xa0, 0xbd, 0x3f, 0x6b, 0xf0, 
0x9f, 0x29, 0x07, 0xba, 0xb8, 0xa8, 0xe1, 0xdf, 0xec, 0x0f, 0x4e, 0xc4, 
0x6c, 0xfa, 0x7a, 0x0d, 0x5e, 0xd5, 0x34, 0xcd, 0xbb, 0x66, 0xc6, 0x5d, 
0x02, 0xb3, 0xe4, 0xf6, 0xe1, 0x9f, 0x24, 0xca, 0x57, 0x0a, 0xd4, 0xf6, 
0xac, 0xb9, 0x0e, 0x20, 0x49, 0xd9, 0x6c, 0x3b, 0x43, 0x67, 0xed, 0xb6, 
0xa6, 0xf8, 0x11, 0x15, 0x3f, 0x7e, 0x4b, 0x31, 0x57, 0x7b, 0x7d, 0x50, 
0xd5, 0x92, 0xbe, 0x59, 0x1f, 0xe0, 0x2f, 0x43, 0xb2, 0x17, 0xb2, 0x31, 
0xdc, 0x4a, 0xca, 0x72, 0xf7, 0x60, 0x49, 0xc1, 0x6b, 0xe9, 0x41, 0x72, 
0x85, 0x86, 0x59, 0x10, 0x50, 0x76, 0x56, 0x31, 0xbd, 0xbb, 0xf0, 0xdc, 
0xd0, 0xc8, 0x6b, 0xbe, 0x54, 0x50, 0xeb, 0x3e, 0x0b, 0xc2, 0x0c, 0xe2, 
0x9e, 0x9a, 0x18, 0x80, 0xb2, 0x14, 0x51, 0x92, 0xef, 0xe1, 0xdd, 0xad, 
0xdb, 0x29, 0x37, 0x62, 0xe8, 0x85, 0xb7, 0x26, 0xc9, 0x41, 0xc8, 0x3c, 
0x37, 0xf3, 0x52, 0xc9, 0x5e, 0x2a, 0xcb, 0x72, 0xf6, 0x8c, 0x57, 0xa1, 
0x05, 0xcc, 0x39, 0xce, 0xa3, 0x41, 0xfe, 0xbc, 0x18, 0x2d, 0xc1, 0xc1, 
0x16, 0x71, 0x49, 0x04, 0xc4, 0x82, 0x45, 0x5a, 0x32, 0xbb, 0xe6, 0x59, 
0x32, 0xb5, 0xe5, 0x4c, 0x95, 0x8f, 0x0c, 0xd4, 0x2d, 0xb3, 0xa4, 0x8b, 
0xb4, 0xe0, 0xc9, 0x4d, 0xe0, 0x29, 0x98, 0x9e, 0x5d, 0xde, 0xd1, 0x3e, 
0x36, 0xcf, 0x41, 0xa4, 0x82, 0xe1, 0xc9, 0xb8, 0x3e, 0x77, 0x90, 0xb8, 
0x68, 0x75, 0x3a, 0xe9, 0x9b, 0x74, 0x34, 0xed, 0x8d, 0x06, 0x3c, 0xcc, 
0x82, 0xe6, 0x95, 0x43, 0xa0, 0x38, 0xd4, 0x66, 0xdc, 0x19, 0xdc, 0x73, 
0x97, 0x14, 0x62, 0x43, 0x58, 0x6a, 0x84, 0x2d, 0x73, 0xf1, 0x81, 0x34, 
0x11, 0x89, 0x64, 0xdf, 0x75, 0xa5, 0x87, 0x73, 0xe4, 0xe0, 0x0e, 0xfe, 
0xca, 0xc9, 0x25, 0xc1, 0x41, 0x11, 0x87, 0x68, 0xac, 0xd6, 0x9b, 0x83, 
0x6b, 0xb6, 0xc3, 0xc4, 0x9e, 0x52, 0x59, 0x6d, 0xe5, 0xc8, 0x19, 0xe1, 
0x56, 0x24, 0x77, 0x7d, 0x08, 0x5a, 0xea, 0x8e, 0x3d, 0xb6, 0x08, 0x02, 
0x67, 0x92, 0xcb, 0x0f, 0x6b, 0xb3, 0xec, 0xd5, 0x1a, 0x44, 0x9f, 0xd4, 
0x4e, 0x08, 0xfe, 0x03, 0xb7, 0x11, 0x64, 0x8d, 0xe2, 0xf4, 0xc2, 0xf1, 
0xef, 0x67, 0x7b, 0x9c, 0xdb, 0x6e, 0x98, 0x3a, 0x88, 0x7e, 0x9d, 0xd8, 
0xc7, 0x6e, 0x7d, 0xd0, 0x49, 0x63, 0xf3, 0xaa, 0x2e, 0xdf, 0x1b, 0x1e, 
0x31, 0xd9, 0xdb, 0x22, 0x97, 0x87, 0x46, 0xd0, 0xfd, 0x5e, 0x3c, 0xf5, 
0x47, 0x6b, 0xc9, 0x56, 0x29, 0xca, 0x86, 0x40, 0x22, 0xbf, 0xd2, 0x83, 
0xbd, 0x96, 0x7a, 0xf6, 0xb3, 0xdf, 0xb1, 0x92, 0x49, 0x33, 0xbe, 0x95, 
0x4b, 0x29, 0x6e, 0x5f, 0x2d, 0x7c, 0x00, 0xac, 0xd4, 0x39, 0x05, 0x82, 
0x61, 0x3e, 0x8a, 0x55, 0x71, 0x22, 0x25, 0x40, 0x8c, 0xa2, 0xe3, 0x6f, 
0x6a, 0x8b, 0x12, 0xab, 0x72, 0x83, 0x6a, 0xdc, 0x6f, 0x5c, 0x3b, 0xa0, 
0xb5, 0x31, 0x39, 0x77, 0x67, 0x7e, 0x04, 0xcb, 0xc5, 0x9c, 0x81, 0x7b, 
0x18, 0x8b, 0xe1, 0x51, 0x03, 0x19, 0x6e, 0x4a, 0x68, 0xd7, 0x83, 0x53, 
0x5a, 0x5c, 0x1a, 0x11, 0x36, 0x1c, 0xd5, 0x23, 0xd8, 0x5d, 0xdc, 0x2f, 
0x48, 0x3a, 0xba, 0xeb, 0xa2, 0xd3, 0xd4, 0x08, 0x15, 0x73, 0xf6, 0x8c, 
0x4d, 0x98, 0xcc, 0x32, 0xe6, 0x10, 0xfa, 0xeb, 0xb5, 0xfc, 0xe9, 0x76, 
0x75, 0x7c, 0x11, 0x5e, 0xdc, 0xd3, 0x3b, 0xa9, 0x9c, 0xb6, 0xfd, 0x63, 
0x54, 0x14, 0x3a, 0x87, 0xb6, 0x94, 0xb8, 0xbe, 0xff, 0x96, 0x73, 0x8d, 
0x9c, 0x11, 0xc0, 0x27, 0xcd, 0x85, 0xd9, 0xf0, 0xa6, 0xdc, 0x5f, 0xb5, 
0x17, 0x94, 0x8f, 0xb3, 0x09, 0x6c, 0xfd, 0xb7, 0xe9, 0xc2, 0xed, 0xbf, 
0xfb, 0x96, 0x3f, 0x43, 0x3e, 0xb1, 0xd6, 0x89, 0x11, 0x1c, 0x07, 0xb9, 
0xe6, 0x1c, 0xb2, 0x72, 0x88, 0x88, 0x9f, 0x65, 0x3e, 0xd4, 0xd7, 0xda, 
0x02, 0x54, 0xc6, 0x96, 0xfe, 0xb9, 0x1b, 0xea, 0x29, 0x98, 0xf4, 0xfd, 
0xed, 0xe4, 0x45, 0x00, 0x63, 0x32, 0x63, 0xab, 0xf0, 0x91, 0x05, 0x97, 
0xf1, 0xe3, 0x23, 0x74, 0x9c, 0x9b, 0x35, 0x8b, 0x43, 0xce, 0x6e, 0x56, 
0xce, 0x18, 0x3b, 0x12, 0x26, 0xbd, 0xb2, 0x03, 0xa7, 0x25, 0xa6, 0x3f, 
0x92, 0x8a, 0x85, 0x6f, 0xd7, 0x34, 0x81, 0x59, 0xdb, 0x40, 0x57, 0x89, 
0x22, 0x79, 0x9a, 0xb6, 0x7a, 0xbb, 0x90, 0xfc, 0x6d, 0x41, 0x04, 0xac, 
0x98, 0x58, 0x67, 0xe1, 0x63, 0x2c, 0xa1, 0x04, 0xa3, 0xa3, 0xb9, 0x5f, 
0x94, 0xb7, 0x4f, 0x05, 0xee, 0xac, 0xa6, 0x60, 0xe9, 0xcc, 0xcc, 0x5d, 
0xb9, 0x93, 0x92, 0x77, 0x9b, 0x7a, 0xfc, 0x2b, 0x61, 0xdb, 0x15, 0xb5, 
0x95, 0x63, 0x15, 0xad, 0xac, 0x69, 0xa7, 0x90, 0x02, 0x16, 0x25, 0xe7, 
0x78, 0xbf, 0x9e, 0x01, 0x7a, 0x71, 0x52, 0xee, 0xac, 0x51, 0x5a, 0x0f, 
0xf4, 0xfb, 0x1b, 0x2d, 0xee, 0xd6, 0x46, 0xc2, 0xc2, 0x3b, 0xeb, 0x97, 
0x12, 0x99, 0xdb, 0x6c, 0x87, 0x8e, 0x0b, 0x67, 0x82, 0xdd, 0x2b, 0x3a, 
0x8c, 0x64, 0xc2, 0x0b, 0x9c, 0x83, 0x04, 0x13, 0x57, 0xf1, 0x4b, 0x9c, 
0x01, 0x5e, 0xdd, 0xa5, 0x43, 0x4c, 0xba, 0xde, 0x22, 0x08, 0x2f, 0xda, 
0x9e, 0xf6, 0x56, 0x10, 0x02, 0xe5, 0xb4, 0x98, 0x8e, 0xc4, 0xe4, 0x77, 
0xdb, 0x6d, 0x76, 0xa8, 0xf3, 0x03, 0x41, 0x8c, 0x56, 0x1c, 0x13, 0x89, 
0x4f, 0x7f, 0x5d, 0xbd, 0xd8, 0x8a, 0x67, 0x61, 0xf2, 0x7d, 0x72, 0x59, 
0x7a, 0xb1, 0x11, 0x45, 0xa9, 0x13, 0x4a, 0xa5, 0xe1, 0x45, 0x72, 0x96, 
0xa2, 0x95, 0x0a, 0x7f, 0xfe, 0x69, 0x08, 0x6a, 0x6e, 0xd0, 0x26, 0x45, 
0x5a, 0xfd, 0x4f, 0x0f, 0x69, 0x15, 0x21, 0x7b, 0xe2, 0xd8, 0x59, 0x68, 
0xb6, 0x95, 0x1c, 0xa7, 0x5c, 0x95, 0x8d, 0xb8, 0x95, 0xaf, 0x90, 0x08, 
0x4c, 0x24, 0x11, 0xd6, 0xb4, 0x79, 0x30, 0x41, 0x6f, 0x3b, 0x19, 0x40, 
0x28, 0x27, 0xa5, 0x4a, 0xce, 0x44, 0x2d, 0x38, 0xe1, 0x45, 0xb3, 0x9c, 
0x8e, 0x40, 0x69, 0x84, 0x4e, 0xb9, 0x1b, 0xb4, 0x2b, 0x78, 0x83, 0x1d, 
0xd2, 0x22, 0x26, 0x85, 0x1a, 0xe3, 0x6e, 0x85, 0x76, 0x26, 0x1c, 0xce, 
0xac, 0xcb, 0x72, 0xd1, 0x13, 0x3a, 0x50, 0x66, 0xba, 0x67, 0xac, 0xa7, 
0x2c, 0xa6, 0xc0, 0xdb, 0x09, 0x0b, 0xbb, 0x48, 0xc5, 0x7e, 0xc1, 0xa9, 
0xd0, 0x8a, 0x94, 0x10, 0xd5, 0xc7, 0x32, 0x25, 0x3a, 0xa5, 0x14, 0x24, 
0x38, 0xa0, 0x5a, 0x92, 0xf2, 0x66, 0x1e, 0x86, 0xc5, 0x06, 0x48, 0x5e, 
0x1c, 0x35, 0x57, 0xf0, 0x7a, 0x98, 0xbc, 0xd8, 0x15, 0xa6, 0x0c, 0xd7, 
0xb1, 0xf6, 0x4c, 0xc4, 0xb3, 0xae, 0xea, 0x86, 0x7d, 0x50, 0xfa, 0xef, 
0x1f, 0xb9, 0xea, 0xdd, 0x14, 0x06, 0x33, 0xe9, 0xf6, 0x03, 0x63, 0xfd, 
0xfb, 0x3c, 0x5a, 0xbc, 0xdc, 0x5d, 0xf2, 0x96, 0x34, 0x14, 0x52, 0xa5, 
0x17, 0x57, 0x3b, 0x51, 0x6f, 0xb4, 0x4b, 0x0e, 0xb6, 0x74, 0x28, 0x39, 
0x34, 0xd9, 0x16, 0x45, 0xea, 0xc1, 0x82, 0x3a, 0xfc, 0x97, 0xed, 0x5a, 
0xcf, 0xce, 0x1a, 0x2b, 0x13, 0x95, 0x34, 0x93, 0xd9, 0x06, 0xef, 0x4b, 
0xa4, 0xcd, 0x89, 0xb5, 0xe7, 0x3a, 0x9c, 0x5a, 0x8c, 0x05, 0xc2, 0xaa, 
0xac, 0xd8, 0x59, 0xb5, 0x83, 0x7a, 0xdb, 0xc7, 0xf7, 0x96, 0x61, 0x91, 
0x88, 0x56, 0x69, 0x05, 0x9a, 0x37, 0x75, 0x63, 0xfd, 0x1a, 0x5a, 0x5b, 
0x06, 0x04, 0x92, 0x5a, 0x9b, 0x9c, 0xc2, 0x2a, 0x3f, 0xa0, 0x49, 0x9e, 
0x9e, 0xdf, 0x5b, 0xf6, 0xa9, 0x64, 0xb2, 0xbf, 0xb3, 0xb8, 0x47, 0xa1, 
0x33, 0x1d, 0x28, 0x9e, 0x59, 0xdb, 0x09, 0xa4, 0xc3, 0xfa, 0x69, 0x44, 
0xa9, 0x1d, 0x20, 0x91, 0xa8, 0x26, 0x86, 0xfd, 0x5c, 0x1d, 0x1a, 0x2c, 
0xa9, 0xb1, 0xcf, 0x2e, 0x7a, 0x2e, 0xd3, 0x3f, 0x40, 0x54, 0xc1, 0x9e, 
0xef, 0x93, 0x84, 0x7a, 0x5b, 0x6a, 0x58, 0x79, 0x36, 0xd0, 0x69, 0x2e, 
0xb3, 0x72, 0xe0, 0x2f, 0xbf, 0x27, 0x0f, 0x16, 0x11, 0x00, 0x79, 0xde, 
0xab, 0xc4, 0x57, 0x45, 0x5d, 0x29, 0xd5, 0x35, 0x01, 0xd9, 0xa0, 0x3f, 
0x84, 0xc0, 0xad, 0x9e, 0x78, 0xcd, 0x0c, 0x1a, 0x8a, 0x25, 0xba, 0x7a, 
0x04, 0xe3, 0x0b, 0x0e, 0xc5, 0x8d, 0x69, 0x1a, 0x17, 0xf3, 0x2d, 0x1f, 
0xab, 0xf8, 0xc6, 0xf5, 0xfa, 0xb4, 0xda, 0x20, 0x56, 0x44, 0xd5, 0xc8, 
0x4c, 0xee, 0xd2, 0x26, 0xab, 0x17, 0x92, 0xbf, 0xaf, 0xb7, 0x05, 0xb7, 
0x83, 0xc6, 0x90, 0xe0, 0x23, 0xa1, 0x5a, 0xf3, 0xd5, 0x01, 0xcd, 0x34, 
0xbf, 0xa6, 0x52, 0x79, 0x07, 0x93, 0xbf, 0x26, 0x7e, 0x7f, 0x00, 0x8b, 
0xf8, 0xdc, 0x4b, 0x4d, 0x76, 0x7a, 0xee, 0x97, 0x66, 0xd2, 0x8e, 0xa2, 
0xe0, 0xe4, 0x95, 0xc0, 0x8f, 0x1b, 0x7d, 0x8c, 0x52, 0xc1, 0xf4, 0x68, 
0x7d, 0x5a, 0xd2, 0xfe, 0xd1, 0x14, 0x9e, 0xc2, 0x82, 0x48, 0xc0, 0x78, 
0xd2, 0x12, 0x2f, 0x0a, 0x90, 0x57, 0x38, 0xde, 0x9d, 0x15, 0x32, 0xd4, 
0xc8, 0x3f, 0xc7, 0x50, 0x6b, 0x4f, 0x22, 0x86, 0xc0, 0xe4, 0xb1, 0x6a, 
0x11, 0x73, 0x52, 0xd7, 0x59, 0x82, 0x5a, 0x0b, 0x8b, 0xd2, 0x2c, 0x51, 
0xa2, 0x73, 0x81, 0x62, 0x14, 0x25, 0x8c, 0x01, 0xaf, 0x62, 0x5b, 0x4f, 
0x78, 0x38, 0x9b, 0xa4, 0xcc, 0xf5, 0xe0, 0xc3, 0xf6, 0x12, 0x1b, 0x6d, 
0xf0, 0xda, 0x05, 0x1c, 0x0b, 0x10, 0x84, 0x0a, 0x07, 0xad, 0x7d, 0x6a, 
0xd1, 0x94, 0x4a, 0xb9, 0xc1, 0x9e, 0xc4, 0xb0, 0x88, 0x85, 0x87, 0x49, 
0xf1, 0xe3, 0x11, 0x00, 0x5e, 0xd1, 0x5c, 0xe8, 0xba, 0x81, 0x6c, 0x67, 
0x4b, 0x40, 0xc0, 0x0e, 0xcb, 0xd3, 0xcf, 0x66, 0xf0, 0x15, 0xbc, 0x08, 
0xca, 0x8c, 0x3c, 0x16, 0x95, 0xfa, 0xf1, 0x13, 0xa5, 0xbf, 0x65, 0x15, 
0xf4, 0x12, 0x87, 0x95, 0xfa, 0xa9, 0x1e, 0x30, 0xca, 0x51, 0x6c, 0xff, 
0xe0, 0x8f, 0xdc, 0xae, 0x0f, 0xc8, 0x80, 0xcc, 0x9f, 0xa2, 0xe9, 0x81, 
0x77, 0x4d, 0x71, 0xd5, 0x70, 0x44, 0x47, 0x46, 0xfe, 0x7a, 0x1f, 0x7a, 
0x27, 0x8e, 0xff, 0x6b, 0x5b, 0xb1, 0xa0, 0xcd, 0x69, 0x8e, 0x57, 0x03, 
0x66, 0x81, 0xf3, 0x4f, 0xce, 0x5a, 0x64, 0xa8, 0x36, 0x88, 0x1e, 0x78, 
0xe8, 0x34, 0x31, 0x35, 0x23, 0x1a, 0xe8, 0x88, 0xc9, 0xa1, 0xe3, 0xbb, 
0x31, 0x23, 0xe7, 0x9a, 0x89, 0x05, 0xe6, 0xa5, 0xee, 0xdc, 0xa6, 0xf5, 
0x0b, 0x94, 0x43, 0x79, 0x33, 0x93, 0xed, 0x57, 0x99, 0x48, 0x28, 0xfa, 
0xc9, 0xe9, 0xf2, 0x40, 0x46, 0x68, 0x88, 0xef, 0xec, 0x66, 0x74, 0x63, 
0xbc, 0x97, 0x2a, 0xaa, 0x30, 0x50, 0x9e, 0xe3, 0x71, 0x42, 0x59, 0xc5, 
0x41, 0xde, 0x62, 0x61, 0x31, 0x29, 0xb9, 0xb0, 0x8b, 0x83, 0x90, 0xa2, 
0x65, 0xdc, 0x92, 0x5c, 0x5a, 0xcc, 0x0a, 0x1f, 0x1a, 0x7f, 0xde, 0x82, 
0xdf, 0xc8, 0xe6, 0xad, 0x79, 0x6f, 0x54, 0xbb, 0xa8, 0x09, 0xc3, 0xc0, 
0xcc, 0xa0, 0xd0, 0x7c, 0x99, 0xf4, 0xad, 0x08, 0xa5, 0xaa, 0x68, 0xd9, 
0xba, 0x4c, 0x58, 0x19, 0x3b, 0x7d, 0xa5, 0x57, 0x72, 0xba, 0x2a, 0xde, 
0x4b, 0x52, 0x65, 0x2a, 0xb3, 0x60, 0xe2, 0x24, 0x2c, 0xae, 0x42, 0x00, 
0x64, 0x24, 0x05, 0xe8, 0x9b, 0xba, 0x90, 0x96, 0x8e, 0x82, 0xd9, 0xca, 
0xa2, 0x35, 0x6b, 0xb5, 0xaa, 0xbf, 0xd8, 0x02, 0x41, 0x11, 0xea, 0x97, 
0x20, 0xdb, 0xc6, 0x4a, 0xe5, 0xbb, 0x86, 0x1f, 0x6e, 0xcd, 0x2e, 0xd7, 
0x50, 0x62, 0x08, 0xf6, 0x17, 0xf6, 0x87, 0x65, 0x5a, 0xef, 0xae, 0x43, 
0x0b, 0x50, 0xd7, 0x98, 0x10, 0xa2, 0x44, 0x6f, 0x27, 0x33, 0x89, 0xb6, 
0xe5, 0x3a, 0x67, 0xdc, 0x0f, 0x3f, 0x88, 0xc4, 0x90, 0x5b, 0x79, 0x34, 
0x75, 0xd1, 0x60, 0x43, 0x46, 0x02, 0xb9, 0xdd, 0xe3, 0x39, 0x61, 0x05, 
0xb7, 0x68, 0x3d, 0xb9, 0xb2, 0x4b, 0x92, 0x49, 0x37, 0xef, 0x0e, 0xed, 
0xa4, 0x7e, 0x19, 0x24, 0xd7, 0x9d, 0x49, 0xb2, 0xfa, 0x41, 0x1c, 0x88, 
0xa5, 0x27, 0x13, 0xf6, 0x20, 0xde, 0x94, 0x47, 0xe9, 0x55, 0xbb, 0x5d, 
0x0d, 0xe2, 0x37, 0x5f, 0x35, 0xa7, 0x08, 0x71, 0xb0, 0x6e, 0xae, 0x8a, 
0xc8, 0xf0, 0x8b, 0xff, 0x19, 0xf9, 0xb7, 0x71, 0xeb, 0xd9, 0x77, 0x8c, 
0x9b, 0x94, 0xd8, 0x30, 0x13, 0xf8, 0x4c, 0xa7, 0x40, 0x8d, 0x41, 0x75, 
0x95, 0x7b, 0xfd, 0xc5, 0x05, 0x15, 0xd6, 0x97, 0x53, 0x82, 0x87, 0xd2, 
0x17, 0x02, 0x83, 0x9f, 0x61, 0x65, 0x37, 0x8e, 0x73, 0x38, 0x3c, 0x2d, 
0x86, 0xc5, 0x54, 0xcc, 0x9c, 0x95, 0xaf, 0x37, 0x2f, 0xf2, 0x20, 0xbf, 
0x98, 0xe7, 0x8d, 0xab, 0xa0, 0x74, 0xc1, 0x8e, 0xb9, 0xf2, 0xd2, 0x73, 
0xbb, 0x58, 0xc5, 0x56, 0xf2, 0xe0, 0x76, 0x7a, 0xdd, 0x5b, 0x64, 0x45, 
0x53, 0x16, 0xcd, 0xab, 0x1c, 0x4e, 0x06, 0xd5, 0xf0, 0x66, 0x1d, 0x7c, 
0x3c, 0x47, 0x62, 0x6f, 0x17, 0x7b, 0xfe, 0xf0, 0xff, 0xcf, 0xa3, 0x7f, 
0x3f, 0x6b, 0x9a, 0x25, 0x78, 0x61, 0xe7, 0xe3, 0xbd, 0x7d, 0xbd, 0xb7, 
0xd7, 0xdf, 0x9b, 0x37, 0x6f, 0xfa, 0xca, 0xac, 0xaa, 0xae, 0xea, 0xea, 
0x6a, 0x33, 0xdd, 0x3d, 0xc3, 0xcc, 0x00, 0x33, 0x20, 0x58, 0x21, 0x08, 
0xed, 0xc2, 0x02, 0xbb, 0xd2, 0x82, 0x56, 0xc1, 0x12, 0x2b, 0xc5, 0x74, 
0xec, 0xae, 0x1c, 0x21, 0xad, 0x00, 0xb1, 0xb1, 0x10, 0x02, 0x09, 0x21, 
0xd0, 0x08, 0xc1, 0x0c, 0xcc, 0x4c, 0xbb, 0xea, 0xee, 0xf2, 0x26, 0x2b, 
0xcd, 0xcd, 0xcc, 0xeb, 0xdd, 0xfb, 0xde, 0xd7, 0xfb, 0xf7, 0xf1, 0xde, 
0xee, 0x0f, 0x5b, 0x3d, 0xe7, 0x1f, 0xf8, 0xc4, 0x31, 0xdf, 0x73, 0x22, 
0x4e, 0x7c, 0xfd, 0x69, 0xe6, 0x59, 0xd2, 0xc9, 0x10, 0x6b, 0x1b, 0x17, 
0x5a, 0x18, 0x63, 0xad, 0xdc, 0xd9, 0xea, 0x09, 0x18, 0x13, 0xaf, 0x81, 
0x6f, 0x9e, 0xd6, 0xaf, 0xb7, 0x87, 0x4b, 0xf8, 0x0a, 0xa9, 0x24, 0x51, 
0xc7, 0x06, 0xa3, 0xa2, 0x4b, 0xbf, 0x7e, 0xa8, 0x15, 0x1f, 0x1b, 0x79, 
0xfc, 0x1c, 0x62, 0x47, 0x5b, 0x2d, 0x0d, 0x87, 0x2f, 0x42, 0x67, 0xb6, 
0x4a, 0x38, 0x60, 0xf6, 0x22, 0xfb, 0x91, 0x68, 0x15, 0xda, 0x50, 0x35, 
0x5a, 0x75, 0xa3, 0x9c, 0xea, 0x40, 0x0a, 0x99, 0xba, 0xc2, 0xb1, 0x89, 
0x05, 0xa9, 0x6a, 0xf9, 0x68, 0x33, 0x25, 0xd4, 0x60, 0x78, 0x8e, 0x14, 
0xc1, 0xd8, 0x5c, 0x27, 0xf4, 0x9e, 0x7e, 0xfc, 0x6d, 0xf1, 0xb8, 0x97, 
0x78, 0xf4, 0x28, 0xb2, 0xaf, 0x12, 0x09, 0x35, 0x73, 0x63, 0xa9, 0x00, 
0xfa, 0xb3, 0xc4, 0x3b, 0xef, 0x5e, 0x7f, 0x81, 0x64, 0x7a, 0x09, 0xf8, 
0x4f, 0x46, 0x50, 0xe3, 0x7c, 0x6f, 0x0c, 0xad, 0xc4, 0xcb, 0x38, 0x67, 
0x1d, 0x69, 0x11, 0x81, 0x0b, 0x8e, 0x4a, 0x60, 0x12, 0x0e, 0x7b, 0x52, 
0x22, 0x66, 0xdc, 0x08, 0x5d, 0x78, 0x5e, 0xe0, 0x04, 0x5d, 0xf8, 0x73, 
0xea, 0x1c, 0x4b, 0x0e, 0x57, 0x46, 0xa5, 0x3f, 0x22, 0xf1, 0xca, 0x38, 
0xcd, 0xa7, 0xcc, 0x1c, 0x14, 0xc5, 0xcd, 0x67, 0xb4, 0x69, 0x54, 0x87, 
0xd0, 0xe3, 0xf1, 0xdd, 0xb5, 0xb3, 0x45, 0x66, 0x59, 0x21, 0x84, 0xf3, 
0xc6, 0x19, 0xc5, 0x29, 0xee, 0x68, 0x58, 0xb8, 0xb6, 0xf2, 0xe3, 0x44, 
0x4f, 0x2a, 0x8e, 0x1d, 0xfa, 0x22, 0xc7, 0xb8, 0x69, 0xf6, 0x24, 0x95, 
0x44, 0x00, 0xf8, 0x38, 0xa1, 0x6e, 0x8e, 0x41, 0x1b, 0x5f, 0xa4, 0xae, 
0x36, 0xd9, 0x00, 0xcc, 0x1c, 0xe2, 0x2e, 0x3d, 0xe3, 0x76, 0xd9, 0xab, 
0x06, 0xc1, 0x4e, 0xbd, 0x4e, 0x18, 0x76, 0x07, 0x1b, 0x42, 0xa6, 0xbe, 
0xac, 0x09, 0x76, 0xa8, 0x06, 0xee, 0xd9, 0x6e, 0x1d, 0x81, 0x41, 0x78, 
0x26, 0xbd, 0x0d, 0x23, 0xa9, 0x59, 0xbb, 0x3c, 0xad, 0x46, 0xba, 0x04, 
0x67, 0x4c, 0x8a, 0xfa, 0xce, 0x33, 0x94, 0xc6, 0xdb, 0x30, 0x72, 0x99, 
0x99, 0x32, 0x63, 0xd6, 0x4c, 0x8f, 0x13, 0x25, 0x6c, 0xb0, 0xd1, 0x89, 
0x50, 0x72, 0x09, 0x2e, 0x34, 0x08, 0x3d, 0xa6, 0x81, 0x8d, 0x79, 0x44, 
0xd9, 0xf2, 0xea, 0xa4, 0xee, 0x50, 0xb2, 0xbb, 0x8d, 0x4f, 0x53, 0xeb, 
0x8f, 0x19, 0xef, 0xe4, 0x61, 0x5f, 0x98, 0xb7, 0xf8, 0x4b, 0x1f, 0x8d, 
0xf5, 0xf6, 0x6a, 0x6b, 0xeb, 0x18, 0x08, 0xe4, 0x44, 0xca, 0xa1, 0x4e, 
0x72, 0x00, 0x58, 0x9c, 0x53, 0x06, 0xe9, 0x78, 0x05, 0x6f, 0xea, 0x44, 
0x06, 0x7f, 0x47, 0x96, 0x4a, 0xb8, 0x44, 0x18, 0x54, 0x79, 0x78, 0xf8, 
0x5d, 0xa3, 0xc5, 0x23, 0x05, 0x60, 0x22, 0x3c, 0xf7, 0xc1, 0xd4, 0x05, 
0xb6, 0x1e, 0x8f, 0xdc, 0x68, 0x37, 0x58, 0x8a, 0x6d, 0xfb, 0x71, 0x23, 
0x0e, 0x31, 0x45, 0xc0, 0x3b, 0x29, 0x8c, 0x97, 0xf6, 0xec, 0xde, 0xf6, 
0x25, 0x9d, 0x1a, 0xbc, 0xdd, 0xc7, 0x6e, 0xcc, 0xe9, 0x5d, 0x33, 0xfd, 
0xc1, 0xb6, 0xbb, 0x2e, 0xfb, 0x50, 0x42, 0x89, 0x12, 0x19, 0x3f, 0x14, 
0xca, 0xf2, 0x8d, 0x1e, 0xcc, 0x8b, 0x56, 0x15, 0xa9, 0x9e, 0x6e, 0x2e, 
0x33, 0x27, 0xd6, 0xed, 0x62, 0x88, 0xcf, 0x6f, 0x66, 0x6b, 0x7d, 0xcc, 
0x1c, 0xe7, 0x27, 0xc6, 0xaa, 0xe1, 0x54, 0x5f, 0xd4, 0x8e, 0xa8, 0xb8, 
0x5d, 0xd2, 0x4f, 0xe3, 0x0d, 0x4b, 0x4a, 0x92, 0x6a, 0x85, 0xef, 0xdd, 
0xe6, 0xb9, 0x4e, 0x3a, 0x70, 0xe4, 0x37, 0xa5, 0x9d, 0xe3, 0x26, 0xa4, 
0x44, 0x29, 0xd6, 0x7e, 0x99, 0x36, 0xb9, 0x70, 0x74, 0xc5, 0xb8, 0x89, 
0x29, 0x96, 0x51, 0xe8, 0xc0, 0xac, 0xe7, 0x1d, 0x13, 0xb2, 0xb3, 0xd3, 
0x46, 0x8f, 0xad, 0xeb, 0x05, 0xdc, 0xa9, 0x5e, 0xd2, 0x62, 0xe1, 0x34, 
0xff, 0xea, 0xf6, 0x67, 0xd5, 0x31, 0x38, 0xa8, 0x52, 0xb4, 0xfd, 0xfe, 
0x6e, 0xb0, 0x8f, 0x94, 0x63, 0x8a, 0x7c, 0x89, 0x66, 0x26, 0x6a, 0xb4, 
0xd8, 0x4e, 0xa5, 0xd5, 0x22, 0x1d, 0x11, 0x36, 0xf8, 0x24, 0xd8, 0xb8, 
0xf4, 0x1c, 0xc4, 0xc5, 0x7a, 0xe9, 0xce, 0xad, 0x2f, 0xea, 0x27, 0xae, 
0x96, 0xc3, 0x9b, 0x73, 0xeb, 0x22, 0x5f, 0x30, 0x15, 0x9d, 0x58, 0xc0, 
0x85, 0xcb, 0x40, 0x28, 0x49, 0x99, 0xde, 0x56, 0x0e, 0xe7, 0x8d, 0x37, 
0x8c, 0x14, 0x00, 0x86, 0x41, 0x30, 0x77, 0xfb, 0xd9, 0x25, 0x83, 0xc9, 
0x4f, 0x57, 0x77, 0xce, 0x3a, 0x55, 0x27, 0x33, 0x4e, 0x69, 0xdc, 0x27, 
0xd4, 0x32, 0x22, 0x0a, 0x86, 0x7c, 0x13, 0xc7, 0x21, 0x37, 0x0e, 0xed, 
0xc6, 0xd9, 0x22, 0x15, 0x13, 0xd5, 0x8e, 0x8d, 0x8d, 0xbb, 0x80, 0x4b, 
0x19, 0x66, 0x8b, 0xf5, 0xbd, 0x24, 0xdb, 0x46, 0xe2, 0xd9, 0x64, 0xbc, 
0xaa, 0x3b, 0x5c, 0x5f, 0xb0, 0x78, 0x1d, 0xda, 0xd6, 0xe5, 0xf1, 0x3c, 
0x14, 0x29, 0x30, 0x5a, 0x34, 0xbb, 0x8c, 0xb5, 0x03, 0xb4, 0x79, 0x30, 
0x6e, 0xbc, 0xe4, 0xd3, 0xee, 0x58, 0x87, 0xe9, 0xa4, 0x09, 0xd0, 0x8c, 
0x7d, 0xff, 0x40, 0x24, 0x86, 0x85, 0x88, 0x64, 0x16, 0x1c, 0x8d, 0x5d, 
0x2d, 0x99, 0xa2, 0x68, 0xc0, 0x2f, 0xd6, 0x67, 0xa9, 0x71, 0x3a, 0x41, 
0x1d, 0x3c, 0x1a, 0xcd, 0x58, 0x38, 0x47, 0xfe, 0xa2, 0xb8, 0xa2, 0x95, 
0x51, 0x3e, 0x87, 0x63, 0xe8, 0x4b, 0x1e, 0x8f, 0xae, 0x9b, 0xa1, 0xea, 
0x0c, 0xda, 0xf7, 0xa2, 0xc6, 0xea, 0xf4, 0x7b, 0xde, 0xe9, 0x5f, 0xb8, 
0xc8, 0x8c, 0xf0, 0x9b, 0xc1, 0xb8, 0x07, 0xa5, 0x56, 0xb7, 0x2f, 0xb5, 
0x04, 0x74, 0xb7, 0x3a, 0x7f, 0x55, 0xe8, 0xfe, 0x59, 0x64, 0x34, 0x97, 
0xd7, 0xd5, 0x6a, 0x65, 0x01, 0x7f, 0x90, 0x28, 0xf2, 0x8d, 0xfc, 0x80, 
0xea, 0xaf, 0xdd, 0x36, 0xf1, 0xb7, 0xe0, 0x5c, 0xac, 0x7c, 0xb4, 0x3e, 
0x4a, 0x42, 0x07, 0xeb, 0x5c, 0x70, 0x29, 0x72, 0xe7, 0xf7, 0x74, 0x0d, 
0x15, 0xa6, 0x00, 0xb8, 0x4d, 0xc3, 0x64, 0x4a, 0x91, 0x9d, 0x6e, 0x75, 
0xb8, 0x33, 0x1b, 0xbd, 0x39, 0x99, 0xdc, 0xa4, 0x1c, 0x68, 0xd7, 0xcb, 
0x58, 0x41, 0x53, 0x7d, 0xa0, 0xfc, 0xfb, 0xec, 0x8b, 0x3d, 0x50, 0x24, 
0xfa, 0xff, 0xc6, 0x67, 0x6c, 0xe0, 0xf9, 0x77, 0xe0, 0x72, 0x14, 0xdc, 
0xa0, 0x66, 0x15, 0x1d, 0x17, 0xa2, 0xd0, 0x71, 0x91, 0x88, 0x46, 0x8a, 
0x8e, 0x17, 0x31, 0x6a, 0xbd, 0x7c, 0x1c, 0x84, 0x85, 0x2d, 0x5b, 0x49, 
0x4c, 0x69, 0xd1, 0xd9, 0x5b, 0x52, 0xeb, 0x5d, 0xd0, 0x86, 0x9b, 0x20, 
0x89, 0x4e, 0x0a, 0xf5, 0x17, 0x6f, 0xf4, 0x93, 0x93, 0x31, 0x5d, 0x78, 
0x3e, 0xce, 0xae, 0x0f, 0xc3, 0x02, 0x7d, 0x5e, 0xec, 0xd5, 0x2c, 0xb9, 
0x3e, 0x2e, 0x02, 0x9f, 0xdd, 0xb6, 0x0a, 0xcf, 0xcb, 0x9d, 0xf0, 0x74, 
0x04, 0x73, 0xcd, 0x94, 0xf9, 0xad, 0xe7, 0x2a, 0x4a, 0x3e, 0xc9, 0x01, 
0xd5, 0x0b, 0x1c, 0x8f, 0xda, 0x5f, 0x0f, 0x7a, 0x8c, 0x36, 0x64, 0x6e, 
0x9f, 0x8e, 0x68, 0x13, 0x46, 0xd0, 0xa0, 0xb7, 0x15, 0x2c, 0xa3, 0x90, 
0xd2, 0x07, 0x0c, 0xee, 0xad, 0x4e, 0xd0, 0x8f, 0xde, 0x94, 0xf4, 0x0c, 
0xe8, 0x39, 0x68, 0x61, 0xb9, 0xf2, 0x72, 0x13, 0xc4, 0xbb, 0x37, 0xd5, 
0xcf, 0x89, 0xbb, 0x6f, 0xda, 0x03, 0x1b, 0x99, 0xa5, 0x9d, 0xc1, 0x05, 
0x46, 0x16, 0x4c, 0x12, 0xf9, 0x62, 0xca, 0x95, 0x23, 0xab, 0x52, 0xca, 
0xea, 0xa9, 0xfb, 0x1d, 0xd4, 0x57, 0x6a, 0xb0, 0x11, 0x86, 0x33, 0x0e, 
0xae, 0x3e, 0xf6, 0x73, 0xb6, 0x93, 0x9a, 0xcd, 0x53, 0xe1, 0x74, 0x45, 
0xf2, 0xcc, 0x9a, 0xef, 0xd6, 0xbe, 0xd8, 0x85, 0xc4, 0x68, 0x69, 0xc6, 
0x25, 0x4c, 0x7f, 0x24, 0x39, 0x8a, 0x15, 0xa2, 0x04, 0xe7, 0xf9, 0x35, 
0xb3, 0xa1, 0xcb, 0x89, 0xd5, 0xe5, 0xf9, 0xfd, 0x73, 0xcc, 0x7c, 0xed, 
0x03, 0x2f, 0x33, 0xc3, 0x0a, 0x1a, 0x5b, 0xc2, 0xb3, 0xa9, 0x01, 0xc3, 
0x5d, 0x3d, 0x50, 0xc3, 0x12, 0xb5, 0xac, 0x7b, 0x88, 0xcb, 0x0d, 0x60, 
0x8a, 0xda, 0x3c, 0x4f, 0x2e, 0x30, 0x4c, 0x4d, 0xbd, 0x84, 0xfc, 0xd8, 
0x5b, 0xf6, 0x7a, 0x2b, 0xfa, 0x18, 0x77, 0x5b, 0x99, 0x43, 0x64, 0x8c, 
0x4e, 0x92, 0x90, 0x96, 0xd3, 0xdb, 0xc5, 0xdc, 0x67, 0x0b, 0x7a, 0xfb, 
0x79, 0x09, 0x9d, 0x52, 0xac, 0x89, 0x8f, 0xb3, 0xca, 0x12, 0xce, 0x04, 
0x18, 0xa9, 0xaf, 0x4c, 0x87, 0x4c, 0x36, 0x35, 0xe8, 0xdc, 0x06, 0x56, 
0xf3, 0xfb, 0x34, 0x43, 0x2e, 0x6a, 0xfa, 0x82, 0x83, 0x87, 0xfe, 0x5a, 
0x55, 0x1c, 0xdf, 0x95, 0xec, 0x24, 0xaa, 0x60, 0x37, 0x59, 0x2b, 0xc1, 
0x39, 0xc9, 0x1b, 0x6a, 0x76, 0x5a, 0x1e, 0x28, 0xa2, 0xa3, 0xef, 0x29, 
0x53, 0x4e, 0x2f, 0x53, 0x8e, 0xef, 0x69, 0xbb, 0x8a, 0x63, 0x66, 0x3b, 
0x59, 0x0d, 0xeb, 0x94, 0x51, 0x88, 0x3d, 0x2d, 0x91, 0x80, 0x13, 0x3d, 
0x0c, 0x94, 0x24, 0xa5, 0xb8, 0xf1, 0xca, 0x68, 0x96, 0x5f, 0x48, 0x1a, 
0x31, 0x45, 0x18, 0x66, 0x31, 0xaa, 0xd5, 0x82, 0x22, 0x4d, 0x80, 0x1e, 
0xbc, 0xcc, 0x9e, 0xaf, 0x06, 0x85, 0x12, 0xa3, 0x24, 0xbe, 0xcc, 0xad, 
0x82, 0x09, 0xe2, 0x7c, 0xf7, 0x2a, 0xd9, 0x84, 0x6b, 0xa4, 0xe1, 0xae, 
0x3c, 0xdb, 0x7a, 0x55, 0x8d, 0x25, 0x19, 0x70, 0x20, 0x7d, 0x2b, 0x5e, 
0xd0, 0x6e, 0x5e, 0x5f, 0x21, 0x33, 0x83, 0x9d, 0x41, 0x50, 0x84, 0xb0, 
0x9e, 0xb2, 0x77, 0x6d, 0xa4, 0x38, 0xa9, 0xb0, 0xac, 0xf3, 0x9b, 0xe3, 
0xa6, 0x1d, 0xc3, 0xb6, 0x7e, 0xce, 0x73, 0x36, 0x99, 0xe9, 0xad, 0x8f, 
0xb9, 0x69, 0x75, 0x81, 0x15, 0x8d, 0xec, 0xa3, 0x13, 0x3f, 0x48, 0xb1, 
0x36, 0x07, 0xa3, 0x1e, 0x82, 0xa7, 0x36, 0x75, 0x97, 0x4a, 0x07, 0xc4, 
0x1c, 0x8d, 0x6a, 0x2d, 0xb2, 0x64, 0x61, 0xab, 0xd3, 0x3b, 0xa1, 0x90, 
0x21, 0x0a, 0xfc, 0x04, 0x04, 0x53, 0xf3, 0x4b, 0x52, 0xf9, 0xd6, 0xc9, 
0x22, 0x07, 0x40, 0x06, 0x82, 0x51, 0xd7, 0xfd, 0x6c, 0x79, 0x54, 0xa5, 
0xda, 0x0c, 0x46, 0xc3, 0x21, 0x44, 0x2d, 0x8a, 0xaf, 0xd0, 0x10, 0x7a, 
0x3d, 0xd9, 0x4b, 0x66, 0x53, 0x3a, 0x85, 0xce, 0x57, 0xdf, 0x7b, 0xfd, 
0xbd, 0x07, 0x2e, 0xbb, 0x5d, 0xf8, 0xa1, 0x13, 0x50, 0xc2, 0x95, 0xf4, 
0xdd, 0xcb, 0xda, 0xc8, 0x39, 0xd8, 0x91, 0x27, 0xf6, 0xac, 0x05, 0xfa, 
0x6f, 0xc9, 0x62, 0x1a, 0x56, 0x82, 0x61, 0x75, 0x51, 0x5d, 0xf9, 0xec, 
0x9b, 0xa3, 0x05, 0x3d, 0x55, 0x56, 0x8b, 0x5b, 0xe4, 0xf5, 0xb8, 0xc1, 
0x5e, 0xaf, 0x4e, 0x5a, 0x77, 0x83, 0x97, 0x6f, 0x1c, 0x29, 0xcf, 0xab, 
0x8d, 0x19, 0x3f, 0x23, 0x7f, 0xe8, 0x17, 0x16, 0x98, 0xac, 0xf2, 0x74, 
0xb7, 0xa3, 0xda, 0xc4, 0x09, 0x08, 0x7f, 0x33, 0x22, 0x6b, 0x5a, 0xd6, 
0xe8, 0xde, 0xb5, 0x46, 0x59, 0x22, 0x3e, 0xb9, 0x7d, 0x56, 0x14, 0x54, 
0x34, 0xe4, 0x5c, 0x2c, 0x5e, 0x2c, 0x80, 0x79, 0xdf, 0xbe, 0x6f, 0x42, 
0xc1, 0x93, 0xdb, 0x1e, 0xc4, 0xbc, 0xf6, 0xb4, 0x64, 0x95, 0xed, 0xe5, 
0x1e, 0x80, 0x62, 0xc0, 0xea, 0xd5, 0x79, 0xde, 0x22, 0xaf, 0x83, 0xe5, 
0xb7, 0xb7, 0x2e, 0x8c, 0xa0, 0x41, 0x85, 0xc8, 0xfb, 0x61, 0xa2, 0x5d, 
0x90, 0x12, 0x7c, 0x2b, 0xae, 0xf1, 0xb0, 0xc6, 0x8a, 0x68, 0x8f, 0xe5, 
0xa4, 0x83, 0x75, 0x2c, 0x80, 0x5b, 0x59, 0xf3, 0x52, 0xf6, 0x08, 0x73, 
0x0e, 0xd9, 0xe7, 0xf4, 0xc1, 0xf5, 0x46, 0x51, 0xec, 0x9b, 0x4c, 0xfa, 
0xf9, 0x7a, 0xe7, 0x15, 0xcc, 0x9b, 0x88, 0xbf, 0x7b, 0x89, 0x14, 0x40, 
0x4a, 0x07, 0x35, 0x07, 0xd4, 0x9e, 0x91, 0x0e, 0x4c, 0x5e, 0x14, 0xe5, 
0x37, 0x6e, 0x8d, 0xd8, 0x45, 0x03, 0x21, 0xc0, 0xd7, 0x0a, 0x4b, 0x4d, 
0x41, 0xa5, 0x83, 0x6f, 0x2b, 0xcc, 0xfe, 0x5d, 0x3b, 0x01, 0x34, 0xb5, 
0xd5, 0x08, 0x38, 0xf6, 0x45, 0x52, 0xb9, 0x5d, 0xf5, 0xa1, 0x95, 0x01, 
0x85, 0x08, 0x27, 0xf0, 0xc5, 0x6d, 0x13, 0xc2, 0x3b, 0xf5, 0x18, 0xda, 
0xf2, 0xca, 0x2f, 0xf3, 0xc6, 0x86, 0x16, 0xe8, 0x70, 0xda, 0xdd, 0x3a, 
0x51, 0x6b, 0x8b, 0x08, 0x4f, 0xbb, 0x59, 0xf5, 0xa4, 0x2e, 0x9c, 0xda, 
0xde, 0x9d, 0xa0, 0x5b, 0x23, 0xaf, 0xd8, 0x62, 0x66, 0x8e, 0xbc, 0xcc, 
0xae, 0x48, 0x59, 0xd2, 0x97, 0x92, 0x4e, 0xf1, 0x62, 0xcd, 0x96, 0xcc, 
0x3d, 0x11, 0xa1, 0x88, 0x21, 0x6e, 0x2e, 0xea, 0xb6, 0xed, 0x24, 0x9f, 
0x47, 0x5b, 0x6a, 0x94, 0xe9, 0x3d, 0x44, 0x2c, 0xde, 0xe3, 0xcb, 0x1e, 
0x2f, 0xdf, 0x75, 0x26, 0xd9, 0xb6, 0x27, 0x3c, 0xbb, 0x03, 0xe0, 0x61, 
0x3b, 0x39, 0x8e, 0x69, 0xa1, 0x32, 0x17, 0xb8, 0x65, 0x88, 0x5d, 0xaf, 
0x49, 0xbf, 0xa8, 0xb4, 0xd8, 0x4d, 0x83, 0xae, 0x27, 0xa7, 0x59, 0x48, 
0xe3, 0x11, 0xbc, 0x78, 0xe9, 0xf7, 0x5d, 0xb4, 0x96, 0x1a, 0xaa, 0x06, 
0x2c, 0xc5, 0x19, 0xbd, 0xe1, 0xac, 0x9e, 0x26, 0x64, 0xc1, 0xca, 0x4a, 
0xa8, 0x86, 0x8e, 0x1b, 0x45, 0xfe, 0xea, 0xb9, 0x57, 0x3c, 0xf9, 0x9a, 
0xb5, 0xd4, 0x26, 0xb7, 0xa1, 0x20, 0x81, 0xa2, 0xc7, 0x65, 0xdd, 0x62, 
0x24, 0x3d, 0x87, 0x5a, 0xc9, 0x8d, 0x21, 0x75, 0x83, 0x4c, 0x33, 0x66, 
0xe1, 0x5a, 0x86, 0xbb, 0x37, 0x3d, 0xae, 0x90, 0x9b, 0x60, 0x37, 0x7e, 
0xff, 0x37, 0x83, 0x49, 0x7f, 0xa2, 0xde, 0x3f, 0x0e, 0x4d, 0x6a, 0xea, 
0x00, 0xe2, 0xf1, 0xb6, 0x26, 0xf1, 0xa2, 0xbd, 0xbb, 0x50, 0x17, 0xcc, 
0x54, 0x69, 0xc8, 0x1c, 0x67, 0x65, 0x10, 0x10, 0xe0, 0xde, 0x1d, 0x5f, 
0x8b, 0x9d, 0x8a, 0x56, 0xb2, 0x38, 0x00, 0xb3, 0x16, 0x78, 0x39, 0x6d, 
0x0e, 0x7c, 0xfb, 0x76, 0x8c, 0x48, 0xd6, 0x32, 0xd5, 0x27, 0x33, 0x36, 
0x31, 0x95, 0x70, 0xc4, 0x1c, 0xd5, 0x78, 0x90, 0x8e, 0x38, 0x7c, 0xe2, 
0xf4, 0x6e, 0x63, 0xd0, 0xe5, 0xea, 0xfe, 0x9f, 0x70, 0xb0, 0xbc, 0x1a, 
0x12, 0x92, 0x14, 0x6c, 0xa2, 0xc1, 0x81, 0x81, 0x4c, 0x1a, 0xe0, 0x21, 
0xb3, 0xa7, 0xfb, 0x1f, 0x98, 0xcb, 0x4c, 0xaa, 0x5c, 0xfb, 0x40, 0xc7, 
0x87, 0x77, 0x5f, 0xdc, 0x9b, 0x2a, 0xf1, 0x61, 0xcc, 0xe4, 0x60, 0x60, 
0x50, 0xd4, 0x2a, 0x96, 0xfd, 0x48, 0x4e, 0x89, 0xd3, 0x21, 0x63, 0x6a, 
0xee, 0x55, 0x98, 0x02, 0x12, 0x87, 0x5c, 0x4c, 0x4c, 0x41, 0x84, 0xdc, 
0x26, 0x73, 0x87, 0x8b, 0x65, 0x4e, 0x86, 0xfa, 0x43, 0x2c, 0xd5, 0x96, 
0x08, 0x31, 0xaf, 0x44, 0x60, 0x42, 0x84, 0x75, 0x0b, 0xc4, 0xe2, 0x94, 
0x2e, 0x4a, 0x30, 0x23, 0x11, 0xd9, 0xd4, 0x30, 0x77, 0xc9, 0x75, 0x4f, 
0xbf, 0xa7, 0xad, 0xfc, 0x50, 0x67, 0x13, 0x16, 0x61, 0x38, 0x26, 0x7b, 
0x95, 0x73, 0xf5, 0xe8, 0xc3, 0x6c, 0xff, 0xce, 0x80, 0xc2, 0x53, 0x70, 
0xe0, 0x93, 0x08, 0xae, 0x00, 0xfa, 0xad, 0xf4, 0x61, 0x9a, 0x2d, 0x9e, 
0xe4, 0x79, 0xb3, 0x21, 0xff, 0xf4, 0xcd, 0xe7, 0x14, 0x66, 0xb7, 0xd9, 
0x7c, 0xcf, 0xf6, 0x5e, 0xeb, 0x68, 0x3e, 0x56, 0xc9, 0x19, 0x0a, 0xc4, 
0x8c, 0xd3, 0xc3, 0xe1, 0xf7, 0x0e, 0xe3, 0x59, 0x82, 0x9f, 0xa7, 0x2e, 
0xc9, 0x36, 0xf4, 0xe2, 0x26, 0x71, 0x7a, 0x47, 0x50, 0x57, 0x64, 0xe2, 
0xe5, 0xc3, 0x8b, 0x24, 0xb5, 0xb7, 0x02, 0x86, 0x3b, 0x01, 0x7c, 0xf3, 
0x6c, 0x73, 0xd7, 0x24, 0xcb, 0x71, 0xd3, 0x29, 0x38, 0xe4, 0xe0, 0xf9, 
0xc3, 0xa0, 0xac, 0x17, 0x67, 0x45, 0x71, 0xcc, 0xf8, 0x1c, 0x6f, 0x75, 
0xd4, 0xb6, 0xf7, 0xfa, 0x73, 0x6f, 0x25, 0xbc, 0xff, 0xf7, 0x51, 0x8e, 
0xfe, 0x39, 0xd5, 0x98, 0xf0, 0x77, 0x5c, 0xfc, 0x7a, 0x25, 0x29, 0x98, 
0x8e, 0x97, 0x22, 0x40, 0xe0, 0xab, 0xf1, 0xb7, 0x1e, 0x67, 0x98, 0x4e, 
0x29, 0x69, 0x43, 0xc3, 0xd5, 0x7e, 0xe6, 0x70, 0x37, 0xf5, 0xd4, 0x4b, 
0x2f, 0x53, 0x77, 0xde, 0x0f, 0x4a, 0x4b, 0x2e, 0x43, 0xbd, 0x67, 0x71, 
0x5b, 0x63, 0x2d, 0x85, 0x2c, 0x92, 0x89, 0x21, 0x38, 0xe4, 0xcb, 0x6e, 
0x71, 0x2c, 0x8e, 0xb2, 0x57, 0xad, 0x3b, 0xe4, 0xf5, 0xdb, 0x2f, 0x78, 
0x6e, 0x09, 0x1b, 0x29, 0x59, 0xab, 0x5f, 0x66, 0x2a, 0x3f, 0xb9, 0x69, 
0x18, 0x5b, 0xa1, 0x02, 0xbe, 0x7d, 0x24, 0x74, 0x5c, 0x19, 0xd9, 0x33, 
0x62, 0x27, 0x79, 0x52, 0xfe, 0xef, 0xbe, 0x32, 0x7e, 0xfb, 0xe6, 0xb3, 
0xea, 0xf3, 0x1d, 0x19, 0xca, 0x86, 0xd6, 0xcd, 0x7f, 0x5a, 0xdd, 0x71, 
0x27, 0xd6, 0xca, 0x82, 0xfa, 0xbc, 0x24, 0x9c, 0xdd, 0x46, 0x5e, 0xdc, 
0xed, 0x47, 0xe9, 0x25, 0x65, 0x32, 0xb6, 0x3f, 0x78, 0x5d, 0x22, 0xc7, 
0x88, 0xf8, 0xe4, 0xbb, 0xae, 0x2e, 0x4d, 0x44, 0x08, 0x49, 0x65, 0x43, 
0x30, 0x54, 0xd0, 0x6e, 0xbe, 0xb4, 0x18, 0x94, 0x16, 0xb0, 0x9c, 0x81, 
0xbc, 0x16, 0x5d, 0xc0, 0xd2, 0xae, 0xde, 0xdf, 0x69, 0x95, 0x49, 0x69, 
0xc9, 0xbb, 0xf9, 0x8b, 0xf4, 0x3f, 0xfa, 0xca, 0xf8, 0x2b, 0xef, 0x7d, 
0x03, 0x5c, 0xa4, 0xfb, 0x08, 0x1d, 0xb0, 0x81, 0x3e, 0xde, 0x0b, 0x40, 
0xea, 0xb4, 0xa8, 0xe2, 0x91, 0x54, 0x04, 0xa1, 0x84, 0x62, 0xb2, 0x5e, 
0xac, 0x72, 0xdd, 0xdc, 0x60, 0xfd, 0xaa, 0x34, 0xa8, 0x15, 0x5f, 0xa5, 
0x4d, 0x88, 0x6e, 0x33, 0x4e, 0x65, 0x46, 0xb9, 0x54, 0x08, 0x9a, 0x28, 
0x51, 0x5a, 0xf4, 0x9a, 0x67, 0xc2, 0xad, 0x79, 0x78, 0x95, 0xdc, 0xec, 
0x45, 0x93, 0x74, 0x76, 0x4e, 0x50, 0x50, 0x44, 0x9f, 0x4a, 0x2c, 0xe3, 
0x22, 0xeb, 0xff, 0x8f, 0xaf, 0x8c, 0xbf, 0x2a, 0xfa, 0x73, 0x7e, 0xf4, 
0x8d, 0xe8, 0x89, 0x4d, 0x2f, 0xb3, 0x09, 0xa0, 0xb7, 0xdc, 0x99, 0x13, 
0x5d, 0x07, 0x4c, 0xbb, 0xd1, 0xf6, 0xd1, 0x4a, 0x74, 0x9d, 0x6e, 0x9c, 
0x92, 0xc8, 0x50, 0x18, 0x6f, 0xce, 0xe6, 0x28, 0x4b, 0x71, 0x9d, 0x75, 
0xbc, 0x8b, 0x36, 0x47, 0x6e, 0xf5, 0x55, 0xb2, 0x74, 0x1e, 0x2e, 0xfb, 
0x55, 0xd6, 0x78, 0x38, 0x40, 0x1d, 0x00, 0xb1, 0x5e, 0x7d, 0x2d, 0x1a, 
0x16, 0xc3, 0x88, 0xe6, 0xf8, 0x3e, 0xdb, 0x23, 0xe5, 0x0d, 0x5d, 0x17, 
0x0e, 0x7e, 0xf6, 0x95, 0xf1, 0xd7, 0xc7, 0x65, 0x5b, 0x00, 0xb8, 0x1f, 
0xbf, 0xd1, 0x82, 0xf2, 0xc3, 0x05, 0xc1, 0xd8, 0x8f, 0x5a, 0xef, 0x57, 
0xef, 0xbe, 0x68, 0xac, 0x7d, 0x12, 0x36, 0x5f, 0x11, 0x40, 0xb1, 0xfb, 
0xe6, 0x18, 0xa7, 0xda, 0x3b, 0xb3, 0x05, 0xf6, 0xf0, 0x0f, 0x13, 0x54, 
0x87, 0x42, 0x79, 0xbb, 0x32, 0xa7, 0xa2, 0xa1, 0xb0, 0xf7, 0xa2, 0xe9, 
0x4a, 0x1e, 0x6a, 0xea, 0x1b, 0xfa, 0x92, 0x0e, 0x8c, 0x04, 0x72, 0xef, 
0xe9, 0x32, 0x67, 0x4b, 0xdb, 0x93, 0xe5, 0xe6, 0x72, 0x91, 0x1d, 0x31, 
0x9b, 0x27, 0xec, 0x3f, 0xf8, 0xca, 0xf8, 0x7f, 0x4e, 0x90, 0x61, 0xd4, 
0x94, 0xd1, 0xd0, 0x03, 0x41, 0x42, 0xc1, 0x58, 0x40, 0x4e, 0x75, 0x09, 
0x61, 0xf5, 0x29, 0xbc, 0xb1, 0x20, 0x9c, 0x74, 0xd7, 0x41, 0xf2, 0x59, 
0xf5, 0x63, 0xff, 0xf6, 0x92, 0x8c, 0xfd, 0x25, 0xb6, 0xa2, 0x5c, 0x35, 
0xbc, 0xa2, 0xe2, 0x66, 0x27, 0xb4, 0x41, 0x93, 0x16, 0x12, 0xf0, 0x76, 
0xf3, 0x84, 0x88, 0xca, 0x03, 0xf5, 0x7c, 0x0f, 0x53, 0xb2, 0x78, 0xf1, 
0x47, 0x37, 0x85, 0xf8, 0xc5, 0xe8, 0x4f, 0x2d, 0xc6, 0x58, 0xb0, 0xfa, 
0x74, 0xf7, 0x6f, 0x7e, 0x65, 0xfc, 0xe7, 0xa7, 0x62, 0x27, 0xf8, 0xb5, 
0xd9, 0xc0, 0xcd, 0x6b, 0xd6, 0x97, 0x77, 0x4b, 0x6e, 0x30, 0x62, 0xe5, 
0xed, 0xa5, 0x19, 0x5a, 0x60, 0xf4, 0xe8, 0x25, 0xc6, 0x1d, 0xd6, 0xe3, 
0xc6, 0xa0, 0x7d, 0xd3, 0xb8, 0xdc, 0xe2, 0xdb, 0xea, 0xc6, 0xbc, 0x70, 
0x2d, 0x5c, 0xd4, 0x1c, 0x2d, 0x14, 0x9c, 0x35, 0xf2, 0x85, 0x00, 0xe4, 
0xda, 0xdb, 0xef, 0xad, 0xc6, 0x2e, 0x90, 0x5f, 0xd8, 0x68, 0x6d, 0x14, 
0xc1, 0x6a, 0x1a, 0x85, 0x41, 0x1d, 0x8e, 0x0a, 0xad, 0x7b, 0xd2, 0x82, 
0x8e, 0xfe, 0xdb, 0xaf, 0x8c, 0xbd, 0xb7, 0x13, 0x03, 0xf4, 0xe1, 0xa1, 
0x97, 0x77, 0x8e, 0x77, 0x8e, 0x0a, 0xef, 0xff, 0x8d, 0x2b, 0xf4, 0xd9, 
0xaf, 0x77, 0x17, 0x70, 0xf1, 0x73, 0x3c, 0x3b, 0x59, 0x8d, 0x23, 0x1c, 
0x94, 0x7e, 0xf1, 0x3d, 0xea, 0xa3, 0xbb, 0xcc, 0x65, 0x61, 0x78, 0xff, 
0xc0, 0xc6, 0x2a, 0x07, 0x6f, 0x3d, 0x61, 0x62, 0x12, 0xac, 0x29, 0x8e, 
0x95, 0x3f, 0xc7, 0x91, 0xaa, 0x16, 0xb8, 0x09, 0xe1, 0xac, 0x7c, 0xf0, 
0xad, 0x9f, 0x6c, 0xe4, 0xdb, 0x8b, 0x80, 0xdf, 0xba, 0x9a, 0x55, 0xbb, 
0x35, 0xfa, 0xd3, 0xdd, 0x41, 0x41, 0x80, 0x7f, 0x19, 0x10, 0x0e, 0x11, 
0xdb, 0x6f, 0xf4, 0x17, 0xf5, 0xf3, 0x18, 0x0d, 0xe6, 0x9f, 0x23, 0x05, 
0x3b, 0x6d, 0x28, 0x67, 0xb6, 0x1b, 0xd9, 0x18, 0x72, 0x30, 0x4b, 0x12, 
0xcd, 0x57, 0xcc, 0x74, 0x53, 0x5f, 0xe2, 0x4f, 0x1f, 0xaa, 0xeb, 0xc5, 
0x96, 0xca, 0xdf, 0x70, 0x4f, 0xf1, 0x15, 0xca, 0xc6, 0x84, 0xcf, 0x37, 
0x1d, 0x10, 0x9a, 0xc3, 0x73, 0xdb, 0xae, 0x27, 0x03, 0x7d, 0x35, 0x2e, 
0x9d, 0x60, 0xcb, 0xd9, 0xcd, 0xcf, 0xd2, 0xb7, 0x63, 0xc7, 0xe2, 0xc6, 
0x8d, 0xae, 0x91, 0x8a, 0x56, 0x7e, 0xb9, 0xe9, 0x0f, 0xfb, 0x47, 0x77, 
0x48, 0x4c, 0x1c, 0xc2, 0xe9, 0x5e, 0x90, 0x17, 0x7f, 0x31, 0xb6, 0xf2, 
0x6d, 0x66, 0x72, 0xaf, 0xdb, 0x0c, 0x4c, 0xf3, 0xc1, 0x45, 0x1e, 0xf2, 
0xcb, 0x07, 0xe5, 0xd9, 0xfa, 0xfc, 0x37, 0x9a, 0x72, 0x82, 0x27, 0xb5, 
0x15, 0x0c, 0xe4, 0x4c, 0x16, 0x15, 0x1c, 0xd8, 0xa2, 0x0f, 0xeb, 0x2f, 
0xb6, 0x94, 0xa5, 0xc2, 0xc9, 0xac, 0x4f, 0x92, 0x89, 0x39, 0xb7, 0xbe, 
0x4c, 0x68, 0x2f, 0x52, 0x57, 0x4b, 0x83, 0x6b, 0xcc, 0xd1, 0x92, 0x3e, 
0x89, 0x2d, 0xec, 0xe5, 0x57, 0x46, 0x6e, 0xbd, 0x83, 0x27, 0x2e, 0xc8, 
0x1a, 0x69, 0xec, 0x1a, 0x7c, 0x03, 0xf1, 0x1f, 0xaf, 0x52, 0xfd, 0x94, 
0x2c, 0xc6, 0x59, 0x68, 0x91, 0xfe, 0xb2, 0x6e, 0x29, 0x81, 0xe4, 0xea, 
0x59, 0xb4, 0xee, 0x14, 0xa4, 0x30, 0xd6, 0x12, 0x90, 0x48, 0x06, 0xa8, 
0x90, 0xf7, 0xc3, 0xb9, 0x4d, 0x90, 0xed, 0x9b, 0x00, 0xab, 0xe4, 0x4f, 
0xac, 0xbb, 0x99, 0x2b, 0x97, 0xc3, 0x86, 0x50, 0xd1, 0x3a, 0x05, 0x03, 
0xbf, 0xc4, 0x5c, 0x03, 0xed, 0x12, 0x2a, 0x41, 0xf6, 0xf6, 0x4f, 0xbf, 
0x32, 0x36, 0x9a, 0x17, 0x8b, 0x92, 0xc6, 0x1d, 0xaf, 0xce, 0x30, 0x1d, 
0xd8, 0x3c, 0xdb, 0x1a, 0x55, 0xc1, 0xeb, 0xcd, 0x64, 0x88, 0xca, 0x95, 
0xa5, 0x21, 0x9a, 0x6c, 0xad, 0xe5, 0x8c, 0x4b, 0x59, 0x8e, 0x40, 0x20, 
0xb5, 0x94, 0xe0, 0xaf, 0x70, 0xf3, 0x3a, 0xf1, 0x0c, 0xb4, 0xa5, 0x42, 
0xdc, 0x1a, 0xc5, 0x2d, 0xf3, 0x56, 0x90, 0xbd, 0x5e, 0x78, 0x88, 0x2a, 
0xa3, 0x90, 0xb5, 0xb5, 0x2c, 0x16, 0x94, 0xc3, 0x52, 0x4f, 0x1a, 0x70, 
0xf5, 0x0e, 0x4c, 0x8b, 0xd7, 0xc3, 0xb7, 0x7f, 0xf1, 0x95, 0xf1, 0x20, 
0x0d, 0xf4, 0x28, 0xf7, 0x7d, 0xc4, 0xb9, 0x93, 0xeb, 0xa7, 0x8a, 0x64, 
0x32, 0xa7, 0x3c, 0xdd, 0xbd, 0xa1, 0x78, 0xd8, 0xf3, 0xf5, 0xe4, 0xd5, 
0x6d, 0x1c, 0x2b, 0x06, 0x9f, 0x65, 0x2d, 0x97, 0x8c, 0x5a, 0x58, 0xed, 
0x58, 0x20, 0xd2, 0xc9, 0xc9, 0xaa, 0x8c, 0xde, 0x38, 0x87, 0x70, 0x6b, 
0x45, 0x7f, 0xec, 0xea, 0x0c, 0x86, 0xe4, 0x53, 0x4f, 0xee, 0xf8, 0x58, 
0x61, 0xb2, 0xe3, 0x74, 0xae, 0xb7, 0x0c, 0x6d, 0x91, 0x92, 0x31, 0x8c, 
0x91, 0x4a, 0xae, 0xb5, 0x24, 0x96, 0x27, 0x5f, 0x19, 0xef, 0xa8, 0x71, 
0x96, 0x31, 0xa3, 0x25, 0xbb, 0x3b, 0xa7, 0x73, 0x43, 0x40, 0x2c, 0xab, 
0x47, 0xaf, 0x91, 0x5d, 0x24, 0xbf, 0x4c, 0xce, 0xf0, 0x7d, 0x87, 0xc6, 
0xf8, 0x0e, 0x34, 0xdb, 0xb8, 0xb3, 0x70, 0x6f, 0x83, 0xe1, 0x3c, 0x9f, 
0xf9, 0xd1, 0x77, 0x26, 0x89, 0x3f, 0x78, 0x33, 0xb7, 0x90, 0x57, 0xf8, 
0x6b, 0x94, 0x3d, 0x8b, 0x75, 0xb6, 0x3d, 0xde, 0x88, 0xe6, 0xde, 0xd9, 
0x1b, 0x48, 0x0b, 0x62, 0x83, 0x52, 0x2e, 0x3c, 0xb1, 0x84, 0xdb, 0x33, 
0xbe, 0xbd, 0x9e, 0x3a, 0x06, 0xa2, 0xcf, 0xbe, 0x32, 0x4a, 0x39, 0x1c, 
0x15, 0x96, 0xb3, 0xe0, 0x15, 0x9a, 0x28, 0x7b, 0xf8, 0x29, 0xa9, 0x94, 
0x12, 0xa8, 0x55, 0x37, 0x10, 0x68, 0xe2, 0x8f, 0x0b, 0x24, 0x20, 0x67, 
0xe4, 0x23, 0xa1, 0x34, 0x85, 0x29, 0x35, 0x7b, 0xb1, 0x15, 0x93, 0x90, 
0x0d, 0x6f, 0xe8, 0xbc, 0x56, 0xa1, 0xaf, 0xf8, 0xa9, 0x8d, 0x97, 0xdc, 
0x3e, 0xbc, 0xee, 0x20, 0x7c, 0x41, 0x54, 0x98, 0x20, 0x1a, 0xec, 0x74, 
0x36, 0xba, 0xc6, 0x3d, 0x52, 0x29, 0xf0, 0xf3, 0x18, 0x8a, 0xeb, 0x9f, 
0x08, 0x4f, 0xbf, 0x32, 0xfe, 0xda, 0x3c, 0x6b, 0x46, 0xac, 0x69, 0x9f, 
0x07, 0xd0, 0x84, 0xee, 0x65, 0x50, 0x84, 0x96, 0x16, 0x4f, 0x1e, 0x58, 
0xf3, 0x6d, 0x29, 0x43, 0xab, 0x63, 0xd9, 0x91, 0x1f, 0xec, 0x9d, 0xb7, 
0x1f, 0x8d, 0xd1, 0x58, 0x4c, 0x16, 0x43, 0xa2, 0x58, 0xf2, 0x94, 0xbd, 
0xcf, 0x6b, 0xb3, 0x2d, 0xf9, 0x1c, 0xd5, 0xbe, 0xf5, 0x3c, 0xd5, 0x8a, 
0xb3, 0xc7, 0x5b, 0x4b, 0x95, 0x6e, 0x92, 0xd3, 0xbd, 0xf9, 0x32, 0x2e, 
0x45, 0xdf, 0x73, 0x9d, 0xe6, 0xac, 0xd9, 0x95, 0x39, 0xd5, 0x9a, 0x7f, 
0xfe, 0xc7, 0x01, 0xf9, 0x4e, 0xba, 0xae, 0x0c, 0x61, 0x82, 0x8d, 0x82, 
0x5e, 0x85, 0xa0, 0x5f, 0x23, 0x65, 0x84, 0xdc, 0xb0, 0xf2, 0x42, 0x6d, 
0x0c, 0x6b, 0x09, 0x9c, 0x64, 0x24, 0x63, 0xff, 0x7b, 0xc1, 0xf9, 0xbb, 
0x20, 0x3b, 0xd7, 0x11, 0x8d, 0xdf, 0x7e, 0xaf, 0x10, 0x94, 0xf0, 0x61, 
0x91, 0x83, 0x20, 0x1b, 0x66, 0x8e, 0x05, 0x09, 0x0f, 0x45, 0xd0, 0x11, 
0x5d, 0x73, 0x13, 0xd1, 0x32, 0x2c, 0x70, 0x03, 0xc5, 0xf0, 0xf1, 0x47, 
0x9b, 0xb0, 0x12, 0x6b, 0xa8, 0xe0, 0xde, 0xf8, 0xe4, 0xf4, 0x2b, 0xe3, 
0xce, 0x93, 0x9c, 0x1e, 0x78, 0xd6, 0x0d, 0xe6, 0x4a, 0xcf, 0x4f, 0x07, 
0xf7, 0x8d, 0x84, 0x32, 0xca, 0x67, 0x5c, 0xdb, 0x9f, 0xc0, 0x9c, 0x03, 
0xcf, 0xe3, 0xa5, 0x0d, 0xaf, 0x70, 0x63, 0x72, 0xf9, 0x9c, 0x6e, 0x13, 
0xb3, 0x34, 0x3c, 0x6a, 0x59, 0x54, 0xbf, 0x54, 0x9f, 0xe6, 0x51, 0x17, 
0xde, 0x80, 0x17, 0x25, 0x03, 0x79, 0xc9, 0x03, 0x40, 0xce, 0x19, 0xa3, 
0x3a, 0x91, 0xc7, 0x67, 0xa4, 0x1c, 0xdc, 0xb1, 0xd6, 0xc7, 0x6b, 0xe7, 
0x1e, 0x8e, 0x4a, 0x79, 0xf5, 0x97, 0x9b, 0xfe, 0x97, 0xd5, 0x8d, 0x85, 
0xf4, 0x20, 0x41, 0x9e, 0x37, 0x9f, 0xe2, 0x17, 0x29, 0x10, 0x65, 0xfc, 
0xb0, 0x57, 0x75, 0x38, 0x95, 0x98, 0xb1, 0x77, 0x22, 0xf4, 0x55, 0xca, 
0x2c, 0x1a, 0xf8, 0xcc, 0x3b, 0xda, 0x7c, 0x92, 0x1f, 0xa0, 0x7c, 0x61, 
0x24, 0xa1, 0x19, 0x9d, 0x96, 0x52, 0x2c, 0x26, 0xd0, 0x3d, 0x98, 0x41, 
0x3e, 0x13, 0xf8, 0x4c, 0xea, 0x74, 0xcc, 0xcd, 0xc0, 0xdc, 0x13, 0x2e, 
0x8c, 0xf2, 0xea, 0x0d, 0xe2, 0x22, 0x2f, 0xd0, 0xbe, 0x17, 0xd2, 0x22, 
0xad, 0x3c, 0xff, 0xca, 0xd8, 0x1e, 0xbf, 0x33, 0x4b, 0x2c, 0x53, 0x86, 
0xbe, 0xc8, 0xaa, 0xde, 0x8b, 0x95, 0x7d, 0x84, 0x7d, 0xee, 0xb4, 0x86, 
0x58, 0xb9, 0xd9, 0xe1, 0xad, 0x39, 0xfe, 0xe8, 0x44, 0x06, 0xf3, 0x93, 
0xf2, 0x7e, 0x16, 0x74, 0x81, 0x45, 0xaa, 0x0f, 0x61, 0xb4, 0x6a, 0xde, 
0x6a, 0xca, 0x85, 0x81, 0xc6, 0x64, 0x1b, 0x4e, 0x2a, 0x11, 0x4d, 0xb3, 
0xdb, 0xc5, 0x4b, 0x20, 0xf9, 0x09, 0xba, 0xed, 0xc6, 0x4e, 0xe2, 0x94, 
0xcb, 0xf7, 0x00, 0xd4, 0x0b, 0x66, 0x0f, 0xaf, 0xc2, 0x24, 0x75, 0x71, 
0xf6, 0xcb, 0xc3, 0x3b, 0x11, 0x22, 0x1c, 0x67, 0xe9, 0xd4, 0x24, 0x24, 
0xad, 0x06, 0x2c, 0x27, 0xcf, 0x45, 0x6f, 0x98, 0xa8, 0x9f, 0x35, 0x56, 
0x66, 0x79, 0x40, 0xa6, 0x29, 0xfb, 0xeb, 0xe1, 0x13, 0x41, 0x4f, 0x25, 
0x80, 0x13, 0x52, 0x02, 0xa8, 0xfe, 0xeb, 0x83, 0xfb, 0xc0, 0x22, 0xea, 
0x47, 0x2e, 0x3b, 0xbd, 0xab, 0x71, 0x15, 0x65, 0x36, 0xa5, 0xb9, 0x8e, 
0x33, 0xcf, 0x20, 0xb9, 0x89, 0x9f, 0xc8, 0x77, 0x2b, 0xc9, 0xa8, 0x94, 
0xf0, 0xa3, 0x84, 0x06, 0xa2, 0x98, 0x59, 0xf9, 0xfc, 0x8f, 0x43, 0x68, 
0x03, 0x03, 0x7f, 0x1b, 0x19, 0xf6, 0xc4, 0x31, 0xa7, 0xdd, 0x1e, 0xea, 
0xf4, 0xbd, 0x4f, 0xa3, 0x52, 0xd2, 0x4b, 0xc0, 0x6e, 0x91, 0x11, 0xfe, 
0xa8, 0xc8, 0x63, 0x32, 0x95, 0x96, 0x97, 0xa1, 0xdc, 0x5b, 0x10, 0x77, 
0xaf, 0xef, 0xc5, 0xbd, 0x64, 0x2a, 0xfd, 0x04, 0x5c, 0x78, 0xd9, 0x61, 
0xd0, 0xab, 0xcc, 0x5c, 0x00, 0x8c, 0x81, 0x41, 0xca, 0x5c, 0x29, 0x74, 
0x33, 0x32, 0x63, 0xa8, 0x4f, 0xb0, 0xe4, 0x30, 0x13, 0x85, 0x17, 0xac, 
0x44, 0x68, 0xe8, 0x49, 0xeb, 0x2b, 0xe3, 0xbb, 0xf6, 0xea, 0x53, 0x77, 
0x6d, 0xe8, 0x73, 0x21, 0xf8, 0x5e, 0x7c, 0xaf, 0xde, 0x63, 0xdb, 0xb7, 
0xc2, 0xb4, 0x32, 0x13, 0x41, 0x9a, 0xe1, 0xa6, 0x2e, 0xb2, 0x42, 0x7b, 
0x3b, 0x16, 0xbb, 0xdc, 0xf6, 0x53, 0xe0, 0x16, 0x6a, 0x2c, 0x23, 0xb5, 
0x38, 0x09, 0xa8, 0x19, 0xca, 0xc2, 0x2c, 0x48, 0x0d, 0x54, 0x3d, 0xdf, 
0x87, 0x78, 0x62, 0xdc, 0xce, 0x01, 0xd3, 0x66, 0xaf, 0xd8, 0x46, 0x28, 
0x04, 0x9d, 0x8e, 0xd1, 0x53, 0x63, 0xdd, 0x87, 0xdc, 0xa8, 0x3a, 0x38, 
0xfa, 0xca, 0x28, 0xdc, 0x08, 0x12, 0xd9, 0xe7, 0xe6, 0xfd, 0xc2, 0xf6, 
0xe4, 0x61, 0xc6, 0x7c, 0xeb, 0x1f, 0xc9, 0x6e, 0x4a, 0x5c, 0xcc, 0x5f, 
0x77, 0x0b, 0xa6, 0xd4, 0xdf, 0xfa, 0xe2, 0x75, 0x0c, 0x99, 0xf0, 0xc1, 
0xce, 0xcc, 0xa4, 0x6f, 0x0d, 0x81, 0xa7, 0xd7, 0xe3, 0x8f, 0x73, 0xd3, 
0x71, 0x0a, 0xb1, 0xb1, 0xf6, 0x4e, 0x46, 0xaa, 0x7f, 0xfc, 0x1b, 0x1f, 
0xec, 0x28, 0xf0, 0x7a, 0xeb, 0xc8, 0x64, 0x4f, 0x65, 0xea, 0xa5, 0xc4, 
0x5b, 0xb5, 0xf2, 0xc8, 0xcc, 0xc9, 0xae, 0x97, 0xbf, 0x9c, 0x61, 0x37, 
0x8b, 0x06, 0x04, 0x00, 0x71, 0x1c, 0x03, 0x00, 0x40, 0x5c, 0x2b, 0x78, 
0x3e, 0xb1, 0x19, 0xd9, 0x51, 0x79, 0x3f, 0xbc, 0xf3, 0xf3, 0x96, 0x79, 
0x79, 0x89, 0x16, 0x3f, 0x89, 0xfb, 0x03, 0xe2, 0x06, 0x0a, 0x77, 0x72, 
0xdc, 0x3b, 0xeb, 0xcb, 0x56, 0xed, 0x27, 0xa6, 0x9c, 0x07, 0x10, 0xab, 
0xf2, 0x87, 0xcd, 0xf6, 0xc4, 0x19, 0xea, 0xbf, 0x37, 0x8c, 0x82, 0xdf, 
0x2c, 0x84, 0x77, 0x3a, 0x26, 0xb5, 0x51, 0x71, 0xb9, 0x2f, 0x64, 0xe3, 
0xf3, 0x2b, 0x0b, 0x31, 0xab, 0xad, 0xe9, 0xe4, 0xcc, 0xbb, 0x65, 0xe8, 
0xc1, 0xd0, 0x8c, 0x27, 0xd6, 0x97, 0x5b, 0xc0, 0x77, 0x7e, 0x61, 0x8f, 
0xfe, 0xfb, 0x24, 0x50, 0xfe, 0x93, 0x6f, 0xdc, 0xb0, 0x2d, 0xb4, 0x3f, 
0xb4, 0x1a, 0x2e, 0x19, 0x43, 0xbf, 0x96, 0xbc, 0xa8, 0xe6, 0xc2, 0x65, 
0xe9, 0x0b, 0x9a, 0x7c, 0xf2, 0x0a, 0x36, 0xb1, 0x66, 0x79, 0x57, 0xb2, 
0x18, 0x36, 0x85, 0x1c, 0xbc, 0x7d, 0xf3, 0x3e, 0x8f, 0x94, 0xb3, 0x52, 
0x98, 0x84, 0x8e, 0x69, 0x52, 0x7b, 0x66, 0x3e, 0x96, 0x17, 0x3f, 0xc9, 
0x8a, 0x69, 0x39, 0xd6, 0x79, 0xce, 0x8d, 0xd0, 0x53, 0xaa, 0x1b, 0x62, 
0x1b, 0x75, 0x6b, 0xfb, 0x24, 0xf5, 0x2a, 0x35, 0x3d, 0x2e, 0x24, 0x51, 
0x07, 0xf8, 0xee, 0x47, 0xce, 0xe8, 0x7f, 0xcc, 0x02, 0xdd, 0xa0, 0xeb, 
0xc8, 0x1f, 0x5f, 0x03, 0xa1, 0x0e, 0xf5, 0x1a, 0x92, 0x94, 0xf2, 0xed, 
0x93, 0x47, 0x61, 0x50, 0xdc, 0x63, 0x6a, 0xe6, 0x2f, 0xfc, 0x97, 0x05, 
0x4f, 0x07, 0x94, 0x3c, 0x0f, 0x36, 0xd1, 0xf5, 0xe9, 0xcd, 0x0d, 0xf1, 
0x64, 0xef, 0xfb, 0xa8, 0xbc, 0x83, 0x87, 0x5d, 0xdb, 0x5d, 0xe0, 0xb4, 
0x74, 0xfd, 0x7e, 0x94, 0xdd, 0xee, 0x30, 0xc1, 0x82, 0x7b, 0x5b, 0x51, 
0xff, 0xbd, 0xc8, 0x54, 0xe0, 0xe6, 0x97, 0xd7, 0xf8, 0x53, 0x5e, 0xa5, 
0x95, 0xb2, 0x06, 0x0d, 0x7c, 0x00, 0x00, 0x52, 0xbd, 0x18, 0x00, 0xd6, 
0xf8, 0xdf, 0x4d, 0x49, 0xd4, 0x81, 0x05, 0xdf, 0x8b, 0x2f, 0xfd, 0x0a, 
0x9c, 0xcd, 0xcb, 0xc8, 0x9f, 0x78, 0x63, 0x0b, 0x37, 0x55, 0x18, 0x90, 
0x2a, 0xe2, 0xbf, 0xe1, 0xca, 0x8d, 0x76, 0xe5, 0x17, 0x19, 0x5f, 0x2e, 
0xa7, 0xb6, 0xca, 0x85, 0x3a, 0x4a, 0xae, 0x82, 0xb7, 0x0d, 0x15, 0x11, 
0x2f, 0x04, 0x04, 0xa4, 0x77, 0x71, 0xa0, 0x5c, 0x1a, 0xf6, 0x7d, 0x20, 
0x7b, 0xf3, 0xd1, 0x45, 0x14, 0xb9, 0x67, 0xb5, 0x58, 0x4a, 0x9b, 0xc9, 
0xe5, 0xe5, 0xeb, 0x9f, 0x13, 0xd3, 0x0b, 0xbf, 0x09, 0xc4, 0x71, 0x1c, 
0xc7, 0x00, 0xa0, 0x80, 0x57, 0x04, 0xa4, 0x21, 0xf8, 0xcc, 0x85, 0x13, 
0xd5, 0x41, 0xdd, 0x1c, 0xe6, 0x84, 0xfc, 0x83, 0x71, 0xef, 0xd1, 0xc5, 
0xff, 0x16, 0x4e, 0x8e, 0x18, 0x07, 0x17, 0x2f, 0xa2, 0x37, 0xd7, 0x57, 
0x9e, 0xf1, 0x89, 0xed, 0xfb, 0x6f, 0xde, 0x6c, 0xdc, 0xd3, 0xe2, 0x27, 
0xf6, 0xe0, 0x63, 0x07, 0x0c, 0xf6, 0x91, 0x13, 0xd4, 0x98, 0x53, 0x62, 
0xa3, 0x43, 0xde, 0xac, 0x34, 0x8f, 0xc3, 0x83, 0x2d, 0x3c, 0xde, 0x7f, 
0x0d, 0x04, 0x72, 0x80, 0x30, 0x86, 0xc6, 0x22, 0x5c, 0xd8, 0x58, 0x19, 
0x02, 0xc0, 0xcd, 0x9f, 0x1a, 0xc3, 0xbf, 0x04, 0xe8, 0x8a, 0x66, 0xae, 
0x70, 0x92, 0x87, 0x17, 0x8a, 0xf6, 0xdc, 0x3e, 0x04, 0xf1, 0x03, 0xf4, 
0xcf, 0x17, 0x48, 0x98, 0xcc, 0x59, 0x86, 0x26, 0x02, 0x9b, 0xf4, 0xc4, 
0xd3, 0xe0, 0xe1, 0x93, 0x94, 0x48, 0x57, 0x1e, 0x6d, 0x68, 0xd3, 0xf1, 
0x50, 0x19, 0xd0, 0x3d, 0x05, 0x06, 0x8b, 0xe7, 0xe5, 0x20, 0xb1, 0x7c, 
0xc4, 0x7c, 0x52, 0x75, 0x7c, 0x41, 0xd9, 0x7b, 0xf0, 0x0b, 0x6c, 0x52, 
0xc2, 0x82, 0x2f, 0x37, 0xe6, 0xcc, 0xdb, 0x5f, 0x46, 0x83, 0x26, 0x53, 
0x06, 0x88, 0x3b, 0xbf, 0xf1, 0xff, 0x9f, 0x87, 0x0a, 0x84, 0x50, 0x47, 
0x10, 0xc7, 0xa5, 0x1b, 0xab, 0x5b, 0xb5, 0x3f, 0xbb, 0xfe, 0x24, 0x98, 
0x35, 0x9a, 0x4e, 0x7d, 0x78, 0x60, 0x9d, 0x0f, 0x9a, 0xaa, 0xd2, 0xa0, 
0x44, 0xed, 0x54, 0xba, 0x0e, 0xc0, 0xd2, 0xa1, 0xcb, 0x8c, 0x9f, 0x3e, 
0x0f, 0xb7, 0xa9, 0x02, 0xcb, 0xe5, 0x54, 0x20, 0x9a, 0x65, 0x36, 0xc0, 
0xde, 0x2d, 0x77, 0xa8, 0x59, 0xb8, 0x05, 0xa3, 0xe5, 0x73, 0x1b, 0x1f, 
0x10, 0x34, 0x0f, 0xf4, 0x43, 0x26, 0x91, 0xf2, 0xca, 0xe2, 0x62, 0x41, 
0x1a, 0x3c, 0x55, 0x00, 0x1a, 0x7f, 0x28, 0xcb, 0x7f, 0xd8, 0x00, 0x6a, 
0xf1, 0xe5, 0x8b, 0x43, 0x38, 0xf8, 0xbd, 0x83, 0x4e, 0xf9, 0x1c, 0x88, 
0x9d, 0x37, 0xfd, 0x6d, 0x24, 0xff, 0x6b, 0xf7, 0x3e, 0x7b, 0xbf, 0x77, 
0xb1, 0x7e, 0x57, 0xff, 0xab, 0x8e, 0x3e, 0x5d, 0x3b, 0xa8, 0x1f, 0x28, 
0x4b, 0xf7, 0x67, 0x5b, 0xc2, 0x5b, 0xe4, 0xd7, 0x5f, 0x3f, 0xdc, 0xfc, 
0x15, 0x86, 0xbd, 0xc8, 0x97, 0x67, 0x1f, 0x67, 0x07, 0x4b, 0xb3, 0xa7, 
0xe4, 0xce, 0x3b, 0xf2, 0xa3, 0x07, 0x62, 0xb4, 0x7e, 0x5e, 0xa8, 0xba, 
0x6b, 0xd2, 0xab, 0xf7, 0xed, 0x03, 0x6b, 0x01, 0x69, 0xb7, 0xdf, 0xdd, 
0x3e, 0x37, 0x77, 0x60, 0x00, 0xf8, 0xc1, 0x0f, 0x7e, 0xe7, 0x07, 0x00, 
0xf0, 0x46, 0x0a, 0x7d, 0x51, 0x55, 0x0e, 0x90, 0x69, 0x9a, 0xf5, 0x5d, 
0xb9, 0x31, 0xac, 0xe7, 0x36, 0xf6, 0x6b, 0xf5, 0x8b, 0x86, 0x4e, 0x5d, 
0xc1, 0x62, 0xce, 0x31, 0xba, 0xdb, 0x0e, 0xe8, 0x64, 0xa6, 0x4e, 0x3e, 
0x36, 0xe3, 0x65, 0xad, 0xb3, 0x73, 0x15, 0x2f, 0xb3, 0x60, 0x11, 0xd7, 
0x7b, 0xda, 0xd4, 0x64, 0xa2, 0xe0, 0x18, 0xb6, 0xf8, 0xb7, 0xf6, 0x91, 
0x9d, 0xb2, 0x62, 0x69, 0x02, 0x9c, 0x01, 0xcc, 0x84, 0x6e, 0x07, 0xee, 
0xf7, 0x9f, 0xfb, 0x6c, 0xa6, 0xfa, 0xf8, 0xea, 0xff, 0xf3, 0xdf, 0xfc, 
0xf5, 0x7f, 0xfc, 0xd6, 0x5f, 0xf8, 0x17, 0xf8, 0x0b, 0xfa, 0x42, 0xf0, 
0xe1, 0x79, 0xe6, 0xad, 0xc1, 0xa4, 0x7b, 0xf7, 0x8f, 0xe0, 0x9b, 0x65, 
0x4d, 0x5a, 0x94, 0xcf, 0xeb, 0x5b, 0xcd, 0x14, 0xc3, 0x6f, 0x59, 0x33, 
0xe7, 0x45, 0xe4, 0x4e, 0x81, 0x29, 0x71, 0x67, 0x3f, 0x1a, 0x8e, 0x8c, 
0x3e, 0x71, 0x51, 0x39, 0x2d, 0x16, 0x7a, 0x00, 0x09, 0x35, 0xba, 0x9e, 
0x58, 0x1e, 0x4b, 0xf9, 0x19, 0x56, 0xef, 0x3d, 0x5f, 0x9b, 0xc0, 0x60, 
0xe7, 0x44, 0x4c, 0x2d, 0xa0, 0x72, 0x57, 0xed, 0x4d, 0x6c, 0x6b, 0x43, 
0x9b, 0x56, 0xc2, 0x57, 0xff, 0xf0, 0xef, 0xfd, 0xf5, 0xbf, 0xb7, 0xf1, 
0x37, 0xff, 0xa7, 0xef, 0x17, 0x75, 0x1a, 0xad, 0xad, 0xf4, 0x1a, 0x30, 
0x9b, 0xcf, 0x07, 0xf8, 0xb3, 0xf5, 0x93, 0x52, 0x4a, 0x8d, 0xa4, 0x56, 
0x6d, 0xc2, 0x1e, 0xac, 0x66, 0x40, 0xf3, 0x8e, 0x51, 0xee, 0xdd, 0xd1, 
0x64, 0xda, 0xd9, 0x94, 0x35, 0x78, 0x0e, 0xcd, 0x24, 0x08, 0x34, 0x60, 
0xaf, 0x57, 0x8e, 0x8d, 0x98, 0x16, 0x12, 0x5b, 0xf0, 0x81, 0x8c, 0xa6, 
0xfd, 0x27, 0x4d, 0xca, 0x1a, 0x56, 0x54, 0xa6, 0x72, 0x9e, 0xe4, 0x7a, 
0xab, 0xc7, 0x25, 0xe9, 0xde, 0x53, 0x25, 0xb8, 0x71, 0xd2, 0x01, 0x80, 
0xbf, 0xf3, 0xfe, 0x37, 0x7e, 0x00, 0xe4, 0xe1, 0x9c, 0x68, 0x3d, 0xfd, 
0xa6, 0x2a, 0x7a, 0xc6, 0xfa, 0x4b, 0xda, 0xa6, 0x22, 0x8a, 0x0d, 0xdc, 
0xe1, 0xf7, 0x67, 0xd7, 0xac, 0x97, 0xa0, 0x5b, 0x3b, 0x07, 0xbd, 0xe2, 
0x3a, 0x3f, 0x41, 0xae, 0x39, 0x1d, 0x04, 0x5c, 0x61, 0x88, 0xc6, 0x3a, 
0x7f, 0x3a, 0x30, 0x5d, 0xe5, 0x5d, 0xb7, 0xc3, 0x69, 0x13, 0x61, 0x15, 
0x93, 0x06, 0x69, 0x58, 0xa9, 0x44, 0x43, 0xd0, 0xc3, 0xef, 0xe8, 0x4f, 
0x53, 0xea, 0x96, 0xe0, 0xd3, 0xfa, 0x98, 0xde, 0x9b, 0x0b, 0x38, 0xff, 
0xf1, 0xef, 0x80, 0x3f, 0xf8, 0xc1, 0x0f, 0x00, 0xe0, 0xad, 0xd4, 0x64, 
0x0e, 0xe4, 0x57, 0xbb, 0x2a, 0x3c, 0x6b, 0x1c, 0xdf, 0xf9, 0x43, 0x08, 
0x1d, 0x34, 0x55, 0x6e, 0xa2, 0x26, 0xcb, 0xa5, 0x45, 0x48, 0xca, 0x45, 
0x2c, 0x50, 0x3b, 0x43, 0x61, 0xbc, 0x6a, 0x25, 0xc7, 0x1f, 0x12, 0xca, 
0x93, 0x63, 0x81, 0xa1, 0x85, 0x0c, 0x77, 0x13, 0xad, 0xcf, 0x10, 0x1b, 
0x12, 0x1c, 0x44, 0xad, 0x27, 0x5f, 0xaa, 0xf3, 0x15, 0x81, 0x8e, 0xbb, 
0x85, 0x7c, 0xb7, 0xb7, 0x5c, 0x50, 0xd4, 0x82, 0x9b, 0xb0, 0x7e, 0x70, 
0x12, 0x39, 0xde, 0xc1, 0xda, 0x4f, 0xfe, 0x9b, 0xbf, 0xfa, 0xcf, 0xfe, 
0x0f, 0xff, 0xfa, 0xdd, 0xa7, 0x7c, 0x65, 0x9e, 0x40, 0xa9, 0x32, 0x69, 
0x08, 0x90, 0x77, 0x1b, 0x7f, 0xb1, 0x11, 0x7d, 0x92, 0xa3, 0xbb, 0x93, 
0xf9, 0x70, 0x7d, 0x88, 0x69, 0x85, 0xcd, 0x99, 0x5b, 0x1a, 0xbb, 0x4d, 
0xe6, 0x6a, 0x33, 0x5c, 0x82, 0xc1, 0x34, 0x0e, 0x45, 0xf2, 0xec, 0xe4, 
0x57, 0x0f, 0x6e, 0xcd, 0xb6, 0x07, 0xcb, 0xe4, 0x49, 0x62, 0xbc, 0xf2, 
0x8b, 0x6f, 0xa1, 0xce, 0x9a, 0xfc, 0x84, 0x86, 0xc4, 0x36, 0x1a, 0x6e, 
0x77, 0xcb, 0x1f, 0xc6, 0xf9, 0x88, 0x1f, 0x70, 0xc8, 0x9d, 0xf7, 0x13, 
0xf3, 0x4f, 0x7e, 0xf0, 0x83, 0x1f, 0xfc, 0x40, 0xbb, 0xf8, 0xd9, 0x1d, 
0xff, 0x7a, 0x47, 0x8f, 0x7d, 0x77, 0xf8, 0x0c, 0xb2, 0x53, 0xd4, 0x7c, 
0xbd, 0x07, 0xda, 0x51, 0x78, 0x0f, 0xe5, 0x1b, 0xcb, 0x3a, 0x31, 0xa7, 
0x4d, 0x84, 0xb3, 0xc7, 0xe5, 0x63, 0x01, 0xc8, 0x5a, 0x0b, 0xd2, 0x34, 
0x06, 0x26, 0x9a, 0x6f, 0xf9, 0x4b, 0xd2, 0x73, 0xe3, 0xce, 0x72, 0x4f, 
0x8a, 0x7e, 0x65, 0x51, 0x6a, 0x3c, 0xdd, 0x0c, 0x47, 0x37, 0x3c, 0xfe, 
0xaa, 0x98, 0xe1, 0x7d, 0x22, 0xe2, 0x4f, 0x2b, 0x82, 0xec, 0x32, 0xf4, 
0x25, 0x1e, 0x8c, 0xa3, 0x67, 0x3f, 0x7c, 0xfc, 0xdb, 0x7f, 0x77, 0xf5, 
0x6f, 0xfc, 0xe3, 0x47, 0xcb, 0x41, 0xe9, 0xb4, 0x10, 0xa7, 0x88, 0x16, 
0xef, 0x3c, 0x4b, 0x2a, 0x89, 0x24, 0x77, 0x80, 0xa0, 0x87, 0x64, 0x06, 
0x02, 0x17, 0xb5, 0x8b, 0xe6, 0x5c, 0x28, 0x7d, 0x4c, 0x9f, 0xde, 0x86, 
0x87, 0xb4, 0x35, 0x04, 0x2f, 0xca, 0x26, 0x3e, 0x9c, 0x4b, 0x97, 0x5b, 
0x77, 0xfd, 0x5e, 0x14, 0x12, 0x0c, 0x11, 0xdf, 0xe0, 0xcc, 0x44, 0x7e, 
0x6a, 0xd4, 0xa8, 0x8c, 0xe6, 0xbd, 0xbe, 0xea, 0x27, 0x26, 0xe6, 0x1b, 
0xd5, 0xa5, 0xe1, 0x9c, 0x25, 0x72, 0xa3, 0x29, 0x13, 0xe7, 0x61, 0x00, 
0x00, 0x80, 0xdf, 0xf9, 0x01, 0x00, 0xdc, 0x70, 0x48, 0xf2, 0xb2, 0xc8, 
0xaa, 0x24, 0x0d, 0xa6, 0x75, 0x33, 0x99, 0xea, 0xa1, 0xe1, 0xc5, 0x74, 
0x61, 0xb9, 0x75, 0xb2, 0xb8, 0x48, 0xfa, 0xb3, 0xaa, 0x22, 0x37, 0xb4, 
0x78, 0xb9, 0xc6, 0xc4, 0xc9, 0x0d, 0x55, 0x7c, 0xfe, 0x1a, 0xe5, 0xfb, 
0x08, 0x55, 0x1f, 0xe9, 0x33, 0x3c, 0xcd, 0x8a, 0xd3, 0x08, 0xc9, 0x6f, 
0x17, 0xf4, 0x51, 0x11, 0x4e, 0x5d, 0x55, 0x70, 0xa8, 0xa8, 0x0f, 0xb6, 
0xc1, 0xed, 0xde, 0x23, 0x37, 0x7d, 0xb4, 0x6e, 0xa4, 0x7c, 0xdd, 0x39, 
0xfb, 0x67, 0x57, 0x9e, 0xf9, 0xd1, 0x7f, 0xf7, 0x9f, 0xfd, 0xa6, 0x9d, 
0xf7, 0xe9, 0x94, 0x51, 0xe3, 0x16, 0x4d, 0x87, 0x6c, 0xdf, 0x99, 0x7f, 
0xae, 0x97, 0x97, 0x54, 0x8f, 0x6c, 0xaf, 0xd8, 0xc7, 0x98, 0x33, 0x1d, 
0x65, 0x19, 0x96, 0xa3, 0x39, 0x29, 0x23, 0x81, 0xb8, 0x35, 0x59, 0x0b, 
0xfa, 0xc1, 0xed, 0xeb, 0x1c, 0x3b, 0xcf, 0xc8, 0xa7, 0xcc, 0x80, 0xd7, 
0x0b, 0xb1, 0x22, 0x5a, 0x41, 0xe9, 0x8f, 0xde, 0x52, 0xc0, 0xed, 0x05, 
0x5f, 0xd8, 0xc5, 0xbb, 0xab, 0xcc, 0x12, 0x2c, 0x09, 0x19, 0x83, 0x4d, 
0x23, 0x2e, 0x6c, 0x1c, 0xfd, 0xd3, 0x33, 0xc7, 0x7b, 0xfe, 0x77, 0xff, 
0xb3, 0xbd, 0x17, 0xbc, 0x84, 0xe4, 0xe6, 0x51, 0xe2, 0x12, 0x1e, 0xa1, 
0x93, 0xc6, 0xf5, 0x6c, 0x8f, 0x1a, 0x67, 0x11, 0xa0, 0x68, 0xcf, 0xd0, 
0x43, 0x2c, 0x89, 0xd1, 0xb6, 0x0c, 0xf7, 0x74, 0x2c, 0x82, 0x83, 0xf3, 
0x14, 0xed, 0x06, 0x4b, 0x64, 0x5e, 0xf9, 0xb0, 0x1c, 0x5a, 0xec, 0x09, 
0x47, 0xc7, 0xdb, 0x24, 0x03, 0x87, 0x21, 0xed, 0xab, 0x1b, 0xa7, 0x35, 
0x3c, 0xe1, 0xe8, 0xa4, 0x23, 0x27, 0x37, 0xc0, 0x68, 0xb1, 0xa9, 0xb9, 
0xd7, 0xaf, 0x03, 0xc2, 0xac, 0xf2, 0x0c, 0xd8, 0xfc, 0x4f, 0xfe, 0xdd, 
0xff, 0xfb, 0x0f, 0x80, 0x1d, 0xaf, 0x37, 0x69, 0xbe, 0xf2, 0xa0, 0xb9, 
0x12, 0xc9, 0xf6, 0x26, 0x3e, 0x34, 0x13, 0x84, 0xd5, 0x7f, 0xf3, 0x8c, 
0xc5, 0x33, 0x52, 0x59, 0x30, 0x90, 0xe8, 0xdd, 0x0f, 0xdc, 0x0b, 0xa1, 
0x5d, 0xb9, 0xb5, 0xf4, 0x28, 0xc2, 0xce, 0xd9, 0xaf, 0x72, 0x33, 0xcc, 
0xbe, 0xe7, 0x17, 0x8f, 0x75, 0x10, 0xcb, 0xfb, 0xe8, 0xa0, 0x9f, 0x58, 
0xda, 0x6b, 0x97, 0x89, 0x31, 0xc5, 0x19, 0xdc, 0x61, 0x92, 0x58, 0xe7, 
0x0f, 0xd5, 0x08, 0xc1, 0x79, 0x38, 0x97, 0x93, 0x88, 0xf3, 0xf3, 0xdf, 
0xf9, 0x01, 0x00, 0x00, 0x00, 0x40, 0x13, 0x4a, 0x7a, 0x35, 0x9e, 0x1b, 
0x29, 0xb2, 0xe6, 0x82, 0xd7, 0x08, 0xbd, 0x5a, 0xc5, 0xa9, 0x09, 0xf0, 
0x7a, 0x64, 0xf7, 0xea, 0xc2, 0x7a, 0x58, 0x50, 0xcb, 0x4e, 0x75, 0x45, 
0x5b, 0x3b, 0x5d, 0x7b, 0x41, 0x25, 0x4d, 0x1a, 0x5f, 0xbb, 0x42, 0x43, 
0xcb, 0x7b, 0xf4, 0xb9, 0x1b, 0x40, 0xe1, 0xd7, 0xaf, 0x16, 0x65, 0xc4, 
0x18, 0x04, 0x98, 0x9b, 0x5e, 0x90, 0xb3, 0xdb, 0x57, 0x98, 0xb9, 0xaa, 
0x85, 0x34, 0x9a, 0x22, 0xce, 0x2c, 0xfa, 0xa2, 0xc6, 0x7a, 0x18, 0xf3, 
0xf8, 0xef, 0xff, 0x2f, 0xff, 0xd8, 0x51, 0xff, 0x35, 0xf0, 0xf6, 0xd5, 
0x8a, 0x73, 0xed, 0xad, 0x1d, 0xcd, 0x23, 0xd5, 0xd2, 0x6f, 0x3d, 0x4e, 
0xe5, 0xe2, 0x94, 0xee, 0x2c, 0xc8, 0x04, 0x5d, 0xb9, 0xfc, 0xc6, 0x0b, 
0x73, 0xf3, 0x43, 0xe5, 0x37, 0x0f, 0x69, 0x7a, 0x96, 0x4a, 0x02, 0x76, 
0x7d, 0xfc, 0x8b, 0xf5, 0x74, 0x8f, 0x67, 0x35, 0x02, 0x9e, 0x8c, 0x32, 
0x83, 0x1d, 0xe0, 0xf8, 0x41, 0xa7, 0xf0, 0x48, 0x38, 0x13, 0x9d, 0x83, 
0x64, 0x83, 0x22, 0xf5, 0x88, 0x42, 0x5d, 0x3c, 0xa9, 0xe2, 0xbd, 0x3a, 
0x1d, 0x51, 0x2d, 0xb7, 0xf3, 0xc0, 0x7e, 0x1f, 0x00, 0x00, 0xec, 0x9f, 
0xfd, 0x65, 0xfd, 0x26, 0xbe, 0x72, 0xa6, 0x34, 0xe1, 0x58, 0x48, 0x31, 
0x8b, 0x02, 0x4d, 0xef, 0x6f, 0x90, 0x9a, 0x55, 0xef, 0x6a, 0x9c, 0x74, 
0x7b, 0x09, 0xd5, 0x0e, 0xd2, 0x4e, 0x96, 0x2f, 0xee, 0xff, 0x19, 0xf2, 
0x90, 0x15, 0xcc, 0x02, 0x42, 0x06, 0xd5, 0xe5, 0x65, 0xed, 0x9c, 0xa6, 
0xc1, 0x33, 0xb2, 0xb1, 0xa4, 0x47, 0xf7, 0x06, 0xa9, 0x85, 0x25, 0xb2, 
0x83, 0xec, 0xd4, 0xcf, 0x6a, 0xeb, 0xcf, 0xcc, 0x46, 0x98, 0x66, 0xd4, 
0xe2, 0x61, 0x3a, 0x3f, 0x85, 0x69, 0x33, 0x2f, 0xea, 0xcf, 0xfe, 0xde, 
0x6f, 0x68, 0xce, 0xd3, 0xbf, 0xf3, 0x9f, 0x7d, 0x5d, 0x0d, 0x47, 0xb7, 
0xca, 0x54, 0x3f, 0xa4, 0xcd, 0x48, 0x13, 0x93, 0xcf, 0xaf, 0x93, 0x34, 
0xd1, 0x5a, 0xc5, 0x09, 0x98, 0xd1, 0xea, 0x16, 0xae, 0x7f, 0x3a, 0x6d, 
0x94, 0x36, 0x5f, 0x8c, 0x76, 0xd0, 0x04, 0xb5, 0xbc, 0xe1, 0x04, 0x40, 
0x61, 0xbc, 0x7c, 0xdd, 0xfa, 0x49, 0x4e, 0x7d, 0xf3, 0xcb, 0xa4, 0x71, 
0x3f, 0xfe, 0xc5, 0x62, 0x0d, 0x60, 0x98, 0x04, 0x3f, 0x0b, 0x27, 0x9b, 
0xf3, 0x85, 0xaa, 0x3d, 0xfe, 0x56, 0xef, 0x80, 0xbf, 0x03, 0x65, 0x2e, 
0x0f, 0xca, 0xda, 0x34, 0x73, 0xf1, 0xc7, 0x01, 0xf9, 0x1a, 0x70, 0xdc, 
0xe3, 0xe4, 0x44, 0x06, 0x00, 0xf1, 0x50, 0x16, 0x19, 0xdf, 0x08, 0xfc, 
0xa2, 0xbd, 0xc2, 0xab, 0x0b, 0x62, 0x52, 0x3f, 0x81, 0xbc, 0x67, 0xa2, 
0x21, 0x48, 0x78, 0x76, 0x98, 0xbb, 0x5e, 0x2c, 0x09, 0x0a, 0xeb, 0xcf, 
0x0d, 0x86, 0xe2, 0x17, 0xb9, 0x6e, 0xb3, 0xd4, 0x49, 0xce, 0xd3, 0x69, 
0xaf, 0x8b, 0xcd, 0x63, 0x14, 0x0e, 0xaf, 0xeb, 0xa1, 0xf1, 0xdd, 0x7d, 
0xdc, 0xcf, 0x4a, 0x9e, 0xa7, 0x97, 0x3f, 0xd0, 0x12, 0x90, 0x10, 0xaa, 
0xa5, 0xc7, 0x00, 0x00, 0x00, 0xbf, 0x52, 0xf9, 0xa7, 0x59, 0x0a, 0xd6, 
0xe7, 0x2a, 0xd6, 0x06, 0x7d, 0xab, 0x65, 0xdf, 0x60, 0x16, 0x39, 0xaa, 
0xfb, 0x40, 0xe6, 0x89, 0xa0, 0x45, 0x64, 0x36, 0x46, 0x71, 0xdd, 0x5c, 
0x44, 0x32, 0x92, 0x51, 0x74, 0x11, 0x8c, 0x6d, 0xb6, 0xeb, 0x67, 0x46, 
0xf6, 0x1d, 0xdd, 0x5e, 0xd8, 0xc4, 0x0d, 0x99, 0xb4, 0xc5, 0x85, 0x84, 
0xcd, 0x9b, 0x83, 0x4a, 0xd2, 0x77, 0x2a, 0x3e, 0x6a, 0x74, 0x71, 0xe6, 
0x30, 0x39, 0x15, 0x39, 0x99, 0x74, 0x8d, 0xec, 0xe2, 0x94, 0xa3, 0xdf, 
0xfd, 0x3d, 0x00, 0x00, 0xe8, 0xff, 0x53, 0xf4, 0x2f, 0xcc, 0x42, 0x4e, 
0x0f, 0x65, 0xcc, 0x9b, 0x90, 0x2c, 0x7c, 0x52, 0xa2, 0x58, 0x58, 0xd1, 
0xee, 0x9c, 0x20, 0x1a, 0xa5, 0x2d, 0xd2, 0x45, 0x92, 0x09, 0x82, 0x13, 
0x3f, 0x32, 0x92, 0xf3, 0x87, 0xf4, 0x08, 0x2e, 0x9c, 0x52, 0xfe, 0x16, 
0x36, 0x4a, 0x12, 0x46, 0x25, 0x41, 0x45, 0xd7, 0x34, 0xae, 0x27, 0xe5, 
0x49, 0xc5, 0xd5, 0x39, 0x7b, 0xf8, 0xce, 0xc0, 0x9c, 0x43, 0x9b, 0x56, 
0x58, 0x23, 0x26, 0x78, 0x96, 0xb6, 0x38, 0x97, 0xe8, 0xf6, 0xaf, 0x56, 
0xf0, 0x2f, 0x81, 0x7f, 0xfa, 0xf7, 0x5e, 0xfc, 0xce, 0x0f, 0x80, 0xfb, 
0x7d, 0x91, 0xd5, 0x7c, 0x98, 0xc5, 0xe0, 0x9e, 0x50, 0xbf, 0x0a, 0xea, 
0xb0, 0x42, 0x97, 0xd4, 0xc9, 0xca, 0xfe, 0xee, 0x78, 0x5d, 0x52, 0xd3, 
0xa6, 0x1c, 0x0d, 0x97, 0x78, 0x29, 0x23, 0x76, 0xa4, 0xda, 0x54, 0xb1, 
0x79, 0x33, 0xb7, 0xcf, 0xa9, 0x1d, 0x72, 0xaa, 0xe5, 0x60, 0x2f, 0x4d, 
0x5c, 0x35, 0x80, 0x09, 0x53, 0x9f, 0xb2, 0x95, 0xd6, 0x9b, 0x60, 0x36, 
0x5d, 0x84, 0xcb, 0x5d, 0x2d, 0x8c, 0xf5, 0x5e, 0x15, 0x20, 0x89, 0xe0, 
0xb9, 0x97, 0x71, 0x0f, 0x7e, 0xe7, 0xaf, 0xff, 0xce, 0x9f, 0x45, 0x9f, 
0xc5, 0xff, 0x17, 0x68, 0x00, 0x1c, 0x81, 0xb0, 0xcf, 0x24, 0xfa, 0xb3, 
0x54, 0x98, 0xeb, 0x5b, 0xc0, 0xbc, 0xb0, 0xc4, 0xf7, 0xab, 0x90, 0x3a, 
0x8d, 0xcd, 0x60, 0xa8, 0x8e, 0xe8, 0x91, 0x51, 0xee, 0x9a, 0x93, 0x52, 
0xea, 0xa4, 0xe4, 0x87, 0xa2, 0x5d, 0x18, 0x83, 0xd4, 0x2f, 0x14, 0x1a, 
0xd5, 0xfa, 0xef, 0xca, 0xbe, 0x1c, 0xc3, 0x65, 0x93, 0x21, 0x9c, 0x65, 
0x06, 0x48, 0x30, 0xf3, 0x7e, 0x50, 0x59, 0xa1, 0x24, 0x17, 0x63, 0x92, 
0x37, 0x9c, 0x65, 0xa6, 0x93, 0x6d, 0x9d, 0xff, 0x83, 0xf3, 0x7f, 0xfe, 
0xb7, 0xb7, 0x3f, 0x74, 0x6e, 0xae, 0x8f, 0x36, 0xf1, 0x6c, 0x06, 0x33, 
0xa6, 0x78, 0x9d, 0xbd, 0x2c, 0xf5, 0x12, 0x5d, 0xf5, 0x1e, 0xc6, 0x4c, 
0xa1, 0x6b, 0xf5, 0xc1, 0x67, 0x62, 0x14, 0x67, 0x0d, 0x9b, 0xe5, 0x7b, 
0x44, 0x0f, 0x09, 0x9f, 0x14, 0xb0, 0x86, 0x36, 0x52, 0x9b, 0x60, 0xc0, 
0x17, 0x33, 0x5a, 0x5a, 0x0c, 0xf4, 0xcd, 0x70, 0xdd, 0x01, 0x96, 0xeb, 
0xaf, 0xf0, 0x1c, 0xd9, 0x9a, 0x75, 0xcc, 0xea, 0xba, 0x96, 0x98, 0x29, 
0x77, 0xa0, 0xbb, 0x76, 0x5b, 0x40, 0xe3, 0x79, 0x2e, 0xec, 0x3e, 0x07, 
0x00, 0xe0, 0x2f, 0x86, 0xff, 0x33, 0xd0, 0xc0, 0xcc, 0x3e, 0x45, 0x7f, 
0x42, 0x03, 0xc3, 0x04, 0x1c, 0x40, 0xcf, 0xb7, 0xc6, 0x72, 0xcd, 0xbc, 
0xf2, 0x75, 0xd0, 0xe9, 0x96, 0xbd, 0xd3, 0xbb, 0xc3, 0xda, 0x38, 0x71, 
0xb1, 0x3d, 0x39, 0xbe, 0x75, 0x00, 0xc0, 0xaa, 0xc5, 0x56, 0xe4, 0x69, 
0xe5, 0x08, 0xa7, 0x0e, 0x91, 0x6f, 0xa6, 0x30, 0x3c, 0x1c, 0xbc, 0xda, 
0xa4, 0x79, 0x3c, 0xff, 0x44, 0x5c, 0x38, 0xc9, 0x79, 0x4a, 0xa7, 0xd8, 
0xd3, 0xe6, 0xdc, 0xa1, 0x97, 0x24, 0x31, 0x0b, 0x89, 0x2c, 0x84, 0x93, 
0xfd, 0xc3, 0x5b, 0xab, 0x2f, 0xc8, 0xff, 0x48, 0xfe, 0xdf, 0x7e, 0x25, 
0x3b, 0xf9, 0xb6, 0x71, 0x19, 0x41, 0xd9, 0x49, 0x13, 0x26, 0xee, 0x4a, 
0x89, 0x66, 0x06, 0x7b, 0xbe, 0x3d, 0x02, 0x17, 0xe3, 0x66, 0xa1, 0x7a, 
0xd5, 0x7b, 0x18, 0xed, 0x12, 0x7d, 0xfc, 0x3e, 0xe7, 0xf3, 0x96, 0xd9, 
0xbd, 0xfb, 0x01, 0x98, 0x1a, 0xac, 0xae, 0xfe, 0xaf, 0x35, 0x61, 0xff, 
0x2f, 0x27, 0x3e, 0x4d, 0xb6, 0x08, 0xa5, 0xc6, 0xfa, 0x3d, 0x6b, 0x95, 
0xfa, 0xac, 0xfd, 0x16, 0x48, 0x31, 0xe6, 0xac, 0x5a, 0x5f, 0xa4, 0x7e, 
0xba, 0x6b, 0x4f, 0x67, 0xe9, 0x5a, 0x78, 0x57, 0x23, 0xf9, 0x3f, 0x0e, 
0xc8, 0xbb, 0x13, 0xa6, 0x9c, 0x1c, 0xdf, 0x69, 0x21, 0xf9, 0xcf, 0x2a, 
0x64, 0x7f, 0xc2, 0xd4, 0x2f, 0x09, 0x52, 0x99, 0x6f, 0xe0, 0x0a, 0x5f, 
0x55, 0x10, 0x3e, 0x4d, 0xf7, 0xbe, 0x7d, 0x00, 0x14, 0x75, 0x97, 0x87,
[truncated: 855,832 more chars]
