# Supplementary material for: cisTEM, user-friendly software for single-particle image processing
Source: eLife. 2018 Mar 7;7:e35383. doi: 10.7554/eLife.35383 (PMC5854467; doi:10.7554/eLife.35383)
Supplement: Source code 1. [file elife-35383-code1.gz › cistem-1.0.1-beta/src/gui/icons/display_previous_disabled_icon.cpp]

static const unsigned char display_previous_disabled_icon_png[] = {
0x89, 0x50, 0x4e, 0x47, 0x0d, 0x0a, 0x1a, 0x0a, 0x00, 0x00, 0x00, 0x0d, 
0x49, 0x48, 0x44, 0x52, 0x00, 0x00, 0x00, 0x1a, 0x00, 0x00, 0x00, 0x1a, 
0x08, 0x03, 0x00, 0x00, 0x00, 0x9e, 0x94, 0xbc, 0xfc, 0x00, 0x00, 0x00, 
0x09, 0x70, 0x48, 0x59, 0x73, 0x00, 0x00, 0x0b, 0x13, 0x00, 0x00, 0x0b, 
0x13, 0x01, 0x00, 0x9a, 0x9c, 0x18, 0x00, 0x00, 0x00, 0x07, 0x74, 0x49, 
0x4d, 0x45, 0x07, 0xe1, 0x02, 0x0d, 0x11, 0x35, 0x01, 0x51, 0xb4, 0xd2, 
0x5d, 0x00, 0x00, 0x00, 0x78, 0x50, 0x4c, 0x54, 0x45, 0x00, 0x00, 0x00, 
0x6e, 0x6e, 0x6e, 0x6f, 0x6f, 0x6f, 0x6e, 0x6e, 0x6e, 0x6d, 0x6d, 0x6d, 
0x6e, 0x6e, 0x6e, 0x6d, 0x6d, 0x6d, 0x6e, 0x6e, 0x6e, 0x6e, 0x6e, 0x6e, 
0x6d, 0x6d, 0x6d, 0x6c, 0x6c, 0x6c, 0x6d, 0x6d, 0x6d, 0x6e, 0x6e, 0x6e, 
0x6e, 0x6e, 0x6e, 0x6e, 0x6e, 0x6e, 0x6e, 0x6e, 0x6e, 0x6e, 0x6e, 0x6e, 
0x6e, 0x6e, 0x6e, 0x6e, 0x6e, 0x6e, 0x6e, 0x6e, 0x6e, 0x6e, 0x6e, 0x6e, 
0x6e, 0x6e, 0x6e, 0x6e, 0x6e, 0x6e, 0x6e, 0x6e, 0x6e, 0x6e, 0x6e, 0x6e, 
0x6e, 0x6e, 0x6e, 0x6e, 0x6e, 0x6e, 0x6e, 0x6e, 0x6e, 0x6e, 0x6e, 0x6e, 
0x6e, 0x6e, 0x6e, 0x63, 0x63, 0x63, 0x69, 0x69, 0x69, 0x6d, 0x6d, 0x6d, 
0x6e, 0x6e, 0x6e, 0x6f, 0x6f, 0x6f, 0x78, 0x78, 0x78, 0x85, 0x85, 0x85, 
0xb0, 0xb0, 0xb0, 0xb1, 0xb1, 0xb1, 0xff, 0xff, 0xff, 0xe9, 0x3b, 0xc9, 
0x46, 0x00, 0x00, 0x00, 0x1e, 0x74, 0x52, 0x4e, 0x53, 0x00, 0x01, 0x01, 
0x02, 0x07, 0x07, 0x0d, 0x0d, 0x0e, 0x0f, 0x10, 0x10, 0x3a, 0x3b, 0x4c, 
0x4d, 0x89, 0x96, 0x97, 0x98, 0xb6, 0xb7, 0xbf, 0xc0, 0xc4, 0xc5, 0xea, 
0xfc, 0xfd, 0xfe, 0x96, 0x66, 0xb1, 0x11, 0x00, 0x00, 0x00, 0x01, 0x62, 
0x4b, 0x47, 0x44, 0x00, 0x88, 0x05, 0x1d, 0x48, 0x00, 0x00, 0x00, 0xcd, 
0x49, 0x44, 0x41, 0x54, 0x28, 0xcf, 0x7d, 0x92, 0xed, 0x16, 0x82, 0x20, 
0x0c, 0x86, 0xa7, 0x69, 0x58, 0x6a, 0x22, 0x7e, 0x9b, 0xa9, 0x4b, 0xb3, 
0xfb, 0xbf, 0xc3, 0x06, 0x1e, 0x53, 0x29, 0x79, 0xfe, 0xc0, 0xf6, 0x1e, 
0xb6, 0x01, 0x2f, 0x00, 0x71, 0x02, 0x70, 0x43, 0x5e, 0xd5, 0x4d, 0x53, 
0x57, 0x3c, 0x74, 0x54, 0x62, 0xc6, 0x02, 0x88, 0x32, 0xfc, 0x92, 0x45, 
0x2a, 0x35, 0xe3, 0x25, 0xb8, 0x43, 0xb0, 0xe5, 0xcc, 0xb5, 0x40, 0xbc, 
0xaf, 0x02, 0x6d, 0x0b, 0x1f, 0x6c, 0x59, 0xd6, 0x23, 0xe5, 0xb1, 0x3d, 
0x44, 0x41, 0xce, 0x54, 0xbf, 0x44, 0x53, 0x54, 0x28, 0x64, 0xc1, 0xe8, 
0x47, 0x51, 0x89, 0x1b, 0x4d, 0x9d, 0x6d, 0xfb, 0xac, 0xfd, 0x52, 0x17, 
0x42, 0x3c, 0x20, 0x00, 0x2e, 0x97, 0xa7, 0x86, 0xcc, 0x71, 0xa8, 0x48, 
0xe8, 0x5b, 0x8d, 0x9e, 0xc4, 0x12, 0x6a, 0xc4, 0x6e, 0x98, 0xa6, 0xd7, 
0x86, 0x69, 0x1a, 0x3a, 0xc4, 0x1a, 0x1a, 0xc4, 0x76, 0x7c, 0x6b, 0x8c, 
0x2d, 0x62, 0x63, 0x92, 0x0c, 0x05, 0x0d, 0x63, 0x18, 0x86, 0x37, 0x5c, 
0xd9, 0x39, 0x7a, 0x28, 0xc7, 0xf4, 0xbc, 0x00, 0xe2, 0xdf, 0xa7, 0xc4, 
0xca, 0x32, 0xe7, 0xc3, 0xaf, 0xb4, 0xc0, 0xcf, 0x75, 0x03, 0xe4, 0x97, 
0xc5, 0x38, 0x4c, 0xec, 0x0b, 0xc6, 0xec, 0xc0, 0x6c, 0x29, 0x4d, 0x60, 
0x2f, 0x9a, 0xb4, 0x68, 0xc0, 0x4b, 0x69, 0xd1, 0x92, 0x07, 0x8b, 0x45, 
0x3f, 0x47, 0xaa, 0x45, 0x6b, 0x97, 0x7c, 0x8d, 0x35, 0x00, 0x00, 0x00, 
0x00, 0x49, 0x45, 0x4e, 0x44, 0xae, 0x42, 0x60, 0x82, 
};
