# Supplementary material for: cisTEM, user-friendly software for single-particle image processing
Source: eLife. 2018 Mar 7;7:e35383. doi: 10.7554/eLife.35383 (PMC5854467; doi:10.7554/eLife.35383)
Supplement: Source code 1. [file elife-35383-code1.gz › cistem-1.0.1-beta/src/gui/icons/small_save_icon.cpp]

static const unsigned char small_save_icon_png[] = {
0x89, 0x50, 0x4e, 0x47, 0x0d, 0x0a, 0x1a, 0x0a, 0x00, 0x00, 0x00, 0x0d, 
0x49, 0x48, 0x44, 0x52, 0x00, 0x00, 0x00, 0x10, 0x00, 0x00, 0x00, 0x10, 
0x08, 0x06, 0x00, 0x00, 0x00, 0x1f, 0xf3, 0xff, 0x61, 0x00, 0x00, 0x00, 
0x06, 0x62, 0x4b, 0x47, 0x44, 0x00, 0x29, 0x00, 0x80, 0x00, 0xb9, 0x66, 
0x1a, 0xe6, 0xa2, 0x00, 0x00, 0x00, 0x09, 0x70, 0x48, 0x59, 0x73, 0x00, 
0x00, 0x0b, 0x13, 0x00, 0x00, 0x0b, 0x13, 0x01, 0x00, 0x9a, 0x9c, 0x18, 
0x00, 0x00, 0x00, 0x07, 0x74, 0x49, 0x4d, 0x45, 0x07, 0xe1, 0x09, 0x0d, 
0x14, 0x03, 0x10, 0xc3, 0x03, 0x90, 0x20, 0x00, 0x00, 0x00, 0x1d, 0x69, 
0x54, 0x58, 0x74, 0x43, 0x6f, 0x6d, 0x6d, 0x65, 0x6e, 0x74, 0x00, 0x00, 
0x00, 0x00, 0x00, 0x43, 0x72, 0x65, 0x61, 0x74, 0x65, 0x64, 0x20, 0x77, 
0x69, 0x74, 0x68, 0x20, 0x47, 0x49, 0x4d, 0x50, 0x64, 0x2e, 0x65, 0x07, 
0x00, 0x00, 0x00, 0xee, 0x49, 0x44, 0x41, 0x54, 0x38, 0xcb, 0xa5, 0xd3, 
0xaf, 0x4a, 0x44, 0x41, 0x14, 0x06, 0xf0, 0xdf, 0x5d, 0x65, 0x5d, 0x10, 
0xb3, 0xe0, 0x23, 0xdc, 0x68, 0xb0, 0xd9, 0xb7, 0x58, 0xc4, 0x22, 0x0b, 
0x5a, 0xc4, 0x07, 0x30, 0xd9, 0xd4, 0x17, 0xd8, 0x6c, 0x35, 0x18, 0x0c, 
0x66, 0xb3, 0x20, 0xc8, 0x16, 0xc1, 0x64, 0x12, 0x9b, 0xb0, 0xdd, 0xa2, 
0x08, 0xd7, 0xe0, 0x5c, 0x18, 0xc6, 0x99, 0xbb, 0xbb, 0xf8, 0xc1, 0x61, 
0xfe, 0x1c, 0xce, 0x77, 0xbe, 0x73, 0xe6, 0x4c, 0xe5, 0x17, 0x9b, 0x38, 
0xc2, 0x83, 0x6e, 0xf4, 0xf1, 0x86, 0xfb, 0xd4, 0x71, 0x8a, 0x66, 0x01, 
0xdb, 0xc5, 0x20, 0x26, 0x98, 0x44, 0xfb, 0x97, 0x84, 0x7c, 0x15, 0x43, 
0xbc, 0x63, 0x14, 0x08, 0x5e, 0xb1, 0x53, 0x22, 0x98, 0x24, 0x04, 0x1b, 
0x21, 0x63, 0x13, 0xce, 0x2d, 0xc9, 0x14, 0x87, 0xcb, 0x99, 0x3a, 0x7b, 
0xd8, 0xc6, 0x5a, 0x38, 0x7f, 0xe1, 0x36, 0xf2, 0x5f, 0x87, 0xf5, 0x2a, 
0xf8, 0xfe, 0x64, 0x3d, 0x29, 0xd4, 0xbd, 0x9e, 0x24, 0x6a, 0xb0, 0xdf, 
0xcb, 0x28, 0x18, 0xa3, 0xca, 0xd8, 0x54, 0x41, 0xee, 0xbf, 0x90, 0x12, 
0x5c, 0xce, 0xf1, 0x84, 0x67, 0x71, 0x40, 0xda, 0xc4, 0xbd, 0xdc, 0x1b, 
0x07, 0x7c, 0xa0, 0xc6, 0x01, 0x2e, 0x52, 0x67, 0xdb, 0xc4, 0xc7, 0x19, 
0x8a, 0x57, 0xf0, 0xd9, 0xd5, 0xc4, 0x6a, 0x8e, 0x51, 0xee, 0x77, 0x95, 
0x70, 0x17, 0x0d, 0x4c, 0x09, 0xe7, 0xb9, 0xcb, 0xa7, 0xb0, 0xd6, 0x33, 
0x82, 0xeb, 0x64, 0x0e, 0x46, 0xad, 0x82, 0x9b, 0xd0, 0xa4, 0x67, 0x2c, 
0x15, 0x82, 0x2b, 0x7c, 0x07, 0xd5, 0x5b, 0x38, 0xce, 0xfc, 0x9b, 0xc5, 
0xf1, 0x03, 0x74, 0xa6, 0x40, 0x77, 0x18, 0xef, 0x14, 0xd3, 0x00, 0x00, 
0x00, 0x00, 0x49, 0x45, 0x4e, 0x44, 0xae, 0x42, 0x60, 0x82, 
};
