# Supplementary material for: cisTEM, user-friendly software for single-particle image processing
Source: eLife. 2018 Mar 7;7:e35383. doi: 10.7554/eLife.35383 (PMC5854467; doi:10.7554/eLife.35383)
Supplement: Source code 1. [file elife-35383-code1.gz › cistem-1.0.1-beta/src/gui/icons/down_arrow.cpp]

static const unsigned char down_arrow_png[] = {
0x89, 0x50, 0x4e, 0x47, 0x0d, 0x0a, 0x1a, 0x0a, 0x00, 0x00, 0x00, 0x0d, 
0x49, 0x48, 0x44, 0x52, 0x00, 0x00, 0x00, 0x05, 0x00, 0x00, 0x00, 0x03, 
0x08, 0x06, 0x00, 0x00, 0x00, 0x5b, 0x36, 0xc5, 0xf8, 0x00, 0x00, 0x00, 
0x09, 0x70, 0x48, 0x59, 0x73, 0x00, 0x00, 0x0b, 0x13, 0x00, 0x00, 0x0b, 
0x13, 0x01, 0x00, 0x9a, 0x9c, 0x18, 0x00, 0x00, 0x00, 0x07, 0x74, 0x49, 
0x4d, 0x45, 0x07, 0xe1, 0x09, 0x0b, 0x0e, 0x29, 0x2b, 0x29, 0xb9, 0xcc, 
0x56, 0x00, 0x00, 0x00, 0x06, 0x62, 0x4b, 0x47, 0x44, 0x00, 0xff, 0x00, 
0xff, 0x00, 0xff, 0xa0, 0xbd, 0xa7, 0x93, 0x00, 0x00, 0x00, 0x41, 0x49, 
0x44, 0x41, 0x54, 0x08, 0x1d, 0x63, 0x30, 0x2d, 0x3b, 0x74, 0x2c, 0x7c, 
0xea, 0xed, 0x1c, 0x06, 0x10, 0x70, 0x59, 0x58, 0x2b, 0x1d, 0xbe, 0x66, 
0x27, 0xf3, 0x67, 0x1e, 0xf3, 0x37, 0xf2, 0x72, 0x22, 0x8b, 0x04, 0x8d, 
0x63, 0x9d, 0x9e, 0x7c, 0xfe, 0x9f, 0xf0, 0xfd, 0xc9, 0xa3, 0x04, 0xb0, 
0x02, 0xbb, 0xec, 0x55, 0x1e, 0x5a, 0x85, 0x07, 0xde, 0x30, 0xa8, 0xb7, 
0x18, 0x83, 0x04, 0x00, 0xfa, 0x88, 0x16, 0xae, 0xec, 0x3b, 0xdf, 0xeb, 
0x00, 0x00, 0x00, 0x00, 0x49, 0x45, 0x4e, 0x44, 0xae, 0x42, 0x60, 0x82, 
};
