# Supplementary material for: cisTEM, user-friendly software for single-particle image processing
Source: eLife. 2018 Mar 7;7:e35383. doi: 10.7554/eLife.35383 (PMC5854467; doi:10.7554/eLife.35383)
Supplement: Source code 1. [file elife-35383-code1.gz › cistem-1.0.1-beta/src/gui/icons/show_angles.cpp]

static const unsigned char show_angles_png[] = {
0x89, 0x50, 0x4e, 0x47, 0x0d, 0x0a, 0x1a, 0x0a, 0x00, 0x00, 0x00, 0x0d, 
0x49, 0x48, 0x44, 0x52, 0x00, 0x00, 0x00, 0x10, 0x00, 0x00, 0x00, 0x10, 
0x08, 0x06, 0x00, 0x00, 0x00, 0x1f, 0xf3, 0xff, 0x61, 0x00, 0x00, 0x00, 
0x06, 0x62, 0x4b, 0x47, 0x44, 0x00, 0x29, 0x00, 0x80, 0x00, 0xb9, 0x66, 
0x1a, 0xe6, 0xa2, 0x00, 0x00, 0x00, 0x09, 0x70, 0x48, 0x59, 0x73, 0x00, 
0x00, 0x0b, 0x13, 0x00, 0x00, 0x0b, 0x13, 0x01, 0x00, 0x9a, 0x9c, 0x18, 
0x00, 0x00, 0x00, 0x07, 0x74, 0x49, 0x4d, 0x45, 0x07, 0xe1, 0x09, 0x0d, 
0x10, 0x34, 0x30, 0x6f, 0x63, 0xb8, 0x00, 0x00, 0x00, 0x00, 0x1d, 0x69, 
0x54, 0x58, 0x74, 0x43, 0x6f, 0x6d, 0x6d, 0x65, 0x6e, 0x74, 0x00, 0x00, 
0x00, 0x00, 0x00, 0x43, 0x72, 0x65, 0x61, 0x74, 0x65, 0x64, 0x20, 0x77, 
0x69, 0x74, 0x68, 0x20, 0x47, 0x49, 0x4d, 0x50, 0x64, 0x2e, 0x65, 0x07, 
0x00, 0x00, 0x01, 0xad, 0x49, 0x44, 0x41, 0x54, 0x38, 0xcb, 0x85, 0xd2, 
0x3d, 0x68, 0x54, 0x41, 0x14, 0x05, 0xe0, 0x6f, 0x36, 0xbb, 0x2c, 0x09, 
0x91, 0x14, 0xfe, 0x84, 0xf8, 0x87, 0xbb, 0x08, 0x91, 0x04, 0xac, 0x63, 
0x11, 0xb1, 0x33, 0x95, 0x60, 0x56, 0xd4, 0xca, 0x36, 0x56, 0x5a, 0x58, 
0x09, 0x16, 0xd1, 0x42, 0x50, 0x50, 0x41, 0x1b, 0x2b, 0x2d, 0x6d, 0xa2, 
0x82, 0x5d, 0x6c, 0xc4, 0xc6, 0xca, 0x42, 0x04, 0x43, 0x14, 0xfc, 0x29, 
0x64, 0x6d, 0x14, 0x34, 0xae, 0x11, 0xf2, 0x76, 0x77, 0x6c, 0xe6, 0x85, 
0xc7, 0xf2, 0x24, 0x17, 0x86, 0x37, 0x73, 0xcf, 0x3d, 0x33, 0xf7, 0x9d, 
0x7b, 0x82, 0xf2, 0x68, 0x60, 0x1e, 0xdb, 0xd3, 0xf9, 0x07, 0x9e, 0xe0, 
0xb3, 0x2d, 0x62, 0x0a, 0x31, 0xad, 0x36, 0xee, 0xa5, 0xd5, 0x2e, 0xe4, 
0xa7, 0xfe, 0x47, 0x9e, 0x4f, 0x05, 0xef, 0x30, 0x54, 0x82, 0x0f, 0x25, 
0x2c, 0xa6, 0xda, 0xd2, 0x97, 0x97, 0x6c, 0x1d, 0x4b, 0x65, 0x9d, 0xe4, 
0x2f, 0x43, 0x48, 0xdf, 0xbd, 0xb8, 0x8f, 0x71, 0xcc, 0x0e, 0x60, 0x79, 
0x27, 0x9b, 0x82, 0xc5, 0x81, 0xb6, 0x17, 0x52, 0xae, 0x85, 0x6a, 0xda, 
0x2f, 0x0c, 0xfc, 0x4e, 0xc4, 0x7e, 0xb8, 0x94, 0x44, 0xca, 0x63, 0x36, 
0x81, 0x63, 0x85, 0xdc, 0x08, 0x8e, 0x60, 0xb4, 0x90, 0x6b, 0xe3, 0x44, 
0x35, 0x8d, 0xea, 0x71, 0x01, 0xf8, 0x80, 0x1a, 0xba, 0x85, 0xdc, 0xfa, 
0xa1, 0xc5, 0x65, 0x38, 0x83, 0xb1, 0xd5, 0xc5, 0xe3, 0xb7, 0x13, 0x67, 
0xa6, 0x52, 0x22, 0xd2, 0x35, 0x9c, 0xca, 0x0f, 0xcd, 0x66, 0x73, 0xa4, 
0xb1, 0x63, 0x74, 0x02, 0xe7, 0x71, 0x07, 0xb7, 0x12, 0xb4, 0x06, 0x95, 
0x64, 0x92, 0x56, 0xe1, 0x82, 0x87, 0x78, 0x84, 0x9d, 0xcd, 0x46, 0xa3, 
0xae, 0xdf, 0xeb, 0xfe, 0xfd, 0xde, 0xf9, 0x85, 0x73, 0x81, 0x6d, 0x85, 
0xba, 0x1b, 0xb8, 0x19, 0x92, 0x88, 0x9f, 0x92, 0x58, 0xbd, 0x04, 0x5e, 
0xa8, 0xd7, 0xeb, 0x2f, 0x1a, 0x97, 0x9f, 0xd5, 0x93, 0x46, 0x33, 0x38, 
0x90, 0x46, 0x90, 0x45, 0x1e, 0x60, 0x17, 0x3e, 0x56, 0x0a, 0xf6, 0x7c, 
0x5b, 0x18, 0xd5, 0x5d, 0xbd, 0xac, 0x8f, 0x83, 0x21, 0x54, 0xce, 0x86, 
0x10, 0x72, 0x32, 0xd4, 0x02, 0x93, 0x81, 0x93, 0x81, 0x7d, 0xb9, 0x06, 
0xd3, 0xc9, 0x18, 0xb9, 0x49, 0xec, 0x99, 0x18, 0xff, 0x86, 0x51, 0x31, 
0x12, 0xe3, 0xa0, 0x4e, 0xc7, 0x72, 0xff, 0xe4, 0x17, 0xac, 0x24, 0x1d, 
0x5a, 0x9b, 0x56, 0x0e, 0x95, 0xdf, 0xbd, 0xf7, 0x2f, 0x5f, 0xc5, 0x8d, 
0x3f, 0xad, 0xfe, 0xc6, 0xfa, 0x51, 0x3c, 0x45, 0x27, 0xf6, 0x7a, 0x22, 
0xa7, 0x23, 0xd3, 0x91, 0xeb, 0xa1, 0xc4, 0xd2, 0xb9, 0x23, 0x2f, 0xd6, 
0x6a, 0xd5, 0x37, 0xe8, 0x0c, 0xc7, 0xee, 0x97, 0xdd, 0x57, 0x96, 0x9f, 
0x07, 0x26, 0x63, 0x8c, 0xd5, 0xd5, 0xab, 0x73, 0xc3, 0x39, 0x61, 0x70, 
0x8c, 0x2b, 0x49, 0x83, 0x26, 0x6a, 0x59, 0xd6, 0x9d, 0xcb, 0xb2, 0xee, 
0xe1, 0xb5, 0xae, 0x0e, 0x5e, 0xe3, 0x67, 0x08, 0xe1, 0x6b, 0x91, 0xf0, 
0x0f, 0x9c, 0xf2, 0x7f, 0xc6, 0x7d, 0x59, 0xd3, 0xf9, 0x00, 0x00, 0x00, 
0x00, 0x49, 0x45, 0x4e, 0x44, 0xae, 0x42, 0x60, 0x82, 
};
