# Supplementary material for: cisTEM, user-friendly software for single-particle image processing
Source: eLife. 2018 Mar 7;7:e35383. doi: 10.7554/eLife.35383 (PMC5854467; doi:10.7554/eLife.35383)
Supplement: Source code 1. [file elife-35383-code1.gz › cistem-1.0.1-beta/src/gui/icons/movie_icon.cpp]

static const unsigned char movie_icon_png[] = {
0x89, 0x50, 0x4e, 0x47, 0x0d, 0x0a, 0x1a, 0x0a, 0x00, 0x00, 0x00, 0x0d, 
0x49, 0x48, 0x44, 0x52, 0x00, 0x00, 0x00, 0x30, 0x00, 0x00, 0x00, 0x30, 
0x08, 0x06, 0x00, 0x00, 0x00, 0x57, 0x02, 0xf9, 0x87, 0x00, 0x00, 0x00, 
0x09, 0x70, 0x48, 0x59, 0x73, 0x00, 0x00, 0x0e, 0xc4, 0x00, 0x00, 0x0e, 
0xc4, 0x01, 0x95, 0x2b, 0x0e, 0x1b, 0x00, 0x00, 0x00, 0x07, 0x74, 0x49, 
0x4d, 0x45, 0x07, 0xe1, 0x02, 0x16, 0x14, 0x30, 0x39, 0x85, 0x12, 0x8c, 
0xf3, 0x00, 0x00, 0x00, 0x06, 0x62, 0x4b, 0x47, 0x44, 0x00, 0xff, 0x00, 
0xff, 0x00, 0xff, 0xa0, 0xbd, 0xa7, 0x93, 0x00, 0x00, 0x0f, 0xa5, 0x49, 
0x44, 0x41, 0x54, 0x68, 0xde, 0xc5, 0x59, 0x07, 0x50, 0x55, 0xd7, 0x16, 
0xa5, 0x0a, 0x08, 0x08, 0x62, 0xc1, 0x0a, 0x62, 0x45, 0xc5, 0x02, 0x8a, 
0x1a, 0x0b, 0xd8, 0x63, 0x6f, 0xd1, 0x08, 0x56, 0x88, 0x41, 0xb1, 0x2b, 
0x1a, 0xcb, 0xa0, 0xc6, 0xde, 0xb0, 0x7f, 0x0b, 0x36, 0xec, 0x0d, 0x1b, 
0x16, 0xd0, 0x44, 0xc4, 0x2e, 0x6a, 0xec, 0x2d, 0xc6, 0x86, 0x15, 0x2b, 
0x28, 0x2a, 0x0a, 0x32, 0xb2, 0xff, 0x5a, 0x67, 0xee, 0x65, 0xd0, 0x8f, 
0xdf, 0x47, 0x34, 0xff, 0xbf, 0x99, 0x33, 0xf7, 0xbe, 0xfb, 0x6e, 0xd9, 
0x65, 0xed, 0xb5, 0xd7, 0xbe, 0xcf, 0xc8, 0xe8, 0x2b, 0x3e, 0xd3, 0xa7, 
0x4f, 0xff, 0xf4, 0x90, 0xf1, 0xc6, 0x8d, 0x1b, 0x2d, 0xf6, 0xee, 0xdd, 
0x6b, 0x1b, 0x13, 0x13, 0x93, 0xfb, 0xd0, 0xa1, 0x43, 0xb9, 0x7f, 0xfb, 
0xed, 0x37, 0xfb, 0x0d, 0x1b, 0x36, 0x58, 0x8f, 0x1a, 0x35, 0xca, 0x3c, 
0xf3, 0x89, 0x38, 0x66, 0x34, 0x66, 0xcc, 0x18, 0xa3, 0xff, 0xcb, 0xa7, 
0x5e, 0xbd, 0x7a, 0x46, 0xfb, 0xf6, 0xed, 0xcb, 0xf8, 0xbe, 0x6c, 0xd9, 
0xb2, 0xa2, 0x67, 0xce, 0x9c, 0xf1, 0x3d, 0x7a, 0xf4, 0xe8, 0xd4, 0x63, 
0xc7, 0x8e, 0x6d, 0xbe, 0x72, 0xe5, 0xca, 0xb1, 0xc7, 0x8f, 0x1f, 0x5f, 
0x7a, 0xf8, 0xf0, 0xe1, 0x95, 0x07, 0x0f, 0x1e, 0x5c, 0xb8, 0x7f, 0xff, 
0x7e, 0xf4, 0xad, 0x5b, 0xb7, 0x56, 0x9f, 0x3b, 0x77, 0x6e, 0x64, 0x78, 
0x78, 0x78, 0x23, 0x67, 0x67, 0x67, 0x2b, 0xfd, 0xda, 0x25, 0x4b, 0x96, 
0xfc, 0x6f, 0x8d, 0x47, 0x24, 0x33, 0xf6, 0x83, 0x83, 0x83, 0x4b, 0xc7, 
0xc6, 0xc6, 0x6e, 0x39, 0x72, 0xe4, 0xc8, 0x93, 0xc8, 0xc8, 0xc8, 0xd4, 
0x9d, 0x3b, 0x77, 0xca, 0x96, 0x2d, 0x5b, 0x64, 0xd3, 0xa6, 0x4d, 0x12, 
0x11, 0x11, 0x21, 0x4f, 0x9e, 0x3c, 0x91, 0x84, 0x84, 0x04, 0xb5, 0x12, 
0x13, 0x13, 0xe5, 0xe5, 0xcb, 0x97, 0xf2, 0xfa, 0xf5, 0xeb, 0xe4, 0xbf, 
0xfe, 0xfa, 0xeb, 0xee, 0x9a, 0x35, 0x6b, 0x26, 0x54, 0xab, 0x56, 0x2d, 
0x27, 0xef, 0x33, 0x62, 0xc4, 0x88, 0x7f, 0xde, 0xf0, 0x80, 0x80, 0x80, 
0x8c, 0xfd, 0x19, 0x33, 0x66, 0x38, 0x6e, 0xdf, 0xbe, 0x7d, 0xf1, 0x8d, 
0x1b, 0x37, 0x64, 0xcf, 0x9e, 0x3d, 0x32, 0x7f, 0xfe, 0x7c, 0xf9, 0xe5, 
0x97, 0x5f, 0xe2, 0x03, 0x03, 0x03, 0x23, 0x7b, 0xf7, 0xee, 0xbd, 0xa1, 
0x4f, 0x9f, 0x3e, 0x57, 0xc7, 0x8f, 0x1f, 0x9f, 0xba, 0x62, 0xc5, 0x0a, 
0x41, 0x26, 0xe4, 0xf9, 0xf3, 0xe7, 0xf2, 0xec, 0xd9, 0x33, 0x79, 0xfa, 
0xf4, 0xa9, 0xda, 0xc2, 0x09, 0x49, 0x4e, 0x4e, 0x16, 0x64, 0x2b, 0x31, 
0x34, 0x34, 0xd4, 0xf7, 0xc7, 0x1f, 0x7f, 0xb4, 0xfc, 0x47, 0x8d, 0xef, 
0xd1, 0xa3, 0x47, 0xc6, 0xfe, 0xdc, 0xb9, 0x73, 0x3b, 0x9e, 0x3e, 0x7d, 
0xfa, 0x36, 0x0d, 0x39, 0x7c, 0xf8, 0xb0, 0x20, 0x7a, 0xf2, 0xf3, 0xcf, 
0x3f, 0x2f, 0x18, 0x37, 0x6e, 0x9c, 0xa3, 0x7e, 0x8e, 0x88, 0x18, 0xf7, 
0xec, 0xd9, 0xb3, 0xdb, 0xc0, 0x81, 0x03, 0x5f, 0x6f, 0xde, 0xbc, 0x59, 
0x5e, 0xbc, 0x78, 0xa1, 0x8c, 0x67, 0x46, 0x78, 0x1d, 0x1d, 0x4a, 0x4a, 
0x4a, 0x92, 0xd4, 0xd4, 0x54, 0x01, 0xcc, 0x04, 0x75, 0x12, 0xe5, 0xe7, 
0xe7, 0x57, 0x96, 0xd7, 0x0e, 0x1a, 0x34, 0xe8, 0x9f, 0x73, 0x64, 0xd6, 
0xac, 0x59, 0x33, 0x6e, 0xde, 0xbc, 0x99, 0xf6, 0xe8, 0xd1, 0x23, 0x05, 
0x89, 0x29, 0x53, 0xa6, 0x08, 0x9c, 0xdb, 0xdd, 0xb5, 0x6b, 0x57, 0xeb, 
0xac, 0xce, 0xef, 0xd8, 0xb1, 0x63, 0x2f, 0x3a, 0x78, 0xf7, 0xee, 0x5d, 
0xe1, 0x35, 0xcc, 0x06, 0xaf, 0xbb, 0x7a, 0xf5, 0xaa, 0xac, 0x5b, 0xb7, 
0x4e, 0x80, 0x7f, 0x59, 0xbb, 0x76, 0xad, 0xa0, 0x7e, 0x98, 0x8d, 0x47, 
0x83, 0x07, 0x0f, 0x76, 0xe7, 0x75, 0xd8, 0x7e, 0x1b, 0x83, 0x1b, 0x35, 
0x6a, 0xa4, 0xb6, 0xc0, 0xaa, 0xe9, 0xbc, 0x79, 0xf3, 0xc6, 0x11, 0x32, 
0xf1, 0xf1, 0xf1, 0x2a, 0x82, 0x8c, 0x68, 0xff, 0xfe, 0xfd, 0xd3, 0xda, 
0xb4, 0x69, 0xe3, 0xaf, 0x9d, 0x9e, 0x17, 0xab, 0x3e, 0x93, 0x84, 0x75, 
0x0a, 0xeb, 0x39, 0xd6, 0xcb, 0x06, 0x0d, 0x1a, 0x08, 0x8a, 0x57, 0x39, 
0xc1, 0x68, 0xb3, 0x36, 0x10, 0x88, 0x24, 0x40, 0xf0, 0x61, 0x58, 0x58, 
0xd8, 0xc3, 0x39, 0x73, 0xe6, 0xbc, 0xc6, 0x52, 0xc7, 0x01, 0xc7, 0xf4, 
0x01, 0x03, 0x06, 0x54, 0xfd, 0x66, 0x11, 0x1f, 0x3a, 0x74, 0xa8, 0xda, 
0x82, 0xee, 0x7a, 0x9d, 0x3a, 0x75, 0x4a, 0x45, 0x91, 0xc6, 0x73, 0xb1, 
0x30, 0x91, 0xee, 0x64, 0x37, 0x37, 0xb7, 0x9e, 0x38, 0x65, 0x2c, 0xd6, 
0x0d, 0xa2, 0xe7, 0xd3, 0x55, 0xa3, 0x46, 0x0d, 0x01, 0xe4, 0x04, 0x2c, 
0x24, 0x28, 0x74, 0x41, 0x8d, 0x08, 0x02, 0xb3, 0x14, 0xb8, 0xb7, 0x45, 
0xf4, 0x2d, 0xfd, 0xfd, 0xfd, 0xbd, 0x7d, 0x7c, 0x7c, 0x22, 0x40, 0x0e, 
0x8a, 0x00, 0x7e, 0xff, 0xfd, 0xf7, 0x67, 0xad, 0x5a, 0xb5, 0x52, 0x99, 
0xe8, 0xd2, 0xa5, 0xcb, 0xdf, 0x37, 0xbe, 0x7d, 0xfb, 0xf6, 0x6a, 0xdb, 
0xa2, 0x45, 0x8b, 0xda, 0x51, 0x51, 0x51, 0xe9, 0x8c, 0x1e, 0xf1, 0xcb, 
0xa5, 0x43, 0x01, 0x11, 0x4c, 0xb7, 0xb7, 0xb7, 0x7f, 0x85, 0xd3, 0xd2, 
0xb3, 0x32, 0x9e, 0x0b, 0xf5, 0x21, 0x97, 0x2f, 0x5f, 0x56, 0x59, 0x08, 
0x0a, 0x0a, 0x92, 0xc2, 0x85, 0x0b, 0xf3, 0x78, 0x2a, 0xd6, 0x51, 0xac, 
0xc2, 0x7c, 0x06, 0x20, 0x68, 0xdf, 0xb6, 0x6d, 0xdb, 0x3d, 0x84, 0x1b, 
0xe8, 0x99, 0xf7, 0x3d, 0x5a, 0xa7, 0x4e, 0x1d, 0x6b, 0x38, 0xf2, 0x75, 
0x19, 0xb0, 0xb2, 0xb2, 0xb2, 0x06, 0xc3, 0xdc, 0xba, 0x7d, 0xfb, 0xb6, 
0x8a, 0xb8, 0x5e, 0x80, 0xcc, 0xc4, 0xbd, 0x7b, 0xf7, 0x14, 0x2c, 0x9a, 
0x35, 0x6b, 0xf6, 0x91, 0xc1, 0x39, 0xcc, 0x4d, 0xc5, 0xd6, 0x3a, 0x87, 
0xd8, 0xd9, 0x98, 0x4b, 0x71, 0x97, 0x62, 0x2c, 0x50, 0xb9, 0x78, 0xf1, 
0xa2, 0x90, 0x62, 0x61, 0xd0, 0xa7, 0x0e, 0xde, 0xc4, 0x2a, 0xcd, 0x67, 
0x21, 0x53, 0xed, 0xfa, 0xf6, 0xed, 0x9b, 0x32, 0x6d, 0xda, 0x34, 0xb9, 
0x70, 0xe1, 0x82, 0x80, 0xc9, 0x82, 0xbe, 0x05, 0x84, 0x86, 0xa0, 0xb8, 
0x3e, 0x80, 0xeb, 0x65, 0xd7, 0xae, 0x5d, 0xca, 0x08, 0x74, 0x59, 0x55, 
0x84, 0x68, 0x4e, 0x42, 0xc7, 0xfe, 0xfc, 0xf3, 0x4f, 0x69, 0xd7, 0xae, 
0x9d, 0xd8, 0xe7, 0xca, 0x29, 0x4d, 0xeb, 0x14, 0x91, 0xe0, 0xc0, 0x2a, 
0xb2, 0x68, 0x6c, 0x43, 0x59, 0x35, 0x2f, 0x50, 0xf6, 0x47, 0xef, 0x91, 
0xeb, 0xd7, 0x6f, 0x08, 0xaf, 0xdf, 0xb6, 0x6d, 0x9b, 0x54, 0xad, 0x5a, 
0x35, 0xab, 0x2c, 0xc5, 0x61, 0x95, 0xf0, 0xf4, 0xf4, 0x2c, 0x06, 0x28, 
0x25, 0x10, 0x4a, 0xec, 0x17, 0x08, 0xdc, 0x87, 0xfa, 0xf5, 0xeb, 0x3b, 
0xd3, 0x8e, 0xee, 0xdd, 0xbb, 0x67, 0xcf, 0xf0, 0x96, 0x2d, 0x5b, 0x1a, 
0xf9, 0xfa, 0xfa, 0xda, 0x2d, 0x5c, 0xb8, 0xf0, 0xd2, 0xec, 0xd9, 0xb3, 
0x15, 0xcf, 0x2f, 0x5f, 0xbe, 0x3c, 0x11, 0x94, 0xb8, 0x02, 0xb8, 0x5d, 
0x3f, 0x79, 0xf2, 0x64, 0xd9, 0xbd, 0x7b, 0xb7, 0x80, 0x91, 0x04, 0x5d, 
0x57, 0xd1, 0xe3, 0xe9, 0xd3, 0xa7, 0xe4, 0x70, 0xf4, 0x66, 0x39, 0xb6, 
0x7f, 0x83, 0x5c, 0x3c, 0x7b, 0x4c, 0x6e, 0xdd, 0xbc, 0xa1, 0x8a, 0x96, 
0xce, 0x1e, 0x38, 0x70, 0x40, 0xce, 0x9c, 0x3d, 0x2b, 0x01, 0xdd, 0x5b, 
0x4a, 0x95, 0xf2, 0xf9, 0xb2, 0x72, 0xe2, 0x4c, 0xb1, 0x62, 0xc5, 0x6a, 
0xe0, 0x99, 0x89, 0x53, 0xa7, 0x4e, 0x55, 0x99, 0x66, 0x70, 0x3a, 0x77, 
0xee, 0x1c, 0x9e, 0xed, 0xa8, 0x97, 0x2d, 0x5b, 0x56, 0xe7, 0xfe, 0xc6, 
0x8c, 0xc6, 0xc8, 0x91, 0x23, 0x05, 0x74, 0xb8, 0x05, 0x87, 0x72, 0x68, 
0xa7, 0xc4, 0x98, 0x99, 0x99, 0x09, 0x9a, 0x96, 0xca, 0xc8, 0xa5, 0x4b, 
0x97, 0x48, 0x81, 0x8a, 0x9d, 0x5e, 0xbf, 0x79, 0x83, 0xe8, 0x25, 0x29, 
0x87, 0xc8, 0x52, 0xac, 0x93, 0xfd, 0xfb, 0xf7, 0x0b, 0x34, 0x91, 0xda, 
0x0f, 0x99, 0x3a, 0x56, 0x36, 0xce, 0x6e, 0x0d, 0x27, 0x0a, 0x7c, 0xea, 
0x40, 0x5a, 0x91, 0x22, 0x45, 0x2e, 0xa0, 0x17, 0xbc, 0x67, 0xa1, 0x13, 
0xa6, 0x6c, 0x76, 0x60, 0xab, 0x04, 0x2f, 0x2f, 0xaf, 0xe2, 0xd9, 0x72, 
0x00, 0xac, 0xa0, 0xb6, 0x68, 0x44, 0x11, 0xbd, 0x7a, 0xf5, 0x92, 0x26, 
0x4d, 0x9a, 0xc4, 0x64, 0xae, 0x6d, 0xfd, 0xa1, 0x26, 0x26, 0x26, 0xe2, 
0xff, 0xd3, 0x4f, 0x0a, 0xdf, 0xc7, 0x8f, 0x1f, 0x97, 0xe8, 0xe8, 0x68, 
0xc0, 0xe5, 0xba, 0x32, 0x94, 0x0e, 0xdc, 0xb9, 0x73, 0x47, 0xe2, 0xe2, 
0xe2, 0x04, 0xe2, 0x4e, 0xb1, 0x10, 0x8d, 0xba, 0x73, 0x27, 0x4e, 0x56, 
0xce, 0x1f, 0x26, 0xdb, 0xe6, 0xb7, 0x92, 0x72, 0x25, 0x1d, 0x3e, 0x72, 
0x02, 0x19, 0x10, 0x68, 0x2a, 0xc5, 0x56, 0xba, 0xfc, 0x80, 0x44, 0x49, 
0x6b, 0xdd, 0xba, 0x75, 0xc0, 0xdf, 0x81, 0xbf, 0x29, 0x22, 0xfc, 0x1e, 
0x17, 0x0b, 0x22, 0xe0, 0x9d, 0xe9, 0xf8, 0xe9, 0xcc, 0x0f, 0x9d, 0x3e, 
0xaa, 0x9d, 0x6c, 0x8f, 0xd8, 0xa9, 0xa2, 0xcf, 0xda, 0x00, 0x5b, 0x29, 
0x67, 0x98, 0x15, 0x1a, 0xc0, 0x28, 0xd2, 0x11, 0x32, 0x0b, 0xcf, 0x49, 
0x48, 0xa0, 0x73, 0x8f, 0x65, 0xfd, 0x8a, 0x59, 0x12, 0x12, 0xdc, 0x56, 
0x2c, 0x2d, 0xcc, 0xc4, 0xca, 0x2a, 0xa7, 0x34, 0x6e, 0xdc, 0x58, 0x5d, 
0x0b, 0x8d, 0xa4, 0x9c, 0xd7, 0x3b, 0x36, 0xfb, 0x0e, 0x82, 0xb8, 0xcc, 
0xdb, 0xdb, 0xdb, 0x2c, 0x5b, 0xd6, 0x83, 0x59, 0x3c, 0xa1, 0x6d, 0xa4, 
0x69, 0xd3, 0xa6, 0x69, 0xd5, 0xab, 0x57, 0x77, 0xd2, 0xd1, 0x85, 0xf5, 
0x42, 0x37, 0xde, 0xab, 0x6a, 0x11, 0xd9, 0xb1, 0xc4, 0x97, 0xb5, 0x01, 
0xb8, 0x3c, 0x53, 0x8c, 0xb4, 0x7a, 0xf5, 0x6a, 0x45, 0x97, 0xcc, 0x04, 
0x17, 0x9b, 0x13, 0x78, 0x5d, 0x19, 0x43, 0x49, 0x41, 0x67, 0xe8, 0xd8, 
0xbb, 0x77, 0x29, 0xf2, 0x3c, 0xe1, 0x85, 0xc2, 0x39, 0xb3, 0x44, 0x46, 
0x63, 0x2d, 0x71, 0x1f, 0xea, 0x55, 0xd1, 0x34, 0xaf, 0xe1, 0x71, 0xc0, 
0x38, 0x16, 0x76, 0xe4, 0xca, 0x96, 0x03, 0x88, 0x7c, 0x1f, 0x68, 0x1e, 
0x41, 0x0f, 0x90, 0x5a, 0xb5, 0x6a, 0xe9, 0x9d, 0xb1, 0x03, 0x56, 0x8a, 
0xee, 0xc0, 0xd4, 0xa1, 0x5e, 0xb2, 0x61, 0x6e, 0x07, 0x59, 0xb3, 0x76, 
0x9d, 0xc2, 0x3b, 0xa3, 0x85, 0xee, 0xaa, 0x94, 0x28, 0x65, 0xc2, 0xcc, 
0x99, 0x33, 0xd5, 0x3e, 0x84, 0x9f, 0xa2, 0x45, 0x1a, 0x15, 0x12, 0x12, 
0xa2, 0xf6, 0x21, 0xbb, 0x55, 0x5d, 0x00, 0x22, 0xca, 0x61, 0x1e, 0x3b, 
0x71, 0xe2, 0x84, 0x9c, 0x45, 0xa1, 0xd3, 0x68, 0x6a, 0x27, 0x3a, 0xc0, 
0xac, 0xa1, 0xa8, 0xe3, 0x61, 0x47, 0xbe, 0xe6, 0xcd, 0x9b, 0x1b, 0xee, 
0xc0, 0x0f, 0x3f, 0xfc, 0x30, 0x87, 0xc6, 0x40, 0x93, 0x08, 0x32, 0xb0, 
0x49, 0x67, 0x55, 0xbd, 0x61, 0x59, 0xe4, 0x30, 0x93, 0x75, 0x33, 0x9b, 
0xc9, 0x8c, 0x5f, 0xbb, 0xca, 0xe1, 0xa3, 0xc7, 0x15, 0xee, 0x19, 0x61, 
0xb2, 0x0d, 0xaf, 0x63, 0xe4, 0x21, 0x97, 0xd5, 0xf7, 0xf5, 0xeb, 0xd7, 
0x0b, 0x06, 0x1f, 0xd9, 0xb1, 0x63, 0x87, 0x2c, 0x5a, 0xb4, 0x48, 0xc0, 
0x6c, 0xaa, 0x23, 0xb3, 0x2e, 0x98, 0x01, 0x9e, 0x47, 0xe6, 0x59, 0xbc, 
0x78, 0xb1, 0x62, 0x3b, 0x2e, 0x76, 0x64, 0x3a, 0xcc, 0x7e, 0x83, 0x42, 
0x4e, 0x41, 0xff, 0x28, 0x9a, 0xad, 0x0c, 0xc0, 0x81, 0xa5, 0x8c, 0x12, 
0x0b, 0x13, 0xbd, 0x40, 0xbe, 0xff, 0xfe, 0xfb, 0x21, 0x38, 0x3c, 0x59, 
0x8f, 0xbe, 0x83, 0x9d, 0x85, 0x2c, 0x9c, 0xd0, 0x56, 0x56, 0xad, 0x5a, 
0xad, 0x60, 0xf1, 0xea, 0xd5, 0x2b, 0x15, 0x5d, 0xe2, 0x5f, 0x37, 0x9e, 
0x7d, 0x82, 0x91, 0x3c, 0x79, 0xf2, 0xa4, 0x6a, 0x66, 0xd4, 0x3b, 0xcc, 
0x0c, 0x1d, 0xa1, 0xc3, 0x34, 0x90, 0x62, 0x0e, 0x7a, 0x4a, 0x2a, 0x57, 
0xae, 0x9c, 0x51, 0x57, 0xc5, 0x8b, 0x17, 0x4f, 0xee, 0xd0, 0xa1, 0x83, 
0x72, 0x88, 0x70, 0x02, 0x8d, 0xa7, 0xc3, 0x1e, 0x97, 0xec, 0xca, 0x88, 
0xa5, 0x4c, 0x6f, 0x4a, 0x4a, 0x8a, 0x50, 0x03, 0x91, 0xf7, 0xbf, 0xfb, 
0xee, 0xbb, 0x04, 0x74, 0x66, 0x29, 0x50, 0xa0, 0x80, 0xf8, 0xfa, 0x74, 
0x90, 0x3d, 0x51, 0x91, 0xaa, 0x49, 0x11, 0xb7, 0xc4, 0x2f, 0xcf, 0xa1, 
0x81, 0xa4, 0x56, 0x3a, 0x43, 0xf9, 0xc0, 0x62, 0x64, 0x03, 0x24, 0x1c, 
0xd9, 0xf0, 0x20, 0x08, 0x55, 0xb1, 0xd3, 0x01, 0x66, 0xa7, 0x4f, 0xa0, 
0x9f, 0xe4, 0xb2, 0xb5, 0xfe, 0x88, 0x8d, 0xf0, 0x8c, 0x01, 0xa5, 0x4b, 
0x97, 0x7e, 0xf7, 0xeb, 0xaf, 0xbf, 0x2a, 0x07, 0xe1, 0xf8, 0x07, 0x34, 
0xb2, 0x22, 0xd9, 0x72, 0x00, 0x11, 0x98, 0xc6, 0x07, 0xb1, 0x23, 0xf2, 
0x61, 0x2c, 0x3c, 0x62, 0x93, 0xec, 0x42, 0x43, 0x68, 0x30, 0xb1, 0x4b, 
0xfe, 0x27, 0xc3, 0xd0, 0xe8, 0xa5, 0x4b, 0x97, 0x66, 0xc0, 0x88, 0xc5, 
0x4c, 0xd8, 0x50, 0x2a, 0x2f, 0x58, 0xb0, 0x40, 0xd5, 0x02, 0x21, 0x43, 
0x62, 0x60, 0x63, 0xe3, 0x7d, 0x27, 0x4f, 0x9a, 0x28, 0x7d, 0xfd, 0x1a, 
0x82, 0x89, 0x4c, 0x3f, 0x72, 0xc0, 0xd4, 0xd4, 0x34, 0x4f, 0xd1, 0xa2, 
0x45, 0x67, 0x38, 0x39, 0x39, 0xa9, 0x5e, 0x33, 0x64, 0xc8, 0x10, 0x71, 
0x71, 0x71, 0xe9, 0x4d, 0xbb, 0x72, 0xe5, 0x32, 0xb0, 0x96, 0xa1, 0x02, 
0x7f, 0x22, 0x0c, 0x38, 0x74, 0xe8, 0x93, 0x14, 0xa3, 0x49, 0x27, 0xae, 
0x5d, 0xbb, 0xa6, 0x8a, 0xee, 0x8f, 0x3f, 0xfe, 0x50, 0x8b, 0xce, 0x90, 
0x81, 0xb8, 0x18, 0x31, 0x6e, 0x09, 0x3f, 0xd2, 0x22, 0xbb, 0x38, 0x6b, 
0x02, 0x03, 0x3c, 0xb1, 0x2c, 0x2b, 0x57, 0xae, 0x54, 0x01, 0x61, 0x4f, 
0x18, 0x34, 0x20, 0x50, 0x3a, 0xb7, 0x71, 0x17, 0x13, 0xe3, 0x8f, 0x1a, 
0xda, 0x13, 0x3e, 0x1f, 0x59, 0xce, 0x53, 0xa8, 0x50, 0xa1, 0x78, 0x66, 
0x15, 0x0d, 0x55, 0x20, 0xec, 0x24, 0x77, 0xee, 0xdc, 0x8d, 0x0d, 0xce, 
0x00, 0x26, 0xa9, 0xf2, 0x1c, 0x56, 0x74, 0x07, 0xf4, 0x82, 0x22, 0xae, 
0x39, 0x42, 0x32, 0xd2, 0x5b, 0xb7, 0x6e, 0x45, 0xe4, 0x77, 0xc9, 0xbe, 
0xe8, 0x18, 0x25, 0x19, 0x98, 0x25, 0x66, 0x88, 0xc6, 0x12, 0x36, 0xdc, 
0xea, 0x4c, 0xc3, 0x4c, 0xe8, 0xf0, 0x62, 0x06, 0x59, 0x1b, 0x03, 0x07, 
0xf4, 0x15, 0xd7, 0x12, 0xff, 0x21, 0x2b, 0x56, 0xf2, 0xf9, 0x55, 0xaa, 
0x54, 0xc9, 0x5d, 0xb3, 0x66, 0xcd, 0x47, 0xe5, 0xcb, 0x97, 0x4f, 0x83, 
0x4a, 0x15, 0x88, 0x3c, 0xc1, 0x3e, 0xe7, 0x0b, 0x37, 0x83, 0x9d, 0x18, 
0x3e, 0x7c, 0xf8, 0xab, 0xcc, 0x12, 0x9a, 0xc6, 0x33, 0xa2, 0x13, 0x27, 
0x4e, 0x54, 0x8d, 0xc7, 0xc9, 0xa9, 0x98, 0x0c, 0xef, 0xd7, 0x4a, 0xb6, 
0xad, 0x99, 0x88, 0xe8, 0xce, 0xce, 0xe8, 0xa0, 0xbc, 0x86, 0x75, 0xc3, 
0xc2, 0xa5, 0xb3, 0x2c, 0x62, 0x6a, 0x26, 0x1e, 0xe7, 0x77, 0x2e, 0xde, 
0x8b, 0xf3, 0x32, 0xa4, 0xf8, 0xa7, 0x0e, 0x78, 0x69, 0x7d, 0xa8, 0x1b, 
0x66, 0x86, 0xa7, 0x28, 0xf0, 0xfd, 0xdd, 0xba, 0x75, 0x93, 0x4a, 0x95, 
0x2a, 0x09, 0x94, 0x81, 0x60, 0x78, 0x8a, 0xc4, 0xcf, 0x96, 0xc6, 0xc6, 
0xc6, 0x9f, 0x37, 0x1c, 0x54, 0xa7, 0xbf, 0x7d, 0x58, 0x41, 0x28, 0x30, 
0xdd, 0x84, 0x0f, 0x71, 0x1d, 0x1c, 0x1c, 0x1c, 0x87, 0x8b, 0x3f, 0xe8, 
0x0f, 0xb4, 0xb5, 0x36, 0x97, 0x25, 0x13, 0xea, 0x4b, 0xe4, 0x9a, 0xc1, 
0x0a, 0x22, 0x64, 0x0d, 0x9e, 0xcf, 0x48, 0x93, 0x91, 0x74, 0x49, 0xa0, 
0x0f, 0x41, 0xcc, 0x22, 0x33, 0xc2, 0xcc, 0xb0, 0x6f, 0x50, 0x8a, 0xe3, 
0x7e, 0xba, 0xf1, 0x27, 0x81, 0x71, 0x07, 0x10, 0x88, 0x3b, 0xd4, 0x6d, 
0x3c, 0x7e, 0x3b, 0x8b, 0x80, 0x91, 0x42, 0xdf, 0xa0, 0x91, 0x09, 0xb4, 
0x92, 0x72, 0x24, 0x4f, 0x9e, 0x3c, 0x1d, 0x0d, 0xca, 0xc0, 0x84, 0x09, 
0x13, 0x6a, 0x30, 0xf5, 0xc4, 0x3f, 0x23, 0x48, 0x3a, 0x85, 0x3a, 0xac, 
0x8b, 0x9f, 0xd6, 0x65, 0x8e, 0x5a, 0x49, 0x27, 0x7b, 0x59, 0x3c, 0xbe, 
0x81, 0xac, 0x9e, 0x1b, 0x20, 0xbb, 0x23, 0xf7, 0xa8, 0x3a, 0x61, 0x94, 
0x59, 0x1b, 0x34, 0x9e, 0xf3, 0xee, 0xae, 0xdd, 0x51, 0xb2, 0x73, 0x57, 
0x14, 0x0a, 0xfc, 0xa0, 0x82, 0x10, 0x6b, 0xe8, 0xfc, 0xf9, 0xf3, 0x8a, 
0xa9, 0x38, 0x23, 0x98, 0x9b, 0x9b, 0xb3, 0xdf, 0xc4, 0xa0, 0xef, 0xac, 
0xc4, 0x48, 0xf9, 0x86, 0xc5, 0x8b, 0xc2, 0xff, 0x30, 0x6c, 0xd8, 0xb0, 
0x47, 0x30, 0xbc, 0x47, 0xa9, 0x52, 0xa5, 0xde, 0x61, 0x82, 0xa3, 0x32, 
0x90, 0xfc, 0xf9, 0xf3, 0x13, 0x4a, 0x5f, 0x7e, 0x8b, 0x81, 0xc1, 0xc2, 
0x16, 0x45, 0x74, 0x84, 0x34, 0x49, 0x48, 0x20, 0x2a, 0xe9, 0xd0, 0xe7, 
0x25, 0xf0, 0x53, 0x21, 0xac, 0xdb, 0x99, 0x9d, 0xe0, 0x00, 0xe3, 0xd7, 
0xde, 0x5d, 0x96, 0x2f, 0x5d, 0xa0, 0x8c, 0xe2, 0xdb, 0x0a, 0x46, 0x78, 
0xc1, 0x82, 0x85, 0x12, 0x1a, 0xba, 0x50, 0x0e, 0x44, 0x2e, 0x96, 0x43, 
0x3b, 0xa6, 0xc8, 0x94, 0x89, 0xa3, 0x14, 0xdc, 0xd8, 0x5f, 0xf8, 0x3b, 
0x03, 0x43, 0x78, 0x1e, 0x3c, 0x78, 0x50, 0xd5, 0x15, 0x85, 0x5f, 0x4c, 
0x4c, 0x8c, 0x3a, 0xce, 0xa6, 0x37, 0x7a, 0xf4, 0x68, 0xce, 0xd7, 0x46, 
0x80, 0x5a, 0x24, 0x54, 0x32, 0x9d, 0x54, 0x9d, 0x1d, 0x87, 0x86, 0x19, 
0x94, 0x05, 0x44, 0xc3, 0x1f, 0x83, 0x48, 0x1a, 0x71, 0x0c, 0xfc, 0x49, 
0xed, 0xda, 0xb5, 0xeb, 0x68, 0x3f, 0xb1, 0xaf, 0xbf, 0xcc, 0xec, 0x84, 
0xb1, 0x89, 0xa9, 0x0c, 0x1b, 0x3e, 0x5c, 0xd1, 0x25, 0x65, 0x41, 0x58, 
0xd8, 0x0a, 0x99, 0x3e, 0x79, 0x94, 0xcc, 0x19, 0xdd, 0x44, 0xfc, 0xdb, 
0xba, 0x4a, 0x5e, 0x7b, 0x0b, 0x75, 0x9e, 0x9d, 0x9d, 0x1d, 0x67, 0x69, 
0x65, 0x28, 0x9b, 0x20, 0x17, 0xc9, 0xe2, 0xed, 0xdb, 0xb7, 0xf2, 0x06, 
0x72, 0x9c, 0x50, 0x23, 0x3d, 0x8f, 0x1d, 0x3b, 0xf6, 0x35, 0x58, 0x2d, 
0xa7, 0xf6, 0x3c, 0x67, 0x14, 0xb1, 0xaa, 0x3d, 0xaa, 0x56, 0x30, 0xd2, 
0x19, 0x83, 0x1c, 0x00, 0x4d, 0x9a, 0xa3, 0x98, 0x8f, 0x10, 0x12, 0x18, 
0xf1, 0xd8, 0x91, 0x77, 0x65, 0x96, 0x4c, 0x58, 0x8f, 0x74, 0x07, 0x2c, 
0x2c, 0x2c, 0x94, 0xfe, 0x21, 0x34, 0x98, 0x81, 0x80, 0x80, 0x00, 0xb1, 
0xb5, 0xc9, 0x99, 0xe5, 0x9c, 0xcc, 0x86, 0x88, 0xe0, 0x64, 0x14, 0x37, 
0x35, 0x8f, 0xfe, 0xd2, 0x8b, 0x75, 0x44, 0x39, 0x81, 0x48, 0x77, 0xd1, 
0x5f, 0x63, 0xf2, 0x63, 0x69, 0x69, 0x39, 0x0f, 0x08, 0xa0, 0x0d, 0x6c, 
0xaa, 0x0f, 0x71, 0x28, 0xe7, 0x7f, 0x35, 0x5e, 0x7f, 0x37, 0x83, 0x42, 
0x2a, 0x04, 0xc3, 0x52, 0x27, 0x4d, 0x9a, 0x24, 0x98, 0x15, 0x38, 0xdc, 
0xcc, 0xcf, 0x74, 0x1a, 0x95, 0x2a, 0x99, 0x21, 0xbd, 0x4c, 0x99, 0x32, 
0xca, 0x70, 0x4a, 0x62, 0x36, 0x2e, 0x16, 0xdc, 0xe7, 0x06, 0x7d, 0x2e, 
0x64, 0x33, 0x8d, 0x4d, 0x50, 0x27, 0x09, 0x1a, 0xcf, 0x1e, 0x41, 0xba, 
0x85, 0x36, 0x0a, 0x47, 0xcf, 0x50, 0x38, 0xb7, 0xb1, 0xb1, 0x51, 0x0f, 
0x42, 0x9d, 0x94, 0x74, 0x74, 0x74, 0x7c, 0x07, 0xa9, 0x21, 0x28, 0x74, 
0x06, 0xce, 0xe6, 0x8b, 0x19, 0x08, 0x0d, 0x0d, 0x55, 0x5b, 0x08, 0xb2, 
0x7a, 0xc0, 0xe7, 0x7b, 0xa4, 0x95, 0xfa, 0x9c, 0xd9, 0xb8, 0xdc, 0xaf, 
0x5f, 0xbf, 0x20, 0xf4, 0x0b, 0xbf, 0xa0, 0xa0, 0xa0, 0x8d, 0x28, 0xc4, 
0x34, 0xf2, 0x3e, 0xe1, 0x40, 0x8a, 0xa4, 0x8e, 0xd1, 0xde, 0x3e, 0x7c, 
0x34, 0x75, 0x61, 0x25, 0x62, 0x45, 0xc1, 0x18, 0x4f, 0x74, 0xfb, 0x0f, 
0xe1, 0xe1, 0xe1, 0x19, 0x34, 0xcd, 0x0c, 0x50, 0x47, 0xa1, 0xee, 0xae, 
0x63, 0x8a, 0xcb, 0x4a, 0x3a, 0x58, 0xb9, 0xbb, 0xbb, 0xef, 0x26, 0x12, 
0xf0, 0xbc, 0x78, 0x7c, 0xb7, 0x36, 0x08, 0x46, 0x7c, 0x0d, 0xce, 0x0f, 
0x78, 0xdd, 0x1f, 0xf2, 0x22, 0x6d, 0xd5, 0xaa, 0x55, 0x4a, 0x26, 0xb0, 
0x98, 0x28, 0x13, 0x68, 0x04, 0x65, 0x30, 0xa3, 0x48, 0x38, 0x70, 0x4b, 
0x1a, 0x2d, 0x59, 0xb2, 0x64, 0x02, 0x2e, 0xdb, 0xce, 0x5b, 0x60, 0x85, 
0x70, 0x4a, 0xc5, 0x2a, 0xc7, 0x7b, 0x61, 0xca, 0x1b, 0x46, 0xa5, 0xcb, 
0xf3, 0xf4, 0x0c, 0x70, 0xe8, 0x07, 0x74, 0xae, 0x42, 0x8a, 0x94, 0xd5, 
0x82, 0x96, 0x95, 0x39, 0x23, 0x30, 0x76, 0xa6, 0xc3, 0xf9, 0xfb, 0xd8, 
0xb7, 0xc8, 0xf6, 0x98, 0x06, 0xf6, 0x68, 0x4a, 0x6a, 0x65, 0xa1, 0xb2, 
0x9b, 0xf2, 0xe1, 0xec, 0xd2, 0x8c, 0x1e, 0x97, 0x3e, 0x88, 0x10, 0xdb, 
0x54, 0x99, 0x0d, 0x1b, 0x36, 0xec, 0x97, 0x85, 0xce, 0x6a, 0x85, 0xcc, 
0x25, 0xf1, 0x77, 0x52, 0x2a, 0x31, 0xcf, 0x8c, 0x21, 0x30, 0xb1, 0xa8, 
0x35, 0x25, 0x9b, 0xd1, 0xe5, 0x8d, 0xc2, 0xc2, 0xc2, 0xb2, 0x32, 0xa1, 
0x85, 0x9b, 0x9b, 0xdb, 0x3b, 0x50, 0xe9, 0x95, 0x6c, 0x1b, 0x0f, 0x01, 
0xa6, 0xb6, 0x68, 0x44, 0xa5, 0xa0, 0xe9, 0x2f, 0x22, 0x7a, 0xe9, 0xa4, 
0x58, 0x1a, 0xae, 0xbf, 0x7d, 0xd6, 0x17, 0xbf, 0x73, 0x12, 0x1b, 0x37, 
0x6e, 0x1c, 0x05, 0xd9, 0x21, 0x74, 0x51, 0x7f, 0xa4, 0xbe, 0x13, 0x24, 
0xc1, 0x26, 0x68, 0x9b, 0x54, 0xa8, 0xcb, 0x0f, 0x8c, 0x3e, 0xd9, 0x86, 
0x7a, 0x1f, 0x86, 0x87, 0x8b, 0x88, 0xd5, 0x97, 0x6c, 0x40, 0x6d, 0x79, 
0x42, 0x5a, 0xbf, 0x25, 0xba, 0xff, 0xd6, 0x7b, 0x22, 0x14, 0x91, 0xea, 
0xe1, 0x10, 0x6c, 0xf6, 0x48, 0xf1, 0x70, 0xd4, 0xc5, 0x75, 0xaa, 0x56, 
0xd2, 0x2c, 0xe1, 0xc3, 0xac, 0xe8, 0x0a, 0x96, 0xaf, 0xcf, 0x29, 0xf6, 
0x08, 0x37, 0xaa, 0x50, 0xd4, 0xca, 0x25, 0x74, 0xf7, 0xbd, 0xa0, 0xc6, 
0x43, 0x80, 0xe5, 0x7b, 0x5e, 0x87, 0xee, 0x1e, 0x1d, 0x1b, 0x1b, 0xdb, 
0x5a, 0xbf, 0x3f, 0x98, 0x8c, 0xf7, 0xcf, 0x4a, 0x27, 0xa8, 0x63, 0xe8, 
0x03, 0x35, 0xf0, 0x39, 0x0b, 0x16, 0x73, 0xfc, 0xe2, 0x50, 0xaf, 0x75, 
0x3b, 0x56, 0xba, 0x3d, 0x96, 0x03, 0x5a, 0x7e, 0x39, 0xad, 0x89, 0xb1, 
0xc0, 0x8a, 0xa0, 0x10, 0x9d, 0xc1, 0x06, 0x1e, 0x30, 0x62, 0x28, 0xea, 
0xe3, 0x1a, 0x9b, 0x10, 0xeb, 0x83, 0x03, 0x0b, 0x23, 0x4b, 0x3a, 0xd5, 
0x65, 0x37, 0x64, 0x45, 0x3a, 0xb0, 0xfd, 0x06, 0xac, 0x93, 0x8c, 0xcc, 
0xbc, 0xc3, 0xda, 0x3b, 0x7e, 0xfc, 0xf8, 0x0e, 0x1e, 0x1e, 0x1e, 0xae, 
0xb8, 0x57, 0x51, 0xed, 0x9e, 0xbc, 0xb7, 0xa3, 0xf6, 0x92, 0xd8, 0x01, 
0xcb, 0x4e, 0x7b, 0xbe, 0x35, 0x9e, 0x4d, 0xca, 0xb4, 0x44, 0x2f, 0xaa, 
0x04, 0x26, 0xfc, 0xe2, 0x6c, 0x60, 0xa2, 0x5d, 0xcc, 0xf7, 0x31, 0x15, 
0xb0, 0x3c, 0xf2, 0xe5, 0xcb, 0xd7, 0x19, 0x9e, 0xbf, 0x81, 0x46, 0x5f, 
0x45, 0x6a, 0xd6, 0x56, 0x43, 0xbe, 0xc0, 0xd6, 0xde, 0x48, 0xd7, 0xf1, 
0xf1, 0xf1, 0xf1, 0x45, 0x56, 0xe6, 0xc2, 0x81, 0x68, 0x74, 0xd5, 0x2b, 
0xd8, 0xbf, 0x83, 0x75, 0x0f, 0x69, 0x8f, 0xc3, 0xb1, 0x73, 0x58, 0x11, 
0x18, 0x68, 0xc6, 0x40, 0x16, 0x34, 0xd7, 0x44, 0x5b, 0x03, 0xed, 0xfa, 
0x06, 0xda, 0x3d, 0x28, 0x53, 0xd8, 0x28, 0x6b, 0xf1, 0x85, 0x38, 0x9f, 
0xab, 0xa9, 0xcf, 0x12, 0x15, 0x2a, 0x54, 0x28, 0x03, 0xec, 0x8f, 0x81, 
0xcc, 0x5e, 0xf4, 0x45, 0xfe, 0xd7, 0xd2, 0x45, 0x3c, 0xe6, 0x63, 0x34, 
0x60, 0x7c, 0x17, 0x4f, 0x4f, 0xcf, 0x44, 0x8e, 0x7d, 0x5d, 0xbb, 0x76, 
0x15, 0xb4, 0xf4, 0x08, 0x1c, 0xaf, 0x89, 0x55, 0x19, 0x8b, 0x03, 0xbf, 
0xa7, 0xf6, 0x40, 0xee, 0xf3, 0xad, 0x72, 0x25, 0xfe, 0x86, 0xa8, 0x55, 
0x25, 0x5d, 0x6a, 0xc7, 0x2b, 0x6b, 0xab, 0x4a, 0xa6, 0xf3, 0x3d, 0xb5, 
0xef, 0x1e, 0xda, 0x6f, 0x0c, 0x56, 0x79, 0x2c, 0x66, 0xa5, 0xa4, 0x96, 
0x91, 0x02, 0x75, 0xeb, 0xd6, 0xed, 0x8d, 0x6c, 0x5d, 0x2c, 0x51, 0xa2, 
0x84, 0xa0, 0x99, 0x05, 0x68, 0xc1, 0x35, 0x31, 0x08, 0xf3, 0x68, 0xdb, 
0xf5, 0xbd, 0xbc, 0xbc, 0x9e, 0x61, 0x42, 0x12, 0x67, 0x67, 0x67, 0xf1, 
0xf6, 0xf6, 0x96, 0x6a, 0xd5, 0xaa, 0xb1, 0x09, 0x1d, 0x86, 0x72, 0x2c, 
0xa0, 0x49, 0x5b, 0x1b, 0x2d, 0xd5, 0xb6, 0x1c, 0x9a, 0x0c, 0x58, 0xb6, 
0x3a, 0x34, 0xb4, 0x68, 0x5a, 0x69, 0x70, 0xb5, 0xd0, 0xde, 0xfe, 0xa9, 
0x77, 0x40, 0x68, 0x8c, 0x9e, 0x2d, 0x5a, 0xb4, 0x38, 0x81, 0xee, 0xfb, 
0x9e, 0xc6, 0x83, 0x96, 0x43, 0x35, 0x07, 0x0b, 0x18, 0xea, 0x80, 0x35, 
0x34, 0xc7, 0x3e, 0xcc, 0xa7, 0x82, 0xe9, 0x48, 0x0a, 0x16, 0x2c, 0x28, 
0x0e, 0x0e, 0x0e, 0x4a, 0x95, 0x52, 0x06, 0xc3, 0x99, 0xe7, 0xc0, 0x70, 
0xbd, 0xbc, 0x79, 0xf3, 0x66, 0xbc, 0x74, 0xc2, 0x38, 0x68, 0x28, 0x1f, 
0x64, 0x29, 0xe8, 0x61, 0xb4, 0x25, 0x7a, 0x84, 0x2b, 0xee, 0xbf, 0xa1, 
0x53, 0xa7, 0x4e, 0x4a, 0x33, 0x21, 0x80, 0xe9, 0x15, 0x2b, 0x56, 0x9c, 
0xa3, 0x65, 0x85, 0x99, 0x2a, 0x68, 0x70, 0x06, 0x20, 0xbc, 0xaa, 0xe0, 
0x26, 0x0f, 0x18, 0x7d, 0x46, 0x1e, 0x2c, 0xa4, 0x9c, 0xe0, 0x88, 0x87, 
0x2c, 0x28, 0x7d, 0xd4, 0xbc, 0x79, 0xf3, 0x70, 0x3c, 0xb8, 0xd1, 0xd7, 
0xbc, 0x05, 0x87, 0xe3, 0x05, 0x21, 0x51, 0xfc, 0x50, 0xa4, 0x7c, 0x9d, 
0x99, 0xc6, 0xff, 0x09, 0x70, 0x5f, 0x41, 0xb7, 0x7f, 0x09, 0x11, 0x17, 
0x98, 0x23, 0x47, 0x0e, 0x47, 0xcd, 0x78, 0xc2, 0x33, 0xbf, 0xc1, 0x0e, 
0x68, 0x7f, 0x2f, 0x39, 0xa3, 0x06, 0x6e, 0xf3, 0xd5, 0x78, 0xcb, 0x96, 
0x2d, 0x85, 0x70, 0xa2, 0x23, 0x5c, 0xfc, 0xfb, 0x88, 0x0f, 0xc2, 0xa0, 
0x93, 0x8c, 0xed, 0x05, 0xe8, 0x9f, 0xfe, 0xc8, 0x48, 0x5e, 0x43, 0xee, 
0x0b, 0x4d, 0xe3, 0x00, 0xe3, 0xba, 0xe0, 0x9e, 0x51, 0x21, 0x21, 0x21, 
0x4f, 0xd1, 0x1b, 0xde, 0x63, 0x0a, 0x13, 0xfe, 0x3f, 0x40, 0x5d, 0x85, 
0xc8, 0x1f, 0x03, 0x7c, 0x5c, 0xcd, 0xcc, 0xcc, 0xc8, 0x48, 0x65, 0xb4, 
0x5a, 0x29, 0xaf, 0xb1, 0xa2, 0x61, 0x1f, 0xdc, 0x44, 0x6d, 0x31, 0x4c, 
0x58, 0x83, 0x05, 0xb6, 0x22, 0x4a, 0x29, 0x14, 0x53, 0x94, 0xb5, 0x2e, 
0x2e, 0x2e, 0xaa, 0x2e, 0xf4, 0x2d, 0x67, 0x57, 0xf2, 0x3d, 0x55, 0x26, 
0x20, 0x70, 0x03, 0xf8, 0x5d, 0x0b, 0x25, 0x19, 0x8c, 0x6b, 0x02, 0xf0, 
0xdd, 0x9f, 0x6f, 0xfb, 0xe0, 0xf0, 0x24, 0x38, 0xba, 0x15, 0x54, 0x78, 
0x87, 0x84, 0xc0, 0xf1, 0x94, 0x99, 0xa4, 0x54, 0xe7, 0x77, 0xd4, 0x5c, 
0x3a, 0x60, 0xf9, 0x18, 0x83, 0xcb, 0x48, 0x14, 0xac, 0x9d, 0x46, 0xb1, 
0xe5, 0x32, 0x91, 0x83, 0x93, 0x56, 0x2b, 0xc6, 0x06, 0x3b, 0x81, 0x08, 
0xf0, 0x64, 0x4b, 0x04, 0xd6, 0x01, 0x11, 0xee, 0x09, 0x4a, 0x3b, 0x42, 
0x38, 0x71, 0xb8, 0xa0, 0xbc, 0x65, 0x16, 0x58, 0x64, 0x70, 0x90, 0xe3, 
0x1e, 0xff, 0xff, 0xe2, 0x00, 0xae, 0xfe, 0xf4, 0x40, 0xe6, 0x94, 0xf8, 
0xe3, 0x79, 0xe8, 0x19, 0x6a, 0xcb, 0x09, 0x0c, 0x93, 0x16, 0xd9, 0x8c, 
0xaf, 0x2d, 0xd5, 0x39, 0x3c, 0x86, 0xa8, 0x5f, 0xc2, 0x20, 0x3f, 0x0b, 
0xf7, 0x21, 0x45, 0x17, 0xd3, 0x28, 0xd4, 0x5d, 0x8b, 0x7c, 0x45, 0xed, 
0x98, 0x4d, 0xb6, 0x8c, 0xd7, 0x3e, 0xe6, 0xda, 0x7f, 0x59, 0xbc, 0x61, 
0x45, 0x4c, 0x47, 0xd5, 0x5d, 0x5d, 0x5d, 0x3b, 0xa1, 0x0e, 0x76, 0x02, 
0x56, 0xa9, 0x34, 0x96, 0xc3, 0x39, 0x47, 0x3e, 0xee, 0x63, 0x14, 0x15, 
0xbe, 0xd3, 0xa1, 0xf4, 0xa6, 0x71, 0xd0, 0x3d, 0x2a, 0x3b, 0x30, 0x4e, 
0x39, 0x47, 0xe7, 0x69, 0x38, 0x58, 0x85, 0x44, 0xf0, 0x0a, 0x2b, 0x1c, 
0x41, 0xe9, 0x82, 0x00, 0xd5, 0x06, 0xa3, 0x79, 0x68, 0x06, 0x7b, 0x68, 
0xc6, 0x93, 0x5a, 0x4b, 0x69, 0xcc, 0x93, 0x33, 0x5b, 0xd8, 0xff, 0x9c, 
0x03, 0x5a, 0x2a, 0xb9, 0x2d, 0x03, 0x51, 0xe5, 0x0e, 0x03, 0x7a, 0x01, 
0x52, 0xeb, 0x90, 0x91, 0xf3, 0x30, 0xe4, 0x21, 0x20, 0xf6, 0x1c, 0xb0, 
0x7a, 0x81, 0x86, 0x95, 0x84, 0xcc, 0x24, 0x95, 0x2b, 0x57, 0x2e, 0x09, 
0xdf, 0x13, 0xb1, 0x7d, 0x0a, 0x39, 0x1c, 0x87, 0xf3, 0x8f, 0x80, 0x69, 
0xfe, 0x05, 0x78, 0xfa, 0x40, 0xeb, 0x57, 0xd0, 0xde, 0x7a, 0xbb, 0x69, 
0xdb, 0xd2, 0x9a, 0xc1, 0xc5, 0x35, 0xf8, 0xe4, 0xd5, 0xe8, 0xd6, 0xf4, 
0x6b, 0x48, 0x42, 0x6f, 0x6c, 0x79, 0x34, 0x06, 0xd0, 0x97, 0xa3, 0x46, 
0x69, 0xf9, 0xf5, 0xdf, 0x90, 0x7e, 0x17, 0x44, 0xba, 0x12, 0x22, 0x5d, 
0x0b, 0x4a, 0xb4, 0x3e, 0xb0, 0xdf, 0x10, 0x06, 0xd7, 0xc5, 0x7e, 0x75, 
0x60, 0xbd, 0x0c, 0x1c, 0x2a, 0xa8, 0xc9, 0x84, 0x3c, 0x5a, 0x54, 0x0b, 
0x69, 0x5b, 0x07, 0xad, 0x3f, 0xe8, 0x7d, 0xc1, 0x42, 0x0b, 0x9c, 0x89, 
0xd1, 0x37, 0xfc, 0x98, 0x7c, 0x66, 0x99, 0x6a, 0xcd, 0xc7, 0x4c, 0xdb, 
0xcf, 0xee, 0x32, 0xf9, 0x1a, 0x43, 0xff, 0x0d, 0xfc, 0x96, 0xf1, 0xf3, 
0xb8, 0x85, 0x98, 0x54, 0x00, 0x00, 0x00, 0x00, 0x49, 0x45, 0x4e, 0x44, 
0xae, 0x42, 0x60, 0x82, 
};
