# Supplementary material for: cisTEM, user-friendly software for single-particle image processing
Source: eLife. 2018 Mar 7;7:e35383. doi: 10.7554/eLife.35383 (PMC5854467; doi:10.7554/eLife.35383)
Supplement: Source code 1. [file elife-35383-code1.gz › cistem-1.0.1-beta/src/gui/job_panel.h]

#ifndef __JOB_PANEL_H__
#define __JOB_PANEL_H__

#include <wx/panel.h>
#include "wx/socket.h"


class JobPanel : public wxPanel
{
	protected:


	public:

	virtual void UpdateJobDetails(const char *updateinfo) { }
	virtual void OnJobSocketEvent(wxSocketEvent& event) {}

	virtual void WriteInfoText(wxString text_to_write) = 0;
	virtual void WriteErrorText(wxString text_to_write) = 0;

		JobPanel( wxWindow* parent, wxWindowID id = wxID_ANY, const wxPoint& pos = wxDefaultPosition, const wxSize& size = wxSize( 869,566 ), long style = wxTAB_TRAVERSAL );
		~JobPanel();

};

#endif
