# Supplementary material for: cisTEM, user-friendly software for single-particle image processing
Source: eLife. 2018 Mar 7;7:e35383. doi: 10.7554/eLife.35383 (PMC5854467; doi:10.7554/eLife.35383)
Supplement: Source code 1. [file elife-35383-code1.gz › cistem-1.0.1-beta/src/gui/UnblurResultsPanel.h]

#ifndef __UNBLUR_RESULTS_PANEL_H__
#define __UNBLUR_RESULTS_PANEL_H__

#include <vector>
#include "../gui/mathplot.h"
#include <wx/panel.h>

class
UnblurResultsPanel : public UnblurResultsPanelParent
{
	public:

	UnblurResultsPanel(wxWindow* parent, wxWindowID id = wxID_ANY, const wxPoint& pos = wxDefaultPosition, const wxSize& size = wxDefaultSize, long style = wxTAB_TRAVERSAL, const wxString& name = wxPanelNameStr);
	~UnblurResultsPanel();


	void Clear();
	void ClearGraph();
	void AddPoint(double dose, double x_movement, double y_movement);
	void Draw();


	std::vector<double> current_accumulated_dose_data;
	std::vector<double> current_x_movement_data;
	std::vector<double> current_y_movement_data;

	mpWindow        *current_plot_window;
	//mpBottomInfoLegend    *legend;
	mpTopInfoLegend    *legend;
	mpTitle         *title;
	mpScaleX * current_xaxis;
	mpScaleY * current_yaxis;

	mpFXYVector* current_x_shift_vector_layer;
	mpFXYVector* current_y_shift_vector_layer;

};


#endif
