# Supplementary material for: cisTEM, user-friendly software for single-particle image processing
Source: eLife. 2018 Mar 7;7:e35383. doi: 10.7554/eLife.35383 (PMC5854467; doi:10.7554/eLife.35383)
Supplement: Source code 1. [file elife-35383-code1.gz › cistem-1.0.1-beta/src/gui/LargeAngularPlotDialog.cpp]

#include "../core/gui_core_headers.h"


LargeAngularPlotDialog::LargeAngularPlotDialog (wxWindow *parent, wxWindowID id, const wxString &title, const wxPoint &pos, const wxSize &size, long style)
:
LargeAngularPlotDialogParent( parent, id, title, pos, size, style)
{
	int frame_width;
	int frame_height;
	int frame_position_x;
	int frame_position_y;

	main_frame->GetClientSize(&frame_width, &frame_height);
	main_frame->GetPosition(&frame_position_x, &frame_position_y);

	SetSize(wxSize(frame_height, myroundint(float(frame_height * 0.9f))));

	// ok so how big is this dialog now?

	int new_x_pos = (frame_position_x + (frame_width / 2) - (frame_height / 2));
	int new_y_pos = (frame_position_y + (frame_height / 2) - myroundint(float(frame_height) * 0.9f / 2.0f));

	Move(new_x_pos, new_y_pos);
}

void LargeAngularPlotDialog::OnCopyToClipboardClick( wxCommandEvent& event )
{
	if (wxTheClipboard->Open())
	{
	  //  wxTheClipboard->SetData( new wxTextDataObject(OutputTextCtrl->GetValue()) );
		wxTheClipboard->SetData( new wxBitmapDataObject( AngularPlotPanel->buffer_bitmap) );
	    wxTheClipboard->Close();
	}
}

void LargeAngularPlotDialog::OnSaveButtonClick(wxCommandEvent &event)
{
	ProperOverwriteCheckSaveDialog *saveFileDialog;
	saveFileDialog = new ProperOverwriteCheckSaveDialog(this, _("Save png image"), "PNG files (*.png)|*.png", ".png");
	if (saveFileDialog->ShowModal() == wxID_CANCEL)
	{
		saveFileDialog->Destroy();
		return;
	}

	// save the file then..

	AngularPlotPanel->buffer_bitmap.SaveFile(saveFileDialog->ReturnProperPath(), wxBITMAP_TYPE_PNG);
	saveFileDialog->Destroy();
}

void LargeAngularPlotDialog::OnCloseButtonClick(wxCommandEvent &event)
{
	EndModal(0);
}
