# Supplementary material for: cisTEM, user-friendly software for single-particle image processing
Source: eLife. 2018 Mar 7;7:e35383. doi: 10.7554/eLife.35383 (PMC5854467; doi:10.7554/eLife.35383)
Supplement: Source code 1. [file elife-35383-code1.gz › cistem-1.0.1-beta/src/gui/gui_globals.h]

class ReturnProcessedImageEvent;
class ReturnSharpeningResultsEvent;
wxDECLARE_EVENT(RETURN_PROCESSED_IMAGE_EVT, ReturnProcessedImageEvent);
wxDECLARE_EVENT(RETURN_SHARPENING_RESULTS_EVT, ReturnSharpeningResultsEvent);
wxDECLARE_EVENT(wxEVT_AUTOMASKERTHREAD_COMPLETED, wxThreadEvent);

class ReturnProcessedImageEvent: public wxCommandEvent
{
public:
	ReturnProcessedImageEvent(wxEventType commandType = RETURN_PROCESSED_IMAGE_EVT, int id = 0)
        		:  wxCommandEvent(commandType, id) { }

	// You *must* copy here the data to be transported
	ReturnProcessedImageEvent(const ReturnProcessedImageEvent& event)
        		:  wxCommandEvent(event) { this->SetImage(event.GetImage()); }

	// Required for sending with wxPostEvent()
	wxEvent* Clone() const { return new ReturnProcessedImageEvent(*this); }

	Image* GetImage() const { return m_image; }
	void SetImage( Image *image) { m_image = image; }

private:
	Image *m_image;
};

typedef void (wxEvtHandler::*ReturnProcessedImageEventFunction)(ReturnProcessedImageEvent &);
#define ReturnProcessedImageEventHandler(func) wxEVENT_HANDLER_CAST(ReturnProcessedImageEventFunction, func)

class ReturnSharpeningResultsEvent: public wxCommandEvent
{
public:
	ReturnSharpeningResultsEvent(wxEventType commandType = RETURN_SHARPENING_RESULTS_EVT, int id = 0) :  wxCommandEvent(commandType, id)
	{
		m_sharpened_image = NULL;
		m_original_orth_image = NULL;
		m_sharpened_orth_image = NULL;
		m_original_curve = NULL;
		m_sharpened_curve = NULL;

	}

	// You *must* copy here the data to be transported
	ReturnSharpeningResultsEvent(const ReturnSharpeningResultsEvent& event) :  wxCommandEvent(event)
	{
		this->SetSharpenedImage(event.GetSharpenedImage());
		this->SetOriginalOrthImage(event.GetOriginalOrthImage());
		this->SetOriginalCurve(event.GetOriginalCurve());
		this->SetSharpenedCurve(event.GetSharpenedCurve());
	}

	// Required for sending with wxPostEvent()
	wxEvent* Clone() const { return new ReturnSharpeningResultsEvent(*this); }

	Image* GetSharpenedImage() const { return m_sharpened_image; }
	Image* GetOriginalOrthImage() const { return m_original_orth_image; }
	Image* GetSharpenedOrthImage() const { return m_sharpened_orth_image; }
	Curve* GetOriginalCurve() const { return m_original_curve; }
	Curve* GetSharpenedCurve() const { return m_sharpened_curve; }

	void SetSharpenedImage( Image *image) { m_sharpened_image = image; }
	void SetOriginalOrthImage( Image *image) { m_original_orth_image = image; }
	void SetSharpenedOrthImage( Image *image) { m_sharpened_orth_image = image; }
	void SetOriginalCurve(Curve *curve) { m_original_curve = curve;}
	void SetSharpenedCurve(Curve *curve) { m_sharpened_curve = curve;}

private:
	Image *m_sharpened_image;
	Image *m_original_orth_image;
	Image *m_sharpened_orth_image;
	Curve *m_original_curve;
	Curve *m_sharpened_curve;
};

typedef void (wxEvtHandler::*ReturnSharpeningResultsEventFunction)(ReturnSharpeningResultsEvent &);
#define ReturnSharpeningResultsEventHandler(func) wxEVENT_HANDLER_CAST(ReturnSharpeningResultsEventFunction, func)


class OrthDrawerThread : public wxThread
{
	public:
	OrthDrawerThread(wxWindow *parent, wxArrayString wanted_filenames_of_volumes, wxString wanted_tab_name, float wanted_scale_factor = 1.0f, float wanted_mask_radius_in_pixels = 0.0f, int wanted_thread_id = -1) : wxThread(wxTHREAD_DETACHED)
	{
		main_thread_pointer = parent;
		filenames_of_volumes = wanted_filenames_of_volumes;
		tab_name = wanted_tab_name;
		scale_factor = wanted_scale_factor;
		mask_radius_in_pixels = wanted_mask_radius_in_pixels;
		thread_id = wanted_thread_id;
	}

	protected:

	wxWindow *main_thread_pointer;
	wxArrayString filenames_of_volumes;
	wxString tab_name;
	float scale_factor;
	float mask_radius_in_pixels;
	int thread_id;

    virtual ExitCode Entry();
};


class AutoMaskerThread : public wxThread
{
	public:
	AutoMaskerThread(wxWindow *parent, wxArrayString wanted_input_files, wxArrayString wanted_output_files, float wanted_pixel_size, float wanted_mask_radius, int wanted_thread_id = -1) : wxThread(wxTHREAD_DETACHED)
	{
		main_thread_pointer = parent;
		input_files = wanted_input_files;
		output_files = wanted_output_files;
		pixel_size = wanted_pixel_size;
		mask_radius = wanted_mask_radius;
		thread_id = wanted_thread_id;
	}

	protected:

	wxWindow *main_thread_pointer;
	wxArrayString input_files;
	wxArrayString output_files;
	float pixel_size;
	float mask_radius;
	int thread_id;

    virtual ExitCode Entry();
};


WX_DECLARE_OBJARRAY(wxColor, ArrayofColors);

extern ArrayofColors default_colormap;
extern ArrayofColors default_colorbar;
