# Supplementary material for: cisTEM, user-friendly software for single-particle image processing
Source: eLife. 2018 Mar 7;7:e35383. doi: 10.7554/eLife.35383 (PMC5854467; doi:10.7554/eLife.35383)
Supplement: Source code 1. [file elife-35383-code1.gz › cistem-1.0.1-beta/src/gui/MyVolumeChooserDialog.h]

#ifndef __MyVolumeChooserDialog__
#define __MyVolumeChooserDialog__

#include "ProjectX_gui.h"

class MyVolumeChooserDialog : public VolumeChooserDialog
{

	public :

	long selected_volume_id;
	wxString selected_volume_name;

	MyVolumeChooserDialog (wxWindow *parent);
	virtual void OnCancelClick( wxCommandEvent& event );
	virtual void OnRenameClick( wxCommandEvent& event );
};

#endif
