# Supplementary material for: cisTEM, user-friendly software for single-particle image processing
Source: eLife. 2018 Mar 7;7:e35383. doi: 10.7554/eLife.35383 (PMC5854467; doi:10.7554/eLife.35383)
Supplement: Source code 1. [file elife-35383-code1.gz › cistem-1.0.1-beta/src/gui/RefinementParametersDialog.cpp]

#include "../core/gui_core_headers.h"

extern MyRefinementResultsPanel *refinement_results_panel;

RefinementParametersDialog::RefinementParametersDialog (wxWindow *parent, wxWindowID id, const wxString &title, const wxPoint &pos, const wxSize &size, long style)
:
RefinementParametersDialogParent( parent, id, title, pos, size, style)
{
	int frame_width;
	int frame_height;
	int frame_position_x;
	int frame_position_y;
	int columns_width = 0;

	wxToolBarToolBase *current_button_pointer;

	Bind(wxEVT_CHAR_HOOK, &RefinementParametersDialog::OnCharHook, this);

	current_class = 0;
	ParameterListCtrl->SetParent(this);

	ParameterListCtrl->Freeze();
	ParameterListCtrl->ClearAll();
	ParameterListCtrl->InsertColumn(0, wxT("Position In Stack."), wxLIST_FORMAT_CENTRE,  wxLIST_AUTOSIZE_USEHEADER );
	ParameterListCtrl->InsertColumn(1, wxT("Psi Angle (°)"), wxLIST_FORMAT_CENTRE,  wxLIST_AUTOSIZE_USEHEADER );
	ParameterListCtrl->InsertColumn(2, wxT("Theta Angle (°)"), wxLIST_FORMAT_CENTRE,  wxLIST_AUTOSIZE_USEHEADER );
	ParameterListCtrl->InsertColumn(3, wxT("Phi Angle (°)"), wxLIST_FORMAT_CENTRE,  wxLIST_AUTOSIZE_USEHEADER );
	ParameterListCtrl->InsertColumn(4, wxT("X-Shift (Å)"), wxLIST_FORMAT_CENTRE,  wxLIST_AUTOSIZE_USEHEADER );
	ParameterListCtrl->InsertColumn(5, wxT("Y-Shift (Å)"), wxLIST_FORMAT_CENTRE,  wxLIST_AUTOSIZE_USEHEADER );
	ParameterListCtrl->InsertColumn(6, wxT("Defocus 1 (Å)"), wxLIST_FORMAT_CENTRE,  wxLIST_AUTOSIZE_USEHEADER );
	ParameterListCtrl->InsertColumn(7, wxT("Defocus 2 (Å)"), wxLIST_FORMAT_CENTRE,  wxLIST_AUTOSIZE_USEHEADER );
	ParameterListCtrl->InsertColumn(8, wxT("Defocus Angle (°)"), wxLIST_FORMAT_CENTRE,  wxLIST_AUTOSIZE_USEHEADER );
	ParameterListCtrl->InsertColumn(9, wxT("Phase Shift (°)"), wxLIST_FORMAT_CENTRE,  wxLIST_AUTOSIZE_USEHEADER );
	ParameterListCtrl->InsertColumn(10, wxT("Occupancy"), wxLIST_FORMAT_CENTRE,  wxLIST_AUTOSIZE_USEHEADER );
	ParameterListCtrl->InsertColumn(11, wxT("logP"), wxLIST_FORMAT_CENTRE,  wxLIST_AUTOSIZE_USEHEADER );
	ParameterListCtrl->InsertColumn(12, wxT("Sigma"), wxLIST_FORMAT_CENTRE,  wxLIST_AUTOSIZE_USEHEADER );
	ParameterListCtrl->InsertColumn(13, wxT("Score"), wxLIST_FORMAT_CENTRE,  wxLIST_AUTOSIZE_USEHEADER );
	ParameterListCtrl->InsertColumn(14, wxT("Image Active?"), wxLIST_FORMAT_CENTRE,  wxLIST_AUTOSIZE_USEHEADER );

	ParameterListCtrl->SetItemCount(refinement_results_panel->buffered_full_refinement->number_of_particles);
	ParameterListCtrl->RefreshItems(0, ParameterListCtrl->GetItemCount() - 1);

	for (int counter = 0; counter < ParameterListCtrl->GetColumnCount(); counter++)
	{
		ParameterListCtrl->SetColumnWidth(counter, ParameterListCtrl->ReturnGuessAtColumnTextWidth(counter));
	}

	ParameterListCtrl->EnableAlternateRowColours();
	ParameterListCtrl->Thaw();

	for (int class_counter = 1; class_counter <= refinement_results_panel->buffered_full_refinement->number_of_classes; class_counter++)
	{
		if (class_counter < 10)	current_button_pointer = ClassToolBar->AddTool( wxID_ANY, wxString::Format(wxT(" %i "), class_counter), wxNullBitmap, wxNullBitmap, wxITEM_RADIO, wxEmptyString, wxEmptyString, NULL );
		else current_button_pointer = ClassToolBar->AddTool( wxID_ANY, wxString::Format(wxT("%i"), class_counter), wxNullBitmap, wxNullBitmap, wxITEM_RADIO, wxEmptyString, wxEmptyString, NULL );

		class_button_ids.Add(current_button_pointer->GetId());
	}

	ClassToolBar->Realize();
	ClassToolBar->Layout();

	ClassToolBar->Bind(wxEVT_TOOL, &RefinementParametersDialog::OnSelectionChange, this);

	for (int column_counter = 0; column_counter < ParameterListCtrl->GetColumnCount(); column_counter++)
	{
		columns_width += ParameterListCtrl->GetColumnWidth(column_counter);
	}

	columns_width += 100;

	main_frame->GetClientSize(&frame_width, &frame_height);
	main_frame->GetPosition(&frame_position_x, &frame_position_y);

	SetClientSize(wxSize(columns_width, myroundint(float(frame_height * 0.95f))));

	// ok so how big is this dialog now?

	int new_x_pos = (frame_position_x + (frame_width / 2) - (columns_width / 2));
	int new_y_pos = (frame_position_y + (frame_height / 2) - myroundint(float(frame_height) * 0.95f / 2.0f));

	Move(new_x_pos, new_y_pos);

	ParameterListCtrl->SetFocus();
}

void RefinementParametersDialog::OnSelectionChange(wxCommandEvent &event)
{
	wxToolBarToolBase *tool;
	tool = ClassToolBar->FindById(event.GetId());

	if (tool != NULL)
	{
		long button_number;

		wxString button_label = tool->GetLabel();
		button_label = button_label.Trim(true);
		button_label = button_label.Trim(false);

		if (button_label.ToLong(&button_number) == true)
		{
		//	wxPrintf("clicked on button %li\n", button_number);
			current_class = button_number - 1;
			ParameterListCtrl->RefreshItems(0, ParameterListCtrl->GetItemCount() - 1);
		}
	}


}

void RefinementParametersDialog::OnCharHook( wxKeyEvent& event )
{

	if (event.GetKeyCode() == WXK_LEFT)
	{
		current_class--;
		if (current_class < 0)
		{
			current_class = refinement_results_panel->buffered_full_refinement->number_of_classes - 1;
		}

		SetActiveClassButton(current_class);
		ParameterListCtrl->RefreshItems(0, ParameterListCtrl->GetItemCount() - 1);

	}
	else
	if (event.GetKeyCode() == WXK_RIGHT)
	{
		current_class++;

		if (current_class >= refinement_results_panel->buffered_full_refinement->number_of_classes)
		{
			current_class = 0;
		}

		SetActiveClassButton(current_class);
		ParameterListCtrl->RefreshItems(0, ParameterListCtrl->GetItemCount() - 1);

	}

	event.Skip();
}

void RefinementParametersDialog::SetActiveClassButton(int wanted_class)
{
	ClassToolBar->ToggleTool(class_button_ids[wanted_class], true);
}

void RefinementParametersDialog::OnSaveButtonClick(wxCommandEvent &event)
{

	ProperOverwriteCheckSaveDialog *saveFileDialog;
	saveFileDialog = new ProperOverwriteCheckSaveDialog(this, _("Save par file"), "par files (*.par)|*.par", ".par");
	if (saveFileDialog->ShowModal() == wxID_CANCEL)
	{
		saveFileDialog->Destroy();
		return;
	}

	// save the file then..
	refinement_results_panel->buffered_full_refinement->WriteSingleClassFrealignParameterFile(saveFileDialog->ReturnProperPath(), current_class);
	saveFileDialog->Destroy();
}

void RefinementParametersDialog::OnCloseButtonClick(wxCommandEvent &event)
{
	EndModal(0);
}
