# Supplementary material for: cisTEM, user-friendly software for single-particle image processing
Source: eLife. 2018 Mar 7;7:e35383. doi: 10.7554/eLife.35383 (PMC5854467; doi:10.7554/eLife.35383)
Supplement: Source code 1. [file elife-35383-code1.gz › cistem-1.0.1-beta/src/gui/MainFrame.cpp]

//#include "../core/core_headers.h"
#include "../core/gui_core_headers.h"


#define SERVER_ID 100
#define SOCKET_ID 101

extern MyMovieAssetPanel *movie_asset_panel;
extern MyImageAssetPanel *image_asset_panel;
extern MyParticlePositionAssetPanel *particle_position_asset_panel;
extern MyVolumeAssetPanel *volume_asset_panel;
extern MyRefinementPackageAssetPanel *refinement_package_asset_panel;

extern MyAlignMoviesPanel *align_movies_panel;
extern MyFindCTFPanel *findctf_panel;
extern MyFindParticlesPanel *findparticles_panel;
extern MyRefine2DPanel *classification_panel;
extern MyRefine3DPanel *refine_3d_panel;
extern AutoRefine3DPanel *auto_refine_3d_panel;
extern AbInitio3DPanel *ab_initio_3d_panel;
extern Generate3DPanel *generate_3d_panel;
extern Sharpen3DPanel *sharpen_3d_panel;

extern MyRunProfilesPanel *run_profiles_panel;
extern MyMovieAlignResultsPanel *movie_results_panel;
extern MyFindCTFResultsPanel *ctf_results_panel;
extern MyPickingResultsPanel *picking_results_panel;
extern MyRefinementResultsPanel *refinement_results_panel;
extern Refine2DResultsPanel *refine2d_results_panel;

extern MyOverviewPanel *overview_panel;


MyMainFrame::MyMainFrame( wxWindow* parent )
:
MainFrame( parent )
{
//	tree_root = AssetTree->AddRoot("Assets");

	// Add Movies..
	//movie_branch = AssetTree->AppendItem(tree_root, wxString("Movies (0)"));

	is_fullscreen = false;
	socket_server = NULL;
	SetupServer();

	int screen_x_size = wxSystemSettings::GetMetric ( wxSYS_SCREEN_X );
	int screen_y_size = wxSystemSettings::GetMetric ( wxSYS_SCREEN_Y );
	int x_offset;
	int y_offset;

	if (screen_x_size > 1920 && screen_y_size > 1080)
	{
		x_offset = (screen_x_size - 1920) / 2;
		y_offset = (screen_y_size - 1080) / 2;

		if (x_offset < 0) x_offset = 0;
		if (y_offset < 0) y_offset = 0;

		SetSize(x_offset, y_offset, 1920, 1080);
	}
	else
	{
		Maximize(true);
	}

	Bind(wxEVT_CHAR_HOOK, &MyMainFrame::OnCharHook, this);


}

MyMainFrame::~MyMainFrame()
{
	if (socket_server != NULL)
	{
		socket_server->Destroy();
	}

	ClearScratchDirectory();
}


void MyMainFrame::OnCharHook( wxKeyEvent& event )
{

	if (event.GetKeyCode() == WXK_F11)
	{
		if (is_fullscreen == true)
		{
			ShowFullScreen(false);
			is_fullscreen = false;
		}
		else
		{
			ShowFullScreen(true);
			is_fullscreen = true;
		}
	}

#ifdef DEBUG

	if (event.GetKeyCode() == WXK_F12)
	{
		SetSize(wxDefaultCoord, wxDefaultCoord, 1855, 1025);
	}
#endif

	event.Skip();
}

void MyMainFrame::SetupServer()
{
	wxIPV4address my_address;
//	wxIPV4address buffer_address;

	for (short int current_port = START_PORT; current_port <= END_PORT; current_port++)
	{

		if (current_port == END_PORT)
		{
			wxPrintf("JOB CONTROL : Could not find a valid port !\n\n");
			Destroy();
			return;
		}

		my_port = current_port;
		my_address.Service(my_port);

		socket_server = new wxSocketServer(my_address);
		socket_server->SetFlags(wxSOCKET_BLOCK | wxSOCKET_WAITALL);

		if ( socket_server->IsOk())
		{
			  // setup events for the socket server..

		   	  socket_server->SetEventHandler(*this, SERVER_ID);
		   	  socket_server->SetNotify(wxSOCKET_CONNECTION_FLAG);
		  	  socket_server->Notify(true);

		  	  this->Connect(SERVER_ID, wxEVT_SOCKET, wxSocketEventHandler( MyMainFrame::OnServerEvent) );

//			  buffer_address.Hostname(wxGetFullHostName()); // hopefully get my ip
			 // my_ip_address = buffer_address.IPAddress();
		      all_my_ip_addresses = ReturnIPAddress();
			  my_port_string = wxString::Format("%hi", my_port);

			  break;
		}
		else
		{
			socket_server->Destroy();
		}
	}

}


void MyMainFrame::RecalculateAssetBrowser(void)
{

/*	wxTreeItemId current_group_branch;

	unsigned long group_counter;
	unsigned long asset_counter;

	long current_group_size;

	bool movies_expanded;

	// need to know the old layout..

	movies_expanded = AssetTree->IsExpanded(movie_branch);


	AssetTree->Freeze();
	AssetTree->DeleteAllItems();

	tree_root = AssetTree->AddRoot("Assets");

	// Add Movies..
	movie_branch = AssetTree->AppendItem(tree_root, wxString("Movies (") + wxString::Format(wxT("%li"), movie_asset_panel->ReturnNumberOfAssets()) + wxString(")"));

		// Movie Groups

		for (group_counter = 0; group_counter < movie_asset_panel->ReturnNumberOfGroups(); group_counter++)
		{
			current_group_size = movie_asset_panel->ReturnGroupSize(group_counter);

			if (current_group_size > 1)
			{
				current_group_branch = AssetTree->AppendItem (movie_branch, movie_asset_panel->ReturnGroupName(group_counter) + wxString(" (")+ wxString::Format(wxT("%li"), current_group_size) + wxString(")"));

				// add the movies..

				for (asset_counter = 0; asset_counter < current_group_size; asset_counter++)
				{
					AssetTree->AppendItem(current_group_branch, movie_asset_panel->ReturnAssetShortFilename(movie_asset_panel->ReturnGroupMember(group_counter, asset_counter)));
				}

			}
		}

	//Images_Branch = main_frame->AssetTree->AppendItem(Tree_Root, "Images (0)");

	// If they were expanded, expand them

	AssetTree->SetItemBold(movie_branch);

	if (movies_expanded == true) AssetTree->Expand(movie_branch);

	AssetTree->Thaw();*/

}


void MyMainFrame::OnCollapseAll( wxCommandEvent& event )
{
	//AssetTree->CollapseAll();
}

void MyMainFrame::OnMenuBookChange( wxBookCtrlEvent& event )
{
	// redo groups..

	//align_movies_panel->Refresh();
//	movie_results_panel->group_combo_is_dirty = true;

	// We we were editing the particle picking results, and we move away from Results, we may need to do some database stuff
	if ( event.GetOldSelection() == 3)
	{
		picking_results_panel->UpdateResultsFromBitmapPanel();
	}

}

void MyMainFrame::ResetAllPanels()
{
	movie_asset_panel->Reset();
	image_asset_panel->Reset();
	volume_asset_panel->Reset();
	particle_position_asset_panel->Reset();
	refinement_package_asset_panel->Reset();

	run_profiles_panel->Reset();
	movie_results_panel->Clear();
	ctf_results_panel->Clear();
	picking_results_panel->Clear();
	refine2d_results_panel->Clear();
	refinement_results_panel->Clear();

	align_movies_panel->Reset();
	findctf_panel->Reset();
	findparticles_panel->Reset();
	classification_panel->Reset();
	ab_initio_3d_panel->Reset();
	auto_refine_3d_panel->Reset();
	refine_3d_panel->Reset();
	generate_3d_panel->Reset();
	sharpen_3d_panel->Reset();

	DirtyEverything();
}

void MyMainFrame::DirtyEverything()
{
	DirtyMovieGroups();
	DirtyImageGroups();
	DirtyRunProfiles();
	DirtyRefinementPackages();
	DirtyRefinements();
	DirtyParticlePositionGroups();
	DirtyClassificationSelections();
	DirtyClassifications();
	DirtyVolumes();

}
void MyMainFrame::DirtyVolumes()
{
	volume_asset_panel->is_dirty = true;
	refine_3d_panel->volumes_are_dirty = true;
	auto_refine_3d_panel->volumes_are_dirty = true;
	sharpen_3d_panel->volumes_are_dirty = true;

}

void MyMainFrame::DirtyMovieGroups()
{
	movie_asset_panel->is_dirty = true;
	align_movies_panel->group_combo_is_dirty = true;
	movie_results_panel->group_combo_is_dirty = true;
	image_asset_panel->EnableNewFromParentButton();
}

void MyMainFrame::DirtyImageGroups()
{
	image_asset_panel->is_dirty = true;
	findctf_panel->group_combo_is_dirty = true;
	ctf_results_panel->group_combo_is_dirty = true;
	findparticles_panel->group_combo_is_dirty = true;
	picking_results_panel->group_combo_is_dirty = true;
}

void MyMainFrame::DirtyParticlePositionGroups()
{
	particle_position_asset_panel->is_dirty = true;
}

void MyMainFrame::DirtyRefinementPackages()
{
	refinement_package_asset_panel->is_dirty = true;
	classification_panel->refinement_package_combo_is_dirty = true;
	refine_3d_panel->refinement_package_combo_is_dirty = true;
	auto_refine_3d_panel->refinement_package_combo_is_dirty = true;
	refinement_results_panel->refinement_package_is_dirty = true;
	refine2d_results_panel->refinement_package_combo_is_dirty = true;
	ab_initio_3d_panel->refinement_package_combo_is_dirty = true;
	generate_3d_panel->refinement_package_combo_is_dirty = true;
}

void MyMainFrame::DirtyRefinements()
{
	refine_3d_panel->input_params_combo_is_dirty = true;
	refinement_results_panel->input_params_are_dirty = true;
	generate_3d_panel->input_params_combo_is_dirty = true;

}

void MyMainFrame::DirtyClassifications()
{
	refine2d_results_panel->input_params_combo_is_dirty = true;
}

void MyMainFrame::DirtyClassificationSelections()
{
	refine2d_results_panel->classification_selections_are_dirty = true;
}

void MyMainFrame::DirtyRunProfiles()
{
	run_profiles_panel->is_dirty = true;
	align_movies_panel->run_profiles_are_dirty = true;
	findctf_panel->run_profiles_are_dirty = true;
	findparticles_panel->run_profiles_are_dirty = true;
	classification_panel->run_profiles_are_dirty = true;
	refine_3d_panel->run_profiles_are_dirty = true;
	auto_refine_3d_panel->run_profiles_are_dirty = true;
	ab_initio_3d_panel->run_profiles_are_dirty = true;
	generate_3d_panel->run_profiles_are_dirty = true;

}


// SOCKETS

void MyMainFrame::OnSocketEvent(wxSocketEvent& event)
{
	MyDebugPrint("MyMainFrame::OnSocketEvent - This should not happen!");
}

void MyMainFrame::OnServerEvent(wxSocketEvent& event)
{
	  SETUP_SOCKET_CODES

	  long current_job;
	  wxString s = _("OnServerEvent: ");
	  wxSocketBase *sock = NULL;

	  switch(event.GetSocketEvent())
	  {
	    case wxSOCKET_CONNECTION : s.Append(_("wxSOCKET_CONNECTION\n")); break;
	    default                  : s.Append(_("Unexpected event !\n")); break;
	  }

	  //MyDebugPrint(s);

      // Accept new connection if there is one in the pending
      // connections queue, else exit. We use Accept(false) for
      // non-blocking accept (although if we got here, there
      // should ALWAYS be a pending connection).

      sock = socket_server->Accept();
	  sock->SetFlags(wxSOCKET_BLOCK | wxSOCKET_WAITALL );//|wxSOCKET_BLOCK);

	  // request identification..
	  //MyDebugPrint(" Requesting identification...");
	  WriteToSocket(sock, socket_please_identify, SOCKET_CODE_SIZE);

	  //MyDebugPrint(" Waiting for reply...");
  //	  sock->WaitForRead(5);

    //  if (sock->IsData() == true)
     // {
    	  ReadFromSocket(sock, &socket_input_buffer, SOCKET_CODE_SIZE);

    	  // does this correspond to one of our jobs?

    	  current_job = job_controller.ReturnJobNumberFromJobCode(socket_input_buffer);

  	      if (current_job == -1)
  	      {
  	    	  MyDebugPrint(" GUI : Unknown JOB ID - Closing Connection\n");

  	    	  // incorrect identification - close the connection..
	    	  sock->Destroy();
	    	  sock = NULL;
	      }
	      else
	      {
	    	  MyDebugPrint("Connection from Job #%li", current_job);

	    	  job_controller.job_list[current_job].socket = sock;
	    	  sock->SetEventHandler(*job_controller.job_list[current_job].parent_panel, SOCKET_ID);
	    	  //sock->SetEventHandler(*this, SOCKET_ID);
	    	  // Tell the socket it is connected

	    	  WriteToSocket(sock, socket_you_are_connected, SOCKET_CODE_SIZE);

	    	  sock->SetNotify(wxSOCKET_INPUT_FLAG | wxSOCKET_LOST_FLAG);
	    	  sock->Notify(true);
	      }
 //     }
  //    else
   //	  {
	 // 	   	   MyDebugPrint(" ...Read Timeout \n\n");
	  //	   	   // time out - close the connection
	   // 	   sock->Destroy();
	   // 	   sock = NULL;
	  //}
}

void MyMainFrame::OnHelpLaunch( wxCommandEvent& event )
{
	 wxLaunchDefaultBrowser("http://www.cistem.org/documentation");
}

void MyMainFrame::OnAboutLaunch( wxCommandEvent& event )
{
	#include "icons/cisTEM_beta_logo_300.cpp"

	wxLogNull *suppress_png_warnings = new wxLogNull;
	wxBitmap logo_bmp = wxBITMAP_PNG_FROM_DATA(cisTEM_beta_logo_300);
	delete suppress_png_warnings;

	AboutDialog about_dialog(this);
	about_dialog.LogoBitmap->SetBitmap(logo_bmp);
	about_dialog.VersionStaticText->SetLabel(wxString::Format("cisTEM version %s", CISTEM_VERSION_TEXT));
	about_dialog.BuildDateText->SetLabel(wxString::Format("Built : %s", __DATE__));
	about_dialog.Fit();
	about_dialog.ShowModal();

}

void MyMainFrame::OnFileNewProject( wxCommandEvent& event )
{
	StartNewProject();
}

void MyMainFrame::StartNewProject()
{
	if (current_project.is_open)
	{
	    if (wxMessageBox("The current project must be closed before opening a new project.\n\nClose it now?", "Please confirm", wxICON_QUESTION | wxYES_NO, this) == wxNO ) return;

	    current_project.Close();
		SetTitle("cisTEM");

	}

	MyNewProjectWizard *my_wizard = new MyNewProjectWizard(this);
	my_wizard->GetPageAreaSizer()->Add(my_wizard->m_pages.Item(0));
	if (my_wizard->RunWizard(my_wizard->m_pages.Item(0)) == false) return;
	my_wizard->Destroy();

	if (current_project.is_open == true )
	{
		SetTitle("cisTEM - [" + current_project.project_name + "]");


		// if there is a default run profiles, import it..

		wxString default_run_profile_path = wxStandardPaths::Get().GetExecutablePath();
		default_run_profile_path = default_run_profile_path.BeforeLast('/');
		default_run_profile_path += "/default_run_profiles.txt";


		if (DoesFileExist(default_run_profile_path) == true)
		{
			//	wxPrintf("Importing run profiles from '%s'\n", default_run_profile_path);
			run_profiles_panel->ImportRunProfilesFromDisk(default_run_profile_path);
		}
		else
		{
			// there are no default run profiles.. so lets add a default local..

			run_profiles_panel->AddDefaultLocalProfile();
			//	wxPrintf("no default run profiles (%s)\n", default_run_profile_path);
		}

		AddProjectToRecentProjects(current_project.database.ReturnFilename());
		ClearScratchDirectory();

		overview_panel->SetProjectInfo();
	}
	else
	{
		wxMessageBox( wxString::Format("Error Creating database - Does the file already exist?"), "Cannot create database!", wxICON_ERROR);
	}


}
void MyMainFrame::OpenProject(wxString project_filename)
{
	// check for the lock file..

	if (wxDirExists(project_filename + ".lock"))
	{
		wxMessageDialog *my_dialog = new wxMessageDialog(this, "There is a lock file for this database, implying another process is writing to it. If multiple processes access the database, it may lead to corruption! A stale lock file can be leftover due to a crashed process, if you are sure that this lock file is stale then select override to delete it and continue.  If not, then select No until you are sure no other process is connected to the database.\n\nYou should backup your database (and journal) before you proceed\n\nDo you want to override?", "Database locked", wxICON_ERROR | wxYES_NO | wxNO_DEFAULT);
		my_dialog->SetYesNoLabels("Override", "No");

		if (my_dialog->ShowModal() != wxID_YES)
		{
			my_dialog->Destroy();
			return;
		}

		// there is a weird bug, whereby when opening a database with a hot journal and dot-file locking, the databse is not rolled back correctly (at least sometimes).
		// as a kind of hack, if the user has said ok to continue, i'm going to open it with no locking (which should roll back the journal) then close it again.

		current_project.database.Open(project_filename, true);
		current_project.database.Close(false);


		// delete lock file

		wxFileName::Rmdir(project_filename + ".lock", wxPATH_RMDIR_RECURSIVE);

	}

	if (current_project.OpenProjectFromFile(project_filename) == true)
	{
		// check this project is not "locked"

		long my_process_id = wxGetProcessId();
		wxString my_hostname = wxGetFullHostName();

		long database_process_id;
		wxString database_hostname;

		if (current_project.database.DoesTableExist("PROCESS_LOCK") == true)
		{
			current_project.database.ReturnProcessLockInfo(database_process_id, database_hostname);

			if (my_process_id != 0 && database_process_id != -1 && my_process_id != database_process_id)
			{
				// if we got here then the database is marked as owned..

				wxMessageDialog *my_dialog = new wxMessageDialog(this, wxString::Format("Database is marked as owned by :- \n\nPID : %li\nHost : %s\n\nEach database should only be opened by one instance of cisTEM at a time, otherwise corruption is possible. If it exists, you should close the other instance before continuing, if this message is the result of a crash etc. then you can overide and continue.\n\nDo you want to overide?", database_process_id, database_hostname), "Database already owned", wxICON_ERROR | wxYES_NO | wxNO_DEFAULT);
				my_dialog->SetYesNoLabels("Override", "No");

				if (my_dialog->ShowModal() != wxID_YES)
				{
					my_dialog->Destroy();
					current_project.Close(false);
					return;
				}

				my_dialog->Destroy();

			}
		}

		// DO DATABASE VERSION CHECK HERE!


		if (current_project.integer_database_version > INTEGER_DATABASE_VERSION)
		{
			wxMessageDialog *my_dialog = new wxMessageDialog(this, "This database was created in a newer version of cisTEM, and cannot be opened.", "Database from newer version", wxICON_ERROR);
			my_dialog->Destroy();
			current_project.Close(false);
			return;
		}
		else
		{
			// need to upgrade the database here.
		}


		// has the database file been moved?  If so, attempt to convert it..

		if (current_project.database.database_file.GetPath() != current_project.project_directory.GetFullPath())
		{
			// database has moved?

			wxMessageDialog *my_dialog = new wxMessageDialog(this, wxString::Format("It looks like this project has been moved :-\n\nCurrent Dir. \t: %s\nStored Dir. \t: %s\n\ncisTEM can attempt to migrate the project, updating all paths to point to the current directory. It is wise to make a backup of the database before trying this.\n\nNote : This will only affect paths contained within the project folder, paths to files outside the project folder will remain unchanged.\n\nAttempt to migrate the project?", current_project.database.database_file.GetPath(), current_project.project_directory.GetFullPath()), "Database has moved?", wxICON_ERROR | wxYES_NO | wxNO_DEFAULT);
			my_dialog->SetYesNoLabels("Migrate", "No");

			if (my_dialog->ShowModal() != wxID_YES)
			{
					my_dialog->Destroy();
					current_project.Close(false);
					return;
			}
			else
			{
				// migrate...
				my_dialog->Destroy();

				if (MigrateProject(current_project.project_directory.GetFullPath(), current_project.database.database_file.GetPath()) == false)
				{
					// something went wrong

					wxMessageDialog error(this, "Something went wrong!", "Something went wrong!");
					current_project.Close(false);
					return;
				}
				else
				{
					// close and reopen
					current_project.Close(false);
					if (current_project.OpenProjectFromFile(project_filename) == false) return;
				}

			}


		}


		// if we got here, we can take ownership and carry on..

		current_project.database.SetProcessLockInfo(my_process_id, my_hostname);


		int counter;
		OneSecondProgressDialog *my_dialog = new OneSecondProgressDialog ("Open Project", "Opening Project", 9, this);

		movie_asset_panel->ImportAllFromDatabase();
		my_dialog->Update(1, "Opening project (loading image assets...)");
		image_asset_panel->ImportAllFromDatabase();
		my_dialog->Update(2, "Opening project (loading particle position assets...)");
		particle_position_asset_panel->ImportAllFromDatabase();
		my_dialog->Update(3, "Opening project (loading run profiles...)");
		run_profiles_panel->ImportAllFromDatabase();
		my_dialog->Update(4, "Opening project (loading volume assets...)");
		volume_asset_panel->ImportAllFromDatabase();
		my_dialog->Update(5, "Opening project (loading Refinement Packages...)");
		refinement_package_asset_panel->ImportAllFromDatabase();
		//align_movies_panel->Refresh();
		my_dialog->Update(6, "Opening project (loading movie alignment results...)");
		movie_results_panel->FillBasedOnSelectCommand("SELECT DISTINCT MOVIE_ASSET_ID FROM MOVIE_ALIGNMENT_LIST");
		my_dialog->Update(7, "Opening project (loading CTF estimation results...)");
		ctf_results_panel->FillBasedOnSelectCommand("SELECT DISTINCT IMAGE_ASSET_ID FROM ESTIMATED_CTF_PARAMETERS");
		my_dialog->Update(8, "Opening project (finishing...)");
		picking_results_panel->OnProjectOpen();
		my_dialog->Update(9, "Opening project (all done)");

		SetTitle("cisTEM - [" + current_project.project_name + "]");
		DirtyEverything();
		my_dialog->Destroy();

		AddProjectToRecentProjects(project_filename);
		ClearScratchDirectory();
		overview_panel->SetProjectInfo();
	}
	else
	{
		wxMessageBox( wxString::Format("Error Opening database :- \n%s\n\nDoes the file exist?", project_filename), "Cannot open database!", wxICON_ERROR);
		MyPrintWithDetails("An error occured opening the database file..");
	}

}

void MyMainFrame::GetFileAndOpenProject()
{
	// find a DB file..
	if (current_project.is_open)
	{
	    if (wxMessageBox("The current project must be closed before opening a new project.\n\nClose it now?", "Please confirm", wxICON_QUESTION | wxYES_NO, this) == wxNO ) return;
	    current_project.Close();
		SetTitle("cisTEM");
	}

	wxFileDialog openFileDialog(this, _("Open db file"), "", "", "DB files (*.db)|*.db", wxFD_OPEN|wxFD_FILE_MUST_EXIST);

	if (openFileDialog.ShowModal() == wxID_CANCEL) return;
	OpenProject(openFileDialog.GetPath());
	overview_panel->SetProjectInfo();
}

void MyMainFrame::OnFileOpenProject( wxCommandEvent& event )
{
	GetFileAndOpenProject();
}

void MyMainFrame::OnFileExit( wxCommandEvent& event )
{
	Close(true);

}

void MyMainFrame::OnFileCloseProject( wxCommandEvent& event )
{
	picking_results_panel->OnProjectClose();

	current_project.Close();

	ResetAllPanels();

	SetTitle("cisTEM");
	MenuBook->SetSelection(0);
	overview_panel->SetWelcomeInfo();
	overview_panel->InfoText->Show(true);
	ClearScratchDirectory();

}
void MyMainFrame::OnFileMenuUpdate( wxUpdateUIEvent& event )
{
	if (current_project.is_open == true)
	{
		FileMenu->FindItem(FileMenu->FindItem("Close Project"))->Enable(true);
//		ExportMenu->FindItem(ExportMenu->FindItem("Export coordinates to Imagic"))->Enable(true);
//		ExportMenu->FindItem(ExportMenu->FindItem("Export particles to Frealign"))->Enable(true);
//		ExportMenu->FindItem(ExportMenu->FindItem("Export particles to Relion"))->Enable(true);
	}
	else
	{
		FileMenu->FindItem(FileMenu->FindItem("Close Project"))->Enable(false);
//		ExportMenu->FindItem(ExportMenu->FindItem("Export coordinates to Imagic"))->Enable(false);
//		ExportMenu->FindItem(ExportMenu->FindItem("Export particles to Frealign"))->Enable(false);
//		ExportMenu->FindItem(ExportMenu->FindItem("Export particles to Relion"))->Enable(false);
	}
}

void MyMainFrame::OnExportCoordinatesToImagic ( wxCommandEvent & event )
{
	MyParticlePositionExportDialog *export_dialog = new MyParticlePositionExportDialog(this);
	export_dialog->ShowModal();
}

void MyMainFrame::OnExportToFrealign ( wxCommandEvent & event )
{
	MyFrealignExportDialog *export_dialog = new MyFrealignExportDialog(this);
	export_dialog->ShowModal();
}

void MyMainFrame::OnExportToRelion ( wxCommandEvent & event )
{
	MyRelionExportDialog *export_dialog = new MyRelionExportDialog(this);
	export_dialog->ShowModal();
}

void MyMainFrame::ClearScratchDirectory()
{
	ClearStartupScratch();
	ClearRefine2DScratch();
	ClearRefine3DScratch();
	ClearAutoRefine3DScratch();
	ClearGenerate3DScratch();
}

void MyMainFrame::ClearStartupScratch()
{
	if (wxDir::Exists(ReturnStartupScratchDirectory()) == true) wxFileName::Rmdir(ReturnStartupScratchDirectory(), wxPATH_RMDIR_RECURSIVE);
	if (wxDir::Exists(ReturnStartupScratchDirectory()) == false) wxFileName::Mkdir(ReturnStartupScratchDirectory());
}

void MyMainFrame::ClearRefine2DScratch()
{
	if (wxDir::Exists(ReturnRefine2DScratchDirectory()) == true) wxFileName::Rmdir(ReturnRefine2DScratchDirectory(), wxPATH_RMDIR_RECURSIVE);
	if (wxDir::Exists(ReturnRefine2DScratchDirectory()) == false) wxFileName::Mkdir(ReturnRefine2DScratchDirectory());
}

void MyMainFrame::ClearRefine3DScratch()
{
	if (wxDir::Exists(ReturnRefine3DScratchDirectory()) == true) wxFileName::Rmdir(ReturnRefine3DScratchDirectory(), wxPATH_RMDIR_RECURSIVE);
	if (wxDir::Exists(ReturnRefine3DScratchDirectory()) == false) wxFileName::Mkdir(ReturnRefine3DScratchDirectory());
}

void MyMainFrame::ClearAutoRefine3DScratch()
{
	if (wxDir::Exists(ReturnAutoRefine3DScratchDirectory()) == true) wxFileName::Rmdir(ReturnAutoRefine3DScratchDirectory(), wxPATH_RMDIR_RECURSIVE);
	if (wxDir::Exists(ReturnAutoRefine3DScratchDirectory()) == false) wxFileName::Mkdir(ReturnAutoRefine3DScratchDirectory());
}

void MyMainFrame::ClearGenerate3DScratch()
{
	if (wxDir::Exists(ReturnGenerate3DScratchDirectory()) == true) wxFileName::Rmdir(ReturnGenerate3DScratchDirectory(), wxPATH_RMDIR_RECURSIVE);
	if (wxDir::Exists(ReturnGenerate3DScratchDirectory()) == false) wxFileName::Mkdir(ReturnGenerate3DScratchDirectory());
}

wxString MyMainFrame::ReturnScratchDirectory()
{
	return current_project.scratch_directory.GetFullPath();
}

wxString MyMainFrame::ReturnStartupScratchDirectory()
{
	return current_project.scratch_directory.GetFullPath() + "/Startup/";
}

wxString MyMainFrame::ReturnRefine2DScratchDirectory()
{
	return current_project.scratch_directory.GetFullPath() + "/Refine2D/";
}

wxString MyMainFrame::ReturnRefine3DScratchDirectory()
{
	return current_project.scratch_directory.GetFullPath() + "/ManualRefine3D/";
}

wxString MyMainFrame::ReturnAutoRefine3DScratchDirectory()
{
	return current_project.scratch_directory.GetFullPath() + "/AutoRefine3D/";
}

wxString MyMainFrame::ReturnGenerate3DScratchDirectory()
{
	return current_project.scratch_directory.GetFullPath() + "/Generate3D/";
}

bool MyMainFrame::MigrateProject(wxString old_project_directory, wxString new_project_directory)
{
	// this is very boring.. go through and update all the links in the database..
	// start transaction

	current_project.database.Begin();

	// Master settings..
	current_project.database.ExecuteSQL(wxString::Format("UPDATE MASTER_SETTINGS SET PROJECT_DIRECTORY = '%s';", new_project_directory).ToUTF8().data());

	// Movie Assets

	current_project.database.ExecuteSQL(wxString::Format("UPDATE MOVIE_ASSETS SET FILENAME = REPLACE(FILENAME, '%s', '%s');", old_project_directory, new_project_directory).ToUTF8().data());

	// Image Assets

	current_project.database.ExecuteSQL(wxString::Format("UPDATE IMAGE_ASSETS SET FILENAME = REPLACE(FILENAME, '%s', '%s');", old_project_directory, new_project_directory).ToUTF8().data());

	// Volume Assets

	current_project.database.ExecuteSQL(wxString::Format("UPDATE VOLUME_ASSETS SET FILENAME = REPLACE(FILENAME, '%s', '%s');", old_project_directory, new_project_directory).ToUTF8().data());

	// Refinement Package Assets

	current_project.database.ExecuteSQL(wxString::Format("UPDATE REFINEMENT_PACKAGE_ASSETS SET STACK_FILENAME = REPLACE(STACK_FILENAME, '%s', '%s');", old_project_directory, new_project_directory).ToUTF8().data());

	// Movie alignment list

	current_project.database.ExecuteSQL(wxString::Format("UPDATE MOVIE_ALIGNMENT_LIST SET OUTPUT_FILE = REPLACE(OUTPUT_FILE, '%s', '%s');", old_project_directory, new_project_directory).ToUTF8().data());

	// Estimated CTF Parameters

	current_project.database.ExecuteSQL(wxString::Format("UPDATE ESTIMATED_CTF_PARAMETERS SET OUTPUT_DIAGNOSTIC_FILE = REPLACE(OUTPUT_DIAGNOSTIC_FILE, '%s', '%s');", old_project_directory, new_project_directory).ToUTF8().data());

	// Classification List

	current_project.database.ExecuteSQL(wxString::Format("UPDATE CLASSIFICATION_LIST SET CLASS_AVERAGE_FILE = REPLACE(CLASS_AVERAGE_FILE, '%s', '%s');", old_project_directory, new_project_directory).ToUTF8().data());

	// Commit

	current_project.database.Commit();

	// everything should be ok?

	return true;
}
